# Supplementary material for: The cacao gene atlas: a transcriptome developmental atlas reveals highly tissue-specific and dynamically-regulated gene networks in Theobroma cacao L
Source: BMC Plant Biol. 2024 Jun 26;24:601. doi: 10.1186/s12870-024-05171-9 (PMC11201900; doi:10.1186/s12870-024-05171-9)
Supplement: Supplementary file 2 — Additional File 2: Tissue-specific Genes [file 12870_2024_5171_MOESM2_ESM.xlsx]

## Sheet: Additional File 2A
Additional File 2A. Kulesza et al. (2024) The Cacao Gene Atlas: A Transcriptome Developmental Atlas Reveals Highly Tissue-Specific and Dynamically Regulated Gene Networks in Theobroma cacao L.
Additional File 2A. Extremely Tissue-specific Genes Identified in the T. cacao Gene Atlas. This table is related to Figure 5.
Gene	Tissue Type	Uniprot Annotation	E-value	Mean Expression (in CPM)
SCA-6_Chr1v1_02498	3-month ortho Shoot apex	CDT1A_ARATHRecName: Full=CDT1-like protein a, chloroplastic; Short=AtCDT1a; Flags: Precursor	4.73e-59	37.4
SCA-6_Chr1v1_03513	3-month ortho Shoot apex	PUX8_ARATHRecName: Full=Plant UBX domain-containing protein 8; Short=PUX8; AltName: Full=Ara4-interacting protein; AltName: Full=Suppressor of ARA4-induced defect of ypt1; Short=SAY1	1.32e-87	39
SCA-6_Chr2v1_05563	3-month ortho Shoot apex	SACS_HUMANRecName: Full=Sacsin; AltName: Full=DnaJ homolog subfamily C member 29; Short=DNAJC29	4.11e-134	30
SCA-6_Chr3v1_08059	3-month ortho Shoot apex	PEAM2_ARATHRecName: Full=Phosphomethylethanolamine N-methyltransferase; Short=AtPMEAMT; AltName: Full=Phosphoethanolamine N-methyltransferase 2	4.53e-94	42
SCA-6_Chr3v1_08155	3-month ortho Shoot apex	DPB2_ARATHRecName: Full=DNA polymerase epsilon subunit B; AltName: Full=DNA polymerase II subunit 2; Short=AtDPB2; AltName: Full=Protein CYCLOPS 2	0	31
SCA-6_Chr3v1_09858	3-month ortho Shoot apex	ORP2A_ARATHRecName: Full=Oxysterol-binding protein-related protein 2A; AltName: Full=OSBP-related protein 2A	0	28.2
SCA-6_Chr3v1_09961	3-month ortho Shoot apex	PT112_ARATHRecName: Full=Probable sugar phosphate/phosphate translocator At1g12500	0	28.2
SCA-6_Chr4v1_11605	3-month ortho Shoot apex	NTF2_ARATHRecName: Full=Nuclear transport factor 2; Short=AtNTF2	7.59e-93	30
SCA-6_Chr5v1_15320	3-month ortho Shoot apex	CHSY_PETCRRecName: Full=Chalcone synthase; AltName: Full=Naringenin-chalcone synthase	0	37.2
SCA-6_Chr5v1_16661	3-month ortho Shoot apex	MUT7_HUMANRecName: Full=Exonuclease mut-7 homolog; AltName: Full=Exonuclease 3'-5' domain-containing protein 3	5.09e-15	35
SCA-6_Chr6v1_17094	3-month ortho Shoot apex	FPG_ARATHRecName: Full=Formamidopyrimidine-DNA glycosylase; Short=Fapy-DNA glycosylase; AltName: Full=DNA-(apurinic or apyrimidinic site) lyase FPG1; AltName: Full=Formamidopyrimidine-DNA glycosylase 1; Short=AtFPG-1; AltName: Full=Formamidopyrimidine-DNA glycosylase 2; Short=AtFPG-2; AltName: Full=Protein MutM homolog 1; Short=AtMMH-1; AltName: Full=Protein MutM homolog 2; Short=AtMMH-2	3.01e-169	31
SCA-6_Chr6v1_17853	3-month ortho Shoot apex	CH60C_ARATHRecName: Full=Chaperonin CPN60-like 2, mitochondrial; AltName: Full=HSP60-like 2; Flags: Precursor	0	33
SCA-6_Chr8v1_20960	3-month ortho Shoot apex	KAN4_ARATHRecName: Full=Probable transcription factor KAN4; AltName: Full=Protein ABERRANT TESTA SHAPE; AltName: Full=Protein KANADI 4	1.3e-68	37.2
SCA-6_Chr9v1_22883	3-month ortho Shoot apex	UBA1C_ARATHRecName: Full=UBP1-associated proteins 1C	0.000414	34
SCA-6_Chr9v1_23408	3-month ortho Shoot apex	GRF1_ORYSJRecName: Full=Growth-regulating factor 1; Short=OsGRF1; AltName: Full=Transcription activator GRF1	4.9e-71	30.4
SCA-6_Chr1v1_01265	Germinating seed root	NC104_ARATHRecName: Full=NAC domain-containing protein 104; Short=ANAC104; AltName: Full=Protein XYLEM NAC DOMAIN 1	3.29e-56	36.8
SCA-6_Chr1v1_02004	Germinating seed root	U74E2_ARATHRecName: Full=UDP-glycosyltransferase 74E2	1.13e-86	66.6
SCA-6_Chr1v1_02837	Germinating seed root	GSTFD_ARATHRecName: Full=Glutathione S-transferase F13; Short=AtGSTF13; AltName: Full=GST class-phi member 13	1.35e-39	72.6
SCA-6_Chr2v1_06886	Germinating seed root	DRP1C_ARATHRecName: Full=Dynamin-related protein 1C; AltName: Full=Dynamin-like protein 5; AltName: Full=Dynamin-like protein C; AltName: Full=Dynamin-like protein DLP1	0	38.2
SCA-6_Chr2v1_07170	Germinating seed root	SOT13_ARATHRecName: Full=Cytosolic sulfotransferase 13; Short=AtSOT13	1.92e-121	39.4
SCA-6_Chr3v1_08279	Germinating seed root	PRE4_ARATHRecName: Full=Transcription factor PRE4; AltName: Full=Basic helix-loop-helix protein 161; Short=AtbHLH161; Short=bHLH 161; AltName: Full=Protein BANQUO 3; AltName: Full=Protein PACLOBUTRAZOL RESISTANCE 4; AltName: Full=bHLH transcription factor bHLH161	3.82e-40	64.2
SCA-6_Chr3v1_08899	Germinating seed root	EXB15_ORYSJRecName: Full=Expansin-B15; AltName: Full=Beta-expansin-15; AltName: Full=OsEXPB15; AltName: Full=OsaEXPb1.16; Flags: Precursor	2.45e-100	65.6
SCA-6_Chr3v1_09098	Germinating seed root	CET1_TOBACRecName: Full=CEN-like protein 1	1.01e-93	39.6
SCA-6_Chr3v1_10414	Germinating seed root	CSCL1_ARATHRecName: Full=CSC1-like protein At1g32090	0	35.6
SCA-6_Chr3v1_10467	Germinating seed root	UAF30_YEASTRecName: Full=Upstream activation factor subunit UAF30; AltName: Full=Upstream activation factor 30 KDa subunit; Short=p30	6.67e-19	31.6
SCA-6_Chr4v1_12055	Germinating seed root	TBL19_ARATHRecName: Full=Protein trichome birefringence-like 19	6.63e-147	53.2
SCA-6_Chr4v1_12200	Germinating seed root	UGT9_CATRORecName: Full=UDP glycosyltransferase 9; Short=CrUGT9	1.85e-18	33.2
SCA-6_Chr4v1_12284	Germinating seed root	PMGI_MESCRRecName: Full=2,3-bisphosphoglycerate-independent phosphoglycerate mutase; Short=BPG-independent PGAM; Short=Phosphoglyceromutase; AltName: Full=PGAM-I	0	46.4
SCA-6_Chr4v1_12327	Germinating seed root	PER61_ARATHRecName: Full=Probable peroxidase 61; Short=Atperox P61; Flags: Precursor	1.62e-177	34.8
SCA-6_Chr4v1_12450	Germinating seed root	PTR18_ARATHRecName: Full=Protein NRT1/ PTR FAMILY 3.1; Short=AtNPF3.1	1.21e-35	37.2
SCA-6_Chr4v1_12669	Germinating seed root	RCH2_ARATHRecName: Full=Receptor-like protein kinase 2; Flags: Precursor	0	40
SCA-6_Chr5v1_13690	Germinating seed root	PGLR_PRUPERecName: Full=Polygalacturonase; Short=PG; AltName: Full=Pectinase; Flags: Precursor	0	77.6
SCA-6_Chr6v1_17729	Germinating seed root	MPPA_SOLTURecName: Full=Mitochondrial-processing peptidase subunit alpha; AltName: Full=Alpha-MPP; AltName: Full=Ubiquinol-cytochrome-c reductase subunit II; Flags: Precursor	0	32.8
SCA-6_Chr7v1_20674	Germinating seed root	ACCH1_ARATHRecName: Full=1-aminocyclopropane-1-carboxylate oxidase homolog 1	1.93e-136	105.8
SCA-6_Chr7v1_20818	Germinating seed root	SMB_ARATHRecName: Full=Protein SOMBRERO; AltName: Full=NAC domain-containing protein 33; Short=ANAC033	5.76e-126	39.6
SCA-6_Chr8v1_21201	Germinating seed root	---NA---	NA	53
SCA-6_Chr8v1_21494	Germinating seed root	---NA---	NA	35.4
SCA-6_Chr8v1_21897	Germinating seed root	ERF12_ARATHRecName: Full=Ethylene-responsive transcription factor ERF012; AltName: Full=Dehydration response element-binding protein 26	1.19e-44	47.8
SCA-6_Chr9v1_22677	Germinating seed root	PER16_ARATHRecName: Full=Peroxidase 16; Short=Atperox P16; AltName: Full=ATP22a; Flags: Precursor	3.3e-158	35.4
SCA-6_Chr9v1_23594	Germinating seed root	PME53_ARATHRecName: Full=Probable pectinesterase 53; Short=PE 53; AltName: Full=Pectin methylesterase 53; Short=AtPME53; Flags: Precursor	0	32.4
SCA-6_Chr9v1_23605	Germinating seed root	CYP5F_ARATHRecName: Full=Cytochrome B5-like protein; Short=AtCb5LP; AltName: Full=Cytochrome b5 isoform F; Short=AtCb5-F	4.86e-53	29.8
SCA-6_Chr9v1_23976	Germinating seed root	---NA---	NA	53.6
SCA-6_Chr9v1_24828	Germinating seed root	C75A1_PETHYRecName: Full=Flavonoid 3',5'-hydroxylase 1; Short=F3'5'H; AltName: Full=CYPLXXVA1; AltName: Full=Cytochrome P450 75A1	0	42.4
SCA-6_Chr9v1_25494	Germinating seed root	C75A1_PETHYRecName: Full=Flavonoid 3',5'-hydroxylase 1; Short=F3'5'H; AltName: Full=CYPLXXVA1; AltName: Full=Cytochrome P450 75A1	0	42.4
SCA-6_Chr1v1_02126	Germinating seed shoot	---NA---	NA	39.2
SCA-6_Chr1v1_02956	Germinating seed shoot	GAT15_ARATHRecName: Full=GATA transcription factor 15	2.74e-27	37.4
SCA-6_Chr10v1_27007	Germinating seed shoot	AGL80_ARATHRecName: Full=Agamous-like MADS-box protein AGL80	2.71e-35	75.4
SCA-6_Chr2v1_05547	Germinating seed shoot	YLS8_ARATHRecName: Full=Thioredoxin-like protein YLS8; AltName: Full=Protein YELLOW-LEAF-SPECIFIC GENE 8	5.75e-23	63.8
SCA-6_Chr3v1_07769	Germinating seed shoot	RFS_PEARecName: Full=Galactinol--sucrose galactosyltransferase; AltName: Full=Raffinose synthase	0	45.6
SCA-6_Chr3v1_09046	Germinating seed shoot	MOCOS_MOUSERecName: Full=Molybdenum cofactor sulfurase; Short=MCS; Short=MOS; Short=MoCo sulfurase; AltName: Full=Molybdenum cofactor sulfurtransferase	5.03e-22	28
SCA-6_Chr4v1_12288	Germinating seed shoot	NAC91_ARATHRecName: Full=NAC domain-containing protein 91; Short=ANAC091; AltName: Full=TCV-interacting protein	2.63e-21	45.4
SCA-6_Chr5v1_13989	Germinating seed shoot	---NA---	NA	34.2
SCA-6_Chr6v1_17988	Germinating seed shoot	HS174_ARATHRecName: Full=17.4 kDa class III heat shock protein; AltName: Full=17.4 kDa heat shock protein 2; Short=AtHsp17.4B	3.66e-35	36.2
SCA-6_Chr6v1_18583	Germinating seed shoot	EPHA_MYCTURecName: Full=Epoxide hydrolase A; Short=EHB; AltName: Full=Epoxide hydrolase EphA	4.15e-44	33
SCA-6_Chr7v1_20410	Germinating seed shoot	RBSK_ARATHRecName: Full=Ribokinase; Short=AtRBSK; Short=RK; Flags: Precursor	2.38e-180	34.2
SCA-6_Chr8v1_21513	Germinating seed shoot	UFC1_ARATHRecName: Full=Ubiquitin-fold modifier-conjugating enzyme 1; AltName: Full=Ufm1-conjugating enzyme 1	3.94e-125	25.8
SCA-6_Chr8v1_21976	Germinating seed shoot	TOLB_CHLTERecName: Full=Protein TolB homolog; Flags: Precursor	1.19e-17	45
SCA-6_Chr9v1_22663	Germinating seed shoot	FA32A_DANRERecName: Full=Protein FAM32A-like	3.73e-12	73.4
SCA-6_Chr9v1_26148	Germinating seed shoot	HS17C_ARATHRecName: Full=17.6 kDa class I heat shock protein 3; AltName: Full=17.6 kDa heat shock protein 3; Short=AtHsp17.6C	1.25e-37	107.4
SCA-6_Chr1v1_01602	Floral bud 5-10 mm	---NA---	NA	44.5
SCA-6_Chr1v1_01778	Floral bud 5-10 mm	C3H3_ARATHRecName: Full=Zinc finger CCCH domain-containing protein 3; Short=AtC3H3; AltName: Full=Zinc finger CCCH domain-containing protein ZFN-like 4	1.9e-136	40.25
SCA-6_Chr1v1_02667	Floral bud 5-10 mm	PRP18_MOUSERecName: Full=Pre-mRNA-splicing factor 18; AltName: Full=PRP18 homolog	9.02e-64	35
SCA-6_Chr1v1_02747	Floral bud 5-10 mm	RS7_AVIMRRecName: Full=40S ribosomal protein S7	7.88e-80	30
SCA-6_Chr1v1_03289	Floral bud 5-10 mm	NLTP6_AMBARRecName: Full=Non-specific lipid-transfer protein; Short=LTP; AltName: Full=Allergen Amb a VI; AltName: Full=Allergen Ra6; AltName: Full=Pollen allergen Amb a 6; AltName: Allergen=Amb a 6; Flags: Precursor	5.53e-18	2102.75
SCA-6_Chr1v1_03575	Floral bud 5-10 mm	CP18A_ARATHRecName: Full=Peptidyl-prolyl cis-trans isomerase CYP18-1; Short=PPIase CYP18-1; AltName: Full=Cyclophilin of 18 kDa 1; AltName: Full=Cyclophilin-18-1	1.09e-114	38.5
SCA-6_Chr1v1_03598	Floral bud 5-10 mm	SMO11_ARATHRecName: Full=Methylsterol monooxygenase 1-1; AltName: Full=Sterol 4-alpha-methyl-oxidase 1-1; Short=AtSMO1-1	1.79e-142	96.5
SCA-6_Chr1v1_03963	Floral bud 5-10 mm	DR100_ARATHRecName: Full=DNA damage-repair/toleration protein DRT100; Flags: Precursor	1.09e-156	161
SCA-6_Chr10v1_27580	Floral bud 5-10 mm	OPF13_ARATHRecName: Full=Transcription repressor OFP13; AltName: Full=Ovate family protein 13; Short=AtOFP13	3.02e-71	45
SCA-6_Chr2v1_04406	Floral bud 5-10 mm	SR34A_ARATHRecName: Full=Serine/arginine-rich splicing factor SR34A; Short=At-SR34A; Short=At-SRp34A; Short=AtSR34A; AltName: Full=SER/ARG-rich protein 34A	2.28e-98	49.75
SCA-6_Chr2v1_04496	Floral bud 5-10 mm	SAU66_ARATHRecName: Full=Auxin-responsive protein SAUR66; AltName: Full=Protein SMALL AUXIN UP RNA 66	9.38e-43	75.5
SCA-6_Chr2v1_04605	Floral bud 5-10 mm	THLP1_ARATHRecName: Full=Thaumatin-like protein 1; Short=AtTLP1; Flags: Precursor	7.08e-90	60
SCA-6_Chr2v1_05123	Floral bud 5-10 mm	RHY1A_ARATHRecName: Full=Probable E3 ubiquitin-protein ligase RHY1A; AltName: Full=RING-H2 finger Y1a; AltName: Full=RING-H2 zinc finger protein RHY1a; AltName: Full=RING-type E3 ubiquitin transferase RHY1A	4.12e-47	52
SCA-6_Chr2v1_05411	Floral bud 5-10 mm	DDPS6_ARATHRecName: Full=Dehydrodolichyl diphosphate synthase 6; Short=Dedol-PP synthase 6	5.84e-96	88
SCA-6_Chr2v1_05717	Floral bud 5-10 mm	CWPX_ARATHRecName: Full=Putative cell wall protein; Flags: Precursor	1.69e-17	222.25
SCA-6_Chr2v1_05952	Floral bud 5-10 mm	---NA---	NA	43
SCA-6_Chr2v1_06098	Floral bud 5-10 mm	BAT1_ORYSJRecName: Full=Amino-acid permease BAT1 homolog	7.69e-46	122
SCA-6_Chr2v1_06155	Floral bud 5-10 mm	ALT3_ARATHRecName: Full=Acyl-acyl carrier protein thioesterase ATL3, chloroplastic; AltName: Full=Acyl-ACP thioesterase ATL3; AltName: Full=Acyl-lipid thioesterase 3; Flags: Precursor	4.73e-88	30.25
SCA-6_Chr2v1_07309	Floral bud 5-10 mm	IF5A2_NICPLRecName: Full=Eukaryotic translation initiation factor 5A-2; Short=eIF-5A-2; AltName: Full=eIF-4D	3.84e-112	83.25
SCA-6_Chr2v1_07405	Floral bud 5-10 mm	PRE6_ARATHRecName: Full=Transcription factor PRE6; AltName: Full=Basic helix-loop-helix protein 163; Short=AtbHLH163; Short=bHLH 163; AltName: Full=Protein KIDARI; AltName: Full=Protein PACLOBUTRAZOL RESISTANCE 6; AltName: Full=bHLH transcription factor bHLH163	5.31e-34	46.25
SCA-6_Chr2v1_07467	Floral bud 5-10 mm	PTR18_ARATHRecName: Full=Protein NRT1/ PTR FAMILY 3.1; Short=AtNPF3.1	0	51
SCA-6_Chr3v1_08172	Floral bud 5-10 mm	AB11G_ARATHRecName: Full=ABC transporter G family member 11; Short=ABC transporter ABCG.11; Short=AtABCG11; AltName: Full=Protein CUTICULAR DEFECT AND ORGAN FUSION 1; AltName: Full=Protein DESPERADO; AltName: Full=Protein PERMEABLE LEAVES 1; AltName: Full=White-brown complex homolog protein 11; Short=AtWBC11	0	55.75
SCA-6_Chr3v1_09047	Floral bud 5-10 mm	HTH_ARATHRecName: Full=Protein HOTHEAD; AltName: Full=Protein ADHESION OF CALYX EDGES; Flags: Precursor	1.46e-168	131.5
SCA-6_Chr3v1_09427	Floral bud 5-10 mm	NHL26_ARATHRecName: Full=NDR1/HIN1-like protein 26	1.38e-66	67
SCA-6_Chr3v1_09541	Floral bud 5-10 mm	---NA---	NA	76.75
SCA-6_Chr3v1_09594	Floral bud 5-10 mm	Y2910_ARATHRecName: Full=Putative gamma-glutamylcyclotransferase At3g02910	1.18e-42	43
SCA-6_Chr3v1_09920	Floral bud 5-10 mm	CML13_ARATHRecName: Full=Probable calcium-binding protein CML13; AltName: Full=Calmodulin-like protein 13	3.75e-93	31.5
SCA-6_Chr3v1_10230	Floral bud 5-10 mm	SEH1_ARATHRecName: Full=Protein SEH1	8.13e-34	38.25
SCA-6_Chr3v1_10327	Floral bud 5-10 mm	TIC32_ARATHRecName: Full=Short-chain dehydrogenase TIC 32, chloroplastic; AltName: Full=Translocon at the inner envelope membrane of chloroplasts 32; Short=AtTIC32	1.02e-96	38.5
SCA-6_Chr4v1_10596	Floral bud 5-10 mm	---NA---	NA	49.75
SCA-6_Chr4v1_10873	Floral bud 5-10 mm	UCC1_ARATHRecName: Full=Uclacyanin 1; Flags: Precursor	2.09e-26	49.25
SCA-6_Chr4v1_11013	Floral bud 5-10 mm	---NA---	NA	147
SCA-6_Chr4v1_11087	Floral bud 5-10 mm	UCC1_ARATHRecName: Full=Uclacyanin 1; Flags: Precursor	2.09e-26	49.25
SCA-6_Chr4v1_12071	Floral bud 5-10 mm	LEA7_ARATHRecName: Full=Late embryogenesis abundant protein 7	5.63e-07	79.75
SCA-6_Chr4v1_12084	Floral bud 5-10 mm	EC12_ARATHRecName: Full=Egg cell-secreted protein 1.2; Flags: Precursor	9.37e-16	318.75
SCA-6_Chr4v1_12085	Floral bud 5-10 mm	EC12_ARATHRecName: Full=Egg cell-secreted protein 1.2; Flags: Precursor	2.06e-15	308.5
SCA-6_Chr4v1_12234	Floral bud 5-10 mm	SALR_PAPBRRecName: Full=Salutaridine reductase	9.16e-55	43.75
SCA-6_Chr4v1_12269	Floral bud 5-10 mm	CHI5_ARATHRecName: Full=Endochitinase EP3; AltName: Full=Chitinase class IV; Short=AtchitIV; AltName: Full=Protein HOMOLOG OF CARROT EP3-3 CHITINASE; Short=AtEP3; Flags: Precursor	1.01e-112	642.25
SCA-6_Chr4v1_12892	Floral bud 5-10 mm	---NA---	NA	98.25
SCA-6_Chr4v1_13457	Floral bud 5-10 mm	MY111_ARATHRecName: Full=Transcription factor MYB111; AltName: Full=Myb-related protein 111; Short=AtMYB111; AltName: Full=Protein PRODUCTION OF FLAVONOL GLYCOSIDES 3	2.93e-74	142.5
SCA-6_Chr4v1_13583	Floral bud 5-10 mm	PMEI1_ARATHRecName: Full=Pectinesterase inhibitor 1; AltName: Full=Pectin methylesterase inhibitor 1; Short=AtPMEI1; Flags: Precursor	7.53e-08	180.25
SCA-6_Chr5v1_14029	Floral bud 5-10 mm	---NA---	NA	50.25
SCA-6_Chr5v1_14059	Floral bud 5-10 mm	UN933_ARATHRecName: Full=UNC93-like protein 3	3.86e-149	47
SCA-6_Chr5v1_14382	Floral bud 5-10 mm	PRX2E_ARATHRecName: Full=Peroxiredoxin-2E, chloroplastic; AltName: Full=Peroxiredoxin IIE; AltName: Full=Thioredoxin peroxidase 2E; Flags: Precursor	1.21e-100	51.25
SCA-6_Chr5v1_15013	Floral bud 5-10 mm	---NA---	NA	46
SCA-6_Chr5v1_15333	Floral bud 5-10 mm	NTAQ1_ARATHRecName: Full=Protein N-terminal glutamine amidohydrolase; AltName: Full=Protein NH2-terminal glutamine deamidase; Short=N-terminal Gln amidase; Short=Nt(Q)-amidase	4.1e-98	35.25
SCA-6_Chr5v1_16116	Floral bud 5-10 mm	MY113_ARATHRecName: Full=Transcription factor MYB113; AltName: Full=Myb-related protein 113; Short=AtMYB113	5.06e-49	247.5
SCA-6_Chr5v1_16648	Floral bud 5-10 mm	DI193_ARATHRecName: Full=Protein DEHYDRATION-INDUCED 19 homolog 3; Short=AtDi19-3	3.99e-22	30.25
SCA-6_Chr6v1_17031	Floral bud 5-10 mm	WIN1_ARATHRecName: Full=Ethylene-responsive transcription factor WIN1; AltName: Full=Protein SHINE 1; AltName: Full=Protein WAX INDUCER 1	6.91e-79	198.75
SCA-6_Chr6v1_17336	Floral bud 5-10 mm	---NA---	NA	34.25
SCA-6_Chr6v1_17521	Floral bud 5-10 mm	MOT2_ARATHRecName: Full=Molybdate transporter 2; AltName: Full=Sulfate transporter like protein 5.1	0	35.25
SCA-6_Chr6v1_17623	Floral bud 5-10 mm	CE101_ARATHRecName: Full=G-type lectin S-receptor-like serine/threonine-protein kinase CES101; AltName: Full=Protein CALLUS EXPRESSION OF RBCS 101; Flags: Precursor	0	34
SCA-6_Chr6v1_18768	Floral bud 5-10 mm	NHL26_ARATHRecName: Full=NDR1/HIN1-like protein 26	1.03e-17	43.25
SCA-6_Chr6v1_18820	Floral bud 5-10 mm	---NA---	NA	41.25
SCA-6_Chr8v1_21805	Floral bud 5-10 mm	NLTL5_ARATHRecName: Full=Non-specific lipid-transfer protein-like protein At5g64080; Flags: Precursor	7.83e-34	120
SCA-6_Chr8v1_22124	Floral bud 5-10 mm	ZCIS_ARATHRecName: Full=15-cis-zeta-carotene isomerase, chloroplastic; Flags: Precursor	4.53e-171	43.75
SCA-6_Chr9v1_23010	Floral bud 5-10 mm	---NA---	NA	28
SCA-6_Chr9v1_23468	Floral bud 5-10 mm	EPFL3_ARATHRecName: Full=EPIDERMAL PATTERNING FACTOR-like protein 3; Short=EPF-like protein 3; Contains: RecName: Full=MEPFL3; Flags: Precursor	9.33e-12	78.5
SCA-6_Chr9v1_23705	Floral bud 5-10 mm	---NA---	NA	37.5
SCA-6_Chr9v1_25258	Floral bud 5-10 mm	PCP_PONABRecName: Full=Lysosomal Pro-X carboxypeptidase; AltName: Full=Proline carboxypeptidase; AltName: Full=Prolylcarboxypeptidase; Short=PRCP; Flags: Precursor	3.48e-102	35.75
SCA-6_Chr9v1_25894	Floral bud 5-10 mm	PCP_PONABRecName: Full=Lysosomal Pro-X carboxypeptidase; AltName: Full=Proline carboxypeptidase; AltName: Full=Prolylcarboxypeptidase; Short=PRCP; Flags: Precursor	3.48e-102	35.75
SCA-6_Chr1v1_00351	3-month Ortho C leaf	C90B1_ARATHRecName: Full=Cytochrome P450 90B1; AltName: Full=Protein DWARF 4; Short=Dwarf4; AltName: Full=Steroid 22-alpha-hydroxylase	0	34.4
SCA-6_Chr1v1_00964	3-month Ortho C leaf	---NA---	NA	40.8
SCA-6_Chr2v1_05852	3-month Ortho C leaf	PTR49_ARATHRecName: Full=Protein NRT1/ PTR FAMILY 6.1; Short=AtNPF6.1	2.82e-99	32.2
SCA-6_Chr2v1_07340	3-month Ortho C leaf	---NA---	NA	32.6
SCA-6_Chr4v1_12098	3-month Ortho C leaf	VATE_CITUNRecName: Full=V-type proton ATPase subunit E; Short=V-ATPase subunit E; AltName: Full=Vacuolar proton pump subunit E	1.36e-90	35.8
SCA-6_Chr7v1_19516	3-month Ortho C leaf	---NA---	NA	32.2
SCA-6_Chr8v1_20852	3-month Ortho C leaf	UFOG7_FRAANRecName: Full=UDP-glucose flavonoid 3-O-glucosyltransferase 7; AltName: Full=Flavonol 3-O-glucosyltransferase 7; Short=FaGT7	3.42e-69	36.6
SCA-6_Chr9v1_25323	3-month Ortho C leaf	CAX3_ARATHRecName: Full=Vacuolar cation/proton exchanger 3; AltName: Full=Ca(2+)/H(+) antiporter CAX3; AltName: Full=Ca(2+)/H(+) exchanger 3; AltName: Full=Protein CATION EXCHANGER 3	0	32.4
SCA-6_Chr9v1_25958	3-month Ortho C leaf	CAX3_ARATHRecName: Full=Vacuolar cation/proton exchanger 3; AltName: Full=Ca(2+)/H(+) antiporter CAX3; AltName: Full=Ca(2+)/H(+) exchanger 3; AltName: Full=Protein CATION EXCHANGER 3	0	32.4
SCA-6_Chr1v1_00447	3-month ortho E1 leaf	Y1235_ORYSJRecName: Full=B3 domain-containing protein Os01g0723500	5.79e-35	31.2
SCA-6_Chr1v1_03860	3-month ortho E1 leaf	PUP11_ARATHRecName: Full=Probable purine permease 11; Short=AtPUP11	8.69e-177	31.8
SCA-6_Chr3v1_08965	3-month ortho E1 leaf	CRYD_ARATHRecName: Full=Cryptochrome DASH, chloroplastic/mitochondrial; AltName: Full=Cryptochrome-3; Flags: Precursor	4.79e-15	34.4
SCA-6_Chr5v1_14195	3-month ortho E1 leaf	HST_TOBACRecName: Full=Shikimate O-hydroxycinnamoyltransferase; AltName: Full=Hydroxycinnamoyl transferase; AltName: Full=Hydroxycinnamoyl-Coenzyme A shikimate/quinate hydroxycinnamoyltransferase	1.34e-139	45.8
SCA-6_Chr9v1_24765	3-month ortho E1 leaf	PP379_ARATHRecName: Full=Pentatricopeptide repeat-containing protein At5g13770, chloroplastic; Flags: Precursor	3.59e-180	34
SCA-6_Chr9v1_25433	3-month ortho E1 leaf	PP379_ARATHRecName: Full=Pentatricopeptide repeat-containing protein At5g13770, chloroplastic; Flags: Precursor	3.59e-180	34.2
SCA-6_Chr9v1_25476	3-month ortho E1 leaf	GRS14_ARATHRecName: Full=Monothiol glutaredoxin-S14, chloroplastic; Short=AtGRXcp; Short=AtGrxS14; AltName: Full=CAX-interacting protein 1; Short=CXIP1; Flags: Precursor	8.96e-65	35
SCA-6_Chr1v1_00094	Open Flower	GDL79_ARATHRecName: Full=GDSL esterase/lipase At5g33370; AltName: Full=Extracellular lipase At5g33370; Flags: Precursor	3.33e-65	762.75
SCA-6_Chr1v1_00193	Open Flower	SAU50_ARATHRecName: Full=Auxin-responsive protein SAUR50; AltName: Full=Protein SMALL AUXIN UP RNA 50	5.73e-57	36.25
SCA-6_Chr1v1_00311	Open Flower	COAD_ARATHRecName: Full=Phosphopantetheine adenylyltransferase; AltName: Full=AtCoaD; AltName: Full=Dephospho-CoA pyrophosphorylase; AltName: Full=Pantetheine-phosphate adenylyltransferase	5.52e-95	69
SCA-6_Chr1v1_00427	Open Flower	ST14_SOLTURecName: Full=STS14 protein; Flags: Precursor	3.12e-67	68.25
SCA-6_Chr1v1_01283	Open Flower	TUN_ARATHRecName: Full=UDP-glycosyltransferase TURAN	9.03e-82	26.5
SCA-6_Chr1v1_01375	Open Flower	CXE18_ARATHRecName: Full=Probable carboxylesterase 18; AltName: Full=AtCXE18	2.99e-124	1401
SCA-6_Chr1v1_03108	Open Flower	AT4_ORYSJRecName: Full=Acyl transferase 4; Short=OsAT4; AltName: Full=p-coumaroyl-CoA monolignol transferase; Short=OsPMT	8.49e-116	87
SCA-6_Chr1v1_03442	Open Flower	ROGF3_ARATHRecName: Full=Rop guanine nucleotide exchange factor 3; Short=AtRopGEF3; AltName: Full=Rho of plants guanine nucleotide exchange factor 3	0	30.5
SCA-6_Chr1v1_03550	Open Flower	MADS3_VITVIRecName: Full=Agamous-like MADS-box protein MADS3; AltName: Full=Agamous-like protein 6; Short=VvAGL6; Short=VviAGL6a; AltName: Full=MADS-box protein 3; Short=VvMADS3	1.98e-156	117.5
SCA-6_Chr1v1_03938	Open Flower	---NA---	NA	30
SCA-6_Chr10v1_26592	Open Flower	PPA27_ARATHRecName: Full=Probable inactive purple acid phosphatase 27; Flags: Precursor	3.67e-114	51.25
SCA-6_Chr10v1_26891	Open Flower	POED2_ARATHRecName: Full=Polyprenol reductase 2	5.18e-124	466.5
SCA-6_Chr10v1_27406	Open Flower	TPS9_RICCORecName: Full=Probable terpene synthase 9; Short=RcSeTPS9	0	1647.75
SCA-6_Chr10v1_28167	Open Flower	---NA---	NA	46
SCA-6_Chr10v1_28187	Open Flower	C79A2_ARATHRecName: Full=Phenylalanine N-monooxygenase; AltName: Full=Cytochrome P450 79A2; AltName: Full=Phenylalanine N-hydroxylase	1.59e-91	34
SCA-6_Chr2v1_04168	Open Flower	C96AF_ARATHRecName: Full=Alkane hydroxylase MAH1; AltName: Full=Cytochrome P450 96A15; AltName: Full=Protein MID-CHAIN ALKANE HYDROXYLASE 1	3.52e-124	376.75
SCA-6_Chr2v1_04235	Open Flower	CER1_ARATHRecName: Full=Very-long-chain aldehyde decarbonylase CER1; AltName: Full=Protein ECERIFERUM 1	6.06e-132	412.25
SCA-6_Chr2v1_04236	Open Flower	CER1_ARATHRecName: Full=Very-long-chain aldehyde decarbonylase CER1; AltName: Full=Protein ECERIFERUM 1	3.23e-147	1493.75
SCA-6_Chr2v1_04682	Open Flower	SAU23_ARATHRecName: Full=Auxin-responsive protein SAUR23; AltName: Full=Protein SMALL AUXIN UP RNA 23	2.32e-35	49.5
SCA-6_Chr2v1_04693	Open Flower	SAU24_ARATHRecName: Full=Auxin-responsive protein SAUR24; AltName: Full=Protein SMALL AUXIN UP RNA 24	1.12e-40	158.75
SCA-6_Chr2v1_04876	Open Flower	PLRX1_ARATHRecName: Full=Pollen-specific leucine-rich repeat extensin-like protein 1; Short=AtPEX1; Short=Pollen-specific LRR/EXTENSIN1; AltName: Full=Cell wall hydroxyproline-rich glycoprotein; Flags: Precursor	0	139.75
SCA-6_Chr2v1_05480	Open Flower	WDR26_ARATHRecName: Full=WD repeat-containing protein 26 homolog; Short=AtWDR26	0	45.25
SCA-6_Chr2v1_05512	Open Flower	TMM53_DANRERecName: Full=Transmembrane protein 53	1.62e-20	74.5
SCA-6_Chr2v1_05662	Open Flower	TDC2_CAMACRecName: Full=Tryptophan decarboxylase TDC2	0	55.75
SCA-6_Chr2v1_05767	Open Flower	---NA---	NA	31.5
SCA-6_Chr2v1_06483	Open Flower	KPRS3_ARATHRecName: Full=Ribose-phosphate pyrophosphokinase 3, chloroplastic; AltName: Full=Phosphoribosyl pyrophosphate synthase 3; Flags: Precursor	0	49.75
SCA-6_Chr2v1_06581	Open Flower	KPRS3_ARATHRecName: Full=Ribose-phosphate pyrophosphokinase 3, chloroplastic; AltName: Full=Phosphoribosyl pyrophosphate synthase 3; Flags: Precursor	0	49.75
SCA-6_Chr2v1_07019	Open Flower	---NA---	NA	70
SCA-6_Chr3v1_07600	Open Flower	---NA---	NA	316
SCA-6_Chr3v1_07603	Open Flower	LIS1_YEASTRecName: Full=Nuclear distribution protein PAC1; AltName: Full=Lissencephaly-1 homolog; Short=LIS-1; AltName: Full=nudF homolog	4.58e-06	171.5
SCA-6_Chr3v1_07986	Open Flower	---NA---	NA	39.25
SCA-6_Chr3v1_08507	Open Flower	WRK51_ARATHRecName: Full=Probable WRKY transcription factor 51; AltName: Full=WRKY DNA-binding protein 51	1.19e-30	36
SCA-6_Chr3v1_09493	Open Flower	FB346_ARATHRecName: Full=F-box protein At3g44326	1.22e-33	128
SCA-6_Chr3v1_09495	Open Flower	DLO2_ARATHRecName: Full=Protein DMR6-LIKE OXYGENASE 2; AltName: Full=2-oxoglutarate (2OG)-Fe(II) oxygenase-like protein DLO2; AltName: Full=Salicylate 3-hydroxylase DLO2; Short=S3H DLO2; Short=SA 3-hydroxylase DLO2; Short=Salicylic acid 3-hydroxylase DLO2	1.44e-175	111.75
SCA-6_Chr3v1_09528	Open Flower	GDL81_ARATHRecName: Full=GDSL esterase/lipase At5g41890	6.75e-135	56.75
SCA-6_Chr3v1_09529	Open Flower	BDG3_ARATHRecName: Full=Probable lysophospholipase BODYGUARD 3; Short=AtBDG3; Flags: Precursor	0	1391.75
SCA-6_Chr3v1_09803	Open Flower	MSH4_ARATHRecName: Full=DNA mismatch repair protein MSH4; Short=AtMSH4; AltName: Full=MutS protein homolog 4	0	58.75
SCA-6_Chr3v1_10499	Open Flower	PAE8_ARATHRecName: Full=Pectin acetylesterase 8; Flags: Precursor	0	151.5
SCA-6_Chr4v1_10556	Open Flower	C96AF_ARATHRecName: Full=Alkane hydroxylase MAH1; AltName: Full=Cytochrome P450 96A15; AltName: Full=Protein MID-CHAIN ALKANE HYDROXYLASE 1	1.51e-96	194.75
SCA-6_Chr4v1_10661	Open Flower	MYB05_ANTMARecName: Full=Myb-related protein 305	7.09e-95	708.25
SCA-6_Chr4v1_10731	Open Flower	C96AF_ARATHRecName: Full=Alkane hydroxylase MAH1; AltName: Full=Cytochrome P450 96A15; AltName: Full=Protein MID-CHAIN ALKANE HYDROXYLASE 1	1.24e-124	162
SCA-6_Chr4v1_10743	Open Flower	---NA---	NA	26
SCA-6_Chr4v1_10870	Open Flower	RPE1_ORYSJRecName: Full=Ribulose-phosphate 3-epimerase, cytoplasmic isoform; AltName: Full=Cyt-RPEase; AltName: Full=Pentose-5-phosphate 3-epimerase; Short=PPE; AltName: Full=RPEcyt; AltName: Full=Ribulose-5-phosphate-epimerase	2.84e-135	78.5
SCA-6_Chr4v1_11084	Open Flower	RPE1_ORYSJRecName: Full=Ribulose-phosphate 3-epimerase, cytoplasmic isoform; AltName: Full=Cyt-RPEase; AltName: Full=Pentose-5-phosphate 3-epimerase; Short=PPE; AltName: Full=RPEcyt; AltName: Full=Ribulose-5-phosphate-epimerase	2.84e-135	78.5
SCA-6_Chr4v1_11863	Open Flower	---NA---	NA	40
SCA-6_Chr4v1_12136	Open Flower	ATL72_ARATHRecName: Full=RING-H2 finger protein ATL72; AltName: Full=RING-type E3 ubiquitin transferase ATL72	1.18e-59	93.75
SCA-6_Chr4v1_12219	Open Flower	GDL42_ARATHRecName: Full=GDSL esterase/lipase At2g30310; AltName: Full=Extracellular lipase At2g30310; Flags: Precursor	5.77e-128	310.75
SCA-6_Chr4v1_12323	Open Flower	UGT1_GARJARecName: Full=Crocetin glucosyltransferase, chloroplastic; AltName: Full=UDP-glucose glucosyltransferase 1; Short=GjUGT1; AltName: Full=UDP-glycosyltransferase 75L6; Flags: Precursor	1.21e-25	108
SCA-6_Chr4v1_12885	Open Flower	---NA---	NA	66.25
SCA-6_Chr5v1_14110	Open Flower	AB2G_ARATHRecName: Full=ABC transporter G family member 2; Short=ABC transporter ABCG.2; Short=AtABCG2; AltName: Full=White-brown complex homolog protein 2; Short=AtWBC2	0	128.25
SCA-6_Chr5v1_14230	Open Flower	SAU50_ARATHRecName: Full=Auxin-responsive protein SAUR50; AltName: Full=Protein SMALL AUXIN UP RNA 50	1.39e-18	92.5
SCA-6_Chr5v1_15266	Open Flower	GLT3_CROSARecName: Full=Crocetin glucosyltransferase 3	9.34e-59	64.5
SCA-6_Chr5v1_15361	Open Flower	EFR3_DROMERecName: Full=Protein EFR3 homolog cmp44E; AltName: Full=Conserved membrane protein at 44E; AltName: Full=Protein stambha A	2.05e-14	46.75
SCA-6_Chr5v1_15403	Open Flower	---NA---	NA	44.25
SCA-6_Chr5v1_15504	Open Flower	LIPG1_ARATHRecName: Full=Receptor-like kinase LIP1; AltName: Full=Protein LOST IN POLLEN TUBE GUIDANCE 1; Short=AtLIP1	1.53e-129	68.75
SCA-6_Chr5v1_15876	Open Flower	PSNA_ARATHRecName: Full=Presenilin-like protein At1g08700	0	111.25
SCA-6_Chr5v1_15884	Open Flower	BDG4_ARATHRecName: Full=Probable lysophospholipase BODYGUARD 4; Short=AtBDG4; Flags: Precursor	1.8e-163	209.25
SCA-6_Chr5v1_15939	Open Flower	NEC1_PETHYRecName: Full=Bidirectional sugar transporter NEC1; AltName: Full=NEC1	2.04e-97	131.25
SCA-6_Chr5v1_16184	Open Flower	SUVR4_ARATHRecName: Full=Histone-lysine N-methyltransferase SUVR4; AltName: Full=Protein SET DOMAIN GROUP 31; AltName: Full=Suppressor of variegation 3-9-related protein 4; Short=Su(var)3-9-related protein 4	0	46.25
SCA-6_Chr5v1_16625	Open Flower	GRDP1_ARATHRecName: Full=Glycine-rich domain-containing protein 1; Short=AtGRDP1	4.09e-28	56.5
SCA-6_Chr5v1_16731	Open Flower	PER5_VITVIRecName: Full=Peroxidase 5; Flags: Precursor	9.94e-118	984.25
SCA-6_Chr6v1_17053	Open Flower	PDCT1_ARATHRecName: Full=Phosphatidylcholine:diacylglycerol cholinephosphotransferase 1; Short=AtPDCT1; AltName: Full=Protein REDUCED OLEATE DESATURATION 1	1.05e-54	87
SCA-6_Chr6v1_17190	Open Flower	COG2_HUMANRecName: Full=Conserved oligomeric Golgi complex subunit 2; Short=COG complex subunit 2; AltName: Full=Component of oligomeric Golgi complex 2; AltName: Full=Low density lipoprotein receptor defect C-complementing protein	2.34e-90	62.75
SCA-6_Chr6v1_17972	Open Flower	KASC2_ARATHRecName: Full=3-oxoacyl-	0	502.5
SCA-6_Chr6v1_17995	Open Flower	GLIP1_ARATHRecName: Full=GDSL esterase/lipase 1; AltName: Full=Extracellular lipase 1; Flags: Precursor	7.46e-104	98.25
SCA-6_Chr6v1_18196	Open Flower	---NA---	NA	2633.5
SCA-6_Chr6v1_18197	Open Flower	---NA---	NA	161
SCA-6_Chr6v1_18230	Open Flower	ALL10_OLEEURecName: Full=Major pollen allergen Ole e 10; AltName: Allergen=Ole e 10; Flags: Precursor	2.16e-25	43.75
SCA-6_Chr6v1_18544	Open Flower	LOX3_ARATHRecName: Full=Lipoxygenase 3, chloroplastic; Short=AtLOX3; Flags: Precursor	0	33.25
SCA-6_Chr6v1_18590	Open Flower	---NA---	NA	81.5
SCA-6_Chr7v1_19124	Open Flower	CAX5_ARATHRecName: Full=Vacuolar cation/proton exchanger 5; AltName: Full=Ca(2+)/H(+) antiporter CAX5; AltName: Full=Ca(2+)/H(+) exchanger 5; AltName: Full=Protein CATION EXCHANGER 5	2.7e-155	86
SCA-6_Chr7v1_19248	Open Flower	FACR4_ARATHRecName: Full=Probable fatty acyl-CoA reductase 4	0	4471.5
SCA-6_Chr7v1_19250	Open Flower	FACR4_ARATHRecName: Full=Probable fatty acyl-CoA reductase 4	6.96e-24	289.25
SCA-6_Chr7v1_19281	Open Flower	FACR5_ARATHRecName: Full=Probable fatty acyl-CoA reductase 5	6.05e-93	1173
SCA-6_Chr7v1_19412	Open Flower	LPXK_ARATHRecName: Full=Probable tetraacyldisaccharide 4'-kinase, mitochondrial; AltName: Full=Protein LIPID X 4'-kinase; Short=AtLpxK; Flags: Precursor	1.98e-69	35.5
SCA-6_Chr7v1_19545	Open Flower	VUP4_ARATHRecName: Full=Vascular-related unknown protein 4	7.8e-15	547
SCA-6_Chr7v1_19546	Open Flower	ETFA_ARATHRecName: Full=Electron transfer flavoprotein subunit alpha, mitochondrial; Short=Alpha-ETF; Flags: Precursor	0	31.5
SCA-6_Chr7v1_20628	Open Flower	---NA---	NA	35.5
SCA-6_Chr7v1_20700	Open Flower	---NA---	NA	106.75
SCA-6_Chr7v1_20740	Open Flower	DECR2_ARATHRecName: Full=Peroxisomal 2,4-dienoyl-CoA reductase	1.45e-96	65.5
SCA-6_Chr8v1_20971	Open Flower	---NA---	NA	56.5
SCA-6_Chr8v1_21233	Open Flower	U496K_ARATHRecName: Full=UPF0496 protein At1g20180	2.88e-92	48
SCA-6_Chr8v1_21242	Open Flower	ATL23_ARATHRecName: Full=E3 ubiquitin-protein ligase ATL23; AltName: Full=RING-H2 finger protein ATL23; AltName: Full=RING-type E3 ubiquitin transferase ATL23	1.05e-48	49.25
SCA-6_Chr8v1_21263	Open Flower	DCOR_DATSTRecName: Full=Ornithine decarboxylase; Short=ODC	2e-179	340
SCA-6_Chr8v1_21368	Open Flower	DLO2_ARATHRecName: Full=Protein DMR6-LIKE OXYGENASE 2; AltName: Full=2-oxoglutarate (2OG)-Fe(II) oxygenase-like protein DLO2; AltName: Full=Salicylate 3-hydroxylase DLO2; Short=S3H DLO2; Short=SA 3-hydroxylase DLO2; Short=Salicylic acid 3-hydroxylase DLO2	1.98e-79	384
SCA-6_Chr9v1_22818	Open Flower	SPSA1_CITUNRecName: Full=Probable sucrose-phosphate synthase 1; AltName: Full=UDP-glucose-fructose-phosphate glucosyltransferase 1	0	44.25
SCA-6_Chr9v1_23189	Open Flower	CNMT_THLFGRecName: Full=(S)-coclaurine N-methyltransferase; Short=TfCNMT	3.86e-135	78.75
SCA-6_Chr9v1_24091	Open Flower	---NA---	NA	52.5
SCA-6_Chr9v1_24236	Open Flower	---NA---	NA	49
SCA-6_Chr9v1_24763	Open Flower	---NA---	NA	68
SCA-6_Chr9v1_25095	Open Flower	FB119_ARATHRecName: Full=F-box protein At2g27310	5.75e-97	155.5
SCA-6_Chr9v1_25166	Open Flower	PARP3_SOYBNRecName: Full=Protein ADP-ribosyltransferase PARP3; AltName: Full=NAD(+) ADP-ribosyltransferase 3; Short=ADPRT-3; AltName: Full=Poly [ADP-ribose] polymerase 3; Short=PARP-3; AltName: Full=Poly	0	75.75
SCA-6_Chr9v1_25256	Open Flower	ASPL2_ARATHRecName: Full=Aspartic proteinase-like protein 2; Flags: Precursor	5.32e-56	75.25
SCA-6_Chr9v1_25263	Open Flower	SCP51_ARATHRecName: Full=Serine carboxypeptidase-like 51; Flags: Precursor	0	41.75
SCA-6_Chr9v1_25265	Open Flower	---NA---	NA	139.5
SCA-6_Chr9v1_25431	Open Flower	---NA---	NA	68
SCA-6_Chr9v1_25592	Open Flower	MLO6_ARATHRecName: Full=MLO-like protein 6; Short=AtMlo6	1.89e-83	52.5
SCA-6_Chr9v1_25745	Open Flower	FB119_ARATHRecName: Full=F-box protein At2g27310	2.67e-96	150.75
SCA-6_Chr9v1_25804	Open Flower	PARP3_SOYBNRecName: Full=Protein ADP-ribosyltransferase PARP3; AltName: Full=NAD(+) ADP-ribosyltransferase 3; Short=ADPRT-3; AltName: Full=Poly [ADP-ribose] polymerase 3; Short=PARP-3; AltName: Full=Poly	0	75.75
SCA-6_Chr9v1_25892	Open Flower	ASPL2_ARATHRecName: Full=Aspartic proteinase-like protein 2; Flags: Precursor	5.32e-56	75.25
SCA-6_Chr9v1_25900	Open Flower	SCP51_ARATHRecName: Full=Serine carboxypeptidase-like 51; Flags: Precursor	0	41.75
SCA-6_Chr9v1_25902	Open Flower	---NA---	NA	139.5
SCA-6_Chr9v1_26171	Open Flower	---NA---	NA	75.75
SCA-6_Chr9v1_26467	Open Flower	SAG20_ARATHRecName: Full=Senescence associated gene 20; AltName: Full=Protein WOUND-INDUCED 12; Short=AtWI-12	6.88e-30	62.25
SCA-6_Chr1v1_00469	3-month orthotropic E2 leaf	SABP2_TOBACRecName: Full=Salicylic acid-binding protein 2; Short=NtSABP2; AltName: Full=Methyl salicylate esterase	1.97e-112	29.2
SCA-6_Chr1v1_03246	3-month orthotropic E2 leaf	WDR44_XENLARecName: Full=WD repeat-containing protein 44	6.6e-55	30
SCA-6_Chr1v1_03407	3-month orthotropic E2 leaf	---NA---	NA	34.4
SCA-6_Chr10v1_27305	3-month orthotropic E2 leaf	SVR1_ARATHRecName: Full=Putative ribosomal large subunit pseudouridine synthase SVR1, chloroplastic; AltName: Full=Protein PIGMENT DEFECTIVE 328; AltName: Full=Protein SUPPRESSOR OF VARIEGATION 1; Flags: Precursor	7.1e-162	32
SCA-6_Chr2v1_04971	3-month orthotropic E2 leaf	PAB_ARATHRecName: Full=Protein IN CHLOROPLAST ATPASE BIOGENESIS, chloroplastic; Flags: Precursor	2.83e-124	43.2
SCA-6_Chr2v1_06397	3-month orthotropic E2 leaf	SAMH1_DICDIRecName: Full=Deoxynucleoside triphosphate triphosphohydrolase SAMHD1 homolog; Short=dNTPase	4.03e-80	31.8
SCA-6_Chr2v1_06504	3-month orthotropic E2 leaf	SAMH1_DICDIRecName: Full=Deoxynucleoside triphosphate triphosphohydrolase SAMHD1 homolog; Short=dNTPase	4.03e-80	31.8
SCA-6_Chr2v1_06631	3-month orthotropic E2 leaf	---NA---	NA	29.2
SCA-6_Chr3v1_07823	3-month orthotropic E2 leaf	CCR4C_ARATHRecName: Full=Carbon catabolite repressor protein 4 homolog 3; Short=CCR4 homolog 3	1.5e-166	36.2
SCA-6_Chr3v1_07859	3-month orthotropic E2 leaf	HIP26_ARATHRecName: Full=Heavy metal-associated isoprenylated plant protein 26; Short=AtHIP26; Short=AtHIPP26; AltName: Full=Farnesylated protein 6; Short=AtFP6; Flags: Precursor	6.8e-07	40
SCA-6_Chr5v1_14142	3-month orthotropic E2 leaf	PP361_ARATHRecName: Full=Pentatricopeptide repeat-containing protein At5g02830, chloroplastic; Flags: Precursor	0	31.8
SCA-6_Chr5v1_16366	3-month orthotropic E2 leaf	---NA---	NA	31.6
SCA-6_Chr5v1_16618	3-month orthotropic E2 leaf	---NA---	NA	37.6
SCA-6_Chr6v1_18142	3-month orthotropic E2 leaf	SPS3_ARATHRecName: Full=Solanesyl diphosphate synthase 3, chloroplastic/mitochondrial; AltName: Full=All-trans-nonaprenyl-diphosphate synthase 3 (geranylgeranyl-diphosphate specific); AltName: Full=Geranyl diphosphate synthase 1; AltName: Full=Trans-type polyprenyl pyrophosphate synthase; Short=AtPPPS; Flags: Precursor	4.35e-168	32.2
SCA-6_Chr9v1_23700	3-month orthotropic E2 leaf	HSFC1_ARATHRecName: Full=Heat stress transcription factor C-1; Short=AtHsfC1; AltName: Full=AtHsf-08	9.78e-96	29
SCA-6_Chr1v1_00383	Premeiotic floral bud 1 mm	ATB40_ARATHRecName: Full=Homeobox-leucine zipper protein ATHB-40; AltName: Full=HD-ZIP protein ATHB-40; AltName: Full=Homeodomain transcription factor ATHB-40	2.18e-77	48.25
SCA-6_Chr1v1_02631	Premeiotic floral bud 1 mm	PRPK_HUMANRecName: Full=EKC/KEOPS complex subunit TP53RK; AltName: Full=Atypical serine/threonine protein kinase TP53RK; AltName: Full=Nori-2; AltName: Full=TP53-regulating kinase; AltName: Full=p53-related protein kinase	5.16e-64	36.75
SCA-6_Chr1v1_02694	Premeiotic floral bud 1 mm	ERCC2_ARATHRecName: Full=General transcription and DNA repair factor IIH helicase subunit XPD; Short=TFIIH subunit XPD; AltName: Full=ERCC2 homolog; AltName: Full=RAD3 homolog; AltName: Full=UV hypersensitive protein 6; Short=AtUVH6; AltName: Full=XPD homolog; Short=AtXPD	0	42.5
SCA-6_Chr1v1_02711	Premeiotic floral bud 1 mm	Y4424_ARATHRecName: Full=DUF21 domain-containing protein At4g14240; AltName: Full=CBS domain-containing protein CBSDUF1	0	30.5
SCA-6_Chr1v1_02849	Premeiotic floral bud 1 mm	GH39_ARATHRecName: Full=Putative indole-3-acetic acid-amido synthetase GH3.9; AltName: Full=Auxin-responsive GH3-like protein 9; Short=AtGH3-9	0	53.5
SCA-6_Chr1v1_03333	Premeiotic floral bud 1 mm	RRP41_ARATHRecName: Full=Exosome complex component RRP41 homolog; AltName: Full=Ribosomal RNA-processing protein 41; Short=AtRRP41; Short=AtRrp41p	5.71e-144	32.5
SCA-6_Chr10v1_26573	Premeiotic floral bud 1 mm	BH091_ARATHRecName: Full=Transcription factor bHLH91; AltName: Full=Basic helix-loop-helix protein 91; Short=AtbHLH91; Short=bHLH 91; AltName: Full=Transcription factor EN 25; AltName: Full=bHLH transcription factor bHLH091	1.84e-116	78.25
SCA-6_Chr2v1_04314	Premeiotic floral bud 1 mm	UGT1_GARJARecName: Full=Crocetin glucosyltransferase, chloroplastic; AltName: Full=UDP-glucose glucosyltransferase 1; Short=GjUGT1; AltName: Full=UDP-glycosyltransferase 75L6; Flags: Precursor	4.35e-134	29.5
SCA-6_Chr2v1_04315	Premeiotic floral bud 1 mm	UGT1_GARJARecName: Full=Crocetin glucosyltransferase, chloroplastic; AltName: Full=UDP-glucose glucosyltransferase 1; Short=GjUGT1; AltName: Full=UDP-glycosyltransferase 75L6; Flags: Precursor	1.23e-119	34
SCA-6_Chr2v1_05105	Premeiotic floral bud 1 mm	TIPRL_ARATHRecName: Full=TIP41-like protein	3.71e-161	45
SCA-6_Chr2v1_05458	Premeiotic floral bud 1 mm	TKPR1_ARATHRecName: Full=Tetraketide alpha-pyrone reductase 1; AltName: Full=Protein DIHYDROFLAVONOL 4-REDUCTASE-LIKE 1	0	206.25
SCA-6_Chr2v1_05694	Premeiotic floral bud 1 mm	---NA---	NA	55.75
SCA-6_Chr2v1_07352	Premeiotic floral bud 1 mm	C70B1_ARATHRecName: Full=Cytochrome P450 704B1; AltName: Full=Long-chain fatty acid omega-hydroxylase	0	45.75
SCA-6_Chr3v1_07862	Premeiotic floral bud 1 mm	YLS3_ARATHRecName: Full=Protein YLS3; AltName: Full=Protein YELLOW-LEAF-SPECIFIC GENE 3; AltName: Full=Xylogen-like protein 9; Short=AtXYLP9; Flags: Precursor	9.36e-10	761
SCA-6_Chr3v1_08797	Premeiotic floral bud 1 mm	FLLH_POPTRRecName: Full=Floricaula/leafy homolog; AltName: Full=PTLF	0	50.25
SCA-6_Chr3v1_09087	Premeiotic floral bud 1 mm	MEN8_SILLARecName: Full=Protein MEN-8; Flags: Precursor	1.93e-26	1062.5
SCA-6_Chr3v1_10410	Premeiotic floral bud 1 mm	C76B6_CATRORecName: Full=Geraniol 8-hydroxylase; AltName: Full=Cytochrome P450 76B6; AltName: Full=Geraniol 10-hydroxylase; Short=CrG10H	4.76e-166	53.25
SCA-6_Chr4v1_10813	Premeiotic floral bud 1 mm	AUG6_ARATHRecName: Full=AUGMIN subunit 6	0	38.25
SCA-6_Chr4v1_13529	Premeiotic floral bud 1 mm	PER40_ARATHRecName: Full=Peroxidase 40; Short=Atperox P40; Flags: Precursor	9.13e-145	162
SCA-6_Chr4v1_13591	Premeiotic floral bud 1 mm	EFMT4_HUMANRecName: Full=EEF1A lysine methyltransferase 4	5.91e-30	79.75
SCA-6_Chr5v1_16394	Premeiotic floral bud 1 mm	SDE3_ARATHRecName: Full=Probable RNA helicase SDE3; AltName: Full=Silencing defective protein 3	0	37.5
SCA-6_Chr6v1_17382	Premeiotic floral bud 1 mm	---NA---	NA	46
SCA-6_Chr6v1_17802	Premeiotic floral bud 1 mm	DHE3_BACTNRecName: Full=Glutamate dehydrogenase; Short=GDH; AltName: Full=NAD(P)H-utilizing glutamate dehydrogenase	5.85e-58	37
SCA-6_Chr6v1_18228	Premeiotic floral bud 1 mm	3)-beta-glucan endohydrolase; Short=(1-	2.55e-24	115
SCA-6_Chr8v1_21621	Premeiotic floral bud 1 mm	---NA---	NA	199.75
SCA-6_Chr8v1_22167	Premeiotic floral bud 1 mm	---NA---	NA	41.5
SCA-6_Chr9v1_23069	Premeiotic floral bud 1 mm	MAOX_VITVIRecName: Full=NADP-dependent malic enzyme; Short=NADP-ME	0	38
SCA-6_Chr1v1_00996	3-month ortho root	POLX_TOBACRecName: Full=Retrovirus-related Pol polyprotein from transposon TNT 1-94; Includes: RecName: Full=Protease; Includes: RecName: Full=Reverse transcriptase; Includes: RecName: Full=Endonuclease	1.01e-30	33.8
SCA-6_Chr1v1_01644	3-month ortho root	B561L_ARATHRecName: Full=Cytochrome b561 domain-containing protein At2g30890; AltName: Full=Protein b561A.tha12; Flags: Precursor	9.2e-29	33
SCA-6_Chr1v1_01771	3-month ortho root	NF7O_XENLARecName: Full=Nuclear factor 7, ovary; Short=xNF7-O	8.07e-06	31.6
SCA-6_Chr1v1_02159	3-month ortho root	Y5880_ARATHRecName: Full=BTB/POZ domain-containing protein At5g48800	0	29.8
SCA-6_Chr2v1_05406	3-month ortho root	VITH4_ARATHRecName: Full=Vacuolar iron transporter homolog 4; AltName: Full=Protein NODULIN-LIKE 4	5.07e-87	43
SCA-6_Chr2v1_05737	3-month ortho root	CLC1_ARATHRecName: Full=Clathrin light chain 1	5.43e-97	46.4
SCA-6_Chr2v1_05839	3-month ortho root	POT5_ARATHRecName: Full=Potassium transporter 5; Short=AtHAK1; Short=AtHAK5; Short=AtPOT5	0	32.6
SCA-6_Chr2v1_06039	3-month ortho root	---NA---	NA	36.8
SCA-6_Chr2v1_06968	3-month ortho root	BRL2_ARATHRecName: Full=Serine/threonine-protein kinase BRI1-like 2; AltName: Full=BRASSINOSTEROID INSENSITIVE 1-like protein 2; AltName: Full=Protein VASCULAR HIGHWAY 1; Flags: Precursor	0	32.2
SCA-6_Chr3v1_07687	3-month ortho root	BRG3_ARATHRecName: Full=Probable BOI-related E3 ubiquitin-protein ligase 3; AltName: Full=RING-type E3 ubiquitin transferase BRG3	9.53e-22	39
SCA-6_Chr3v1_08916	3-month ortho root	TDR_ARATHRecName: Full=Leucine-rich repeat receptor-like protein kinase TDR; AltName: Full=Protein PHLOEM INTERCALATED WITH XYLEM; AltName: Full=Tracheary element differentiation inhibitory factor receptor; Short=AtTDR; Short=TDIF receptor; Flags: Precursor	0	42
SCA-6_Chr4v1_12033	3-month ortho root	---NA---	NA	36.4
SCA-6_Chr4v1_12105	3-month ortho root	MAN6_ARATHRecName: Full=Mannan endo-1,4-beta-mannosidase 6; AltName: Full=Beta-mannanase 6; AltName: Full=Endo-beta-1,4-mannanase 6; Short=AtMAN6; Flags: Precursor	0	32.4
SCA-6_Chr5v1_14378	3-month ortho root	---NA---	NA	33.8
SCA-6_Chr5v1_16363	3-month ortho root	DCOR_CAPANRecName: Full=Ornithine decarboxylase; Short=ODC; AltName: Full=CaODC1; AltName: Full=CapODC	5.93e-60	45
SCA-6_Chr6v1_18094	3-month ortho root	IRT1_ARATHRecName: Full=Fe(2+) transport protein 1; AltName: Full=Fe(II) transport protein 1; AltName: Full=Iron-regulated transporter 1; Flags: Precursor	2.13e-114	75
SCA-6_Chr8v1_21060	3-month ortho root	RAD_ANTMARecName: Full=Transcription factor RADIALIS	2.84e-31	200.6
SCA-6_Chr8v1_21345	3-month ortho root	FK117_ARATHRecName: Full=F-box/kelch-repeat protein At5g42350	0	28.6
SCA-6_Chr9v1_23058	3-month ortho root	Y2579_ARATHRecName: Full=Probably inactive leucine-rich repeat receptor-like protein kinase At2g25790; Flags: Precursor	0	40.6
SCA-6_Chr9v1_23457	3-month ortho root	U91C1_ARATHRecName: Full=UDP-glycosyltransferase 91C1	2.23e-96	32.8
SCA-6_Chr9v1_24657	3-month ortho root	U92A1_ARATHRecName: Full=UDP-glycosyltransferase 92A1	1.04e-175	45.4
SCA-6_Chr9v1_24711	3-month ortho root	MYB83_ARATHRecName: Full=Transcription factor MYB83; AltName: Full=Myb-related protein 83; Short=AtMYB83	1.57e-74	32.8
SCA-6_Chr9v1_25420	3-month ortho root	---NA---	NA	36.8
SCA-6_Chr9v1_26060	3-month ortho root	---NA---	NA	36.8
SCA-6_Chr9v1_26332	3-month ortho root	---NA---	NA	27.8
SCA-6_Chr9v1_26384	3-month ortho root	---NA---	NA	46.2
SCA-6_Chr1v1_00696	3-month ortho woody stem	---NA---	NA	44.4
SCA-6_Chr1v1_01165	3-month ortho woody stem	---NA---	NA	44
SCA-6_Chr1v1_01355	3-month ortho woody stem	---NA---	NA	44.4
SCA-6_Chr1v1_01588	3-month ortho woody stem	Y2296_ARATHRecName: Full=Probable receptor-like protein kinase At2g42960	1.12e-52	30.6
SCA-6_Chr1v1_01710	3-month ortho woody stem	---NA---	NA	35.8
SCA-6_Chr10v1_27053	3-month ortho woody stem	PTR38_ARATHRecName: Full=Protein NRT1/ PTR FAMILY 2.6; Short=AtNPF2.6; AltName: Full=Probable nitrate excretion transporter 2; AltName: Full=Protein NAXT1-like 1	2.79e-152	41.2
SCA-6_Chr2v1_05778	3-month ortho woody stem	LRX4_ARATHRecName: Full=Leucine-rich repeat extensin-like protein 4; Short=AtLRX4; Short=LRR/EXTENSIN4; AltName: Full=Cell wall hydroxyproline-rich glycoprotein; Flags: Precursor	6.42e-115	31.6
SCA-6_Chr3v1_07633	3-month ortho woody stem	ATL46_ARATHRecName: Full=RING-H2 finger protein ATL46; AltName: Full=RING-type E3 ubiquitin transferase ATL46	1.17e-105	35
SCA-6_Chr3v1_08363	3-month ortho woody stem	GSXL9_ARATHRecName: Full=Flavin-containing monooxygenase FMO GS-OX-like 9; AltName: Full=Flavin-monooxygenase glucosinolate S-oxygenase-like 9	0	26.4
SCA-6_Chr3v1_08740	3-month ortho woody stem	TPD1_ARATHRecName: Full=Protein TAPETUM DETERMINANT 1; Flags: Precursor	2.44e-52	35.6
SCA-6_Chr4v1_10933	3-month ortho woody stem	LAZY1_ARATHRecName: Full=Protein LAZY 1; Short=AtLA1; Short=AtLAZY1	1.51e-73	41.6
SCA-6_Chr4v1_11142	3-month ortho woody stem	LAZY1_ARATHRecName: Full=Protein LAZY 1; Short=AtLA1; Short=AtLAZY1	1.51e-73	41.6
SCA-6_Chr4v1_12623	3-month ortho woody stem	TDIF_ZINVIRecName: Full=CLAVATA3/ESR (CLE)-related protein TDIF; AltName: Full=Tracheary element differentiation inhibitory factor; Contains: RecName: Full=TDIFp; Flags: Precursor	0.000732	38.2
SCA-6_Chr9v1_22719	3-month ortho woody stem	ASPA_ARATHRecName: Full=Aspartyl protease family protein At5g10770; Flags: Precursor	4.09e-164	32.8
SCA-6_Chr9v1_24114	3-month ortho woody stem	MYOB7_ARATHRecName: Full=Myosin-binding protein 7	2.77e-25	28
SCA-6_Chr1v1_01005	3-month ortho herbaceous stem	SUT21_ARATHRecName: Full=Sulfate transporter 2.1; AltName: Full=AST68	0	39.6
SCA-6_Chr6v1_17901	3-month ortho herbaceous stem	BIG1A_ARATHRecName: Full=Protein BIG GRAIN 1-like A	1.24e-77	31.2
SCA-6_Chr6v1_18784	3-month ortho herbaceous stem	NTF2B_ARATHRecName: Full=Nuclear transport factor 2B; Short=AtNTF2b; Short=NTF-2	3.27e-54	29.2
SCA-6_Chr7v1_20252	3-month ortho herbaceous stem	TPS1_ARATHRecName: Full=Alpha,alpha-trehalose-phosphate synthase	0	34
SCA-6_Chr8v1_21901	3-month ortho herbaceous stem	WTR31_ARATHRecName: Full=WAT1-related protein At4g08290	2.43e-166	81.6
SCA-6_Chr8v1_22309	3-month ortho herbaceous stem	GDPD4_ARATHRecName: Full=Glycerophosphodiester phosphodiesterase GDPD4; AltName: Full=Glycerophosphodiester phosphodiesterase 4; Short=ATGDPD4	3.39e-133	27
SCA-6_Chr9v1_24977	3-month ortho herbaceous stem	PTR37_ARATHRecName: Full=Protein NRT1/ PTR FAMILY 2.7; Short=AtNPF2.7; AltName: Full=Nitrate excretion transporter 1	2.27e-161	30.8
SCA-6_Chr9v1_25627	3-month ortho herbaceous stem	PTR37_ARATHRecName: Full=Protein NRT1/ PTR FAMILY 2.7; Short=AtNPF2.7; AltName: Full=Nitrate excretion transporter 1	2.27e-161	30.8
SCA-6_Chr9v1_26222	3-month ortho herbaceous stem	COL3_ARATHRecName: Full=Zinc finger protein CONSTANS-LIKE 3	4.23e-11	43.8
SCA-6_Chr1v1_00654	CCN51 Mature Embryo	---NA---	NA	38.4
SCA-6_Chr1v1_00712	CCN51 Mature Embryo	---NA---	NA	33.6
SCA-6_Chr1v1_01203	CCN51 Mature Embryo	C3H38_ARATHRecName: Full=Zinc finger CCCH domain-containing protein 38; Short=AtC3H38	2.01e-44	36.2
SCA-6_Chr1v1_01239	CCN51 Mature Embryo	M3K3A_ARATHRecName: Full=Mitogen-activated protein kinase kinase kinase 3; AltName: Full=MAP3K alpha protein kinase; Short=AtMAP3Kalpha	0	41.8
SCA-6_Chr1v1_01561	CCN51 Mature Embryo	T5H_TAXCURecName: Full=Taxadiene 5-alpha hydroxylase	2.14e-82	43
SCA-6_Chr1v1_01922	CCN51 Mature Embryo	Y3739_ARATHRecName: Full=Uncharacterized membrane protein At3g27390	6.44e-151	44.8
SCA-6_Chr1v1_02685	CCN51 Mature Embryo	---NA---	NA	48.4
SCA-6_Chr1v1_02759	CCN51 Mature Embryo	LE14B_LITERRecName: Full=LEC14B protein	0	41
SCA-6_Chr1v1_03898	CCN51 Mature Embryo	TKPR1_ARATHRecName: Full=Tetraketide alpha-pyrone reductase 1; AltName: Full=Protein DIHYDROFLAVONOL 4-REDUCTASE-LIKE 1	3.83e-83	29.6
SCA-6_Chr1v1_03935	CCN51 Mature Embryo	---NA---	NA	89
SCA-6_Chr10v1_26663	CCN51 Mature Embryo	ASIL2_ARATHRecName: Full=Trihelix transcription factor ASIL2; AltName: Full=6B-interacting protein 1-like 2; AltName: Full=Trihelix DNA-binding protein ASIL2	7.8e-37	36.6
SCA-6_Chr10v1_26675	CCN51 Mature Embryo	SLE3_SOYBNRecName: Full=Protein SLE3; AltName: Full=Soybean group-1 late embryogenesis abundant protein 3; AltName: Full=Soybean group-1 lea protein 3; Short=Sle3	2.82e-40	34
SCA-6_Chr10v1_27253	CCN51 Mature Embryo	TKT_SCHPORecName: Full=Probable transketolase; Short=TK	8.91e-83	51.2
SCA-6_Chr10v1_27254	CCN51 Mature Embryo	TKT_STRP8RecName: Full=Transketolase; Short=TK	2.77e-05	43.2
SCA-6_Chr10v1_27762	CCN51 Mature Embryo	SAC3C_ARATHRecName: Full=SAC3 family protein C	3.51e-150	46.4
SCA-6_Chr10v1_27965	CCN51 Mature Embryo	LRP1_ARATHRecName: Full=Protein LATERAL ROOT PRIMORDIUM 1	8.02e-54	46.8
SCA-6_Chr2v1_04976	CCN51 Mature Embryo	AOG_PHAANRecName: Full=Abscisate beta-glucosyltransferase; AltName: Full=ABA-glucosyltransferase	1.95e-72	48.6
SCA-6_Chr2v1_06486	CCN51 Mature Embryo	FB84_ARATHRecName: Full=F-box protein At1g70590	3.37e-150	55.2
SCA-6_Chr2v1_06491	CCN51 Mature Embryo	DTX29_ARATHRecName: Full=Protein DETOXIFICATION 29; Short=AtDTX29; AltName: Full=Multidrug and toxic compound extrusion protein 29; Short=MATE protein 29	0	61.4
SCA-6_Chr2v1_06583	CCN51 Mature Embryo	FB84_ARATHRecName: Full=F-box protein At1g70590	3.37e-150	55.2
SCA-6_Chr2v1_06588	CCN51 Mature Embryo	DTX29_ARATHRecName: Full=Protein DETOXIFICATION 29; Short=AtDTX29; AltName: Full=Multidrug and toxic compound extrusion protein 29; Short=MATE protein 29	0	61.4
SCA-6_Chr2v1_07024	CCN51 Mature Embryo	TADA2_ORYSJRecName: Full=Transcriptional adapter ADA2	0	47.6
SCA-6_Chr3v1_07768	CCN51 Mature Embryo	RFS_PEARecName: Full=Galactinol--sucrose galactosyltransferase; AltName: Full=Raffinose synthase	0	66.6
SCA-6_Chr3v1_08050	CCN51 Mature Embryo	GOGC2_ARATHRecName: Full=Golgin candidate 2; Short=AtGC2	2.76e-97	33.4
SCA-6_Chr3v1_09110	CCN51 Mature Embryo	PHI_BACSURecName: Full=3-hexulose-6-phosphate isomerase; AltName: Full=6-phospho-3-hexuloisomerase; Short=PHI	2.02e-22	43.6
SCA-6_Chr3v1_09174	CCN51 Mature Embryo	Y1666_ARATHRecName: Full=Uncharacterized protein At1g76660	3.72e-27	57
SCA-6_Chr3v1_09897	CCN51 Mature Embryo	PMEI9_ARATHRecName: Full=Pectinesterase inhibitor 9; AltName: Full=Pectin methylesterase inhibitor 9; Short=AtPMEI9; Flags: Precursor	1.27e-68	53.8
SCA-6_Chr3v1_10023	CCN51 Mature Embryo	RRP36_NEMVERecName: Full=Ribosomal RNA processing protein 36 homolog	1.88e-31	52
SCA-6_Chr3v1_10265	CCN51 Mature Embryo	---NA---	NA	36.8
SCA-6_Chr3v1_10341	CCN51 Mature Embryo	CI111_ARATHRecName: Full=Calmodulin-interacting protein 111; Short=CaM-interacting protein 111; AltName: Full=ATPase family AAA domain-containing protein CIP111	0	49
SCA-6_Chr3v1_10487	CCN51 Mature Embryo	---NA---	NA	75.8
SCA-6_Chr4v1_11542	CCN51 Mature Embryo	TRMH_AQUAERecName: Full=tRNA (guanosine(18)-2'-O)-methyltransferase; AltName: Full=tRNA	1.32e-29	43.2
SCA-6_Chr4v1_11744	CCN51 Mature Embryo	---NA---	NA	28.8
SCA-6_Chr4v1_12488	CCN51 Mature Embryo	BCCIP_ARATHRecName: Full=Protein BCCIP homolog	2.4e-115	33.6
SCA-6_Chr4v1_12816	CCN51 Mature Embryo	P2C70_ARATHRecName: Full=Protein phosphatase 2C 70; Short=AtPP2C70; AltName: Full=Kinase-associated protein phosphatase; AltName: Full=Protein ROOT ATTENUATED GROWTH 1	1.19e-51	46.2
SCA-6_Chr4v1_12908	CCN51 Mature Embryo	SHKA_DICDIRecName: Full=Dual specificity protein kinase shkA; AltName: Full=SH2 domain-containing protein 1; AltName: Full=SH2 domain-containing protein A	3.81e-19	32.6
SCA-6_Chr5v1_13691	CCN51 Mature Embryo	EMB74_ARATHRecName: Full=Protein EMBRYO DEFECTIVE 1674	8.71e-32	42
SCA-6_Chr5v1_13747	CCN51 Mature Embryo	---NA---	NA	56.2
SCA-6_Chr5v1_13768	CCN51 Mature Embryo	Y273_METTHRecName: Full=UPF0098 protein MTH_273	1.08e-20	88.2
SCA-6_Chr5v1_14449	CCN51 Mature Embryo	ABI5_ARATHRecName: Full=Protein ABSCISIC ACID-INSENSITIVE 5; AltName: Full=Dc3 promoter-binding factor 1; Short=AtDPBF1; AltName: Full=Protein GROWTH-INSENSITIVITY TO ABA 1; AltName: Full=bZIP transcription factor 39; Short=AtbZIP39	1.41e-117	77.8
SCA-6_Chr5v1_14526	CCN51 Mature Embryo	CP18B_ARATHRecName: Full=Peptidyl-prolyl cis-trans isomerase CYP18-2; Short=PPIase CYP18-2; AltName: Full=Cyclophilin of 18 kDa 2; AltName: Full=Cyclophilin-18-2	7.45e-89	31.6
SCA-6_Chr5v1_14885	CCN51 Mature Embryo	---NA---	NA	39.2
SCA-6_Chr5v1_15123	CCN51 Mature Embryo	---NA---	NA	53.4
SCA-6_Chr5v1_15175	CCN51 Mature Embryo	USPAL_ARATHRecName: Full=Universal stress protein A-like protein	2.2e-13	96.8
SCA-6_Chr5v1_15972	CCN51 Mature Embryo	---NA---	NA	69.8
SCA-6_Chr5v1_16548	CCN51 Mature Embryo	ERCC1_ARATHRecName: Full=DNA excision repair protein ERCC-1; Short=AtERCC1; Short=AtRAD10; AltName: Full=Ultraviolet hypersensitive 7	0	44
SCA-6_Chr5v1_16649	CCN51 Mature Embryo	DI193_ARATHRecName: Full=Protein DEHYDRATION-INDUCED 19 homolog 3; Short=AtDi19-3	5.03e-36	36.6
SCA-6_Chr6v1_17039	CCN51 Mature Embryo	---NA---	NA	61.2
SCA-6_Chr6v1_17273	CCN51 Mature Embryo	---NA---	NA	34.6
SCA-6_Chr6v1_17294	CCN51 Mature Embryo	---NA---	NA	102.2
SCA-6_Chr6v1_17922	CCN51 Mature Embryo	GRF5_ARATHRecName: Full=Growth-regulating factor 5; Short=AtGRF5; AltName: Full=Transcription activator GRF5	4.82e-72	119
SCA-6_Chr6v1_18510	CCN51 Mature Embryo	---NA---	NA	56.8
SCA-6_Chr7v1_19120	CCN51 Mature Embryo	CD48C_ARATHRecName: Full=Cell division control protein 48 homolog C; Short=AtCDC48c; AltName: Full=Protein EMBRYO DEFECTIVE 1354	0	44.8
SCA-6_Chr7v1_19213	CCN51 Mature Embryo	---NA---	NA	56.8
SCA-6_Chr7v1_19379	CCN51 Mature Embryo	---NA---	NA	84.2
SCA-6_Chr7v1_19977	CCN51 Mature Embryo	---NA---	NA	57.4
SCA-6_Chr8v1_21117	CCN51 Mature Embryo	DRE2D_ARATHRecName: Full=Dehydration-responsive element-binding protein 2D; Short=Protein DREB2D	9.8e-55	48
SCA-6_Chr8v1_21583	CCN51 Mature Embryo	---NA---	NA	121
SCA-6_Chr8v1_22480	CCN51 Mature Embryo	C93B1_GLYECRecName: Full=Licodione synthase; AltName: Full=(2S)-flavanone 2-hydroxylase; AltName: Full=CYP GE-5; AltName: Full=Cytochrome P450 93B1; AltName: Full=Flavone synthase II	6.99e-91	46.2
SCA-6_Chr8v1_22547	CCN51 Mature Embryo	CTF64_ARATHRecName: Full=Cleavage stimulating factor 64; Short=AtCstF-64; Short=AtCstF64; AltName: Full=CF-1 64 kDa subunit; AltName: Full=Cleavage stimulation factor 64 kDa subunit; Short=CSTF 64 kDa subunit; AltName: Full=Protein ENHANCED SILENCING PHENOTYPE 1; AltName: Full=Protein SUPPRESSORS OF OVEREXPRESSED FCA 19; Short=SOF19	1.36e-149	33
SCA-6_Chr9v1_22678	CCN51 Mature Embryo	CENPO_CHICKRecName: Full=Centromere protein O; Short=CENP-O	1.63e-05	44.4
SCA-6_Chr9v1_22799	CCN51 Mature Embryo	NCDN_XENLARecName: Full=Neurochondrin	4.24e-14	34.8
SCA-6_Chr9v1_23113	CCN51 Mature Embryo	GLYP3_ARATHRecName: Full=Serine hydroxymethyltransferase 3, chloroplastic; Short=AtSHMT3; AltName: Full=Glycine hydroxymethyltransferase 3; AltName: Full=Serine methylase 3; Flags: Precursor	1.51e-69	50.2
SCA-6_Chr9v1_23835	CCN51 Mature Embryo	RH52_ARATHRecName: Full=DEAD-box ATP-dependent RNA helicase 52	0	52.4
SCA-6_Chr9v1_23974	CCN51 Mature Embryo	---NA---	NA	50.4
SCA-6_Chr9v1_25266	CCN51 Mature Embryo	SMR3_ARATHRecName: Full=Cyclin-dependent protein kinase inhibitor SMR3; AltName: Full=Protein SIAMESE-RELATED 3	3.07e-06	37.6
SCA-6_Chr9v1_25500	CCN51 Mature Embryo	AB4F_ARATHRecName: Full=ABC transporter F family member 4; Short=ABC transporter ABCF.4; Short=AtABCF4; AltName: Full=GCN20-type ATP-binding cassette protein GCN4	0	33
SCA-6_Chr9v1_25903	CCN51 Mature Embryo	SMR3_ARATHRecName: Full=Cyclin-dependent protein kinase inhibitor SMR3; AltName: Full=Protein SIAMESE-RELATED 3	3.07e-06	37.6
SCA-6_Chr9v1_26416	CCN51 Mature Embryo	ETO1_ARATHRecName: Full=Ethylene-overproduction protein 1; AltName: Full=Protein ETHYLENE OVERPRODUCER 1; Short=Protein ETO1	0	27.8
SCA-6_Chr2v1_04820	Seedling root	OSS2_PEARecName: Full=Organ-specific protein S2	5.45e-22	33.4
SCA-6_Chr2v1_04896	Seedling root	CYP40_ARATHRecName: Full=Peptidyl-prolyl cis-trans isomerase CYP40; Short=PPIase CYP40; AltName: Full=Cyclophilin of 40 kDa; Short=Cyclophilin-40; AltName: Full=Protein SQUINT; AltName: Full=Rotamase CYP40	0	29.6
SCA-6_Chr2v1_05366	Seedling root	GLIP2_ARATHRecName: Full=GDSL esterase/lipase 2; AltName: Full=Extracellular lipase 2; Flags: Precursor	4.2e-100	33.2
SCA-6_Chr2v1_05804	Seedling root	C7A29_PANGIRecName: Full=Cytochrome P450 CYP72A219; AltName: Full=Cytochrome P450 CYP72A129	0	29
SCA-6_Chr2v1_06676	Seedling root	AIRP2_ARATHRecName: Full=E3 ubiquitin-protein ligase AIRP2; AltName: Full=Protein ABA INSENSITIVE RING PROTEIN 2; Short=AtAIRP2; AltName: Full=RING-type E3 ubiquitin transferase AIRP2	3.65e-76	35.2
SCA-6_Chr2v1_06692	Seedling root	SAT_CATRORecName: Full=Stemmadenine O-acetyltransferase; Short=CrSAT	7.51e-86	32.2
SCA-6_Chr2v1_06903	Seedling root	BH111_ARATHRecName: Full=Transcription factor bHLH111; AltName: Full=Basic helix-loop-helix protein 111; Short=AtbHLH111; Short=bHLH 111; AltName: Full=Transcription factor EN 66; AltName: Full=bHLH transcription factor bHLH111	6.4e-66	41.6
SCA-6_Chr3v1_07606	Seedling root	DG783_ARATHRecName: Full=Putative DNA glycosylase At3g47830	9.13e-125	39.8
SCA-6_Chr3v1_08228	Seedling root	BTSL2_ARATHRecName: Full=Zinc finger protein BRUTUS-like At1g74770	0	35.4
SCA-6_Chr3v1_09606	Seedling root	PYR1_ARATHRecName: Full=Abscisic acid receptor PYR1; AltName: Full=ABI1-binding protein 6; AltName: Full=Protein PYRABACTIN RESISTANCE 1; AltName: Full=Regulatory components of ABA receptor 11	2.77e-96	36.8
SCA-6_Chr3v1_09975	Seedling root	BH120_ARATHRecName: Full=Transcription factor bHLH120; AltName: Full=Basic helix-loop-helix protein 120; Short=AtbHLH120; Short=bHLH 120; AltName: Full=Transcription factor EN 4; AltName: Full=bHLH transcription factor bHLH120	5.68e-40	37.6
SCA-6_Chr4v1_12117	Seedling root	---NA---	NA	30.6
SCA-6_Chr4v1_12166	Seedling root	PER1_ARAHYRecName: Full=Cationic peroxidase 1; AltName: Full=PNPC1; Flags: Precursor	5.66e-50	34.8
SCA-6_Chr4v1_12799	Seedling root	TC10A_ARATHRecName: Full=3-dehydrosphinganine reductase TSC10A; AltName: Full=3-ketodihydrosphingosine reductase; Short=KDS reductase; AltName: Full=3-ketosphinganine reductase	7.66e-136	64.2
SCA-6_Chr6v1_17224	Seedling root	MRS21_ARATHRecName: Full=Magnesium transporter MRS2-1; AltName: Full=Magnesium Transporter 2; Short=AtMGT2	1.27e-163	61
SCA-6_Chr7v1_20119	Seedling root	---NA---	NA	33
SCA-6_Chr9v1_24053	Seedling root	PDR1_TOBACRecName: Full=Pleiotropic drug resistance protein 1; AltName: Full=NtPDR1	0	46
SCA-6_Chr9v1_24239	Seedling root	XTH23_ARATHRecName: Full=Probable xyloglucan endotransglucosylase/hydrolase protein 23; Short=At-XTH23; Short=XTH-23; Flags: Precursor	1.71e-142	33.4
SCA-6_Chr9v1_26451	Seedling root	LAC3_ARATHRecName: Full=Laccase-3; AltName: Full=Benzenediol:oxygen oxidoreductase 3; AltName: Full=Diphenol oxidase 3; AltName: Full=Urishiol oxidase 3; Flags: Precursor	0	50.2
SCA-6_Chr1v1_01139	Seedling shoot	WTR45_ARATHRecName: Full=WAT1-related protein At5g64700	9.72e-143	56.8
SCA-6_Chr1v1_03145	Seedling shoot	MAN4_SOLLCRecName: Full=Mannan endo-1,4-beta-mannosidase 4; AltName: Full=Beta-mannanase 4; AltName: Full=Endo-beta-1,4-mannanase 4; AltName: Full=LeMAN4a; AltName: Full=LeMAN4i; Flags: Precursor	0	80.8
SCA-6_Chr3v1_09913	Seedling shoot	C76BA_SWEMURecName: Full=Geraniol 8-hydroxylase; AltName: Full=Cytochrome P450 76B10; AltName: Full=Geraniol 10-hydroxylase; Short=SmG10H	3.32e-77	30.8
SCA-6_Chr5v1_14126	Seedling shoot	SHGR9_ARATHRecName: Full=E3 ubiquitin-protein ligase SGR9, amyloplastic; AltName: Full=Protein SHOOT GRAVITROPISM 9; AltName: Full=RING-type E3 ubiquitin transferase SGR9; Flags: Precursor	5.21e-87	31.8
SCA-6_Chr6v1_17790	Seedling shoot	---NA---	NA	37.2
SCA-6_Chr6v1_18272	Seedling shoot	SRG1_ARATHRecName: Full=Protein SRG1; Short=AtSRG1; AltName: Full=Protein SENESCENCE-RELATED GENE 1	3.62e-49	38.6
SCA-6_Chr8v1_21545	Seedling shoot	BCAT2_HUMLURecName: Full=Branched-chain amino acid aminotransferase 2, chloroplastic; Short=HlBCAT2; Flags: Precursor	3.25e-170	30.2
SCA-6_Chr9v1_24924	Seedling shoot	---NA---	NA	32.6
SCA-6_Chr1v1_02045	3-month ortho A leaf	FIMB2_ARATHRecName: Full=Fimbrin-2; Short=AtFIM2; AltName: Full=Fimbrin2	0	30.8
SCA-6_Chr1v1_02329	3-month ortho A leaf	3)-beta-glucan endohydrolase; Short=(1-	4.39e-51	38.2
SCA-6_Chr10v1_27328	3-month ortho A leaf	SAT_CATRORecName: Full=Stemmadenine O-acetyltransferase; Short=CrSAT	1.42e-65	37.6
SCA-6_Chr2v1_04888	3-month ortho A leaf	---NA---	NA	30.6
SCA-6_Chr2v1_06879	3-month ortho A leaf	NU155_ARATHRecName: Full=Nuclear pore complex protein NUP155; AltName: Full=Nucleoporin 155	1.16e-119	29.6
SCA-6_Chr2v1_07380	3-month ortho A leaf	ZHD11_ARATHRecName: Full=Zinc-finger homeodomain protein 11; Short=AtZHD11; AltName: Full=Transcription factor HB29; Short=AtHB-29; AltName: Full=Zinc finger homeodomain transcription factor 1	1.52e-77	33
SCA-6_Chr2v1_07513	3-month ortho A leaf	LAR_DESUNRecName: Full=Leucoanthocyanidin reductase; Short=Leucocyanidin reductase	6.51e-88	28
SCA-6_Chr3v1_07588	3-month ortho A leaf	FH8_ARATHRecName: Full=Formin-like protein 8; Short=AtFH8; Short=AtFORMIN-1; Flags: Precursor	5.27e-173	31.2
SCA-6_Chr3v1_10101	3-month ortho A leaf	---NA---	NA	32.4
SCA-6_Chr4v1_12506	3-month ortho A leaf	---NA---	NA	31
SCA-6_Chr4v1_13271	3-month ortho A leaf	---NA---	NA	39.4
SCA-6_Chr5v1_13663	3-month ortho A leaf	H4_ARATHRecName: Full=Histone H4	2.56e-67	53.6
SCA-6_Chr5v1_14051	3-month ortho A leaf	H4_ARATHRecName: Full=Histone H4	4.19e-56	31.8
SCA-6_Chr5v1_15229	3-month ortho A leaf	EMC10_XENLARecName: Full=ER membrane protein complex subunit 10; Flags: Precursor	6.98e-11	28.8
SCA-6_Chr6v1_18616	3-month ortho A leaf	PP209_ARATHRecName: Full=Pentatricopeptide repeat-containing protein At3g02650, mitochondrial; Flags: Precursor	0	36.8
SCA-6_Chr6v1_18995	3-month ortho A leaf	---NA---	NA	31.4
SCA-6_Chr6v1_19057	3-month ortho A leaf	---NA---	NA	38.8
SCA-6_Chr7v1_20533	3-month ortho A leaf	---NA---	NA	33.6
SCA-6_Chr8v1_22599	3-month ortho A leaf	PS1_ARATHRecName: Full=FHA domain-containing protein PS1; AltName: Full=Protein PARALLEL SPINDLE 1; Short=AtPS1	5.7e-91	32.2
SCA-6_Chr9v1_23813	3-month ortho A leaf	PID2_ARATHRecName: Full=Protein kinase PINOID 2; AltName: Full=Protein kinase AGC1-10	0	32
SCA-6_Chr1v1_01037	Developing Fruit (16 WAP) seed coat	DOA10_YEASTRecName: Full=ERAD-associated E3 ubiquitin-protein ligase DOA10; AltName: Full=RING-type E3 ubiquitin transferase DOA10	5.58e-07	34.4
SCA-6_Chr1v1_01130	Developing Fruit (16 WAP) seed coat	CBPR_HEVBRRecName: Full=Citrate-binding protein; Flags: Precursor	6.77e-57	47.6
SCA-6_Chr1v1_03120	Developing Fruit (16 WAP) seed coat	CHI10_ORYSJRecName: Full=Chitinase 10; AltName: Full=Pathogenesis related (PR)-3 chitinase 10; Flags: Precursor	5.59e-136	83.2
SCA-6_Chr1v1_03279	Developing Fruit (16 WAP) seed coat	WSD1_ARATHRecName: Full=O-acyltransferase WSD1; AltName: Full=Diacylglycerol O-acyltransferase; Short=DGAT; AltName: Full=Long-chain-alcohol O-fatty-acyltransferase; AltName: Full=Wax synthase; Short=WS	1.49e-133	42.4
SCA-6_Chr10v1_26551	Developing Fruit (16 WAP) seed coat	PTR14_ARATHRecName: Full=Protein NRT1/ PTR FAMILY 7.3; Short=AtNPF7.3; AltName: Full=Nitrate transporter 1.5	1.02e-07	232
SCA-6_Chr2v1_04371	Developing Fruit (16 WAP) seed coat	BNM2C_BRANARecName: Full=BURP domain-containing protein BNM2C; Flags: Precursor	4.64e-80	43
SCA-6_Chr4v1_11909	Developing Fruit (16 WAP) seed coat	NLTP_VIGUNRecName: Full=Probable non-specific lipid-transfer protein AKCS9; Short=LTP; Flags: Precursor	3.03e-29	62
SCA-6_Chr5v1_16078	Developing Fruit (16 WAP) seed coat	---NA---	NA	72.6
SCA-6_Chr5v1_16081	Developing Fruit (16 WAP) seed coat	---NA---	NA	52.8
SCA-6_Chr8v1_21200	Developing Fruit (16 WAP) seed coat	THLP1_ARATHRecName: Full=Thaumatin-like protein 1; Short=AtTLP1; Flags: Precursor	6.42e-117	35.2
SCA-6_Chr8v1_21611	Developing Fruit (16 WAP) seed coat	LBD38_ARATHRecName: Full=LOB domain-containing protein 38; AltName: Full=ASYMMETRIC LEAVES 2-like protein 40; Short=AS2-like protein 40	1.37e-64	36.8
SCA-6_Chr8v1_22286	Developing Fruit (16 WAP) seed coat	GDL28_ARATHRecName: Full=GDSL esterase/lipase At1g71250; AltName: Full=Extracellular lipase At1g71250; Flags: Precursor	0	42.6
SCA-6_Chr9v1_24653	Developing Fruit (16 WAP) seed coat	IO_CATRORecName: Full=Iridoid oxidase; Short=CrIO; AltName: Full=Cytochrome P450 76A26; Short=CrCYP76A26	2.05e-122	151.8
SCA-6_Chr9v1_24679	Developing Fruit (16 WAP) seed coat	HMA4_ORYSJRecName: Full=Copper-transporting ATPase HMA4; AltName: Full=Protein HEAVY METAL ATPASE 4; Short=OsHMA4	0	35
SCA-6_Chr1v1_00027	Plagiotropic old axilaries	---NA---	NA	26.4
SCA-6_Chr1v1_02359	Plagiotropic old axilaries	ALE2_ARATHRecName: Full=Receptor-like serine/threonine-protein kinase ALE2; AltName: Full=Protein ABNORMAL LEAF SHAPE 2; Flags: Precursor	6.56e-96	23.4
SCA-6_Chr10v1_27566	Plagiotropic old axilaries	ACR12_ARATHRecName: Full=ACT domain-containing protein ACR12; AltName: Full=Protein ACT DOMAIN REPEATS 12; Flags: Precursor	1.81e-130	22.6
SCA-6_Chr10v1_28205	Plagiotropic old axilaries	Y995_CALS4RecName: Full=Macro domain-containing protein TTE0995	0.000531	26.4
SCA-6_Chr2v1_04154	Plagiotropic old axilaries	QKIL5_ARATHRecName: Full=KH domain-containing protein At1g09660/At1g09670; AltName: Full=Quaking-like protein 5	5.11e-137	34.2
SCA-6_Chr2v1_05935	Plagiotropic old axilaries	TCP20_ARATHRecName: Full=Transcription factor TCP20	2.41e-74	23.4
SCA-6_Chr2v1_06042	Plagiotropic old axilaries	RN133_RATRecName: Full=E3 ubiquitin-protein ligase RNF133; AltName: Full=RING finger protein 133; AltName: Full=RING-type E3 ubiquitin transferase RNF133	6.43e-12	24.8
SCA-6_Chr2v1_06316	Plagiotropic old axilaries	WTR11_ARATHRecName: Full=WAT1-related protein At1g70260	7.82e-167	23.8
SCA-6_Chr2v1_06602	Plagiotropic old axilaries	COR2_PAPSORecName: Full=Non-functional NADPH-dependent codeinone reductase 2	3.04e-140	46.6
SCA-6_Chr2v1_07412	Plagiotropic old axilaries	TCP15_ARATHRecName: Full=Transcription factor TCP15; Short=AtTCP15	4.36e-68	31.4
SCA-6_Chr3v1_07940	Plagiotropic old axilaries	NPR4_ORYSJRecName: Full=Ankyrin repeat-containing protein NPR4; Short=OsNPR4	3.3e-09	15.2
SCA-6_Chr3v1_09651	Plagiotropic old axilaries	IP5P2_ARATHRecName: Full=Type I inositol polyphosphate 5-phosphatase 2; Short=At5PTase2	3.59e-50	35.6
SCA-6_Chr4v1_10748	Plagiotropic old axilaries	TAF13_ARATHRecName: Full=Transcription initiation factor TFIID subunit 13; AltName: Full=TBP-associated factor 13; Short=AtTAF13	1.29e-56	33.4
SCA-6_Chr4v1_11664	Plagiotropic old axilaries	THE1_ARATHRecName: Full=Receptor-like protein kinase THESEUS 1; Flags: Precursor	6.86e-158	33.6
SCA-6_Chr4v1_12667	Plagiotropic old axilaries	ITPA_VITVIRecName: Full=Inosine triphosphate pyrophosphatase; Short=ITPase; Short=Inosine triphosphatase; AltName: Full=Non-canonical purine NTP pyrophosphatase; AltName: Full=Non-standard purine NTP pyrophosphatase; AltName: Full=Nucleoside-triphosphate diphosphatase; AltName: Full=Nucleoside-triphosphate pyrophosphatase; Short=NTPase	3.34e-73	40.2
SCA-6_Chr4v1_12760	Plagiotropic old axilaries	---NA---	NA	25
SCA-6_Chr4v1_13423	Plagiotropic old axilaries	DGLA_HUMANRecName: Full=Sn1-specific diacylglycerol lipase alpha; Short=DGL-alpha; AltName: Full=Neural stem cell-derived dendrite regulator	8.8e-14	29
SCA-6_Chr4v1_13606	Plagiotropic old axilaries	PTI1_SOLLCRecName: Full=Pto-interacting protein 1; Short=Pti1; AltName: Full=Pto kinase interactor 1	0	29.4
SCA-6_Chr6v1_18239	Plagiotropic old axilaries	PUP21_ARATHRecName: Full=Purine permease 21; Short=AtPUP21	1.99e-144	20.6
SCA-6_Chr7v1_20523	Plagiotropic old axilaries	WAXS1_SIMCHRecName: Full=Long-chain-alcohol O-fatty-acyltransferase; AltName: Full=Wax synthase	1.44e-33	19
SCA-6_Chr9v1_22993	Plagiotropic old axilaries	SYM1_GIBZERecName: Full=Protein SYM1	6.44e-20	25.4
SCA-6_Chr9v1_25048	Plagiotropic old axilaries	DNJC8_RATRecName: Full=DnaJ homolog subfamily C member 8	2.28e-26	26.4
SCA-6_Chr9v1_25696	Plagiotropic old axilaries	DNJC8_RATRecName: Full=DnaJ homolog subfamily C member 8	2.28e-26	26.4
SCA-6_Chr1v1_01331	6-month ortho shoot apex	---NA---	NA	21.4
SCA-6_Chr1v1_02619	6-month ortho shoot apex	TIF4B_ARATHRecName: Full=Protein TIFY 4B; AltName: Full=Protein PEAPOD 2	3.02e-47	31.2
SCA-6_Chr10v1_27934	6-month ortho shoot apex	R13L1_ARATHRecName: Full=Putative disease resistance RPP13-like protein 1	1.29e-180	25.4
SCA-6_Chr2v1_06154	6-month ortho shoot apex	MYB62_ARATHRecName: Full=Transcription factor MYB62; AltName: Full=Myb-related protein 62; Short=AtMYB62	3.61e-95	28
SCA-6_Chr3v1_09543	6-month ortho shoot apex	HLB1_ARATHRecName: Full=Protein HLB1; AltName: Full=HYPERSENSITIVE TO LATRUNCULIN B1	2.1e-174	21
SCA-6_Chr3v1_09675	6-month ortho shoot apex	---NA---	NA	22
SCA-6_Chr4v1_12185	6-month ortho shoot apex	DBR_TOBACRecName: Full=2-alkenal reductase (NADP(+)-dependent); AltName: Full=Alkenal double bound reductase; AltName: Full=Allylic alcohol dehydrogenase 1; Short=allyl-ADH1; AltName: Full=Flavin-free double bond reductase; Short=NtDBR; AltName: Full=Pulegone reductase; Short=NtRed-1	6.46e-172	22.6
SCA-6_Chr4v1_13409	6-month ortho shoot apex	---NA---	NA	67.6
SCA-6_Chr5v1_16295	6-month ortho shoot apex	GDL62_ARATHRecName: Full=GDSL esterase/lipase At4g10955	5.77e-147	31.6
SCA-6_Chr8v1_22500	6-month ortho shoot apex	PTR23_ARATHRecName: Full=Protein NRT1/ PTR FAMILY 5.13; Short=AtNPF5.13; AltName: Full=Nitrate transporter 1.16	1.7e-135	31.8
SCA-6_Chr1v1_00833	6-month ortho A leaf	KN14R_ARATHRecName: Full=Kinesin-like protein KIN-14R	0	29.2
SCA-6_Chr1v1_02788	6-month ortho A leaf	---NA---	NA	30.6
SCA-6_Chr10v1_26698	6-month ortho A leaf	PSF3_PHANORecName: Full=DNA replication complex GINS protein PSF3	6.78e-11	33.4
SCA-6_Chr3v1_07639	6-month ortho A leaf	SPD1_HYONIRecName: Full=Spermidine synthase 1; Short=SPDSY 1; AltName: Full=Putrescine aminopropyltransferase 1	4.13e-110	37
SCA-6_Chr3v1_10477	6-month ortho A leaf	---NA---	NA	29.8
SCA-6_Chr4v1_12504	6-month ortho A leaf	TI22L_ARATHRecName: Full=Protein TIC 22-like, chloroplastic; AltName: Full=Translocon at the inner envelope membrane of chloroplasts 22-III; Short=AtTIC22-III; Flags: Precursor	1.6e-114	33.2
SCA-6_Chr4v1_12631	6-month ortho A leaf	---NA---	NA	37
SCA-6_Chr5v1_14876	6-month ortho A leaf	KN7O_ARATHRecName: Full=Kinesin-like protein KIN-7O	0	34.4
SCA-6_Chr5v1_15740	6-month ortho A leaf	---NA---	NA	27
SCA-6_Chr6v1_17799	6-month ortho A leaf	YQJG_ECOLIRecName: Full=Glutathionyl-hydroquinone reductase YqjG; Short=GS-HQR	8.12e-98	33
SCA-6_Chr6v1_18110	6-month ortho A leaf	EX84C_ARATHRecName: Full=Exocyst complex component EXO84C; Short=AtExo80c	1.08e-93	28
SCA-6_Chr8v1_21209	6-month ortho A leaf	CLV1_ARATHRecName: Full=Receptor protein kinase CLAVATA1; Flags: Precursor	0	38.2
SCA-6_Chr9v1_23690	6-month ortho A leaf	RAB7_PRUARRecName: Full=Ras-related protein Rab7	1.23e-146	31.8
SCA-6_Chr9v1_24132	6-month ortho A leaf	ASHR3_ARATHRecName: Full=Histone-lysine N-methyltransferase ASHR3; AltName: Full=ASH1-related protein 3; AltName: Full=Protein SET DOMAIN GROUP 4; AltName: Full=Protein stamen loss	0	31.6
SCA-6_Chr9v1_24662	6-month ortho A leaf	CCN1_ANTMARecName: Full=G2/mitotic-specific cyclin-1	1.38e-117	31.8
SCA-6_Chr9v1_26270	6-month ortho A leaf	Y5020_ARATHRecName: Full=Probable inactive receptor kinase At5g10020; Flags: Precursor	0	30.4
SCA-6_Chr1v1_00319	6-month ortho C leaf	HBI1_ARATHRecName: Full=Transcription factor HBI1; AltName: Full=Basic helix-loop-helix protein 64; Short=AtbHLH64; Short=bHLH 64; AltName: Full=Protein HOMOLOG OF BEE2 INTERACTING WITH IBH1; AltName: Full=Transcription factor EN 79; AltName: Full=bHLH transcription factor bHLH064	3.27e-58	34
SCA-6_Chr4v1_11954	6-month ortho C leaf	BH075_ARATHRecName: Full=Transcription factor bHLH75; AltName: Full=Basic helix-loop-helix protein 75; Short=AtbHLH75; Short=bHLH 75; AltName: Full=Transcription factor EN 78; AltName: Full=bHLH transcription factor bHLH075	3.09e-49	37.8
SCA-6_Chr8v1_22057	6-month ortho C leaf	CPPM_ARATHRecName: Full=Carboxyvinyl-carboxyphosphonate phosphorylmutase, chloroplastic; AltName: Full=Carboxyphosphonoenolpyruvate phosphonomutase; Short=CPEP phosphonomutase; Flags: Precursor	0	37.8
SCA-6_Chr2v1_05272	6-month ortho E1 leaf	F16P1_SPIOLRecName: Full=Fructose-1,6-bisphosphatase, chloroplastic; Short=FBPase; AltName: Full=D-fructose-1,6-bisphosphate 1-phosphohydrolase; Flags: Precursor	3.72e-93	30
SCA-6_Chr2v1_05429	6-month ortho E1 leaf	MPCP1_ARATHRecName: Full=Mitochondrial phosphate carrier protein 1, mitochondrial; AltName: Full=Mitochondrial phosphate transporter 1; Short=MPT1; AltName: Full=Phosphate transporter 3;3	2.43e-176	31.6
SCA-6_Chr2v1_06857	6-month ortho E1 leaf	SKI28_ARATHRecName: Full=F-box protein SKIP28; AltName: Full=Protein MATERNAL EFFECT EMBRYO ARREST 11; AltName: Full=SKP1-interacting partner 28	6.41e-67	30.8
SCA-6_Chr4v1_13205	6-month ortho E1 leaf	---NA---	NA	39.2
SCA-6_Chr5v1_14271	6-month ortho E1 leaf	---NA---	NA	43
SCA-6_Chr6v1_16947	6-month ortho E1 leaf	BBE28_ARATHRecName: Full=Berberine bridge enzyme-like 28; Short=AtBBE-like 28; Flags: Precursor	2.72e-162	31.4
SCA-6_Chr9v1_23528	6-month ortho E1 leaf	PP153_ARATHRecName: Full=Pentatricopeptide repeat-containing protein At2g15690, mitochondrial; Flags: Precursor	5.1e-148	34.8
SCA-6_Chr1v1_01046	6-month ortho E2 leaf	PP358_ARATHRecName: Full=Pentatricopeptide repeat-containing protein At4g39620, chloroplastic; AltName: Full=Protein EMBRYO DEFECTIVE 2453; Flags: Precursor	0	27.6
SCA-6_Chr1v1_01267	6-month ortho E2 leaf	HDA14_ARATHRecName: Full=Histone deacetylase 14	8.71e-61	35.4
SCA-6_Chr1v1_03583	6-month ortho E2 leaf	PPR1_ARATHRecName: Full=Pentatricopeptide repeat-containing protein At1g01970	3.09e-177	30.2
SCA-6_Chr10v1_26808	6-month ortho E2 leaf	PUR8_HAEINRecName: Full=Adenylosuccinate lyase; Short=ASL; AltName: Full=Adenylosuccinase; Short=ASase	0	32.8
SCA-6_Chr10v1_27234	6-month ortho E2 leaf	ALGC_PSEPKRecName: Full=Phosphomannomutase/phosphoglucomutase; Short=PMM / PGM	5.91e-40	29.6
SCA-6_Chr2v1_04320	6-month ortho E2 leaf	---NA---	NA	32
SCA-6_Chr2v1_05118	6-month ortho E2 leaf	PP362_ARATHRecName: Full=Pentatricopeptide repeat-containing protein At5g02860	0	28.6
SCA-6_Chr2v1_06610	6-month ortho E2 leaf	CSK_ARATHRecName: Full=Chloroplast sensor kinase, chloroplastic; Flags: Precursor	0	29
SCA-6_Chr3v1_08071	6-month ortho E2 leaf	VAR3_ARATHRecName: Full=Zinc finger protein VAR3, chloroplastic; AltName: Full=Organelle Zinc finger 1; AltName: Full=Protein VARIEGATED 3; Flags: Precursor	4.97e-36	26.6
SCA-6_Chr3v1_09071	6-month ortho E2 leaf	TRABD_MOUSERecName: Full=TraB domain-containing protein	5.31e-05	36.2
SCA-6_Chr3v1_09644	6-month ortho E2 leaf	KPYG_TOBACRecName: Full=Pyruvate kinase isozyme G, chloroplastic; Flags: Precursor	0	31.8
SCA-6_Chr4v1_11595	6-month ortho E2 leaf	RIK_ARATHRecName: Full=Protein RIK; AltName: Full=Rough sheath 2-interacting KH domain protein; Short=RS2-interacting KH domain protein	3.09e-177	27
SCA-6_Chr4v1_12253	6-month ortho E2 leaf	DPO1_BACCARecName: Full=DNA polymerase I; Short=POL I	6.06e-43	33.6
SCA-6_Chr4v1_12868	6-month ortho E2 leaf	FDC1_ARATHRecName: Full=Ferredoxin C 1, chloroplastic; Short=AtFdC1; Flags: Precursor	1.2e-62	31.8
SCA-6_Chr6v1_17305	6-month ortho E2 leaf	---NA---	NA	27.6
SCA-6_Chr8v1_22114	6-month ortho E2 leaf	LAZH1_ARATHRecName: Full=Protein LAZ1 homolog 1; AltName: Full=Lazarus1 homolog 1; Flags: Precursor	0	37.4
SCA-6_Chr8v1_22351	6-month ortho E2 leaf	TPCF_ASPFURecName: Full=Glutathione S-transferase-like protein tpcF; AltName: Full=Trypacidin synthesis protein E	0.00036	31
SCA-6_Chr9v1_22727	6-month ortho E2 leaf	MGDG1_ARATHRecName: Full=Monogalactosyldiacylglycerol synthase 1, chloroplastic; Short=AtMGD1; AltName: Full=MGDG synthase type A; Flags: Precursor	0	39.6
SCA-6_Chr9v1_24474	6-month ortho E2 leaf	NUSB_PEPD6RecName: Full=Transcription antitermination protein NusB; AltName: Full=Antitermination factor NusB	7.2e-07	33.8
SCA-6_Chr9v1_24864	6-month ortho E2 leaf	TYRP_ECOLIRecName: Full=Tyrosine-specific transport protein; AltName: Full=Tyrosine permease	1.13e-37	32.6
SCA-6_Chr9v1_25530	6-month ortho E2 leaf	TYRP_ECOLIRecName: Full=Tyrosine-specific transport protein; AltName: Full=Tyrosine permease	1.13e-37	32.6
SCA-6_Chr1v1_00442	6-month ortho E3 leaf	---NA---	NA	48.6
SCA-6_Chr1v1_00633	6-month ortho E3 leaf	---NA---	NA	34.4
SCA-6_Chr1v1_00697	6-month ortho E3 leaf	PPIL2_ARATHRecName: Full=Peptidyl-prolyl cis-trans isomerase CYP65; Short=AtCYP65; Short=PPIase CYP65; AltName: Full=Cyclophilin-65; AltName: Full=Peptidyl-prolyl cis-trans isomerase-like 2; AltName: Full=Plant U-box protein 49; AltName: Full=RING-type E3 ubiquitin transferase isomerase-like 2; AltName: Full=Rotamase; AltName: Full=U-box domain-containing protein 49	0	35.6
SCA-6_Chr1v1_02742	6-month ortho E3 leaf	PIEZO_ARATHRecName: Full=Piezo-type mechanosensitive ion channel homolog	4.88e-77	31
SCA-6_Chr1v1_02820	6-month ortho E3 leaf	PEX6_ARATHRecName: Full=Peroxisome biogenesis protein 6; AltName: Full=Peroxin-6; Short=AtPEX6	0	37
SCA-6_Chr1v1_03528	6-month ortho E3 leaf	SMO11_ARATHRecName: Full=Methylsterol monooxygenase 1-1; AltName: Full=Sterol 4-alpha-methyl-oxidase 1-1; Short=AtSMO1-1	2.46e-144	34.4
SCA-6_Chr10v1_27407	6-month ortho E3 leaf	MCES2_ARATHRecName: Full=mRNA cap guanine-N7 methyltransferase 2; AltName: Full=mRNA (guanine-N(7)-)-methyltransferase 2; AltName: Full=mRNA cap methyltransferase 2	1.68e-173	35.6
SCA-6_Chr10v1_27555	6-month ortho E3 leaf	---NA---	NA	27.8
SCA-6_Chr10v1_27737	6-month ortho E3 leaf	UBP5_ARATHRecName: Full=Ubiquitin carboxyl-terminal hydrolase 5; AltName: Full=Deubiquitinating enzyme 5; Short=AtUBP5; AltName: Full=Ubiquitin thioesterase 5; AltName: Full=Ubiquitin-specific-processing protease 5	0	36
SCA-6_Chr2v1_04645	6-month ortho E3 leaf	---NA---	NA	26.4
SCA-6_Chr2v1_05327	6-month ortho E3 leaf	EXOL2_ARATHRecName: Full=Protein EXORDIUM-like 2; Flags: Precursor	9.23e-157	39
SCA-6_Chr2v1_06126	6-month ortho E3 leaf	LRL11_ARATHRecName: Full=LEAF RUST 10 DISEASE-RESISTANCE LOCUS RECEPTOR-LIKE PROTEIN KINASE-like 1.1; AltName: Full=Probable receptor-like serine/threonine-protein kinase LRK10L-1.1; Flags: Precursor	0	38.4
SCA-6_Chr2v1_07044	6-month ortho E3 leaf	GLRX3_ECO57RecName: Full=Glutaredoxin 3; Short=Grx3	1.49e-06	44.8
SCA-6_Chr2v1_07249	6-month ortho E3 leaf	BGL40_ARATHRecName: Full=Beta-glucosidase 40; Short=AtBGLU40; Flags: Precursor	0	31.6
SCA-6_Chr2v1_07257	6-month ortho E3 leaf	WRK57_ARATHRecName: Full=Probable WRKY transcription factor 57; AltName: Full=WRKY DNA-binding protein 57	5.8e-75	31.2
SCA-6_Chr2v1_07364	6-month ortho E3 leaf	MTEF1_ARATHRecName: Full=Transcription termination factor MTEF1, chloroplastic; AltName: Full=Mitochondrial transcription termination factor 1; AltName: Full=Protein EMBRYO DEFECTIVE 93; AltName: Full=Protein SINGLET OXYGEN-LINKED DEATH ACTIVATOR 10; Flags: Precursor	2.82e-106	37.6
SCA-6_Chr3v1_07580	6-month ortho E3 leaf	PP124_ARATHRecName: Full=Pentatricopeptide repeat-containing protein At1g74850, chloroplastic; AltName: Full=Protein PLASTID TRANSCRIPTIONALLY ACTIVE 2; Flags: Precursor	0	31.4
SCA-6_Chr3v1_07918	6-month ortho E3 leaf	---NA---	NA	32.4
SCA-6_Chr3v1_08532	6-month ortho E3 leaf	RP8L2_ARATHRecName: Full=Probable disease resistance RPP8-like protein 2	1.86e-120	26.6
SCA-6_Chr3v1_08690	6-month ortho E3 leaf	TTL_ARATHRecName: Full=TITAN-like protein	2.51e-127	31.4
SCA-6_Chr3v1_08929	6-month ortho E3 leaf	NOA1_ARATHRecName: Full=NO-associated protein 1, chloroplastic/mitochondrial; Short=AtNOA1; AltName: Full=Dubious mitochondrial nitric oxide synthase 1; Short=AtNOS1; AltName: Full=GTPase NOA1; AltName: Full=Protein RESISTANT TO INHIBITION BY FOSMIDOMYCIN 1; Flags: Precursor	0	40
SCA-6_Chr3v1_09714	6-month ortho E3 leaf	TARB1_HUMANRecName: Full=Probable methyltransferase TARBP1; AltName: Full=TAR RNA-binding protein 1; AltName: Full=TAR RNA-binding protein of 185 kDa; Short=TRP-185	9.03e-46	33.6
SCA-6_Chr3v1_10375	6-month ortho E3 leaf	PLSB_CUCSARecName: Full=Glycerol-3-phosphate acyltransferase, chloroplastic; Short=GPAT; Flags: Precursor	0	30.8
SCA-6_Chr3v1_10504	6-month ortho E3 leaf	NFD4_ARATHRecName: Full=Protein NUCLEAR FUSION DEFECTIVE 4	0	35.6
SCA-6_Chr4v1_11596	6-month ortho E3 leaf	RIK_ARATHRecName: Full=Protein RIK; AltName: Full=Rough sheath 2-interacting KH domain protein; Short=RS2-interacting KH domain protein	0.0009	26.4
SCA-6_Chr4v1_12560	6-month ortho E3 leaf	EFNMT_MOUSERecName: Full=eEF1A lysine and N-terminal methyltransferase; Short=eEF1A-KNMT; AltName: Full=Methyltransferase-like protein 13; Includes: RecName: Full=eEF1A lysine methyltransferase; Includes: RecName: Full=eEF1A N-terminal methyltransferase	9.59e-104	29.6
SCA-6_Chr4v1_12735	6-month ortho E3 leaf	FAEA_ASPTNRecName: Full=Probable feruloyl esterase A; AltName: Full=Ferulic acid esterase A; Flags: Precursor	1.57e-16	33.2
SCA-6_Chr4v1_13530	6-month ortho E3 leaf	FCA_ARATHRecName: Full=Flowering time control protein FCA	0	30
SCA-6_Chr5v1_14177	6-month ortho E3 leaf	MLO3_ARATHRecName: Full=MLO-like protein 3; Short=AtMlo3	1.95e-152	35.4
SCA-6_Chr5v1_14235	6-month ortho E3 leaf	WBC30_ARATHRecName: Full=Putative white-brown complex homolog protein 30; AltName: Full=Putative non-intrinsic ABC protein 12; AltName: Full=WBC-related protein 1	0	39.8
SCA-6_Chr5v1_14600	6-month ortho E3 leaf	IPI1_SCHPORecName: Full=Pre-rRNA-processing protein ipi1	2.14e-13	30.4
SCA-6_Chr5v1_15159	6-month ortho E3 leaf	RRP5_ARATHRecName: Full=rRNA biogenesis protein RRP5; AltName: Full=Ribosomal RNA-processing protein 5	5.38e-37	42
SCA-6_Chr5v1_15201	6-month ortho E3 leaf	---NA---	NA	30
SCA-6_Chr5v1_15371	6-month ortho E3 leaf	SVR3_ARATHRecName: Full=Putative elongation factor TypA-like SVR3, chloroplastic; AltName: Full=Protein HAPPY ON NORFLURAZON 23; AltName: Full=Protein SUPPRESSOR OF VARIEGATION 3; Flags: Precursor	0	33.2
SCA-6_Chr5v1_15626	6-month ortho E3 leaf	RGA2_SOLBURecName: Full=Disease resistance protein RGA2; AltName: Full=Blight resistance protein RPI; AltName: Full=RGA2-blb	2.02e-20	35.8
SCA-6_Chr5v1_15727	6-month ortho E3 leaf	C89A9_ARATHRecName: Full=Cytochrome P450 89A9	0	33
SCA-6_Chr5v1_15807	6-month ortho E3 leaf	---NA---	NA	39.4
SCA-6_Chr5v1_16475	6-month ortho E3 leaf	RBK2_ARATHRecName: Full=Receptor-like cytosolic serine/threonine-protein kinase RBK2; AltName: Full=Protein ROP BINDING PROTEIN KINASES 2	2.12e-74	48.6
SCA-6_Chr6v1_16814	6-month ortho E3 leaf	WAP_SOLLCRecName: Full=WPP domain-associated protein	0	38.2
SCA-6_Chr6v1_17040	6-month ortho E3 leaf	SD25_ARATHRecName: Full=G-type lectin S-receptor-like serine/threonine-protein kinase SD2-5; AltName: Full=S-domain-2 (SD2) receptor kinase 5; Short=SD2-5; Flags: Precursor	0	36.8
SCA-6_Chr6v1_18127	6-month ortho E3 leaf	PP186_ARATHRecName: Full=Pentatricopeptide repeat-containing protein At2g35130	0	27.4
SCA-6_Chr6v1_18645	6-month ortho E3 leaf	Y7633_ORYSJRecName: Full=B3 domain-containing protein Os07g0563300	0	48.2
SCA-6_Chr6v1_18896	6-month ortho E3 leaf	RBCX1_ARATHRecName: Full=Chaperonin-like RBCX protein 1, chloroplastic; Short=AtRBCX1; Flags: Precursor	8.62e-66	46.4
SCA-6_Chr7v1_19610	6-month ortho E3 leaf	PP304_ARATHRecName: Full=Pentatricopeptide repeat-containing protein At4g04790, mitochondrial; Flags: Precursor	0	27.6
SCA-6_Chr7v1_20396	6-month ortho E3 leaf	PT314_ARATHRecName: Full=Probable sugar phosphate/phosphate translocator At3g14410	0	38.8
SCA-6_Chr7v1_20472	6-month ortho E3 leaf	RECAC_ARATHRecName: Full=DNA repair protein recA homolog 1, chloroplastic; AltName: Full=Recombinase A homolog 1; Flags: Precursor	0	37
SCA-6_Chr8v1_21711	6-month ortho E3 leaf	ROC3_NICSYRecName: Full=28 kDa ribonucleoprotein, chloroplastic; Short=28RNP; Flags: Precursor	1.55e-26	27.2
SCA-6_Chr8v1_21955	6-month ortho E3 leaf	KN7E_ORYSJRecName: Full=Kinesin-like protein KIN-7E, chloroplastic; Flags: Precursor	0	35.6
SCA-6_Chr8v1_22003	6-month ortho E3 leaf	EHD3_ORYSJRecName: Full=PHD finger protein EHD3; AltName: Full=Proetin EARLY HEADING 3	1.72e-78	35.6
SCA-6_Chr8v1_22031	6-month ortho E3 leaf	ODBA1_ARATHRecName: Full=2-oxoisovalerate dehydrogenase subunit alpha 1, mitochondrial; AltName: Full=Branched-chain alpha-keto acid dehydrogenase E1 component alpha chain; Short=BCKDE1A; Short=BCKDH E1-alpha; Flags: Precursor	0	36.2
SCA-6_Chr8v1_22497	6-month ortho E3 leaf	BH080_ARATHRecName: Full=Transcription factor bHLH80; AltName: Full=Basic helix-loop-helix protein 80; Short=AtbHLH80; Short=bHLH 80; AltName: Full=Transcription factor EN 71; AltName: Full=bHLH transcription factor bHLH080	1.28e-102	33.6
SCA-6_Chr9v1_23482	6-month ortho E3 leaf	CFM3_MAIZERecName: Full=CRM-domain containing factor CFM3, chloroplastic/mitochondrial; AltName: Full=Protein CRM FAMILY MEMBER 3; Short=ZmCFM3; Flags: Precursor	0	32
SCA-6_Chr9v1_23767	6-month ortho E3 leaf	PP431_ARATHRecName: Full=Pentatricopeptide repeat-containing protein At5g55740, chloroplastic; AltName: Full=Protein CHLORORESPIRATORY REDUCTION 21; Flags: Precursor	0	31.4
SCA-6_Chr9v1_23830	6-month ortho E3 leaf	MED17_ARATHRecName: Full=Mediator of RNA polymerase II transcription subunit 17	0	34.8
SCA-6_Chr9v1_24280	6-month ortho E3 leaf	---NA---	NA	34.2
SCA-6_Chr9v1_24344	6-month ortho E3 leaf	---NA---	NA	35.8
SCA-6_Chr9v1_25013	6-month ortho E3 leaf	TSL_ARATHRecName: Full=Serine/threonine-protein kinase TOUSLED	0	35.4
SCA-6_Chr9v1_25201	6-month ortho E3 leaf	GYAR_THEPDRecName: Full=Glyoxylate reductase	3.53e-38	33
SCA-6_Chr9v1_25661	6-month ortho E3 leaf	TSL_ARATHRecName: Full=Serine/threonine-protein kinase TOUSLED	0	35.4
SCA-6_Chr9v1_25835	6-month ortho E3 leaf	GYAR_THEPDRecName: Full=Glyoxylate reductase	3.53e-38	33
SCA-6_Chr9v1_26121	6-month ortho E3 leaf	SCL14_ARATHRecName: Full=Scarecrow-like protein 14; Short=AtSCL14; AltName: Full=GRAS family protein 2; Short=AtGRAS-2	0	55
SCA-6_Chr1v1_01737	Mature Fruit (20 WAP) endocarp	UFOG6_FRAANRecName: Full=UDP-glucose flavonoid 3-O-glucosyltransferase 6; AltName: Full=Flavonol 3-O-glucosyltransferase 6; Short=FaGT6	3.92e-87	102
SCA-6_Chr1v1_01738	Mature Fruit (20 WAP) endocarp	ZIP1_ARATHRecName: Full=Zinc transporter 1; AltName: Full=ZRT/IRT-like protein 1; Flags: Precursor	1.38e-73	42.8
SCA-6_Chr1v1_03116	Mature Fruit (20 WAP) endocarp	---NA---	NA	33.4
SCA-6_Chr1v1_03240	Mature Fruit (20 WAP) endocarp	RPC10_SCHPORecName: Full=DNA-directed RNA polymerase III subunit RPC10; Short=RNA polymerase III subunit C10; AltName: Full=DNA-directed RNA polymerases III 12.5 kDa polypeptide; AltName: Full=RNA polymerase III subunit C11	2.88e-24	32
SCA-6_Chr1v1_03701	Mature Fruit (20 WAP) endocarp	RHIP1_ARATHRecName: Full=RGS1-HXK1-interacting protein 1	7.09e-25	31.2
SCA-6_Chr10v1_28110	Mature Fruit (20 WAP) endocarp	SINA2_ARATHRecName: Full=E3 ubiquitin-protein ligase SINAT2; AltName: Full=RING-type E3 ubiquitin transferase SINAT2; AltName: Full=Seven in absentia homolog 2	0	36.4
SCA-6_Chr2v1_04988	Mature Fruit (20 WAP) endocarp	RD21B_ARATHRecName: Full=Probable cysteine protease RD21B; Flags: Precursor	0	31.6
SCA-6_Chr3v1_08447	Mature Fruit (20 WAP) endocarp	RABEK_XENLARecName: Full=Rab9 effector protein with kelch motifs	8.25e-33	28.8
SCA-6_Chr3v1_09774	Mature Fruit (20 WAP) endocarp	ATL22_ARATHRecName: Full=RING-H2 finger protein ATL22; AltName: Full=RING-type E3 ubiquitin transferase ATL22; Flags: Precursor	4.25e-20	28.4
SCA-6_Chr4v1_12848	Mature Fruit (20 WAP) endocarp	LERK4_ORYSJRecName: Full=G-type lectin S-receptor-like serine/threonine-protein kinase LECRK4; Short=OsLecRK4; AltName: Full=OsRLCK136; Flags: Precursor	3.92e-103	32
SCA-6_Chr6v1_17030	Mature Fruit (20 WAP) endocarp	SPX1_ORYSJRecName: Full=SPX domain-containing protein 1; AltName: Full=Protein SPX DOMAIN GENE 1; Short=OsSPX1	1.08e-45	38.4
SCA-6_Chr6v1_17655	Mature Fruit (20 WAP) endocarp	CCMH_ORYSJRecName: Full=Cytochrome c-type biogenesis CcmH-like mitochondrial protein; Short=OsCCMH	1.02e-87	35.2
SCA-6_Chr6v1_19035	Mature Fruit (20 WAP) endocarp	PUB35_ARATHRecName: Full=U-box domain-containing protein 35; AltName: Full=Plant U-box protein 35; Includes: RecName: Full=E3 ubiquitin ligase; AltName: Full=RING-type E3 ubiquitin transferase; Includes: RecName: Full=Serine/threonine-protein kinase	1.09e-11	30.6
SCA-6_Chr9v1_22877	Mature Fruit (20 WAP) endocarp	HST_ARATHRecName: Full=Shikimate O-hydroxycinnamoyltransferase; AltName: Full=Hydroxycinnamoyl transferase; AltName: Full=Hydroxycinnamoyl-Coenzyme A shikimate/quinate hydroxycinnamoyltransferase	4.41e-27	58.6
SCA-6_Chr1v1_03818	Mature Fruit (20 WAP) exocarp	ATL22_ARATHRecName: Full=RING-H2 finger protein ATL22; AltName: Full=RING-type E3 ubiquitin transferase ATL22; Flags: Precursor	1.78e-24	29
SCA-6_Chr10v1_28259	Mature Fruit (20 WAP) exocarp	C14A1_ARATHRecName: Full=Cytochrome P450 714A1; AltName: Full=EUI-like P450 A1	2.02e-109	33.6
SCA-6_Chr4v1_11856	Mature Fruit (20 WAP) exocarp	---NA---	NA	59.8
SCA-6_Chr5v1_13972	Mature Fruit (20 WAP) exocarp	---NA---	NA	32.6
SCA-6_Chr5v1_15154	Mature Fruit (20 WAP) exocarp	ATXR4_ARATHRecName: Full=Histone-lysine N-methyltransferase ATXR4; AltName: Full=Protein SET DOMAIN GROUP 38; AltName: Full=Trithorax-related protein 4; Short=TRX-related protein 4; Flags: Precursor	1.04e-149	27.8
SCA-6_Chr6v1_17933	Mature Fruit (20 WAP) exocarp	XPOT_ARATHRecName: Full=Exportin-T; AltName: Full=Exportin(tRNA); AltName: Full=Protein PAUSED; AltName: Full=tRNA exportin	0	33.4
SCA-6_Chr6v1_18398	Mature Fruit (20 WAP) exocarp	---NA---	NA	31.6
SCA-6_Chr9v1_23008	Mature Fruit (20 WAP) exocarp	DAAA_ARATHRecName: Full=D-amino-acid transaminase, chloroplastic; AltName: Full=Aminodeoxychorismate lyase; Short=AtADCL; AltName: Full=Branched-chain-amino-acid aminotransferase-like protein 3; Flags: Precursor	4.48e-163	30
SCA-6_Chr3v1_08676	Mature Fruit (20 WAP) mesocarp	C94B3_ARATHRecName: Full=Cytochrome P450 94B3; AltName: Full=Jasmonoyl-L-amino acid 12-hydroxylase; AltName: Full=Jasmonoyl-isoleucine-12-hydroxylase	0	36.4
SCA-6_Chr1v1_01270	Mature Fruit (20 WAP) Fruit skin	---NA---	NA	32
SCA-6_Chr1v1_01584	Mature Fruit (20 WAP) Fruit skin	WRK28_ARATHRecName: Full=WRKY transcription factor 28; AltName: Full=WRKY DNA-binding protein 28	3.44e-64	40.8
SCA-6_Chr1v1_01585	Mature Fruit (20 WAP) Fruit skin	---NA---	NA	55
SCA-6_Chr1v1_03781	Mature Fruit (20 WAP) Fruit skin	ADLO1_ARATHRecName: Full=Protein ARABIDILLO 1; AltName: Full=F-box only protein 5	0	29.4
SCA-6_Chr10v1_27104	Mature Fruit (20 WAP) Fruit skin	AB16G_ARATHRecName: Full=ABC transporter G family member 16; Short=ABC transporter ABCG.16; Short=AtABCG16; AltName: Full=Probable white-brown complex homolog protein 16; Short=AtWBC16	0	29.8
SCA-6_Chr2v1_04458	Mature Fruit (20 WAP) Fruit skin	LAZ1_ARATHRecName: Full=Protein LAZ1; AltName: Full=Lazarus1	0	29.4
SCA-6_Chr2v1_05797	Mature Fruit (20 WAP) Fruit skin	TAT_ARATHRecName: Full=Tyrosine aminotransferase; Short=TAT; AltName: Full=L-tyrosine:2-oxoglutarate aminotransferase	0	44.6
SCA-6_Chr2v1_06728	Mature Fruit (20 WAP) Fruit skin	4CLL9_ARATHRecName: Full=4-coumarate--CoA ligase-like 9; AltName: Full=4-coumarate--CoA ligase isoform 4; Short=At4CL4	7.47e-177	27.4
SCA-6_Chr3v1_07577	Mature Fruit (20 WAP) Fruit skin	SECAA_ARATHRecName: Full=Exocyst complex component SEC10a; Short=AtSec10a; AltName: Full=Exocyst complex component 5	0	37.2
SCA-6_Chr3v1_08514	Mature Fruit (20 WAP) Fruit skin	ASCL_SOLLCRecName: Full=ASC1-like protein; AltName: Full=Alternaria stem canker resistance-like protein	6.69e-148	39.8
SCA-6_Chr3v1_08864	Mature Fruit (20 WAP) Fruit skin	BCP_PEARecName: Full=Blue copper protein; Flags: Precursor	1.34e-29	45.6
SCA-6_Chr3v1_09176	Mature Fruit (20 WAP) Fruit skin	LSI3_ORYSJRecName: Full=Silicon efflux transporter LSI3; AltName: Full=Low silicon protein 3	7.73e-132	32.4
SCA-6_Chr4v1_11441	Mature Fruit (20 WAP) Fruit skin	---NA---	NA	43
SCA-6_Chr4v1_11610	Mature Fruit (20 WAP) Fruit skin	PMAT2_ARATHRecName: Full=Phenolic glucoside malonyltransferase 2	2.25e-120	45.2
SCA-6_Chr4v1_11726	Mature Fruit (20 WAP) Fruit skin	PMAT2_ARATHRecName: Full=Phenolic glucoside malonyltransferase 2	8.76e-121	45.2
SCA-6_Chr4v1_12328	Mature Fruit (20 WAP) Fruit skin	---NA---	NA	32.4
SCA-6_Chr4v1_12412	Mature Fruit (20 WAP) Fruit skin	GOT1_ARATHRecName: Full=Vesicle transport protein GOT1; AltName: Full=Golgi transport 1	4.6e-42	32.4
SCA-6_Chr4v1_12891	Mature Fruit (20 WAP) Fruit skin	NLTL2_ARATHRecName: Full=Non-specific lipid-transfer protein-like protein At2g13820; Flags: Precursor	2.25e-20	72
SCA-6_Chr5v1_14568	Mature Fruit (20 WAP) Fruit skin	SILD_FORINRecName: Full=Secoisolariciresinol dehydrogenase	2.71e-22	49.2
SCA-6_Chr6v1_17283	Mature Fruit (20 WAP) Fruit skin	AB40G_ARATHRecName: Full=ABC transporter G family member 40; Short=ABC transporter ABCG.40; Short=AtABCG40; AltName: Full=Pleiotropic drug resistance protein 12	0	33.4
SCA-6_Chr6v1_18394	Mature Fruit (20 WAP) Fruit skin	BH107_ARATHRecName: Full=Putative transcription factor bHLH107; AltName: Full=Basic helix-loop-helix protein 107; Short=AtbHLH107; Short=bHLH 107; AltName: Full=Transcription factor EN 55; AltName: Full=bHLH transcription factor bHLH107	3.28e-28	30.2
SCA-6_Chr6v1_18822	Mature Fruit (20 WAP) Fruit skin	DTX40_ARATHRecName: Full=Protein DETOXIFICATION 40; Short=AtDTX40; AltName: Full=Multidrug and toxic compound extrusion protein 40; Short=MATE protein 40	0	34.6
SCA-6_Chr7v1_20683	Mature Fruit (20 WAP) Fruit skin	---NA---	NA	37.4
SCA-6_Chr9v1_24187	Mature Fruit (20 WAP) Fruit skin	---NA---	NA	33.8
SCA-6_Chr9v1_26079	Mature Fruit (20 WAP) Fruit skin	PTR36_ARATHRecName: Full=Probable peptide/nitrate transporter At3g43790; AltName: Full=Protein ZINC INDUCED FACILITATOR-LIKE 2	1.22e-122	28.6
SCA-6_Chr9v1_26128	Mature Fruit (20 WAP) Fruit skin	RBL1_ARATHRecName: Full=RHOMBOID-like protein 1; Short=AtRBL1	0	35.2
SCA-6_Chr10v1_26868	Mature Fruit (20 WAP) seed muscilage	CSPLI_ARATHRecName: Full=CASP-like protein 5B2; Short=AtCASPL5B2	5.85e-53	44.4
SCA-6_Chr3v1_07721	Mature Fruit (20 WAP) seed muscilage	---NA---	NA	42
SCA-6_Chr3v1_08579	Mature Fruit (20 WAP) seed muscilage	MHF2_ARATHRecName: Full=Protein MHF2 homolog; Short=AtMHF2	3.85e-41	50
SCA-6_Chr3v1_09479	Mature Fruit (20 WAP) seed muscilage	WTR38_ARATHRecName: Full=WAT1-related protein At5g07050	5.2e-77	34.2
SCA-6_Chr3v1_09670	Mature Fruit (20 WAP) seed muscilage	PLA1_PLAACRecName: Full=Putative invertase inhibitor; AltName: Full=Pollen allergen Pla a 1; AltName: Allergen=Pla a 1; Flags: Precursor	5.21e-41	210
SCA-6_Chr3v1_10344	Mature Fruit (20 WAP) seed muscilage	---NA---	NA	33.6
SCA-6_Chr4v1_11684	Mature Fruit (20 WAP) seed muscilage	PIGP_ARATHRecName: Full=Phosphatidylinositol N-acetylglucosaminyltransferase subunit P	4.3e-50	33.8
SCA-6_Chr6v1_17211	Mature Fruit (20 WAP) seed muscilage	PLMT_ARATHRecName: Full=Phosphatidyl-N-methylethanolamine N-methyltransferase; AltName: Full=Phospholipid methyltransferase; Short=PLMT	4.59e-91	38.8
SCA-6_Chr6v1_18555	Mature Fruit (20 WAP) seed muscilage	---NA---	NA	53
SCA-6_Chr8v1_21089	Mature Fruit (20 WAP) seed muscilage	JMT_ARATHRecName: Full=Jasmonate O-methyltransferase; AltName: Full=S-adenosyl-L-methionine:jasmonic acid carboxyl methyltransferase	5.97e-126	52.4
SCA-6_Chr8v1_22045	Mature Fruit (20 WAP) seed muscilage	---NA---	NA	30.8
SCA-6_Chr8v1_22251	Mature Fruit (20 WAP) seed muscilage	NDUS2_NICSYRecName: Full=NADH dehydrogenase	6.1e-25	55.8
SCA-6_Chr9v1_23933	Mature Fruit (20 WAP) seed muscilage	---NA---	NA	30.4
SCA-6_Chr9v1_24643	Mature Fruit (20 WAP) seed muscilage	TOP6B_ARATHRecName: Full=DNA topoisomerase 6 subunit B; Short=AtTOP6B; AltName: Full=Protein BRASSINOSTEROID INSENSITIVE 3; AltName: Full=Protein ELONGATED HYPOCOTYL 6; AltName: Full=Protein ROOT HAIRLESS 3	0	46.4
SCA-6_Chr9v1_26375	Mature Fruit (20 WAP) seed muscilage	---NA---	NA	62
SCA-6_Chr1v1_03514	Developing Fruit (16 WAP) endocarp	PMTF_ARATHRecName: Full=Probable methyltransferase PMT15	0	35
SCA-6_Chr10v1_27331	Developing Fruit (16 WAP) endocarp	PUS1_YARLIRecName: Full=tRNA pseudouridine synthase 1; AltName: Full=tRNA pseudouridylate synthase 1; AltName: Full=tRNA-uridine isomerase 1	1.9e-67	29.6667
SCA-6_Chr3v1_07767	Developing Fruit (16 WAP) endocarp	---NA---	NA	29.3333
SCA-6_Chr5v1_15214	Developing Fruit (16 WAP) endocarp	LCAT3_ARATHRecName: Full=Phospholipase A(1) LCAT3; AltName: Full=Lecithin-cholesterol acyltransferase-like 3	0	46
SCA-6_Chr1v1_02467	Developing Fruit (16 WAP) exocarp	XB34_ORYSJRecName: Full=Probable E3 ubiquitin-protein ligase XBOS34; AltName: Full=Ankyrin repeat domain and RING finger-containing protein XBOS34; AltName: Full=RING-type E3 ubiquitin transferase XBOS34; AltName: Full=XB3 protein homolog 4	1.11e-145	31
SCA-6_Chr10v1_27133	Developing Fruit (16 WAP) exocarp	ELP6_ARATHRecName: Full=Elongator complex protein 6; Short=AtELP6; AltName: Full=Elongator component 6; AltName: Full=UPF0405 protein ELP6	2.31e-110	31.3333
SCA-6_Chr10v1_28161	Developing Fruit (16 WAP) exocarp	RH17_ARATHRecName: Full=DEAD-box ATP-dependent RNA helicase 17	0	27
SCA-6_Chr4v1_13586	Developing Fruit (16 WAP) exocarp	SAD2H_ARATHRecName: Full=Importin beta-like SAD2 homolog	1.15e-20	33.6667
SCA-6_Chr5v1_14693	Developing Fruit (16 WAP) exocarp	Y5838_ARATHRecName: Full=Probably inactive leucine-rich repeat receptor-like protein kinase At5g48380; Flags: Precursor	0	27.6667
SCA-6_Chr5v1_14960	Developing Fruit (16 WAP) exocarp	ARP_ARATHRecName: Full=DNA-(apurinic or apyrimidinic site) lyase, chloroplastic; AltName: Full=Apurinic endonuclease-redox protein	0	31.6667
SCA-6_Chr6v1_18559	Developing Fruit (16 WAP) exocarp	PP334_ARATHRecName: Full=Pentatricopeptide repeat-containing protein At4g21705, mitochondrial; Flags: Precursor	0	30
SCA-6_Chr9v1_23304	Developing Fruit (16 WAP) exocarp	MT21D_HUMANRecName: Full=Protein-lysine methyltransferase METTL21D; AltName: Full=Methyltransferase-like protein 21D; AltName: Full=VCP lysine methyltransferase; Short=VCP-KMT; AltName: Full=Valosin-containing protein lysine methyltransferase	1.96e-22	32.3333
SCA-6_Chr9v1_23355	Developing Fruit (16 WAP) exocarp	---NA---	NA	37.3333
SCA-6_Chr2v1_04902	Developing Fruit (16 WAP) mesocarp	---NA---	NA	49.6667
SCA-6_Chr2v1_05344	Developing Fruit (16 WAP) mesocarp	MCA3_ARATHRecName: Full=Metacaspase-3; Short=AtMC3; AltName: Full=Metacaspase 1a; Short=AtMCP1a	1.32e-11	31.3333
SCA-6_Chr2v1_06949	Developing Fruit (16 WAP) mesocarp	HAK17_ORYSJRecName: Full=Probable potassium transporter 17; AltName: Full=OsHAK17	2.29e-148	31
SCA-6_Chr3v1_08367	Developing Fruit (16 WAP) mesocarp	---NA---	NA	38
SCA-6_Chr6v1_18156	Developing Fruit (16 WAP) mesocarp	PK1IP_HUMANRecName: Full=p21-activated protein kinase-interacting protein 1; AltName: Full=PAK/PLC-interacting protein 1; Short=hPIP1; AltName: Full=PAK1-interacting protein 1; AltName: Full=WD repeat-containing protein 84	2.3e-52	37
SCA-6_Chr7v1_20018	Developing Fruit (16 WAP) mesocarp	CARB_ARATHRecName: Full=Carbamoyl-phosphate synthase large chain, chloroplastic; AltName: Full=Carbamoyl-phosphate synthetase ammonia chain; AltName: Full=Protein VENOSA 6; Flags: Precursor	0	29.3333
SCA-6_Chr9v1_26287	Developing Fruit (16 WAP) mesocarp	C3H24_ARATHRecName: Full=Zinc finger CCCH domain-containing protein 24; Short=AtC3H24	0	30.3333
SCA-6_Chr1v1_00563	Developing Fruit (16 WAP) Fruit skin	Y5713_ARATHRecName: Full=PI-PLC X domain-containing protein At5g67130; Flags: Precursor	7.29e-147	44.3333
SCA-6_Chr1v1_00678	Developing Fruit (16 WAP) Fruit skin	QSPP_DICDIRecName: Full=Queuosine salvage protein	6.19e-80	27.6667
SCA-6_Chr1v1_01193	Developing Fruit (16 WAP) Fruit skin	---NA---	NA	48
SCA-6_Chr1v1_01574	Developing Fruit (16 WAP) Fruit skin	KPRS4_SPIOLRecName: Full=Ribose-phosphate pyrophosphokinase 4; AltName: Full=Phosphoribosyl pyrophosphate synthase 4	0	29.3333
SCA-6_Chr1v1_02542	Developing Fruit (16 WAP) Fruit skin	C94A1_VICSARecName: Full=Cytochrome P450 94A1; AltName: Full=P450-dependent fatty acid omega-hydroxylase	0	30.6667
SCA-6_Chr1v1_03278	Developing Fruit (16 WAP) Fruit skin	DRP1B_ARATHRecName: Full=Dynamin-related protein 1B; AltName: Full=Dynamin-like protein B	0	41.3333
SCA-6_Chr1v1_03292	Developing Fruit (16 WAP) Fruit skin	CNG13_ARATHRecName: Full=Putative cyclic nucleotide-gated ion channel 13; AltName: Full=Cyclic nucleotide- and calmodulin-regulated ion channel 13	0	42
SCA-6_Chr1v1_03915	Developing Fruit (16 WAP) Fruit skin	FKB42_ARATHRecName: Full=Peptidyl-prolyl cis-trans isomerase FKBP42; Short=PPIase FKBP42; AltName: Full=42 kDa peptidyl-prolyl isomerase; AltName: Full=FK506-binding protein 42; Short=AtFKBP42; AltName: Full=Immunophilin FKBP42; AltName: Full=Protein TWISTED DWARF 1; AltName: Full=Protein ULTRACURVATA 2; AltName: Full=Rotamase	2.76e-176	32.6667
SCA-6_Chr10v1_26917	Developing Fruit (16 WAP) Fruit skin	PP16A_ARATHRecName: Full=16 kDa phloem protein 1; Short=AtPP16-1; Short=Phloem protein 16-1; AltName: Full=Elicitor-responsive protein FIERG2	8.44e-59	41.6667
SCA-6_Chr10v1_26947	Developing Fruit (16 WAP) Fruit skin	---NA---	NA	33
SCA-6_Chr10v1_27094	Developing Fruit (16 WAP) Fruit skin	---NA---	NA	108.333
SCA-6_Chr10v1_27624	Developing Fruit (16 WAP) Fruit skin	---NA---	NA	36
SCA-6_Chr10v1_27777	Developing Fruit (16 WAP) Fruit skin	---NA---	NA	32.6667
SCA-6_Chr2v1_06778	Developing Fruit (16 WAP) Fruit skin	Y1648_ARATHRecName: Full=Uncharacterized protein At1g66480	3.55e-51	38.3333
SCA-6_Chr2v1_07442	Developing Fruit (16 WAP) Fruit skin	WK72A_SOLLCRecName: Full=WRKY transcription factor 72A; Short=SlWRKY72a; AltName: Full=SlWRKY73; AltName: Full=WRKY DNA-binding protein 72A	1.28e-106	32
SCA-6_Chr3v1_07890	Developing Fruit (16 WAP) Fruit skin	SYT4_ARATHRecName: Full=Synaptotagmin-4; AltName: Full=NTMC2T2.2; AltName: Full=Synaptotagmin D	4.94e-20	32
SCA-6_Chr3v1_08502	Developing Fruit (16 WAP) Fruit skin	WRK50_ARATHRecName: Full=Probable WRKY transcription factor 50; AltName: Full=WRKY DNA-binding protein 50	2.15e-23	34.3333
SCA-6_Chr3v1_08847	Developing Fruit (16 WAP) Fruit skin	---NA---	NA	165
SCA-6_Chr3v1_08896	Developing Fruit (16 WAP) Fruit skin	HEX6_RICCORecName: Full=Hexose carrier protein HEX6	0	30.6667
SCA-6_Chr3v1_08948	Developing Fruit (16 WAP) Fruit skin	SKS2_ARATHRecName: Full=Monocopper oxidase-like protein SKS2; Flags: Precursor	0	33
SCA-6_Chr3v1_09217	Developing Fruit (16 WAP) Fruit skin	SARD4_ARATHRecName: Full=Protein SAR DEFICIENT 4; AltName: Full=Ornithine cyclodeaminase-like protein; Short=AtOCD; Flags: Precursor	2.82e-147	36
SCA-6_Chr3v1_09860	Developing Fruit (16 WAP) Fruit skin	LPPB_ARATHRecName: Full=Probable lipid phosphate phosphatase beta; Short=AtLPPB; AltName: Full=Phosphatidic acid phosphatase beta	2.78e-49	36.3333
SCA-6_Chr3v1_10170	Developing Fruit (16 WAP) Fruit skin	---NA---	NA	44.6667
SCA-6_Chr4v1_10578	Developing Fruit (16 WAP) Fruit skin	S23IP_MOUSERecName: Full=SEC23-interacting protein	9.22e-08	62
SCA-6_Chr4v1_10685	Developing Fruit (16 WAP) Fruit skin	CRK42_ARATHRecName: Full=Cysteine-rich receptor-like protein kinase 42; Short=Cysteine-rich RLK42; Flags: Precursor	1.73e-94	31.3333
SCA-6_Chr4v1_11593	Developing Fruit (16 WAP) Fruit skin	WDR12_ARATHRecName: Full=Ribosome biogenesis protein WDR12 homolog; AltName: Full=Pescadillo-interacting protein 2; Short=AtPEIP2	0	30.6667
SCA-6_Chr4v1_12028	Developing Fruit (16 WAP) Fruit skin	---NA---	NA	33.3333
SCA-6_Chr4v1_12254	Developing Fruit (16 WAP) Fruit skin	SYKC_ARATHRecName: Full=Lysine--tRNA ligase, cytoplasmic; AltName: Full=Lysyl-tRNA synthetase; Short=LysRS; AltName: Full=Lysyl-tRNA synthetase 1; Short=AtKRS-1	0	41.6667
SCA-6_Chr4v1_12557	Developing Fruit (16 WAP) Fruit skin	DF170_ARATHRecName: Full=Putative defensin-like protein 170; AltName: Full=Putative low-molecular-weight cysteine-rich protein 62; Short=Protein LCR62; Flags: Precursor	9.12e-05	212.667
SCA-6_Chr4v1_12727	Developing Fruit (16 WAP) Fruit skin	GSTX1_TOBACRecName: Full=Probable glutathione S-transferase; AltName: Full=Auxin-induced protein PGNT1/PCNT110	1.66e-19	45.6667
SCA-6_Chr4v1_12964	Developing Fruit (16 WAP) Fruit skin	PUB43_ARATHRecName: Full=U-box domain-containing protein 43; AltName: Full=Plant U-box protein 43; AltName: Full=RING-type E3 ubiquitin transferase PUB43	1.15e-38	38
SCA-6_Chr4v1_13046	Developing Fruit (16 WAP) Fruit skin	PRU1_PRUARRecName: Full=Major allergen Pru ar 1; AltName: Allergen=Pru ar 1	1.47e-39	38
SCA-6_Chr5v1_13834	Developing Fruit (16 WAP) Fruit skin	IMP2L_DANRERecName: Full=Mitochondrial inner membrane protease subunit 2; AltName: Full=IMP2-like protein	9.36e-35	36.6667
SCA-6_Chr5v1_14321	Developing Fruit (16 WAP) Fruit skin	U73D1_ARATHRecName: Full=UDP-glycosyltransferase 73D1	0	33.3333
SCA-6_Chr5v1_15664	Developing Fruit (16 WAP) Fruit skin	GSTU7_ARATHRecName: Full=Glutathione S-transferase U7; Short=AtGSTU7; AltName: Full=GST class-tau member 7; AltName: Full=Glutathione S-transferase 25	1.59e-44	38.6667
SCA-6_Chr5v1_15669	Developing Fruit (16 WAP) Fruit skin	GSTU7_ARATHRecName: Full=Glutathione S-transferase U7; Short=AtGSTU7; AltName: Full=GST class-tau member 7; AltName: Full=Glutathione S-transferase 25	1.59e-44	38.6667
SCA-6_Chr5v1_16053	Developing Fruit (16 WAP) Fruit skin	RGA1_SOLBURecName: Full=Putative disease resistance protein RGA1; AltName: Full=RGA3-blb	5.21e-121	35.3333
SCA-6_Chr6v1_16884	Developing Fruit (16 WAP) Fruit skin	C7A15_VITVIRecName: Full=Beta-amyrin 28-monooxygenase; AltName: Full=Beta-amyrin 28-oxidase; AltName: Full=Cytochrome P450 716A15; Short=VvCYP716A15	6.32e-179	74.3333
SCA-6_Chr6v1_16886	Developing Fruit (16 WAP) Fruit skin	C7A15_VITVIRecName: Full=Beta-amyrin 28-monooxygenase; AltName: Full=Beta-amyrin 28-oxidase; AltName: Full=Cytochrome P450 716A15; Short=VvCYP716A15	4.46e-179	86.6667
SCA-6_Chr6v1_17475	Developing Fruit (16 WAP) Fruit skin	SUMM2_ARATHRecName: Full=Disease resistance protein SUMM2; AltName: Full=Disease resistance protein At1g12280; AltName: Full=Protein SUPPRESSOR OF MKK1 MKK2 2	6.58e-96	33
SCA-6_Chr6v1_18400	Developing Fruit (16 WAP) Fruit skin	SAG12_ARATHRecName: Full=Senescence-specific cysteine protease SAG12; AltName: Full=Cysteine proteinase SAG12; AltName: Full=Protein SENESCENCE-ASSOCIATED GENE 12; Flags: Precursor	3.05e-87	58
SCA-6_Chr7v1_19367	Developing Fruit (16 WAP) Fruit skin	EHD1_ARATHRecName: Full=EH domain-containing protein 1; Short=AtEHD1	0	36.3333
SCA-6_Chr7v1_19772	Developing Fruit (16 WAP) Fruit skin	---NA---	NA	60
SCA-6_Chr8v1_20858	Developing Fruit (16 WAP) Fruit skin	Y3028_ARATHRecName: Full=Uncharacterized acetyltransferase At3g50280	1.78e-81	52
SCA-6_Chr8v1_21250	Developing Fruit (16 WAP) Fruit skin	TNPO1_ORYSIRecName: Full=Transportin-1; Short=OsTRN1; AltName: Full=Importin beta-2; AltName: Full=Karyopherin beta-2	0	46
SCA-6_Chr8v1_22017	Developing Fruit (16 WAP) Fruit skin	WAK2_ARATHRecName: Full=Wall-associated receptor kinase 2; Flags: Precursor	0	41
SCA-6_Chr9v1_22834	Developing Fruit (16 WAP) Fruit skin	UGNT1_ARATHRecName: Full=UDP-N-acetylglucosamine transporter UGNT1; Short=UDP-GlcNAc transporter 1; AltName: Full=Nucleotide-sugar uncharacterized transporter 3	0	45
SCA-6_Chr9v1_23704	Developing Fruit (16 WAP) Fruit skin	CE101_ARATHRecName: Full=G-type lectin S-receptor-like serine/threonine-protein kinase CES101; AltName: Full=Protein CALLUS EXPRESSION OF RBCS 101; Flags: Precursor	0	41
SCA-6_Chr9v1_24288	Developing Fruit (16 WAP) Fruit skin	WDR75_DANRERecName: Full=WD repeat-containing protein 75	3.38e-53	39.3333
SCA-6_Chr9v1_25374	Developing Fruit (16 WAP) Fruit skin	NCER1_ARATHRecName: Full=Neutral ceramidase 1; Short=AtNCER1; Short=N-CDase 1; Short=NCDase 1; AltName: Full=Acylsphingosine deacylase 1; AltName: Full=N-acylsphingosine amidohydrolase 1; Flags: Precursor	0	30
SCA-6_Chr9v1_25602	Developing Fruit (16 WAP) Fruit skin	EF1A_ORYSJRecName: Full=Elongation factor 1-alpha; Short=EF-1-alpha	0	35.6667
SCA-6_Chr9v1_26009	Developing Fruit (16 WAP) Fruit skin	NCER1_ARATHRecName: Full=Neutral ceramidase 1; Short=AtNCER1; Short=N-CDase 1; Short=NCDase 1; AltName: Full=Acylsphingosine deacylase 1; AltName: Full=N-acylsphingosine amidohydrolase 1; Flags: Precursor	0	30
SCA-6_Chr1v1_00295	Developing Fruit (16 WAP) seed muscliage	---NA---	NA	35.6667
SCA-6_Chr1v1_01084	Developing Fruit (16 WAP) seed muscliage	LIIP1_ARATHRecName: Full=Small GTPase LIP1; AltName: Full=Protein LIGHT INSENSITIVE PERIOD 1	2.52e-125	33.6667
SCA-6_Chr1v1_03976	Developing Fruit (16 WAP) seed muscliage	---NA---	NA	58.6667
SCA-6_Chr10v1_27540	Developing Fruit (16 WAP) seed muscliage	---NA---	NA	38
SCA-6_Chr2v1_04504	Developing Fruit (16 WAP) seed muscliage	---NA---	NA	31
SCA-6_Chr2v1_04531	Developing Fruit (16 WAP) seed muscliage	MSL4_ARATHRecName: Full=Mechanosensitive ion channel protein 4; AltName: Full=Mechanosensitive channel of small conductance-like 4; AltName: Full=MscS-Like protein 4	4.39e-57	29.3333
SCA-6_Chr2v1_06977	Developing Fruit (16 WAP) seed muscliage	LRL24_ARATHRecName: Full=LEAF RUST 10 DISEASE-RESISTANCE LOCUS RECEPTOR-LIKE PROTEIN KINASE-like 2.4; AltName: Full=Probable receptor-like serine/threonine-protein kinase LRK10L-2.4; Flags: Precursor	2.74e-98	35.6667
SCA-6_Chr3v1_07689	Developing Fruit (16 WAP) seed muscliage	---NA---	NA	32.3333
SCA-6_Chr3v1_09268	Developing Fruit (16 WAP) seed muscliage	---NA---	NA	30.3333
SCA-6_Chr3v1_10386	Developing Fruit (16 WAP) seed muscliage	SRPRB_DICDIRecName: Full=Signal recognition particle receptor subunit beta; Short=SR-beta	3.71e-27	30.6667
SCA-6_Chr4v1_12293	Developing Fruit (16 WAP) seed muscliage	GYP1_SCHPORecName: Full=GTPase-activating protein gyp1; AltName: Full=GAP for ypt1	1.09e-111	44.3333
SCA-6_Chr5v1_14923	Developing Fruit (16 WAP) seed muscliage	PICBP_ARATHRecName: Full=Calmodulin binding protein PICBP; AltName: Full=Pathogen-induced CaM-binding protein	1.13e-36	47
SCA-6_Chr5v1_15478	Developing Fruit (16 WAP) seed muscliage	MBS1_ARATHRecName: Full=Protein METHYLENE BLUE SENSITIVITY 1	2.61e-50	34.6667
SCA-6_Chr5v1_15498	Developing Fruit (16 WAP) seed muscliage	SCGT_TOBACRecName: Full=Scopoletin glucosyltransferase; AltName: Full=Phenylpropanoid:glucosyltransferase 1	0	38.6667
SCA-6_Chr5v1_16568	Developing Fruit (16 WAP) seed muscliage	CCH11_ARATHRecName: Full=Cyclin-H1-1; Short=CycH1;1	8.87e-133	29.3333
SCA-6_Chr6v1_18271	Developing Fruit (16 WAP) seed muscliage	XTH16_ARATHRecName: Full=Probable xyloglucan endotransglucosylase/hydrolase protein 16; Short=At-XTH16; Short=XTH-16; Flags: Precursor	3.75e-140	33.6667
SCA-6_Chr8v1_21553	Developing Fruit (16 WAP) seed muscliage	CGR2_ARATHRecName: Full=Probable pectin methylesterase CGR2; AltName: Full=Cotton Golgi-related 2	2.96e-124	30.6667
SCA-6_Chr8v1_22100	Developing Fruit (16 WAP) seed muscliage	ADH1_SOLTURecName: Full=Alcohol dehydrogenase 1	0	39.3333
SCA-6_Chr9v1_23410	Developing Fruit (16 WAP) seed muscliage	MD20A_ARATHRecName: Full=Mediator of RNA polymerase II transcription subunit 20a	4.05e-125	30.6667
SCA-6_Chr9v1_26186	Developing Fruit (16 WAP) seed muscliage	ALPL_ARATHRecName: Full=Protein ALP1-like	1.02e-159	33
SCA-6_Chr3v1_08860	Immature Fruit(12 WAP) endocarp	NDK1_PEARecName: Full=Nucleoside diphosphate kinase 1; AltName: Full=Nucleoside diphosphate kinase I; Short=NDK I; Short=NDP kinase I; Short=NDPK I	7.81e-93	34.3333
SCA-6_Chr5v1_14997	Immature Fruit(12 WAP) endocarp	---NA---	NA	44.3333
SCA-6_Chr10v1_27123	Immature Fruit(12 WAP) exocarp	NILP2_ARATHRecName: Full=Nitrilase-like protein 2	6.58e-123	33
SCA-6_Chr2v1_06721	Immature Fruit(12 WAP) exocarp	YUID_BACSURecName: Full=Uncharacterized membrane protein YuiD	9.59e-25	39
SCA-6_Chr3v1_10488	Immature Fruit(12 WAP) exocarp	---NA---	NA	38.3333
SCA-6_Chr5v1_15784	Immature Fruit(12 WAP) exocarp	---NA---	NA	36.6667
SCA-6_Chr5v1_15963	Immature Fruit(12 WAP) exocarp	UBC2_MEDSARecName: Full=Ubiquitin-conjugating enzyme E2 2; AltName: Full=E2 ubiquitin-conjugating enzyme 2; AltName: Full=Ubiquitin carrier protein 2; AltName: Full=Ubiquitin-conjugating enzyme E2-17 kDa 2; AltName: Full=Ubiquitin-protein ligase 2	3.15e-110	33
SCA-6_Chr6v1_18181	Immature Fruit(12 WAP) exocarp	---NA---	NA	32
SCA-6_Chr7v1_19384	Immature Fruit(12 WAP) exocarp	YUID_BACSURecName: Full=Uncharacterized membrane protein YuiD	2.64e-19	32
SCA-6_Chr9v1_24692	Immature Fruit(12 WAP) exocarp	TYRA1_ARATHRecName: Full=Arogenate dehydrogenase 1, chloroplastic; AltName: Full=TYRATC; AltName: Full=TyrAAT1; Flags: Precursor	7.15e-95	42
SCA-6_Chr1v1_00082	Immature Fruit(12 WAP) mesocarp	PP161_ARATHRecName: Full=Pentatricopeptide repeat-containing protein At2g17670	0	37
SCA-6_Chr1v1_01563	Immature Fruit(12 WAP) mesocarp	XTH16_ARATHRecName: Full=Probable xyloglucan endotransglucosylase/hydrolase protein 16; Short=At-XTH16; Short=XTH-16; Flags: Precursor	3.67e-143	43
SCA-6_Chr1v1_01882	Immature Fruit(12 WAP) mesocarp	---NA---	NA	31.6667
SCA-6_Chr1v1_02484	Immature Fruit(12 WAP) mesocarp	ERFC3_SOLLCRecName: Full=Ethylene-response factor C3; Short=Sl.ERF.C.3; AltName: Full=Ethylene-responsive element-binding factor C3; AltName: Full=Ethylene-responsive transcription factor C3	1.48e-57	36.3333
SCA-6_Chr10v1_26950	Immature Fruit(12 WAP) mesocarp	DOF36_ARATHRecName: Full=Dof zinc finger protein DOF3.6; Short=AtDOF3.6; AltName: Full=OBF-binding protein 3	1.57e-74	36.6667
SCA-6_Chr10v1_28099	Immature Fruit(12 WAP) mesocarp	---NA---	NA	33
SCA-6_Chr3v1_09768	Immature Fruit(12 WAP) mesocarp	---NA---	NA	32.6667
SCA-6_Chr5v1_14950	Immature Fruit(12 WAP) mesocarp	---NA---	NA	30
SCA-6_Chr6v1_16935	Immature Fruit(12 WAP) mesocarp	EX84B_ARATHRecName: Full=Exocyst complex component EXO84B; Short=AtExo80b	0	32.3333
SCA-6_Chr8v1_21912	Immature Fruit(12 WAP) mesocarp	UGAL1_ARATHRecName: Full=UDP-galactose transporter 1; Short=At-UDP-GalT1	1.89e-123	41.3333
SCA-6_Chr9v1_23529	Immature Fruit(12 WAP) mesocarp	COAC2_ARATHRecName: Full=Mitochondrial carrier protein CoAc2; AltName: Full=AtCoAc2; AltName: Full=Mitochondrial coenzyme A transporter CoAc2	2.1e-173	43.3333
SCA-6_Chr1v1_00366	Immature Fruit(12 WAP) Fruit skin	PLT6_ARATHRecName: Full=Probable polyol transporter 6	0	32.6667
SCA-6_Chr1v1_00767	Immature Fruit(12 WAP) Fruit skin	---NA---	NA	41.3333
SCA-6_Chr1v1_00956	Immature Fruit(12 WAP) Fruit skin	---NA---	NA	47.6667
SCA-6_Chr1v1_01067	Immature Fruit(12 WAP) Fruit skin	DPE1_ARATHRecName: Full=4-alpha-glucanotransferase DPE1, chloroplastic/amyloplastic; AltName: Full=Amylomaltase; AltName: Full=Disproportionating enzyme; Short=D-enzyme; AltName: Full=Protein DISPROPORTIONATING ENZYME 1; Flags: Precursor	0	51
SCA-6_Chr1v1_01179	Immature Fruit(12 WAP) Fruit skin	PUB27_ARATHRecName: Full=U-box domain-containing protein 27; AltName: Full=Plant U-box protein 27; AltName: Full=RING-type E3 ubiquitin transferase PUB27	4.48e-130	62.3333
SCA-6_Chr1v1_01264	Immature Fruit(12 WAP) Fruit skin	ODBA2_ARATHRecName: Full=2-oxoisovalerate dehydrogenase subunit alpha 2, mitochondrial; AltName: Full=Branched-chain alpha-keto acid dehydrogenase E1 component alpha chain; Short=BCKDE1A; Short=BCKDH E1-alpha; Flags: Precursor	0	59
SCA-6_Chr2v1_04967	Immature Fruit(12 WAP) Fruit skin	ALPL_ARATHRecName: Full=Protein ALP1-like	1.11e-35	35.6667
SCA-6_Chr2v1_06102	Immature Fruit(12 WAP) Fruit skin	---NA---	NA	31.6667
SCA-6_Chr2v1_06128	Immature Fruit(12 WAP) Fruit skin	NDT2_ARATHRecName: Full=Nicotinamide adenine dinucleotide transporter 2, mitochondrial; Short=AtNDT2; AltName: Full=NAD(+) transporter 2	1.64e-160	36.3333
SCA-6_Chr2v1_06763	Immature Fruit(12 WAP) Fruit skin	---NA---	NA	34.3333
SCA-6_Chr4v1_12929	Immature Fruit(12 WAP) Fruit skin	DYM_CHICKRecName: Full=Dymeclin	1.73e-90	28
SCA-6_Chr5v1_15244	Immature Fruit(12 WAP) Fruit skin	ZED1_ARATHRecName: Full=Non-functional pseudokinase ZED1; AltName: Full=Protein HOPZ-ETI-DEFICIENT 1	1.46e-46	37
SCA-6_Chr6v1_18168	Immature Fruit(12 WAP) Fruit skin	Y4837_ARATHRecName: Full=KH domain-containing protein At4g18375	1.16e-29	34
SCA-6_Chr6v1_18641	Immature Fruit(12 WAP) Fruit skin	VP282_ARATHRecName: Full=Vacuolar protein sorting-associated protein 28 homolog 2	1.12e-140	33.3333
SCA-6_Chr8v1_20914	Immature Fruit(12 WAP) Fruit skin	PLP2_ARATHRecName: Full=Patatin-like protein 2; Short=AtPLP2; AltName: Full=Patatin-related phospholipase A IIalpha; Short=pPLAIIa; AltName: Full=Phospholipase A IIA; Short=AtPLAIIA	0	71
SCA-6_Chr8v1_20936	Immature Fruit(12 WAP) Fruit skin	---NA---	NA	29.6667
SCA-6_Chr8v1_20999	Immature Fruit(12 WAP) Fruit skin	LPAT4_ARATHRecName: Full=Probable 1-acyl-sn-glycerol-3-phosphate acyltransferase 4; AltName: Full=Lysophosphatidyl acyltransferase 4	6.29e-179	32
SCA-6_Chr9v1_23441	Immature Fruit(12 WAP) Fruit skin	THRC1_ARATHRecName: Full=Threonine synthase 1, chloroplastic; AltName: Full=Protein METHIONINE OVER-ACCUMULATOR 2; Flags: Precursor	0	26
SCA-6_Chr1v1_00510	Immature Fruit(12 WAP) seed muscilage	---NA---	NA	47.6667
SCA-6_Chr1v1_03515	Immature Fruit(12 WAP) seed muscilage	C87A3_ORYSJRecName: Full=Cytochrome P450 87A3	9.02e-129	39.6667
SCA-6_Chr2v1_04192	Immature Fruit(12 WAP) seed muscilage	Y5994_ARATHRecName: Full=Uncharacterized protein At5g49945; Flags: Precursor	0.000609	32.6667
SCA-6_Chr2v1_04518	Immature Fruit(12 WAP) seed muscilage	FBL10_ARATHRecName: Full=F-box/LRR-repeat protein 10	0	30
SCA-6_Chr2v1_04758	Immature Fruit(12 WAP) seed muscilage	Y4391_ARATHRecName: Full=Probable receptor-like protein kinase At4g39110; Flags: Precursor	0	68
SCA-6_Chr2v1_04759	Immature Fruit(12 WAP) seed muscilage	---NA---	NA	36
SCA-6_Chr2v1_04950	Immature Fruit(12 WAP) seed muscilage	---NA---	NA	72.3333
SCA-6_Chr2v1_06872	Immature Fruit(12 WAP) seed muscilage	---NA---	NA	50
SCA-6_Chr3v1_08127	Immature Fruit(12 WAP) seed muscilage	PUB21_ARATHRecName: Full=U-box domain-containing protein 21; AltName: Full=Plant U-box protein 21; AltName: Full=RING-type E3 ubiquitin transferase PUB21	2.37e-130	49
SCA-6_Chr3v1_10246	Immature Fruit(12 WAP) seed muscilage	PRI1_MOUSERecName: Full=DNA primase small subunit; AltName: Full=DNA primase 49 kDa subunit; Short=p49	1.57e-108	41
SCA-6_Chr4v1_12164	Immature Fruit(12 WAP) seed muscilage	AAT1_ARATHRecName: Full=Aspartate aminotransferase, mitochondrial; AltName: Full=Transaminase A; Flags: Precursor	0	35
SCA-6_Chr5v1_13970	Immature Fruit(12 WAP) seed muscilage	---NA---	NA	88.6667
SCA-6_Chr5v1_14096	Immature Fruit(12 WAP) seed muscilage	E70H1_ARATHRecName: Full=Exocyst complex component EXO70H1; Short=AtExo70h1; AltName: Full=Exocyst subunit Exo70 family protein H1	0	35.6667
SCA-6_Chr5v1_15033	Immature Fruit(12 WAP) seed muscilage	ABD18_MOUSERecName: Full=Protein ABHD18; AltName: Full=Alpha/beta hydrolase domain-containing protein 18; Short=Abhydrolase domain-containing protein 18; Flags: Precursor	3.89e-31	71.6667
SCA-6_Chr6v1_17137	Immature Fruit(12 WAP) seed muscilage	---NA---	NA	39.6667
SCA-6_Chr6v1_17615	Immature Fruit(12 WAP) seed muscilage	---NA---	NA	82
SCA-6_Chr6v1_17617	Immature Fruit(12 WAP) seed muscilage	RGA3_SOLBURecName: Full=Putative disease resistance protein RGA3; AltName: Full=Blight resistance protein B149; AltName: Full=RGA1-blb	1.37e-149	54.6667
SCA-6_Chr6v1_17722	Immature Fruit(12 WAP) seed muscilage	---NA---	NA	33.6667
SCA-6_Chr7v1_19938	Immature Fruit(12 WAP) seed muscilage	GH317_ARATHRecName: Full=Indole-3-acetic acid-amido synthetase GH3.17; AltName: Full=Auxin-responsive GH3-like protein 17; Short=AtGH3-17	0	41
SCA-6_Chr7v1_20213	Immature Fruit(12 WAP) seed muscilage	Y3475_ARATHRecName: Full=Probable LRR receptor-like serine/threonine-protein kinase At3g47570; Flags: Precursor	0	32.6667
SCA-6_Chr8v1_21302	Immature Fruit(12 WAP) seed muscilage	---NA---	NA	79.6667
SCA-6_Chr8v1_21366	Immature Fruit(12 WAP) seed muscilage	---NA---	NA	35.3333
SCA-6_Chr8v1_21677	Immature Fruit(12 WAP) seed muscilage	---NA---	NA	53.6667
SCA-6_Chr8v1_21734	Immature Fruit(12 WAP) seed muscilage	PCO2_ARATHRecName: Full=Plant cysteine oxidase 2	2.83e-54	50
SCA-6_Chr8v1_22170	Immature Fruit(12 WAP) seed muscilage	U80B1_ARATHRecName: Full=Sterol 3-beta-glucosyltransferase UGT80B1; AltName: Full=Protein TRANSPARENT TESTA 15; AltName: Full=UDP-glucose:sterol glucosyltransferase 80B1	0	34
SCA-6_Chr9v1_23709	Immature Fruit(12 WAP) seed muscilage	RHN1_NICPLRecName: Full=Ras-related protein RHN1	4.85e-76	36.6667
SCA-6_Chr1v1_00287	Plagiotropic Shoot Apex	SAMT_CLABRRecName: Full=Salicylate carboxymethyltransferase; AltName: Full=S-adenosyl-L-methionine:salicylate acid carboxylmethyltransferase; Short=CbSAMT; AltName: Full=Salicylate O-methyltransferase	1.62e-116	34.4
SCA-6_Chr1v1_01384	Plagiotropic Shoot Apex	SFT2B_HUMANRecName: Full=Vesicle transport protein SFT2B; AltName: Full=SFT2 domain-containing protein 2	1.36e-17	37.8
SCA-6_Chr2v1_04628	Plagiotropic Shoot Apex	AMI4G_ARATHRecName: Full=Probable amidase At4g34880	5.06e-53	30.8
SCA-6_Chr2v1_07526	Plagiotropic Shoot Apex	---NA---	NA	31.8
SCA-6_Chr3v1_08345	Plagiotropic Shoot Apex	VTI13_ARATHRecName: Full=Vesicle transport v-SNARE 13; Short=AtVTI13; AltName: Full=Vesicle soluble NSF attachment protein receptor 13; AltName: Full=Vesicle transport v-SNARE protein VTI13	2.29e-117	31.2
SCA-6_Chr5v1_14413	Plagiotropic Shoot Apex	GRF4_ARATHRecName: Full=Growth-regulating factor 4; Short=AtGRF4; AltName: Full=Transcription activator GRF4	2.85e-96	26.6
SCA-6_Chr5v1_15565	Plagiotropic Shoot Apex	---NA---	NA	46
SCA-6_Chr5v1_15583	Plagiotropic Shoot Apex	---NA---	NA	46
SCA-6_Chr5v1_16580	Plagiotropic Shoot Apex	DGP14_ARATHRecName: Full=Putative protease Do-like 14	0	35
SCA-6_Chr5v1_16696	Plagiotropic Shoot Apex	GPAT3_ARATHRecName: Full=Probable glycerol-3-phosphate acyltransferase 3; Short=AtGPAT3	0	32
SCA-6_Chr6v1_17731	Plagiotropic Shoot Apex	RADA_BACHDRecName: Full=DNA repair protein RadA; AltName: Full=Branch migration protein RadA	4.3e-109	30.8
SCA-6_Chr6v1_18832	Plagiotropic Shoot Apex	THG1_ARATHRecName: Full=tRNA(His) guanylyltransferase 1	0	27.6
SCA-6_Chr7v1_19261	Plagiotropic Shoot Apex	HIP47_ARATHRecName: Full=Heavy metal-associated isoprenylated plant protein 47; Short=AtHIP47; Flags: Precursor	1.81e-21	40.8
SCA-6_Chr7v1_19923	Plagiotropic Shoot Apex	GH317_ARATHRecName: Full=Indole-3-acetic acid-amido synthetase GH3.17; AltName: Full=Auxin-responsive GH3-like protein 17; Short=AtGH3-17	1.1e-68	28.8
SCA-6_Chr7v1_20123	Plagiotropic Shoot Apex	SOT8_ARATHRecName: Full=Cytosolic sulfotransferase 8; Short=AtSOT8; AltName: Full=Sulfotransferase 4b; Short=AtST4b	7.09e-76	45
SCA-6_Chr8v1_21343	Plagiotropic Shoot Apex	CC115_DANRERecName: Full=Coiled-coil domain-containing protein 115	2.72e-06	25.8
SCA-6_Chr8v1_21898	Plagiotropic Shoot Apex	ACY1_PIGRecName: Full=Aminoacylase-1; Short=ACY-1; AltName: Full=N-acyl-L-amino-acid amidohydrolase	5.67e-112	38.2
SCA-6_Chr8v1_21972	Plagiotropic Shoot Apex	RFC4_ARATHRecName: Full=Replication factor C subunit 4; Short=AtRFC4; AltName: Full=Activator 1 subunit 4; AltName: Full=Protein EMBRYO DEFECTIVE 1968	0	36.4
SCA-6_Chr1v1_00503	Plagiotropic A Leaf	KDSR_DICDIRecName: Full=3-ketodihydrosphingosine reductase; Short=KDS reductase; AltName: Full=3-dehydrosphinganine reductase; Flags: Precursor	1.27e-12	39.4
SCA-6_Chr1v1_02939	Plagiotropic A Leaf	DNJB3_MOUSERecName: Full=DnaJ homolog subfamily B member 3; Short=DnaJ protein homolog 3; AltName: Full=Heat shock protein J3; Short=HSJ-3; AltName: Full=MSJ-1	8.96e-17	71
SCA-6_Chr2v1_04362	Plagiotropic A Leaf	SPNS2_ARATHRecName: Full=Probable sphingolipid transporter spinster homolog 2	0	32
SCA-6_Chr2v1_05495	Plagiotropic A Leaf	PXC2_ARATHRecName: Full=Leucine-rich repeat receptor-like protein kinase PXC2; AltName: Full=Protein PXY/TDR-CORRELATED 2; Flags: Precursor	1.44e-65	29.6
SCA-6_Chr2v1_05727	Plagiotropic A Leaf	EPF1_ARATHRecName: Full=Protein EPIDERMAL PATTERNING FACTOR 1; Contains: RecName: Full=MEPF1; Flags: Precursor	2.38e-33	62.6
SCA-6_Chr2v1_07531	Plagiotropic A Leaf	PII2_ARATHRecName: Full=Piriformospora indica-insensitive protein 2; Flags: Precursor	1.15e-164	33
SCA-6_Chr3v1_07697	Plagiotropic A Leaf	---NA---	NA	33.8
SCA-6_Chr3v1_09576	Plagiotropic A Leaf	MY111_ARATHRecName: Full=Transcription factor MYB111; AltName: Full=Myb-related protein 111; Short=AtMYB111; AltName: Full=Protein PRODUCTION OF FLAVONOL GLYCOSIDES 3	4.43e-64	38.2
SCA-6_Chr4v1_11055	Plagiotropic A Leaf	PDLP7_ARATHRecName: Full=Plasmodesmata-located protein 7; Short=PD-located protein 7; AltName: Full=Cysteine-rich repeat secretory protein 60; Flags: Precursor	1.24e-120	29.2
SCA-6_Chr4v1_11263	Plagiotropic A Leaf	PDLP7_ARATHRecName: Full=Plasmodesmata-located protein 7; Short=PD-located protein 7; AltName: Full=Cysteine-rich repeat secretory protein 60; Flags: Precursor	1.24e-120	29.2
SCA-6_Chr4v1_11512	Plagiotropic A Leaf	P24D9_ARATHRecName: Full=Transmembrane emp24 domain-containing protein p24delta9; AltName: Full=p24 family protein delta2c; Short=p24delta2c; AltName: Full=p24 family protein delta9; Short=p24delta9; Flags: Precursor	3.86e-102	32.6
SCA-6_Chr5v1_15117	Plagiotropic A Leaf	---NA---	NA	30.4
SCA-6_Chr5v1_16076	Plagiotropic A Leaf	---NA---	NA	30.8
SCA-6_Chr7v1_20218	Plagiotropic A Leaf	Y3148_ARATHRecName: Full=Probable leucine-rich repeat receptor-like serine/threonine-protein kinase At3g14840; Flags: Precursor	0	36.4
SCA-6_Chr8v1_21077	Plagiotropic A Leaf	OTC_PEARecName: Full=Ornithine carbamoyltransferase, chloroplastic; AltName: Full=Ornithine transcarbamylase; Short=OTCase; Flags: Precursor	0	33.6
SCA-6_Chr1v1_03305	Plagiotropic C Leaf	CPC_ARATHRecName: Full=Transcription factor CPC; AltName: Full=Protein CAPRICE	9.53e-34	35
SCA-6_Chr3v1_08552	Plagiotropic C Leaf	ADPRM_ORYSJRecName: Full=Manganese-dependent ADP-ribose/CDP-alcohol diphosphatase; AltName: Full=ADPRibase-Mn; AltName: Full=CDP-choline phosphohydrolase	2.98e-163	33
SCA-6_Chr3v1_10369	Plagiotropic C Leaf	SKL2_ARATHRecName: Full=Probable inactive shikimate kinase like 2, chloroplastic; Short=AtSKL2; Flags: Precursor	2.33e-168	32
SCA-6_Chr6v1_17557	Plagiotropic C Leaf	---NA---	NA	29.3333
SCA-6_Chr1v1_00081	Plagiotropic E Leaf	NAC22_ORYSJRecName: Full=NAC domain-containing protein 22; Short=ONAC022	2.05e-60	32.2
SCA-6_Chr1v1_00575	Plagiotropic E Leaf	Y3028_ARATHRecName: Full=Uncharacterized acetyltransferase At3g50280	6.57e-94	31.8
SCA-6_Chr1v1_00889	Plagiotropic E Leaf	DTX27_ARATHRecName: Full=Protein DETOXIFICATION 27; Short=AtDTX27; AltName: Full=Multidrug and toxic compound extrusion protein 27; Short=MATE protein 27	0	58.2
SCA-6_Chr1v1_01257	Plagiotropic E Leaf	---NA---	NA	41.2
SCA-6_Chr2v1_04723	Plagiotropic E Leaf	---NA---	NA	44
SCA-6_Chr2v1_06496	Plagiotropic E Leaf	PHT21_ARATHRecName: Full=Inorganic phosphate transporter 2-1, chloroplastic; AltName: Full=H(+)/Pi cotransporter; Short=AtPht2;1; Flags: Precursor	0	39.8
SCA-6_Chr2v1_06595	Plagiotropic E Leaf	PHT21_ARATHRecName: Full=Inorganic phosphate transporter 2-1, chloroplastic; AltName: Full=H(+)/Pi cotransporter; Short=AtPht2;1; Flags: Precursor	0	39.8
SCA-6_Chr3v1_08294	Plagiotropic E Leaf	PMT2_ARATHRecName: Full=Probable methyltransferase PMT2	0	47.4
SCA-6_Chr3v1_09963	Plagiotropic E Leaf	C76B6_CATRORecName: Full=Geraniol 8-hydroxylase; AltName: Full=Cytochrome P450 76B6; AltName: Full=Geraniol 10-hydroxylase; Short=CrG10H	0	33.6
SCA-6_Chr4v1_11301	Plagiotropic E Leaf	---NA---	NA	42.4
SCA-6_Chr4v1_11351	Plagiotropic E Leaf	IP5P8_ARATHRecName: Full=Type I inositol polyphosphate 5-phosphatase 8; Short=At5PTase8	1.03e-109	33.4
SCA-6_Chr4v1_12601	Plagiotropic E Leaf	HMG15_ARATHRecName: Full=High mobility group B protein 15; AltName: Full=Nucleosome/chromatin assembly factor group D 15	1.37e-145	30.8
SCA-6_Chr5v1_14268	Plagiotropic E Leaf	---NA---	NA	41.2
SCA-6_Chr5v1_15749	Plagiotropic E Leaf	BEBT_TOBACRecName: Full=Benzyl alcohol O-benzoyltransferase; AltName: Full=Benzoyl coenzyme A:benzyl alcohol benzoyl transferase	0	69.2
SCA-6_Chr5v1_16573	Plagiotropic E Leaf	PPD7_ARATHRecName: Full=PsbP domain-containing protein 7, chloroplastic; AltName: Full=Photosystem II reaction center PsbP family protein; Flags: Precursor	2.93e-68	29.4
SCA-6_Chr6v1_17287	Plagiotropic E Leaf	C05AK_ARATHRecName: Full=Cytochrome P450 705A22; AltName: Full=Protein GRAVITY PERSISTENCE SIGNAL 1	3.59e-155	41.2
SCA-6_Chr6v1_18445	Plagiotropic E Leaf	GLR29_ARATHRecName: Full=Glutamate receptor 2.9; AltName: Full=Ligand-gated ion channel 2.9; Flags: Precursor	9.85e-28	34
SCA-6_Chr6v1_18744	Plagiotropic E Leaf	CRK29_ARATHRecName: Full=Cysteine-rich receptor-like protein kinase 29; Short=Cysteine-rich RLK29; Flags: Precursor	4.1e-44	107
SCA-6_Chr7v1_19121	Plagiotropic E Leaf	AAP7_ARATHRecName: Full=Probable amino acid permease 7; AltName: Full=Amino acid transporter AAP7	0	30.8
SCA-6_Chr7v1_19147	Plagiotropic E Leaf	HIP47_ARATHRecName: Full=Heavy metal-associated isoprenylated plant protein 47; Short=AtHIP47; Flags: Precursor	7.86e-16	69
SCA-6_Chr7v1_19273	Plagiotropic E Leaf	ZIP11_ARATHRecName: Full=Zinc transporter 11; AltName: Full=ZRT/IRT-like protein 11; Flags: Precursor	2.05e-133	29.6
SCA-6_Chr7v1_19275	Plagiotropic E Leaf	ZIP11_ARATHRecName: Full=Zinc transporter 11; AltName: Full=ZRT/IRT-like protein 11; Flags: Precursor	1.55e-100	29.6
SCA-6_Chr7v1_19479	Plagiotropic E Leaf	PLSC_COCNURecName: Full=1-acyl-sn-glycerol-3-phosphate acyltransferase; Short=1-AGP acyltransferase; Short=1-AGPAT; AltName: Full=Lysophosphatidic acid acyltransferase; Short=LPAAT	9.52e-133	35.8
SCA-6_Chr7v1_19679	Plagiotropic E Leaf	SD11_ARATHRecName: Full=G-type lectin S-receptor-like serine/threonine-protein kinase SD1-1; AltName: Full=S-domain-1 (SD1) receptor kinase 1; Short=SD1-1; Flags: Precursor	1.81e-31	33.2
SCA-6_Chr7v1_19798	Plagiotropic E Leaf	BGL18_ORYSJRecName: Full=Beta-glucosidase 18; Short=Os4bglu18; Flags: Precursor	0	33.6
SCA-6_Chr7v1_19899	Plagiotropic E Leaf	FLY2_ARATHRecName: Full=Transmembrane E3 ubiquitin-protein ligase FLY2; AltName: Full=Protein FLYING SAUCER 2; AltName: Full=RING-type E3 ubiquitin transferase FLY2; Flags: Precursor	0.000701	69
SCA-6_Chr7v1_20161	Plagiotropic E Leaf	---NA---	NA	54.8
SCA-6_Chr8v1_21426	Plagiotropic E Leaf	PUMP5_ARATHRecName: Full=Mitochondrial uncoupling protein 5; Short=AtPUMP5; AltName: Full=Mitochondrial dicarboxylate carrier 1	2.18e-157	36.2
SCA-6_Chr8v1_21704	Plagiotropic E Leaf	PHT19_ARATHRecName: Full=Probable inorganic phosphate transporter 1-9; Short=AtPht1;9; AltName: Full=H(+)/Pi cotransporter	0	51.8
SCA-6_Chr8v1_21838	Plagiotropic E Leaf	---NA---	NA	33.6
SCA-6_Chr9v1_24060	Plagiotropic E Leaf	ATMM_ASPFLRecName: Full=FAD-dependent monooxygenase atmM; AltName: Full=Aflatrem synthesis protein M	1.46e-11	31
SCA-6_Chr9v1_24182	Plagiotropic E Leaf	EGC_CITJARecName: Full=EG45-like domain containing protein; AltName: Full=Blight-associated protein p12; AltName: Full=Plant natriuretic peptide; Short=PNP; Flags: Precursor	4.02e-43	109.2
SCA-6_Chr9v1_25906	Plagiotropic E Leaf	NEUR_DROMERecName: Full=Protein neuralized	2.88e-11	28.6
SCA-6_Chr1v1_00892	6-month Ortho Roots	AGO5_ARATHRecName: Full=Protein argonaute 5	3.13e-46	34.6
SCA-6_Chr1v1_01213	6-month Ortho Roots	ADH1_PETHYRecName: Full=Alcohol dehydrogenase 1	0	36.2
SCA-6_Chr1v1_02087	6-month Ortho Roots	---NA---	NA	39.6
SCA-6_Chr1v1_02461	6-month Ortho Roots	NAC22_ARATHRecName: Full=NAC domain-containing protein 21/22; Short=ANAC021/ANAC022	4.28e-64	39.2
SCA-6_Chr1v1_03602	6-month Ortho Roots	BEN1_ARATHRecName: Full=Protein BRI1-5 ENHANCED 1	2.16e-129	31.2
SCA-6_Chr1v1_03837	6-month Ortho Roots	C14C2_ORYSJRecName: Full=Cytochrome P450 714C2	0	48.6
SCA-6_Chr10v1_27713	6-month Ortho Roots	M820_ARATHRecName: Full=Uncharacterized mitochondrial protein AtMg00820; AltName: Full=ORF170	1.01e-18	52.2
SCA-6_Chr10v1_27738	6-month Ortho Roots	CCAMK_MEDTRRecName: Full=Calcium and calcium/calmodulin-dependent serine/threonine-protein kinase DMI-3; AltName: Full=CCaMK DMI3; AltName: Full=MtCCaMK; AltName: Full=Protein DOES NOT MAKE INFECTIONS 3	0	34.2
SCA-6_Chr2v1_04416	6-month Ortho Roots	WRKY9_ARATHRecName: Full=Probable WRKY transcription factor 9; AltName: Full=WRKY DNA-binding protein 9	7.02e-88	43
SCA-6_Chr2v1_06100	6-month Ortho Roots	LPP2_ARATHRecName: Full=Lipid phosphate phosphatase 2; Short=AtLPP2; AltName: Full=Phosphatidic acid phosphatase 2; Short=AtPAP2; AltName: Full=Prenyl diphosphate phosphatase	1.32e-171	34.2
SCA-6_Chr2v1_06730	6-month Ortho Roots	UREA_ARATHRecName: Full=Urease; AltName: Full=Urea amidohydrolase	0	34.4
SCA-6_Chr2v1_07366	6-month Ortho Roots	CML30_ARATHRecName: Full=Probable calcium-binding protein CML30; AltName: Full=Calmodulin-like protein 30	5.37e-29	50
SCA-6_Chr2v1_07486	6-month Ortho Roots	PCR12_ARATHRecName: Full=Protein PLANT CADMIUM RESISTANCE 12; Short=AtPCR12	1.07e-46	44.2
SCA-6_Chr3v1_08268	6-month Ortho Roots	WK72A_SOLLCRecName: Full=WRKY transcription factor 72A; Short=SlWRKY72a; AltName: Full=SlWRKY73; AltName: Full=WRKY DNA-binding protein 72A	9.44e-138	32
SCA-6_Chr3v1_09086	6-month Ortho Roots	PMTF_ARATHRecName: Full=Probable methyltransferase PMT15	0	35
SCA-6_Chr3v1_10139	6-month Ortho Roots	---NA---	NA	55.8
SCA-6_Chr3v1_10451	6-month Ortho Roots	CCLOP_LOTJARecName: Full=Protein CYCLOPS; Short=LjCYCLOPS; AltName: Full=Protein IPD3 homolog	0	29.6
SCA-6_Chr4v1_11443	6-month Ortho Roots	GALM_BOVINRecName: Full=Aldose 1-epimerase; AltName: Full=Galactose mutarotase	1.54e-88	33
SCA-6_Chr4v1_12554	6-month Ortho Roots	PHT15_ARATHRecName: Full=Probable inorganic phosphate transporter 1-5; Short=AtPht1;5; AltName: Full=H(+)/Pi cotransporter	0	64.2
SCA-6_Chr4v1_12797	6-month Ortho Roots	TC10B_ARATHRecName: Full=3-dehydrosphinganine reductase TSC10B; AltName: Full=3-ketodihydrosphingosine reductase; Short=KDS reductase; AltName: Full=3-ketosphinganine reductase	5.23e-136	30.4
SCA-6_Chr4v1_13247	6-month Ortho Roots	DMP2_ARATHRecName: Full=Protein DMP2; Short=AtDMP2	7.15e-63	46.8
SCA-6_Chr5v1_13739	6-month Ortho Roots	TBL35_ARATHRecName: Full=Protein trichome birefringence-like 35	0	28.4
SCA-6_Chr5v1_13977	6-month Ortho Roots	TRNH3_ARATHRecName: Full=Tropinone reductase homolog At2g29150	1.02e-114	41.2
SCA-6_Chr5v1_14640	6-month Ortho Roots	ATL71_ARATHRecName: Full=Putative RING-H2 finger protein ATL71; AltName: Full=RING-type E3 ubiquitin transferase ATL71	1.48e-56	42.2
SCA-6_Chr5v1_15382	6-month Ortho Roots	---NA---	NA	71.6
SCA-6_Chr5v1_15432	6-month Ortho Roots	HTH_ARATHRecName: Full=Protein HOTHEAD; AltName: Full=Protein ADHESION OF CALYX EDGES; Flags: Precursor	0	96.2
SCA-6_Chr5v1_15442	6-month Ortho Roots	HTH_ARATHRecName: Full=Protein HOTHEAD; AltName: Full=Protein ADHESION OF CALYX EDGES; Flags: Precursor	0	148.4
SCA-6_Chr5v1_15598	6-month Ortho Roots	GDL74_ARATHRecName: Full=GDSL esterase/lipase At5g03980; AltName: Full=Extracellular lipase At5g03980; Flags: Precursor	2.63e-50	34.4
SCA-6_Chr5v1_15766	6-month Ortho Roots	NPC4_ARATHRecName: Full=Non-specific phospholipase C4	0	55.6
SCA-6_Chr5v1_15980	6-month Ortho Roots	COMT1_PRUDURecName: Full=Caffeic acid 3-O-methyltransferase; Short=CAOMT; Short=COMT; AltName: Full=S-adenosysl-L-methionine:caffeic acid 3-O-methyltransferase	2.57e-144	33.4
SCA-6_Chr5v1_16144	6-month Ortho Roots	GL113_ARATHRecName: Full=Germin-like protein subfamily 1 member 13; Flags: Precursor	2.43e-104	89
SCA-6_Chr6v1_17930	6-month Ortho Roots	BPHD_PSEPURecName: Full=2-hydroxy-6-oxo-6-phenylhexa-2,4-dienoate hydrolase; Short=HOPDA hydrolase; AltName: Full=2,6-dioxo-6-phenylhexa-3-enoate hydrolase	3.13e-10	40
SCA-6_Chr6v1_18918	6-month Ortho Roots	LUL4_ARATHRecName: Full=Probable E3 ubiquitin-protein ligase LUL4; AltName: Full=Probable RING-type E3 ubiquitin transferase LUL4; AltName: Full=Protein LOG2-LIKE UBIQUITIN LIGASE 4; AltName: Full=RING finger protein 208	3.8e-06	37.6
SCA-6_Chr7v1_19185	6-month Ortho Roots	LFG4_ARATHRecName: Full=Protein LIFEGUARD 4; Short=AtLFG4	1.08e-28	45.4
SCA-6_Chr7v1_19778	6-month Ortho Roots	---NA---	NA	49
SCA-6_Chr7v1_20467	6-month Ortho Roots	---NA---	NA	40.6
SCA-6_Chr8v1_20840	6-month Ortho Roots	ERG1_ORYSJRecName: Full=Elicitor-responsive protein 1; Short=OsERG1; AltName: Full=17 kDa phloem protein; AltName: Full=Fungal elicitor immediate early-responsive gene 1 protein; Short=FIERG1; AltName: Full=RPP17	3.84e-09	37.6
SCA-6_Chr8v1_20944	6-month Ortho Roots	PTR12_ARATHRecName: Full=Protein NRT1/ PTR FAMILY 4.5; Short=AtNPF4.5; AltName: Full=Protein ABA-IMPORTING TRANSPORTER 2	5.03e-156	40.6
SCA-6_Chr8v1_21258	6-month Ortho Roots	---NA---	NA	30.6
SCA-6_Chr8v1_21884	6-month Ortho Roots	Y5537_ARATHRecName: Full=G-type lectin S-receptor-like serine/threonine-protein kinase At5g35370; Flags: Precursor	0	35
SCA-6_Chr8v1_22294	6-month Ortho Roots	BRN2_ARATHRecName: Full=Protein BEARSKIN2; AltName: Full=NAC domain-containing protein 70; Short=ANAC070	5.38e-160	29
SCA-6_Chr8v1_22565	6-month Ortho Roots	---NA---	NA	31.4
SCA-6_Chr9v1_23036	6-month Ortho Roots	CCD1_ONCHCRecName: Full=Carotenoid 9,10(9',10')-cleavage dioxygenase 1; AltName: Full=Carotenoid cleavage dioxygenase 1; Short=OgCCD1	2.06e-38	33
SCA-6_Chr9v1_23161	6-month Ortho Roots	MAX1_ARATHRecName: Full=Cytochrome P450 711A1; AltName: Full=Protein MORE AXILLARY BRANCHES 1	0	30
SCA-6_Chr9v1_24633	6-month Ortho Roots	BGL12_ORYSIRecName: Full=Beta-glucosidase 12; Flags: Precursor	0	32.4
SCA-6_Chr9v1_25109	6-month Ortho Roots	CASP3_RICCORecName: Full=Casparian strip membrane protein 3; Short=RcCASP3	7.58e-87	43.6
SCA-6_Chr9v1_25155	6-month Ortho Roots	TGA9_ARATHRecName: Full=Transcription factor TGA9; AltName: Full=Protein TGACG (TGA) motif-binding protein 9; AltName: Full=bZIP transcription factor 21; Short=AtbZIP21	0	35
SCA-6_Chr9v1_25758	6-month Ortho Roots	CASP3_RICCORecName: Full=Casparian strip membrane protein 3; Short=RcCASP3	7.58e-87	34.4
SCA-6_Chr9v1_25799	6-month Ortho Roots	TGA9_ARATHRecName: Full=Transcription factor TGA9; AltName: Full=Protein TGACG (TGA) motif-binding protein 9; AltName: Full=bZIP transcription factor 21; Short=AtbZIP21	0	35
SCA-6_Chr9v1_26323	6-month Ortho Roots	PAL1_TOBACRecName: Full=Phenylalanine ammonia-lyase	0	34.2
SCA-6_Chr9v1_26488	6-month Ortho Roots	---NA---	NA	35.6
SCA-6_Chr9v1_26489	6-month Ortho Roots	LBD15_ARATHRecName: Full=LOB domain-containing protein 15; AltName: Full=ASYMMETRIC LEAVES 2-like protein 11; Short=AS2-like protein 11	1.06e-84	32.4
SCA-6_Chr1v1_00187	Developing (16 WAP) Embryo	---NA---	NA	34.8
SCA-6_Chr1v1_00189	Developing (16 WAP) Embryo	AATPC_ARATHRecName: Full=AAA-ATPase At3g50940; Flags: Precursor	2.8e-126	54.8
SCA-6_Chr1v1_00523	Developing (16 WAP) Embryo	Y3739_ARATHRecName: Full=Uncharacterized membrane protein At3g27390	5.74e-138	63.4
SCA-6_Chr1v1_00926	Developing (16 WAP) Embryo	---NA---	NA	34.6
SCA-6_Chr1v1_01217	Developing (16 WAP) Embryo	NAC82_ARATHRecName: Full=NAC domain-containing protein 82; Short=ANAC082; AltName: Full=Protein VND-INTERACTING 1	2.68e-96	32.4
SCA-6_Chr1v1_01242	Developing (16 WAP) Embryo	---NA---	NA	34.8
SCA-6_Chr1v1_01316	Developing (16 WAP) Embryo	ANK3_MOUSERecName: Full=Ankyrin-3; Short=ANK-3; AltName: Full=Ankyrin-G	2.32e-22	50
SCA-6_Chr1v1_01701	Developing (16 WAP) Embryo	RUG3_ARATHRecName: Full=RCC1 domain-containing protein RUG3, mitochondrial; AltName: Full=RCC1/UVR8/GEF-like protein 3, mitochondrial; Flags: Precursor	0	31
SCA-6_Chr1v1_01962	Developing (16 WAP) Embryo	---NA---	NA	35.8
SCA-6_Chr1v1_02760	Developing (16 WAP) Embryo	PP177_ARATHRecName: Full=Pentatricopeptide repeat-containing protein At2g30780	9.51e-169	34.8
SCA-6_Chr1v1_02793	Developing (16 WAP) Embryo	YUC10_ARATHRecName: Full=Probable indole-3-pyruvate monooxygenase YUCCA10; AltName: Full=Flavin-containing monooxygenase YUCCA10	5.05e-147	35.2
SCA-6_Chr1v1_02825	Developing (16 WAP) Embryo	MTPC1_ARATHRecName: Full=Metal tolerance protein C1; Short=AtMTPc1; AltName: Full=AtMTP6	0	34
SCA-6_Chr1v1_02922	Developing (16 WAP) Embryo	---NA---	NA	29.8
SCA-6_Chr1v1_03180	Developing (16 WAP) Embryo	ATG1A_ARATHRecName: Full=Serine/threonine-protein kinase ATG1a; AltName: Full=Autophagy-related protein 1a; Short=AtAPG1a	0	31.6
SCA-6_Chr1v1_03573	Developing (16 WAP) Embryo	ANKZ1_HUMANRecName: Full=Ankyrin repeat and zinc finger domain-containing protein 1; AltName: Full=Zinc finger protein 744	1e-41	30.6
SCA-6_Chr1v1_03855	Developing (16 WAP) Embryo	TGD4_ARATHRecName: Full=Protein TRIGALACTOSYLDIACYLGLYCEROL 4, chloroplastic; AltName: Full=Protein PIGMENT DEFECTIVE 320	1.68e-78	66.2
SCA-6_Chr10v1_26823	Developing (16 WAP) Embryo	MYB1_ARATHRecName: Full=Transcription factor MYB1; AltName: Full=Myb-related protein 1; Short=AtMYB1	1.7e-93	40
SCA-6_Chr10v1_28067	Developing (16 WAP) Embryo	EI2BB_DICDIRecName: Full=Translation initiation factor eIF-2B subunit beta; AltName: Full=eIF-2B GDP-GTP exchange factor subunit beta	7.14e-92	29
SCA-6_Chr10v1_28246	Developing (16 WAP) Embryo	---NA---	NA	33.4
SCA-6_Chr2v1_04276	Developing (16 WAP) Embryo	SAU23_ARATHRecName: Full=Auxin-responsive protein SAUR23; AltName: Full=Protein SMALL AUXIN UP RNA 23	2.51e-25	34
SCA-6_Chr2v1_04665	Developing (16 WAP) Embryo	SAU23_ARATHRecName: Full=Auxin-responsive protein SAUR23; AltName: Full=Protein SMALL AUXIN UP RNA 23	2.51e-25	34
SCA-6_Chr2v1_04668	Developing (16 WAP) Embryo	SAU20_ARATHRecName: Full=Auxin-responsive protein SAUR20; AltName: Full=Protein SMALL AUXIN UP RNA 20	1.98e-30	187.2
SCA-6_Chr2v1_05044	Developing (16 WAP) Embryo	PUP3_ARATHRecName: Full=Purine permease 3; Short=AtPUP3	1.3e-81	33.2
SCA-6_Chr2v1_05048	Developing (16 WAP) Embryo	FL3H3_ORYSJRecName: Full=Flavanone 3-dioxygenase 3; AltName: Full=Flavanone 3-beta-hydroxylase 3; AltName: Full=Flavanone 3-hydroxylase 3; Short=OsF3H-3; AltName: Full=Flavonoid 3-hydroxylase; Short=OsF3H	5.86e-17	30.8
SCA-6_Chr2v1_05961	Developing (16 WAP) Embryo	---NA---	NA	39.2
SCA-6_Chr3v1_07757	Developing (16 WAP) Embryo	OLEO_HELANRecName: Full=Oleosin	4.28e-41	84.8
SCA-6_Chr3v1_08364	Developing (16 WAP) Embryo	TRI50_PIGRecName: Full=E3 ubiquitin-protein ligase TRIM50; AltName: Full=RING-type E3 ubiquitin transferase TRIM50; AltName: Full=Tripartite motif-containing protein 50	0.000172	42.6
SCA-6_Chr3v1_08683	Developing (16 WAP) Embryo	SPN1_CHICKRecName: Full=Snurportin-1; AltName: Full=RNA U transporter 1	3.97e-51	30.2
SCA-6_Chr3v1_08730	Developing (16 WAP) Embryo	SWI3A_ARATHRecName: Full=SWI/SNF complex subunit SWI3A; Short=AtSWI3A; AltName: Full=Transcription regulatory protein SWI3A	5.21e-161	33.6
SCA-6_Chr3v1_09117	Developing (16 WAP) Embryo	FBL53_ARATHRecName: Full=F-box/LRR-repeat protein At3g48880	6.89e-152	30.4
SCA-6_Chr3v1_09559	Developing (16 WAP) Embryo	YIPL6_ARATHRecName: Full=Protein yippee-like At4g27745	4.14e-64	36.4
SCA-6_Chr3v1_10373	Developing (16 WAP) Embryo	LAS1L_MOUSERecName: Full=Ribosomal biogenesis protein LAS1L; AltName: Full=Protein LAS1 homolog	1.02e-16	63.8
SCA-6_Chr4v1_11616	Developing (16 WAP) Embryo	YHM3_SCHPORecName: Full=Uncharacterized FCP1 homology domain-containing protein C1271.03c	1.2e-11	34
SCA-6_Chr4v1_12285	Developing (16 WAP) Embryo	RPB8A_ARATHRecName: Full=DNA-directed RNA polymerases II and V subunit 8A; AltName: Full=RNA polymerase I, II and III 16.5 kDa subunit; Short=AtRPABC16.5	3.92e-30	33.6
SCA-6_Chr4v1_12404	Developing (16 WAP) Embryo	P4H1_ARATHRecName: Full=Prolyl 4-hydroxylase 1; Short=AtP4H-1; Short=AtP4H1	6.97e-170	35.6
SCA-6_Chr4v1_12551	Developing (16 WAP) Embryo	C3H1_ARATHRecName: Full=Zinc finger CCCH domain-containing protein 1; Short=AtC3H1	1.03e-172	34
SCA-6_Chr4v1_13357	Developing (16 WAP) Embryo	N6MT1_MOUSERecName: Full=Methyltransferase N6AMT1; AltName: Full=HemK methyltransferase family member 2; AltName: Full=Methylarsonite methyltransferase N6AMT1; AltName: Full=N(6)-adenine-specific DNA methyltransferase 1; AltName: Full=Protein N(5)-glutamine methyltransferase	4.68e-46	32.8
SCA-6_Chr4v1_13436	Developing (16 WAP) Embryo	---NA---	NA	29
SCA-6_Chr5v1_13951	Developing (16 WAP) Embryo	---NA---	NA	51.2
SCA-6_Chr5v1_14191	Developing (16 WAP) Embryo	ACCR1_ARATHRecName: Full=Serine/threonine-protein kinase-like protein CCR1; AltName: Full=Protein CRINKLY 4 RELATED 1; Short=AtCRR1; Flags: Precursor	0	36.8
SCA-6_Chr5v1_14535	Developing (16 WAP) Embryo	---NA---	NA	30.6
SCA-6_Chr5v1_14825	Developing (16 WAP) Embryo	SQASE_ECOLIRecName: Full=Sulfoquinovosidase; Short=SQase	9.63e-118	48.8
SCA-6_Chr5v1_15303	Developing (16 WAP) Embryo	ZOG_PHALURecName: Full=Zeatin O-glucosyltransferase; AltName: Full=Trans-zeatin O-beta-D-glucosyltransferase	0	34.4
SCA-6_Chr6v1_16802	Developing (16 WAP) Embryo	KXDL1_XENLARecName: Full=KxDL motif-containing protein 1	6.7e-10	34.8
SCA-6_Chr6v1_17644	Developing (16 WAP) Embryo	HPPR_PLESURecName: Full=Hydroxyphenylpyruvate reductase; Short=HPPR	1.23e-165	37.8
SCA-6_Chr6v1_18270	Developing (16 WAP) Embryo	SRG1_ARATHRecName: Full=Protein SRG1; Short=AtSRG1; AltName: Full=Protein SENESCENCE-RELATED GENE 1	5.21e-94	36.4
SCA-6_Chr6v1_18870	Developing (16 WAP) Embryo	M3K18_ARATHRecName: Full=Mitogen-activated protein kinase kinase kinase 18	2.24e-101	32.6
SCA-6_Chr6v1_18986	Developing (16 WAP) Embryo	TRM10_SCHPORecName: Full=tRNA (guanine(9)-N1)-methyltransferase; AltName: Full=tRNA methyltransferase 10; AltName: Full=tRNA(m1G9)-methyltransferase; Short=tRNA(m1G9)MTase	3.85e-50	36.6
SCA-6_Chr7v1_20566	Developing (16 WAP) Embryo	---NA---	NA	123.2
SCA-6_Chr8v1_20953	Developing (16 WAP) Embryo	PLRX1_ARATHRecName: Full=Pollen-specific leucine-rich repeat extensin-like protein 1; Short=AtPEX1; Short=Pollen-specific LRR/EXTENSIN1; AltName: Full=Cell wall hydroxyproline-rich glycoprotein; Flags: Precursor	0	300.8
SCA-6_Chr8v1_21367	Developing (16 WAP) Embryo	ATL11_ARATHRecName: Full=RING-H2 finger protein ATL11; AltName: Full=RING-type E3 ubiquitin transferase ATL11; Flags: Precursor	7.18e-101	34
SCA-6_Chr9v1_22617	Developing (16 WAP) Embryo	CHERP_HUMANRecName: Full=Calcium homeostasis endoplasmic reticulum protein; AltName: Full=ERPROT 213-21; AltName: Full=SR-related CTD-associated factor 6	1.61e-12	28.6
SCA-6_Chr9v1_22924	Developing (16 WAP) Embryo	COA6_BOVINRecName: Full=Cytochrome c oxidase assembly factor 6 homolog	0.000169	38.8
SCA-6_Chr9v1_24516	Developing (16 WAP) Embryo	---NA---	NA	34.2
SCA-6_Chr9v1_24724	Developing (16 WAP) Embryo	---NA---	NA	31.6
SCA-6_Chr1v1_00119	Immature (12 WAP) Embryo	P2C60_ORYSJRecName: Full=Probable protein phosphatase 2C 60; Short=OsPP2C60	0	37.6
SCA-6_Chr1v1_00327	Immature (12 WAP) Embryo	ERDL6_ARATHRecName: Full=Sugar transporter ERD6-like 6	0	37.6
SCA-6_Chr1v1_00379	Immature (12 WAP) Embryo	VCL21_ARATHRecName: Full=Vicilin-like seed storage protein At2g18540; AltName: Full=Globulin At2g18540; Flags: Precursor	4.23e-132	28.6
SCA-6_Chr1v1_00618	Immature (12 WAP) Embryo	HMA1_ARATHRecName: Full=Probable cadmium/zinc-transporting ATPase HMA1, chloroplastic; AltName: Full=Protein HEAVY METAL ATPASE 1; Flags: Precursor	0	29.6
SCA-6_Chr1v1_00853	Immature (12 WAP) Embryo	AIL6_ARATHRecName: Full=AP2-like ethylene-responsive transcription factor AIL6; AltName: Full=Protein AINTEGUMENTA-LIKE 6	2.68e-95	55.2
SCA-6_Chr1v1_00888	Immature (12 WAP) Embryo	BETL1_ARATHRecName: Full=Bet1-like protein At4g14600	3.89e-48	31.2
SCA-6_Chr1v1_01312	Immature (12 WAP) Embryo	NSTU1_ARATHRecName: Full=Nucleotide-sugar uncharacterized transporter 1	1.03e-127	34.6
SCA-6_Chr1v1_01390	Immature (12 WAP) Embryo	---NA---	NA	42.2
SCA-6_Chr1v1_01653	Immature (12 WAP) Embryo	CARME_RATRecName: Full=Carnosine N-methyltransferase; AltName: Full=Anserine-producing methyltransferase	1.78e-84	30.8
SCA-6_Chr1v1_01769	Immature (12 WAP) Embryo	PUB4_ARATHRecName: Full=U-box domain-containing protein 4; AltName: Full=Plant U-box protein 4; AltName: Full=RING-type E3 ubiquitin transferase PUB4	2.7e-11	32.2
SCA-6_Chr1v1_01786	Immature (12 WAP) Embryo	ZW10_ARATHRecName: Full=Centromere/kinetochore protein zw10 homolog; Short=AtZW10; AltName: Full=MAG2-interacting protein 1	0	33
SCA-6_Chr1v1_01867	Immature (12 WAP) Embryo	C3H18_ARATHRecName: Full=Zinc finger CCCH domain-containing protein 18; Short=AtC3H18	0	57.2
SCA-6_Chr1v1_02569	Immature (12 WAP) Embryo	GAUT6_ARATHRecName: Full=Probable galacturonosyltransferase 6	0	33.2
SCA-6_Chr1v1_02796	Immature (12 WAP) Embryo	NHX2_ARATHRecName: Full=Sodium/hydrogen exchanger 2; AltName: Full=Na(+)/H(+) exchanger 2; Short=NHE-2	0	29.2
SCA-6_Chr1v1_03401	Immature (12 WAP) Embryo	LFNG_DANRERecName: Full=Beta-1,3-N-acetylglucosaminyltransferase lunatic fringe; AltName: Full=O-fucosylpeptide 3-beta-N-acetylglucosaminyltransferase	5.38e-06	30.8
SCA-6_Chr1v1_03518	Immature (12 WAP) Embryo	SL11_ORYSIRecName: Full=Protein spotted leaf 11; AltName: Full=Cell death-related protein SPL11; AltName: Full=RING-type E3 ubiquitin transferase SPL11	4.55e-05	39.2
SCA-6_Chr1v1_03532	Immature (12 WAP) Embryo	SPXS5_DICDIRecName: Full=SPX and EXS domain-containing protein 5	2.31e-17	30.4
SCA-6_Chr1v1_03774	Immature (12 WAP) Embryo	HAT3_ARATHRecName: Full=Homeobox-leucine zipper protein HAT3; AltName: Full=Homeodomain-leucine zipper protein HAT3; Short=HD-ZIP protein 3	9.17e-114	70
SCA-6_Chr10v1_26671	Immature (12 WAP) Embryo	ALG11_ARATHRecName: Full=GDP-Man:Man(3)GlcNAc(2)-PP-Dol alpha-1,2-mannosyltransferase; AltName: Full=Alpha-1,2-mannosyltransferase ALG11; AltName: Full=Asparagine-linked glycosylation protein 11; AltName: Full=Protein LEAF WILTING 3	0	35.4
SCA-6_Chr10v1_26882	Immature (12 WAP) Embryo	ARP5_ARATHRecName: Full=Actin-related protein 5	0	33
SCA-6_Chr10v1_27156	Immature (12 WAP) Embryo	ARP1_ARATHRecName: Full=Probable RNA-binding protein ARP1; AltName: Full=ABA-regulated RNA-binding protein 1	7.55e-15	41
SCA-6_Chr10v1_27287	Immature (12 WAP) Embryo	ZDH20_ARATHRecName: Full=Probable protein S-acyltransferase 15; AltName: Full=Probable palmitoyltransferase At5g04270; AltName: Full=Zinc finger DHHC domain-containing protein At5g04270	3.59e-78	31.8
SCA-6_Chr10v1_27318	Immature (12 WAP) Embryo	---NA---	NA	31.6
SCA-6_Chr10v1_27588	Immature (12 WAP) Embryo	SMXL3_ARATHRecName: Full=Protein SMAX1-LIKE 3; Short=AtSMXL3	0	31
SCA-6_Chr10v1_27736	Immature (12 WAP) Embryo	WRI1_ARATHRecName: Full=Ethylene-responsive transcription factor WRI1; AltName: Full=Protein ACTIVATOR OF SPORAMIN::LUC 1; AltName: Full=Protein WRINKLED 1	6.84e-57	87.2
SCA-6_Chr10v1_27926	Immature (12 WAP) Embryo	KEG_ARATHRecName: Full=E3 ubiquitin-protein ligase KEG; AltName: Full=Protein KEEP ON GOING; AltName: Full=RING finger protein KEG; AltName: Full=RING-type E3 ubiquitin transferase KEG	0	32.4
SCA-6_Chr2v1_04097	Immature (12 WAP) Embryo	BRCA1_ARATHRecName: Full=Protein BREAST CANCER SUSCEPTIBILITY 1 homolog; Short=AtBRCA1	1.62e-149	37
SCA-6_Chr2v1_04139	Immature (12 WAP) Embryo	Y1960_ARATHRecName: Full=Probable serine/threonine-protein kinase At1g09600	0	39.2
SCA-6_Chr2v1_04635	Immature (12 WAP) Embryo	NIPA6_ARATHRecName: Full=Probable magnesium transporter NIPA6	0	56
SCA-6_Chr2v1_04637	Immature (12 WAP) Embryo	---NA---	NA	35.6
SCA-6_Chr2v1_04916	Immature (12 WAP) Embryo	NOH4_RHIMERecName: Full=Nodulation protein H; AltName: Full=Host-specificity of nodulation protein D	0.000107	32.4
SCA-6_Chr2v1_05424	Immature (12 WAP) Embryo	NOC4B_XENLARecName: Full=Nucleolar complex protein 4 homolog B; Short=NOC4 protein homolog B; AltName: Full=NOC4-like protein B; AltName: Full=Nucleolar complex-associated protein 4-like protein B	1.99e-62	26
SCA-6_Chr2v1_06530	Immature (12 WAP) Embryo	---NA---	NA	36.4
SCA-6_Chr2v1_07217	Immature (12 WAP) Embryo	CD48B_ARATHRecName: Full=Cell division control protein 48 homolog B; Short=AtCDC48b	0	32.4
SCA-6_Chr2v1_07370	Immature (12 WAP) Embryo	RL18_ZYMMORecName: Full=50S ribosomal protein L18	4.72e-07	50.2
SCA-6_Chr2v1_07441	Immature (12 WAP) Embryo	KINGL_ARATHRecName: Full=SNF1-related protein kinase regulatory subunit gamma-1-like; AltName: Full=AKIN subunit gamma-1-like; AltName: Full=CBS domain-containing protein CBSCBS2	0	54
SCA-6_Chr3v1_08379	Immature (12 WAP) Embryo	ARID2_ARATHRecName: Full=AT-rich interactive domain-containing protein 2; Short=ARID domain-containing protein 2; AltName: Full=ARID and ELM2 domain-containing protein 2	4.88e-27	34
SCA-6_Chr3v1_08700	Immature (12 WAP) Embryo	MED30_ARATHRecName: Full=Mediator of RNA polymerase II transcription subunit 30	5.19e-62	50.4
SCA-6_Chr3v1_08872	Immature (12 WAP) Embryo	OLEO3_ARATHRecName: Full=Oleosin 14.9 kDa	2.11e-45	29.2
SCA-6_Chr3v1_09090	Immature (12 WAP) Embryo	IQD31_ARATHRecName: Full=Protein IQ-DOMAIN 31	5.86e-14	53.6
SCA-6_Chr3v1_09163	Immature (12 WAP) Embryo	---NA---	NA	43.8
SCA-6_Chr3v1_09325	Immature (12 WAP) Embryo	GDL62_ARATHRecName: Full=GDSL esterase/lipase At4g10955	1.22e-124	43.4
SCA-6_Chr3v1_09604	Immature (12 WAP) Embryo	---NA---	NA	42.4
SCA-6_Chr3v1_09787	Immature (12 WAP) Embryo	HOS1_ARATHRecName: Full=E3 ubiquitin-protein ligase HOS1; AltName: Full=Protein HIGH EXPRESSION OF OSMOTICALLY RESPONSIVE GENE 1; AltName: Full=RING finger protein HOS1; AltName: Full=RING-type E3 ubiquitin transferase HOS1	0	46.4
SCA-6_Chr3v1_10112	Immature (12 WAP) Embryo	Y5133_ARATHRecName: Full=BTB/POZ domain-containing protein At5g41330	0	37.6
SCA-6_Chr4v1_10714	Immature (12 WAP) Embryo	SMR6_ARATHRecName: Full=Cyclin-dependent protein kinase inhibitor SMR6; AltName: Full=Protein SIAMESE-RELATED 6	2.48e-35	38.8
SCA-6_Chr4v1_10975	Immature (12 WAP) Embryo	FUS3_ARATHRecName: Full=B3 domain-containing transcription factor FUS3; AltName: Full=Protein FUSCA3	4.12e-102	31.8
SCA-6_Chr4v1_11184	Immature (12 WAP) Embryo	FUS3_ARATHRecName: Full=B3 domain-containing transcription factor FUS3; AltName: Full=Protein FUSCA3	4.12e-102	31.8
SCA-6_Chr4v1_11471	Immature (12 WAP) Embryo	MYB06_ANTMARecName: Full=Myb-related protein 306	6.96e-122	37
SCA-6_Chr4v1_11767	Immature (12 WAP) Embryo	DGLB_MOUSERecName: Full=Sn1-specific diacylglycerol lipase beta; Short=DGL-beta	0.000378	27.2
SCA-6_Chr4v1_12112	Immature (12 WAP) Embryo	---NA---	NA	33.4
SCA-6_Chr4v1_12129	Immature (12 WAP) Embryo	Y7797_ORYSJRecName: Full=B3 domain-containing protein Os07g0679700	0	47
SCA-6_Chr4v1_12349	Immature (12 WAP) Embryo	FPA_ARATHRecName: Full=Flowering time control protein FPA	0	42
SCA-6_Chr4v1_13230	Immature (12 WAP) Embryo	AP5M_ARATHRecName: Full=AP-5 complex subunit mu; AltName: Full=Adaptor protein complex AP-5 subunit mu; AltName: Full=Adaptor protein-5 mu-adaptin; AltName: Full=Adaptor-related protein complex 5 subunit mu; AltName: Full=Mu5-adaptin	0	32.6
SCA-6_Chr4v1_13407	Immature (12 WAP) Embryo	SUS2_ARATHRecName: Full=Sucrose synthase 2; Short=AtSUS2; AltName: Full=Sucrose-UDP glucosyltransferase 2	0	71
SCA-6_Chr5v1_13998	Immature (12 WAP) Embryo	ZDHC6_ARATHRecName: Full=Probable protein S-acyltransferase 16; AltName: Full=Probable palmitoyltransferase At3g09320; AltName: Full=Zinc finger DHHC domain-containing protein At3g09320	2.63e-151	28.8
SCA-6_Chr5v1_14356	Immature (12 WAP) Embryo	LEAD8_DAUCARecName: Full=Embryonic protein DC-8	7.43e-73	32.8
SCA-6_Chr5v1_14575	Immature (12 WAP) Embryo	CAF1K_ARATHRecName: Full=Probable CCR4-associated factor 1 homolog 11	8.53e-110	37
SCA-6_Chr5v1_14650	Immature (12 WAP) Embryo	---NA---	NA	29.2
SCA-6_Chr5v1_15167	Immature (12 WAP) Embryo	IQM6_ARATHRecName: Full=IQ domain-containing protein IQM6; AltName: Full=IQ motif-containing protein 6	0	27.8
SCA-6_Chr5v1_16206	Immature (12 WAP) Embryo	---NA---	NA	31.2
SCA-6_Chr5v1_16380	Immature (12 WAP) Embryo	XRN4_ARATHRecName: Full=5'-3' exoribonuclease 4; AltName: Full=Protein ACC INSENSITIVE 1; AltName: Full=Protein ETHYLENE INSENSITIVE 5; AltName: Full=Protein EXORIBONUCLEASE 4	0	38.8
SCA-6_Chr5v1_16468	Immature (12 WAP) Embryo	---NA---	NA	34.2
SCA-6_Chr6v1_17800	Immature (12 WAP) Embryo	Y1745_ARATHRecName: Full=Uncharacterized protein At1g51745	7.71e-140	35.6
SCA-6_Chr6v1_17921	Immature (12 WAP) Embryo	---NA---	NA	38.4
SCA-6_Chr6v1_18686	Immature (12 WAP) Embryo	PCR8_ARATHRecName: Full=Protein PLANT CADMIUM RESISTANCE 8; Short=AtPCR8	1.16e-05	63.6
SCA-6_Chr6v1_18715	Immature (12 WAP) Embryo	---NA---	NA	35.8
SCA-6_Chr6v1_19027	Immature (12 WAP) Embryo	NFYB6_ARATHRecName: Full=Nuclear transcription factor Y subunit B-6; Short=AtNF-YB-6; AltName: Full=Protein LEAFY COTYLEDON 1-LIKE	3.11e-79	157
SCA-6_Chr7v1_19335	Immature (12 WAP) Embryo	FB253_ARATHRecName: Full=F-box protein At5g07610	1.71e-10	48.4
SCA-6_Chr7v1_19522	Immature (12 WAP) Embryo	---NA---	NA	29.8
SCA-6_Chr7v1_19741	Immature (12 WAP) Embryo	ABKC_DICDIRecName: Full=Probable serine/threonine-protein kinase abkC	3.59e-90	36.4
SCA-6_Chr7v1_19812	Immature (12 WAP) Embryo	---NA---	NA	35.4
SCA-6_Chr7v1_20288	Immature (12 WAP) Embryo	R13L1_ARATHRecName: Full=Putative disease resistance RPP13-like protein 1	3.04e-84	44.6
SCA-6_Chr7v1_20303	Immature (12 WAP) Embryo	---NA---	NA	38
SCA-6_Chr7v1_20744	Immature (12 WAP) Embryo	NFYC2_ARATHRecName: Full=Nuclear transcription factor Y subunit C-2; Short=AtNF-YC-2; AltName: Full=Transcriptional activator HAP5B	7.51e-82	33.8
SCA-6_Chr8v1_20862	Immature (12 WAP) Embryo	SPT_ARATHRecName: Full=Transcription factor SPATULA; AltName: Full=Basic helix-loop-helix protein 24; Short=AtbHLH24; Short=bHLH 24; AltName: Full=Transcription factor EN 99; AltName: Full=bHLH transcription factor bHLH024	1.13e-40	59.4
SCA-6_Chr8v1_20884	Immature (12 WAP) Embryo	TRC_DROMERecName: Full=Serine/threonine-protein kinase tricorner; AltName: Full=NDR protein kinase; AltName: Full=Serine/threonine-protein kinase 38-like	6.3e-147	33
SCA-6_Chr8v1_21005	Immature (12 WAP) Embryo	METL2_ARATHRecName: Full=Methyltransferase-like protein 2	3.81e-06	49.2
SCA-6_Chr8v1_21048	Immature (12 WAP) Embryo	RAD_ANTMARecName: Full=Transcription factor RADIALIS	1.02e-31	45
SCA-6_Chr8v1_21576	Immature (12 WAP) Embryo	ECA3_ARATHRecName: Full=Calcium-transporting ATPase 3, endoplasmic reticulum-type; Short=AtECA3	0	32.6
SCA-6_Chr8v1_22009	Immature (12 WAP) Embryo	---NA---	NA	30.4
SCA-6_Chr9v1_22704	Immature (12 WAP) Embryo	UBP19_ARATHRecName: Full=Ubiquitin carboxyl-terminal hydrolase 19; AltName: Full=Deubiquitinating enzyme 19; Short=AtUBP19; AltName: Full=Ubiquitin thioesterase 19; AltName: Full=Ubiquitin-specific-processing protease 19	0	39
SCA-6_Chr9v1_22736	Immature (12 WAP) Embryo	UBP22_ARATHRecName: Full=Ubiquitin C-terminal hydrolase 22; AltName: Full=Deubiquitinating enzyme 22; Short=AtUBP22; AltName: Full=Ubiquitin thioesterase 22; AltName: Full=Ubiquitin-specific-processing protease 22	0	31.6
SCA-6_Chr9v1_22767	Immature (12 WAP) Embryo	---NA---	NA	37.8
SCA-6_Chr9v1_23230	Immature (12 WAP) Embryo	FBL15_ARATHRecName: Full=F-box/LRR-repeat protein 15	0	35
SCA-6_Chr9v1_23247	Immature (12 WAP) Embryo	FAP2_ARATHRecName: Full=Fatty-acid-binding protein 2; Short=AtFAP2; AltName: Full=Chalcone-flavanone isomerase family protein 2	1.59e-137	48.4
SCA-6_Chr9v1_23419	Immature (12 WAP) Embryo	RFA1A_ARATHRecName: Full=Replication protein A 70 kDa DNA-binding subunit A; Short=AtRPA70A; AltName: Full=AtRPA1-3; AltName: Full=Replication factor A protein 1A; AltName: Full=Replication protein A 1A; Short=AtRPA1A	0	33.2
SCA-6_Chr9v1_23422	Immature (12 WAP) Embryo	MSL10_ARATHRecName: Full=Mechanosensitive ion channel protein 10; AltName: Full=Mechanosensitive channel of small conductance-like 10; AltName: Full=MscS-Like protein 10; Short=AtMSL10	0	46.6
SCA-6_Chr9v1_24232	Immature (12 WAP) Embryo	XTH23_ARATHRecName: Full=Probable xyloglucan endotransglucosylase/hydrolase protein 23; Short=At-XTH23; Short=XTH-23; Flags: Precursor	8.38e-162	38.6
SCA-6_Chr9v1_24540	Immature (12 WAP) Embryo	TAF7_ARATHRecName: Full=Transcription initiation factor TFIID subunit 7; AltName: Full=TBP-associated factor 7; Short=AtTAF7	4.6e-86	30.6
SCA-6_Chr9v1_24562	Immature (12 WAP) Embryo	FBK22_ARATHRecName: Full=F-box/kelch-repeat protein At1g55270	0	40.4
SCA-6_Chr9v1_24652	Immature (12 WAP) Embryo	CLE40_ARATHRecName: Full=CLAVATA3/ESR (CLE)-related protein 40; Contains: RecName: Full=CLE40p; Flags: Precursor	0.000501	42.2
SCA-6_Chr9v1_24776	Immature (12 WAP) Embryo	HXK3_ARATHRecName: Full=Hexokinase-3	1.14e-113	33
SCA-6_Chr9v1_25141	Immature (12 WAP) Embryo	HNRPQ_ARATHRecName: Full=Heterogeneous nuclear ribonucleoprotein Q; Short=hnRNP Q; AltName: Full=Protein LHP1-INTERACTING FACTOR 2	1.79e-82	38.4
SCA-6_Chr9v1_25157	Immature (12 WAP) Embryo	AI5L1_ARATHRecName: Full=ABSCISIC ACID-INSENSITIVE 5-like protein 1; AltName: Full=Dc3 promoter-binding factor 2; Short=AtDPBF2; AltName: Full=bZIP transcription factor 67; Short=AtbZIP67	8.82e-73	78.4
SCA-6_Chr9v1_25444	Immature (12 WAP) Embryo	HXK3_ARATHRecName: Full=Hexokinase-3	1.14e-113	33
SCA-6_Chr9v1_25889	Immature (12 WAP) Embryo	DSK1_SCHPORecName: Full=Protein kinase dsk1; AltName: Full=Dis1-suppressing protein kinase	4.49e-130	30.6
SCA-6_Chr1v1_02859	Immature (12 WAP) Fruit Seed Coat	TPK1_ARATHRecName: Full=Thiamine pyrophosphokinase 1; Short=AtTPK1; AltName: Full=Thiamine kinase 1	1.51e-131	33.2
SCA-6_Chr1v1_03690	Immature (12 WAP) Fruit Seed Coat	---NA---	NA	27.8
SCA-6_Chr2v1_04414	Immature (12 WAP) Fruit Seed Coat	---NA---	NA	38
SCA-6_Chr2v1_04446	Immature (12 WAP) Fruit Seed Coat	DSK2B_ARATHRecName: Full=Ubiquitin domain-containing protein DSK2b	0	55.4
SCA-6_Chr2v1_05099	Immature (12 WAP) Fruit Seed Coat	FUCO2_ARATHRecName: Full=Alpha-L-fucosidase 2; AltName: Full=Alpha-1,2-fucosidase 2; AltName: Full=Alpha-L-fucosidase 95A; Short=AtFuc95A; AltName: Full=Alpha-L-fucoside fucohydrolase 2; AltName: Full=Protein ALTERED XYLOGLUCAN 8; Flags: Precursor	1.44e-173	29.8
SCA-6_Chr2v1_05310	Immature (12 WAP) Fruit Seed Coat	---NA---	NA	54.2
SCA-6_Chr2v1_06462	Immature (12 WAP) Fruit Seed Coat	CRK2_ARATHRecName: Full=Cysteine-rich receptor-like protein kinase 2; Short=Cysteine-rich RLK2; Flags: Precursor	0	41.8
SCA-6_Chr2v1_06707	Immature (12 WAP) Fruit Seed Coat	---NA---	NA	31.4
SCA-6_Chr3v1_09075	Immature (12 WAP) Fruit Seed Coat	SRS41_ARATHRecName: Full=Serine/arginine-rich splicing factor RS41; Short=At-RSp41; Short=AtRS41	4.3e-15	52.4
SCA-6_Chr3v1_09368	Immature (12 WAP) Fruit Seed Coat	MUT7_AEDAERecName: Full=Exonuclease mut-7 homolog; AltName: Full=Exonuclease 3'-5' domain-containing protein 3 homolog	1.08e-16	33.2
SCA-6_Chr3v1_09417	Immature (12 WAP) Fruit Seed Coat	RLA1_MAIZERecName: Full=60S acidic ribosomal protein P1; AltName: Full=L12	1.09e-25	53
SCA-6_Chr4v1_11469	Immature (12 WAP) Fruit Seed Coat	---NA---	NA	27.8
SCA-6_Chr4v1_11470	Immature (12 WAP) Fruit Seed Coat	---NA---	NA	39.6
SCA-6_Chr4v1_12192	Immature (12 WAP) Fruit Seed Coat	ILK1_ARATHRecName: Full=Integrin-linked protein kinase 1; AltName: Full=Ankyrin protein kinase 1	1.05e-96	30.2
SCA-6_Chr4v1_13088	Immature (12 WAP) Fruit Seed Coat	ATL16_ARATHRecName: Full=RING-H2 finger protein ATL16; AltName: Full=RING-type E3 ubiquitin transferase ATL16	8.27e-104	25.4
SCA-6_Chr5v1_15132	Immature (12 WAP) Fruit Seed Coat	---NA---	NA	44
SCA-6_Chr7v1_19318	Immature (12 WAP) Fruit Seed Coat	---NA---	NA	35
SCA-6_Chr8v1_21052	Immature (12 WAP) Fruit Seed Coat	KCS4_ARATHRecName: Full=3-ketoacyl-CoA synthase 4; Short=KCS-4; AltName: Full=Very long-chain fatty acid condensing enzyme 4; Short=VLCFA condensing enzyme 4	0	36.8
SCA-6_Chr9v1_23545	Immature (12 WAP) Fruit Seed Coat	FBL77_ARATHRecName: Full=F-box/LRR-repeat protein At4g29420	6.63e-166	32.2
SCA-6_Chr9v1_24800	Immature (12 WAP) Fruit Seed Coat	P2B11_ARATHRecName: Full=F-box protein PP2-B11; AltName: Full=Protein PHLOEM PROTEIN 2-LIKE B11; Short=AtPP2-B11; AltName: Full=SKP1-interacting partner 12	2.14e-64	33.6
SCA-6_Chr9v1_25468	Immature (12 WAP) Fruit Seed Coat	P2B11_ARATHRecName: Full=F-box protein PP2-B11; AltName: Full=Protein PHLOEM PROTEIN 2-LIKE B11; Short=AtPP2-B11; AltName: Full=SKP1-interacting partner 12	2.14e-64	34.2

## Sheet: Additional File 2B
Additional File 2B. Kulesza et al. (2024) The Cacao Gene Atlas: A Transcriptome Developmental Atlas Reveals Highly Tissue-Specific and Dynamically Regulated Gene Networks in Theobroma cacao L.
Additional File 2B. Functionally Tissue-specific Genes Identified in the T. cacao Gene Atlas. This table is related to Figure 5.
Gene Name	Mean Expression (in CPM)	Mean Global Expression Without Query Tissue (in CPM)	Uniprot Annotation	E-value	Tissue Type
SCA-6_Chr10v1_26681	54.6	24.8036	STB5L_MOUSERecName: Full=Syntaxin-binding protein 5-like; AltName: Full=Lethal(2) giant larvae protein homolog 4; AltName: Full=Tomosyn-2	1.87e-13	3-month ortho Shoot apex
SCA-6_Chr10v1_26704	73.2	36.1562	FERON_ARATHRecName: Full=Receptor-like protein kinase FERONIA; AltName: Full=Protein SIRENE; Flags: Precursor	3.4e-76	3-month ortho Shoot apex
SCA-6_Chr10v1_27188	33.8	16.625	TXLNA_MOUSERecName: Full=Alpha-taxilin	1.8e-35	3-month ortho Shoot apex
SCA-6_Chr10v1_27364	110.2	53.3438	ACBP4_ARATHRecName: Full=Acyl-CoA-binding domain-containing protein 4; Short=Acyl-CoA binding protein 4	9.14e-161	3-month ortho Shoot apex
SCA-6_Chr10v1_27637	60.4	28.4375	RFC1_ARATHRecName: Full=Replication factor C subunit 1; Short=AtRFC1; AltName: Full=Activator 1 large subunit; AltName: Full=Activator 1 subunit 1	0	3-month ortho Shoot apex
SCA-6_Chr10v1_27853	89.8	41.4509	UNC13_ARATHRecName: Full=Protein unc-13 homolog; AltName: Full=Protein PROTON ATPASE TRANSLOCATION CONTROL 1	0	3-month ortho Shoot apex
SCA-6_Chr10v1_28121	32.4	16.1205	DRL21_ARATHRecName: Full=Putative disease resistance protein At3g14460	0	3-month ortho Shoot apex
SCA-6_Chr1v1_01231	225	109.817	EIF3A_ARATHRecName: Full=Eukaryotic translation initiation factor 3 subunit A; Short=eIF3a; AltName: Full=Eukaryotic translation initiation factor 3 large subunit; AltName: Full=Eukaryotic translation initiation factor 3 subunit 10; AltName: Full=eIF-3-theta; AltName: Full=p114	0	3-month ortho Shoot apex
SCA-6_Chr1v1_02217	95.8	40.75	BAZ1A_HUMANRecName: Full=Bromodomain adjacent to zinc finger domain protein 1A; AltName: Full=ATP-dependent chromatin-remodeling protein; AltName: Full=ATP-utilizing chromatin assembly and remodeling factor 1; Short=hACF1; AltName: Full=CHRAC subunit ACF1; AltName: Full=Williams syndrome transcription factor-related chromatin-remodeling factor 180; Short=WCRF180; AltName: Full=hWALp1	1.06e-14	3-month ortho Shoot apex
SCA-6_Chr1v1_02352	77.2	37.9688	MYO6_ARATHRecName: Full=Myosin-6; AltName: Full=AtMYA2	0	3-month ortho Shoot apex
SCA-6_Chr1v1_02993	41	19.0536	MSH6_ARATHRecName: Full=DNA mismatch repair protein MSH6; Short=AtMSH6; AltName: Full=MutS protein homolog 6	0	3-month ortho Shoot apex
SCA-6_Chr1v1_03579	66	29.2366	KINUB_ARATHRecName: Full=Kinesin-like protein KIN-UB; AltName: Full=AtKINUb; AltName: Full=Protein ARMADILLO REPEAT KINESIN2; AltName: Full=Protein ARMADILLO REPEAT-CONTAINING KINESIN 2	0	3-month ortho Shoot apex
SCA-6_Chr3v1_07667	53.2	26.3036	NRPC1_ARATHRecName: Full=DNA-directed RNA polymerase III subunit 1; AltName: Full=DNA-directed RNA polymerase III subunit RPC1; Short=DNA polymerase I subunit C1; AltName: Full=Nuclear RNA polymerase C1	0	3-month ortho Shoot apex
SCA-6_Chr3v1_08049	67.4	32.625	---NA---	NA	3-month ortho Shoot apex
SCA-6_Chr3v1_08289	35.4	16.8125	---NA---	NA	3-month ortho Shoot apex
SCA-6_Chr3v1_09451	91.8	45.3125	STML2_RATRecName: Full=Stomatin-like protein 2, mitochondrial; Short=SLP-2; Flags: Precursor	1.38e-104	3-month ortho Shoot apex
SCA-6_Chr3v1_10389	167.4	80.5982	XLG3_ARATHRecName: Full=Extra-large guanine nucleotide-binding protein 3; AltName: Full=Extra-large GTP-binding protein 3; Short=Extra-large G-protein 3	0	3-month ortho Shoot apex
SCA-6_Chr4v1_11981	89.2	43.4241	SWTIE_ARATHRecName: Full=Protein SWEETIE	0	3-month ortho Shoot apex
SCA-6_Chr5v1_14692	85.2	42.183	LETM1_CHICKRecName: Full=Mitochondrial proton/calcium exchanger protein; AltName: Full=Leucine zipper-EF-hand-containing transmembrane protein 1; Flags: Precursor	7.54e-97	3-month ortho Shoot apex
SCA-6_Chr8v1_20857	1043.4	482.344	PABP2_ARATHRecName: Full=Polyadenylate-binding protein 2; Short=PABP-2; Short=Poly(A)-binding protein 2	0	3-month ortho Shoot apex
SCA-6_Chr8v1_21528	58.2	26.6116	F135B_XENLARecName: Full=Protein FAM135B	9.19e-50	3-month ortho Shoot apex
SCA-6_Chr9v1_22883	34	16.375	UBA1C_ARATHRecName: Full=UBP1-associated proteins 1C	0.000414	3-month ortho Shoot apex
SCA-6_Chr9v1_23278	97.6	42.8304	BIG5_ARATHRecName: Full=Brefeldin A-inhibited guanine nucleotide-exchange protein 5; Short=BIG5; AltName: Full=ARF guanine-nucleotide exchange factor BIG5; AltName: Full=Protein BFA-VISUALIZED ENDOCYTIC TRAFFICKING DEFECTIVE 1; Short=Protein BEN1; AltName: Full=Protein HOPM INTERACTOR 7	0	3-month ortho Shoot apex
SCA-6_Chr9v1_24597	59.8	26.5089	CALS3_ARATHRecName: Full=Callose synthase 3; AltName: Full=1,3-beta-glucan synthase; AltName: Full=Protein GLUCAN SYNTHASE-LIKE 12	0	3-month ortho Shoot apex
SCA-6_Chr9v1_24599	148.6	53.8705	CALS3_ARATHRecName: Full=Callose synthase 3; AltName: Full=1,3-beta-glucan synthase; AltName: Full=Protein GLUCAN SYNTHASE-LIKE 12	0	3-month ortho Shoot apex
SCA-6_Chr10v1_26815	809	398.906	R35A1_ARATHRecName: Full=60S ribosomal protein L35a-1	4.83e-66	Germinating seed root
SCA-6_Chr10v1_27057	469.4	197.835	RL23A_DAUCARecName: Full=60S ribosomal protein L23a	1.72e-85	Germinating seed root
SCA-6_Chr1v1_00042	99.8	44.6161	PP160_ARATHRecName: Full=Pentatricopeptide repeat-containing protein At2g17525, mitochondrial; Flags: Precursor	0	Germinating seed root
SCA-6_Chr1v1_01368	731.4	278.237	TCPG_ARATHRecName: Full=T-complex protein 1 subunit gamma; Short=TCP-1-gamma; AltName: Full=CCT-gamma; AltName: Full=Chaperonin CCT3	0	Germinating seed root
SCA-6_Chr1v1_01693	1637.4	548.094	RL131_BRANARecName: Full=60S ribosomal protein L13-1; AltName: Full=Cold-induced protein C24A	1.69e-127	Germinating seed root
SCA-6_Chr1v1_02081	190.4	92.6071	FK152_ARATHRecName: Full=Peptidyl-prolyl cis-trans isomerase FKBP15-2; Short=PPIase FKBP15-2; AltName: Full=15 kDa FK506-binding protein; Short=15 kDa FKBP; AltName: Full=FK506-binding protein 15-2; Short=AtFKBP15-2; AltName: Full=FK506-binding protein 2-2; AltName: Full=Immunophilin FKBP15-2; AltName: Full=Rotamase; Flags: Precursor	1.77e-76	Germinating seed root
SCA-6_Chr1v1_02155	639.4	279.188	R13A4_ARATHRecName: Full=60S ribosomal protein L13a-4	2.12e-140	Germinating seed root
SCA-6_Chr1v1_02227	63	29.7679	SAPK7_ORYSJRecName: Full=Serine/threonine-protein kinase SAPK7; AltName: Full=Osmotic stress/abscisic acid-activated protein kinase 7; AltName: Full=RK4 kinase; AltName: Full=stress-activated protein kinase 7; Short=OsSAPK7	0	Germinating seed root
SCA-6_Chr1v1_03991	186.2	80.5848	CISY_CITMARecName: Full=Citrate synthase, mitochondrial; Flags: Precursor	0	Germinating seed root
SCA-6_Chr2v1_04336	87.6	35.3616	DAPAT_ARATHRecName: Full=LL-diaminopimelate aminotransferase, chloroplastic; Short=AtDAP-AT; Short=DAP-AT; Short=DAP-aminotransferase; Short=LL-DAP-aminotransferase; AltName: Full=Protein ABERRANT GROWTH AND DEATH 2; Flags: Precursor	0	Germinating seed root
SCA-6_Chr2v1_05827	183	85.0848	PHB2_ARATHRecName: Full=Prohibitin-2, mitochondrial; Short=Atphb2	3.75e-172	Germinating seed root
SCA-6_Chr2v1_06311	53.2	24.0446	SYTM1_ARATHRecName: Full=Threonine--tRNA ligase, mitochondrial 1; AltName: Full=AtSYT1; AltName: Full=Threonyl-tRNA synthetase; Short=ThrRS; Flags: Precursor	0	Germinating seed root
SCA-6_Chr3v1_08658	431	206.839	KAD4_ORYSJRecName: Full=Adenylate kinase 4; AltName: Full=ATP-AMP transphosphorylase 4; AltName: Full=ATP:AMP phosphotransferase; AltName: Full=Adenylate kinase B; Short=AK B; AltName: Full=Adenylate monophosphate kinase 4	1.17e-160	Germinating seed root
SCA-6_Chr3v1_08771	81.6	38.9688	DPHS1_ARATHRecName: Full=Dual specificity protein phosphatase PHS1; AltName: Full=Protein PROPYZAMIDE-HYPERSENSITIVE 1	0	Germinating seed root
SCA-6_Chr3v1_08812	410.2	160.969	CALX_SOYBNRecName: Full=Calnexin homolog; Flags: Precursor	0	Germinating seed root
SCA-6_Chr3v1_08937	58.2	26.2634	COG7_HUMANRecName: Full=Conserved oligomeric Golgi complex subunit 7; Short=COG complex subunit 7; AltName: Full=Component of oligomeric Golgi complex 7	9.78e-62	Germinating seed root
SCA-6_Chr3v1_08970	1191.2	494.237	RS202_ARATHRecName: Full=40S ribosomal protein S20-2	4.82e-79	Germinating seed root
SCA-6_Chr3v1_09094	654	257.674	RL24_PRUAVRecName: Full=60S ribosomal protein L24	1.12e-90	Germinating seed root
SCA-6_Chr3v1_09210	555.4	258.371	RS101_ARATHRecName: Full=40S ribosomal protein S10-1	3.89e-87	Germinating seed root
SCA-6_Chr3v1_10469	182.8	88.5179	COPZ1_ARATHRecName: Full=Coatomer subunit zeta-1; AltName: Full=Zeta-1-coat protein; AltName: Full=Zeta-COP 1	2.46e-101	Germinating seed root
SCA-6_Chr4v1_11468	720.2	243.022	RL34_PEARecName: Full=60S ribosomal protein L34	9.39e-78	Germinating seed root
SCA-6_Chr4v1_11570	373.8	177.656	MPPB_ARATHRecName: Full=Probable mitochondrial-processing peptidase subunit beta, mitochondrial; AltName: Full=Beta-MPP; Flags: Precursor	0	Germinating seed root
SCA-6_Chr4v1_11985	205.2	93.0759	TCPZA_ARATHRecName: Full=T-complex protein 1 subunit zeta 1; Short=TCP-1-zeta 1; AltName: Full=CCT-zeta 1; AltName: Full=Chaperonin CCT6A	0	Germinating seed root
SCA-6_Chr4v1_12283	468.2	135.884	PMGI_PRUDURecName: Full=2,3-bisphosphoglycerate-independent phosphoglycerate mutase; Short=BPG-independent PGAM; Short=Phosphoglyceromutase; AltName: Full=PGAM-I	2.4e-59	Germinating seed root
SCA-6_Chr4v1_13565	208.4	100.308	DLDH1_ARATHRecName: Full=Dihydrolipoyl dehydrogenase 1, mitochondrial; Short=AtmLPD1; Short=mtLPD1; AltName: Full=Dihydrolipoamide dehydrogenase 1; AltName: Full=Glycine cleavage system L protein 1; AltName: Full=Pyruvate dehydrogenase complex E3 subunit 1; Short=E3-1; Short=PDC-E3 1; Flags: Precursor	0	Germinating seed root
SCA-6_Chr5v1_13746	865.8	304.17	RS4_GOSHIRecName: Full=40S ribosomal protein S4	7.77e-178	Germinating seed root
SCA-6_Chr5v1_15102	554.6	135.705	AHSA1_HUMANRecName: Full=Activator of 90 kDa heat shock protein ATPase homolog 1; Short=AHA1; AltName: Full=p38	3.06e-53	Germinating seed root
SCA-6_Chr5v1_16375	1104.8	523.536	RS242_ARATHRecName: Full=40S ribosomal protein S24-2	3.25e-84	Germinating seed root
SCA-6_Chr5v1_16423	202.8	85.9509	TCPQ_ARATHRecName: Full=T-complex protein 1 subunit theta; Short=TCP-1-theta; AltName: Full=CCT-theta; AltName: Full=Chaperonin CCT8; AltName: Full=Chaperonin containing TCP1 8; AltName: Full=TCP1-ring complex	0	Germinating seed root
SCA-6_Chr6v1_17877	236.8	102.938	ODP23_ARATHRecName: Full=Dihydrolipoyllysine-residue acetyltransferase component 3 of pyruvate dehydrogenase complex, mitochondrial; AltName: Full=Dihydrolipoamide S-acetyltransferase component 3 of pyruvate dehydrogenase complex; AltName: Full=Pyruvate dehydrogenase complex component E2 3; Short=PDC-E2 3; Short=PDCE2 3; Flags: Precursor	0	Germinating seed root
SCA-6_Chr6v1_18217	109.6	53.4643	KASC1_ARATHRecName: Full=3-oxoacyl-	0	Germinating seed root
SCA-6_Chr6v1_18885	37.8	18.2321	PLPHP_BOVINRecName: Full=Pyridoxal phosphate homeostasis protein; Short=PLP homeostasis protein; AltName: Full=Proline synthase co-transcribed bacterial homolog protein; AltName: Full=Pyridoxal phosphate-binding protein	1.08e-75	Germinating seed root
SCA-6_Chr7v1_20769	648.8	229.746	RS193_ARATHRecName: Full=40S ribosomal protein S19-3	2.83e-89	Germinating seed root
SCA-6_Chr8v1_21278	280.4	95.2321	TCPB_ARATHRecName: Full=T-complex protein 1 subunit beta; Short=TCP-1-beta; AltName: Full=CCT-beta; AltName: Full=Chaperonin CCT2	0	Germinating seed root
SCA-6_Chr8v1_21896	40.8	19.9018	PRXD1_XENLARecName: Full=Prolyl-tRNA synthetase associated domain-containing protein 1; AltName: Full=PrdX deacylase domain-containing protein 1; AltName: Full=Prolyl-tRNA synthetase associated domain-containing protein 1 pseudogene	6.53e-28	Germinating seed root
SCA-6_Chr8v1_22181	1608.2	733.92	RL3_ORYSJRecName: Full=60S ribosomal protein L3	0	Germinating seed root
SCA-6_Chr8v1_22511	82.6	35.817	---NA---	NA	Germinating seed root
SCA-6_Chr9v1_23551	858.2	418.25	RL31_PERFRRecName: Full=60S ribosomal protein L31	4.4e-72	Germinating seed root
SCA-6_Chr9v1_23605	29.8	14.2812	CYP5F_ARATHRecName: Full=Cytochrome B5-like protein; Short=AtCb5LP; AltName: Full=Cytochrome b5 isoform F; Short=AtCb5-F	4.86e-53	Germinating seed root
SCA-6_Chr9v1_24075	374.2	173.375	QCR72_ARATHRecName: Full=Cytochrome b-c1 complex subunit 7-2; AltName: Full=Complex III subunit VII	2.32e-71	Germinating seed root
SCA-6_Chr9v1_24737	495	209.964	RS23_ARATHRecName: Full=40S ribosomal protein S2-3; Short=AtRPS2C	4.54e-147	Germinating seed root
SCA-6_Chr9v1_24901	51.8	24.4911	PSA3_SPIOLRecName: Full=Proteasome subunit alpha type-3; AltName: Full=20S proteasome alpha subunit G; AltName: Full=20S proteasome subunit alpha-7; AltName: Full=Proteasome component C8	2.42e-105	Germinating seed root
SCA-6_Chr9v1_25104	50.4	24.125	NCLN_DANRERecName: Full=Nicalin-1; AltName: Full=Nicastrin-like protein 1; Flags: Precursor	3.27e-78	Germinating seed root
SCA-6_Chr9v1_25127	42	15.625	UMP2_ARATHRecName: Full=Uncharacterized protein At2g27730, mitochondrial; Flags: Precursor	5.45e-30	Germinating seed root
SCA-6_Chr9v1_25144	385.4	186.897	FER3_ARATHRecName: Full=Ferredoxin-3, chloroplastic; Short=AtFd3; Flags: Precursor	6.61e-66	Germinating seed root
SCA-6_Chr9v1_25146	282.2	136.554	---NA---	NA	Germinating seed root
SCA-6_Chr9v1_25563	51.8	24.4911	PSA3_SPIOLRecName: Full=Proteasome subunit alpha type-3; AltName: Full=20S proteasome alpha subunit G; AltName: Full=20S proteasome subunit alpha-7; AltName: Full=Proteasome component C8	2.42e-105	Germinating seed root
SCA-6_Chr9v1_25668	160.6	69.5536	SDH6_ARATHRecName: Full=Succinate dehydrogenase subunit 6, mitochondrial	1.66e-67	Germinating seed root
SCA-6_Chr9v1_25774	56.2	20.8661	UMP2_ARATHRecName: Full=Uncharacterized protein At2g27730, mitochondrial; Flags: Precursor	5.45e-30	Germinating seed root
SCA-6_Chr9v1_26181	861.2	320.058	R15A1_ARATHRecName: Full=40S ribosomal protein S15a-1	8.2e-92	Germinating seed root
SCA-6_Chr9v1_26521	1251.4	613.629	RL10_VITRIRecName: Full=60S ribosomal protein L10; AltName: Full=QM protein homolog	9.18e-156	Germinating seed root
SCA-6_Chr10v1_27176	61.2	30.317	CCL11_ARATHRecName: Full=Cyclin-L1-1; Short=CycL1;1; AltName: Full=Arginine-rich cyclin 1; Short=AtRCY1; AltName: Full=Protein MODIFIER OF SNC1 12	0	Germinating seed shoot
SCA-6_Chr10v1_27916	235.4	114.83	NDUA6_ARATHRecName: Full=NADH dehydrogenase	8.01e-66	Germinating seed shoot
SCA-6_Chr10v1_28267	76.6	36.5536	PCR10_ARATHRecName: Full=Protein PLANT CADMIUM RESISTANCE 10; Short=AtPCR10	5.82e-83	Germinating seed shoot
SCA-6_Chr1v1_00304	67.6	26.1071	GCA1_ARATHRecName: Full=Gamma carbonic anhydrase 1, mitochondrial; Short=AtCA1; Short=GAMMA CA1; Flags: Precursor	1.71e-173	Germinating seed shoot
SCA-6_Chr1v1_00369	75.2	37.4643	PP352_ARATHRecName: Full=Pentatricopeptide repeat-containing protein At4g36680, mitochondrial; Flags: Precursor	2.25e-91	Germinating seed shoot
SCA-6_Chr1v1_01900	161.8	65.2768	TRPC_ARATHRecName: Full=Indole-3-glycerol phosphate synthase, chloroplastic; Short=IGPS; Flags: Precursor	2.08e-173	Germinating seed shoot
SCA-6_Chr1v1_01994	1084	393.103	RL5_CUCSARecName: Full=60S ribosomal protein L5	4.02e-163	Germinating seed shoot
SCA-6_Chr3v1_08400	68.4	32.6741	MAM33_YEASTRecName: Full=Mitochondrial acidic protein MAM33; Flags: Precursor	5.95e-12	Germinating seed shoot
SCA-6_Chr4v1_11841	95.6	22.3482	AAR2_MACFARecName: Full=Protein AAR2 homolog; AltName: Full=AAR2 splicing factor homolog	1.06e-47	Germinating seed shoot
SCA-6_Chr4v1_11932	65	32.0089	PLST4_ARATHRecName: Full=Plastidic glucose transporter 4; Short=AtpGlcT	0	Germinating seed shoot
SCA-6_Chr4v1_13269	90.2	38.4509	---NA---	NA	Germinating seed shoot
SCA-6_Chr4v1_13573	190.8	78.0045	---NA---	NA	Germinating seed shoot
SCA-6_Chr6v1_18318	38.2	14.2232	UBTD2_DANRERecName: Full=Ubiquitin domain-containing protein 2	2.19e-15	Germinating seed shoot
SCA-6_Chr6v1_18583	33	13.8348	EPHA_MYCTURecName: Full=Epoxide hydrolase A; Short=EHB; AltName: Full=Epoxide hydrolase EphA	4.15e-44	Germinating seed shoot
SCA-6_Chr7v1_19401	661.8	219.321	APA1_ARATHRecName: Full=Aspartic proteinase A1; Flags: Precursor	0	Germinating seed shoot
SCA-6_Chr7v1_19930	167.4	76.7545	MTBC_RICCORecName: Full=Probable bifunctional methylthioribulose-1-phosphate dehydratase/enolase-phosphatase E1; Includes: RecName: Full=Methylthioribulose-1-phosphate dehydratase; Short=MTRu-1-P dehydratase; Includes: RecName: Full=Enolase-phosphatase E1; AltName: Full=2,3-diketo-5-methylthio-1-phosphopentane phosphatase	0	Germinating seed shoot
SCA-6_Chr8v1_21729	252.8	71.058	CX6B1_ARATHRecName: Full=Cytochrome c oxidase subunit 6b-1; Short=AtCOX6b-1	1.63e-65	Germinating seed shoot
SCA-6_Chr10v1_27360	73	35.2844	IF62_ARATHRecName: Full=Eukaryotic translation initiation factor 6-2; Short=AteIF-6;2	2.3e-162	Floral bud 5-10 mm
SCA-6_Chr10v1_27540	46	19.1067	---NA---	NA	Floral bud 5-10 mm
SCA-6_Chr10v1_28246	47.25	18.5689	---NA---	NA	Floral bud 5-10 mm
SCA-6_Chr1v1_00154	215.75	105.609	PSA7_CICARRecName: Full=Proteasome subunit alpha type-7; AltName: Full=20S proteasome alpha subunit D; AltName: Full=20S proteasome subunit alpha-4	3.32e-163	Floral bud 5-10 mm
SCA-6_Chr1v1_00243	62.5	23.5733	RTH_ARATHRecName: Full=Protein RTE1-HOMOLOG	1.37e-106	Floral bud 5-10 mm
SCA-6_Chr1v1_00251	47.75	22.24	CK5P1_ARATHRecName: Full=CDK5RAP1-like protein	0	Floral bud 5-10 mm
SCA-6_Chr1v1_00765	524.5	245.071	COX6A_ARATHRecName: Full=Cytochrome c oxidase subunit 6a, mitochondrial; Short=AtCOX6a; Flags: Precursor	2.19e-48	Floral bud 5-10 mm
SCA-6_Chr1v1_00879	188.75	92.2489	CUT1D_ARATHRecName: Full=Protein CURVATURE THYLAKOID 1D, chloroplastic; Flags: Precursor	2.14e-53	Floral bud 5-10 mm
SCA-6_Chr1v1_01396	67.25	21.4311	ACO13_HUMANRecName: Full=Acyl-coenzyme A thioesterase 13; Short=Acyl-CoA thioesterase 13; AltName: Full=Thioesterase superfamily member 2; Contains: RecName: Full=Acyl-coenzyme A thioesterase 13, N-terminally processed	6.52e-25	Floral bud 5-10 mm
SCA-6_Chr1v1_01602	44.5	13.5111	---NA---	NA	Floral bud 5-10 mm
SCA-6_Chr1v1_02335	227.5	66.0444	TAX1_ARATHRecName: Full=Signaling peptide TAXIMIN 1; Flags: Precursor	8.53e-30	Floral bud 5-10 mm
SCA-6_Chr1v1_02559	146.25	65.8533	RS15_ELAOLRecName: Full=40S ribosomal protein S15	7.22e-79	Floral bud 5-10 mm
SCA-6_Chr1v1_02583	75	25.3244	VATF_ARATHRecName: Full=V-type proton ATPase subunit F; Short=V-ATPase subunit F; AltName: Full=V-ATPase 14 kDa subunit; AltName: Full=Vacuolar H(+)-ATPase subunit F; AltName: Full=Vacuolar proton pump subunit F	3.16e-81	Floral bud 5-10 mm
SCA-6_Chr1v1_02622	127	57.2	LFG4_ARATHRecName: Full=Protein LIFEGUARD 4; Short=AtLFG4	1.4e-145	Floral bud 5-10 mm
SCA-6_Chr1v1_03289	2102.75	1.06667	NLTP6_AMBARRecName: Full=Non-specific lipid-transfer protein; Short=LTP; AltName: Full=Allergen Amb a VI; AltName: Full=Allergen Ra6; AltName: Full=Pollen allergen Amb a 6; AltName: Allergen=Amb a 6; Flags: Precursor	5.53e-18	Floral bud 5-10 mm
SCA-6_Chr1v1_03493	351.25	128.76	---NA---	NA	Floral bud 5-10 mm
SCA-6_Chr1v1_03536	116.75	47.4622	URM12_ARATHRecName: Full=Ubiquitin-related modifier 1 homolog 2	8.54e-56	Floral bud 5-10 mm
SCA-6_Chr1v1_03575	38.5	15.4311	CP18A_ARATHRecName: Full=Peptidyl-prolyl cis-trans isomerase CYP18-1; Short=PPIase CYP18-1; AltName: Full=Cyclophilin of 18 kDa 1; AltName: Full=Cyclophilin-18-1	1.09e-114	Floral bud 5-10 mm
SCA-6_Chr1v1_03597	106	30.2178	GSTZ_EUPESRecName: Full=Glutathione S-transferase zeta class	3.42e-87	Floral bud 5-10 mm
SCA-6_Chr1v1_03805	485.75	230.382	MGN_EUPLARecName: Full=Protein mago nashi homolog	3.6e-81	Floral bud 5-10 mm
SCA-6_Chr2v1_04406	49.75	10.7467	SR34A_ARATHRecName: Full=Serine/arginine-rich splicing factor SR34A; Short=At-SR34A; Short=At-SRp34A; Short=AtSR34A; AltName: Full=SER/ARG-rich protein 34A	2.28e-98	Floral bud 5-10 mm
SCA-6_Chr2v1_04558	75.5	26.9689	TPC2L_DICDIRecName: Full=Trafficking protein particle complex subunit 2-like protein	1.06e-43	Floral bud 5-10 mm
SCA-6_Chr2v1_05127	75.75	19.1822	Y2309_ARATHRecName: Full=Uncharacterized protein At2g23090	8.71e-44	Floral bud 5-10 mm
SCA-6_Chr2v1_05138	67	26.2889	HDAC6_HUMANRecName: Full=Histone deacetylase 6; Short=HD6	4.22e-18	Floral bud 5-10 mm
SCA-6_Chr2v1_05411	88	1.02667	DDPS6_ARATHRecName: Full=Dehydrodolichyl diphosphate synthase 6; Short=Dedol-PP synthase 6	5.84e-96	Floral bud 5-10 mm
SCA-6_Chr2v1_05717	222.25	1.02667	CWPX_ARATHRecName: Full=Putative cell wall protein; Flags: Precursor	1.69e-17	Floral bud 5-10 mm
SCA-6_Chr2v1_05781	595.75	274.564	BUB1_ARATHRecName: Full=Mitotic checkpoint serine/threonine-protein kinase BUB1; Short=AtBUB1; AltName: Full=Protein BUDDING UNINHIBITED BY BENZYMIDAZOL 1	0	Floral bud 5-10 mm
SCA-6_Chr2v1_06155	30.25	4.99556	ALT3_ARATHRecName: Full=Acyl-acyl carrier protein thioesterase ATL3, chloroplastic; AltName: Full=Acyl-ACP thioesterase ATL3; AltName: Full=Acyl-lipid thioesterase 3; Flags: Precursor	4.73e-88	Floral bud 5-10 mm
SCA-6_Chr2v1_06716	296.5	134.991	FABG1_BRANARecName: Full=3-oxoacyl-	5.31e-171	Floral bud 5-10 mm
SCA-6_Chr2v1_06747	76.25	37.8311	---NA---	NA	Floral bud 5-10 mm
SCA-6_Chr3v1_07580	36	17.7644	PP124_ARATHRecName: Full=Pentatricopeptide repeat-containing protein At1g74850, chloroplastic; AltName: Full=Protein PLASTID TRANSCRIPTIONALLY ACTIVE 2; Flags: Precursor	0	Floral bud 5-10 mm
SCA-6_Chr3v1_07646	264	122.022	SEM11_ARATHRecName: Full=Protein DELETION OF SUV3 SUPPRESSOR 1(I); Short=AtDSS1(I); AltName: Full=Probable 26S proteasome complex subunit sem1-1	7.38e-14	Floral bud 5-10 mm
SCA-6_Chr3v1_08166	52	22.7822	DCYD1_ARATHRecName: Full=Bifunctional D-cysteine desulfhydrase/1-aminocyclopropane-1-carboxylate deaminase, mitochondrial; AltName: Full=1-aminocyclopropane-1-carboxylic acid deaminase 1; Short=AtACD1; AltName: Full=AtD-CDes1; Short=D-CDes1; AltName: Full=D-CDES; Flags: Precursor	4.08e-105	Floral bud 5-10 mm
SCA-6_Chr3v1_08272	389.75	170.173	UBC2_ARATHRecName: Full=Ubiquitin-conjugating enzyme E2 2; AltName: Full=E2 ubiquitin-conjugating enzyme 2; AltName: Full=Ubiquitin carrier protein 2; AltName: Full=Ubiquitin-conjugating enzyme E2-17 kDa 2; AltName: Full=Ubiquitin-protein ligase 2	1.56e-110	Floral bud 5-10 mm
SCA-6_Chr3v1_08426	42	18.3022	PSNB_ARATHRecName: Full=Presenilin-like protein At2g29900	1.35e-68	Floral bud 5-10 mm
SCA-6_Chr3v1_08654	128	62.6933	MPC1_ARATHRecName: Full=Mitochondrial pyruvate carrier 1; Short=AtMPC1	6.44e-68	Floral bud 5-10 mm
SCA-6_Chr3v1_08890	58.75	21.9067	ASPG3_ARATHRecName: Full=Probable isoaspartyl peptidase/L-asparaginase 3; AltName: Full=L-asparagine amidohydrolase 3; Contains: RecName: Full=Isoaspartyl peptidase/L-asparaginase 3 subunit alpha; Contains: RecName: Full=Isoaspartyl peptidase/L-asparaginase 3 subunit beta; Flags: Precursor	4.03e-163	Floral bud 5-10 mm
SCA-6_Chr3v1_08979	112	35.2178	RS13_SOYBNRecName: Full=40S ribosomal protein S13	2.42e-106	Floral bud 5-10 mm
SCA-6_Chr3v1_09117	36.5	17.2222	FBL53_ARATHRecName: Full=F-box/LRR-repeat protein At3g48880	6.89e-152	Floral bud 5-10 mm
SCA-6_Chr3v1_09362	91.5	39.8267	ACBP2_ARATHRecName: Full=Acyl-CoA-binding domain-containing protein 2; Short=Acyl-CoA binding protein 2	1.54e-163	Floral bud 5-10 mm
SCA-6_Chr3v1_09570	51.75	25.7067	Y3567_ARATHRecName: Full=BTB/POZ domain-containing protein At3g05675	9.76e-122	Floral bud 5-10 mm
SCA-6_Chr3v1_09903	42.75	19.7422	---NA---	NA	Floral bud 5-10 mm
SCA-6_Chr3v1_09937	47.75	17.5289	TFB5_ARATHRecName: Full=General transcription and DNA repair factor IIH subunit TFB5; Short=AtTFB5; Short=TFIIH subunit TFB5; AltName: Full=RNA polymerase II transcription factor B subunit 5	8.4e-31	Floral bud 5-10 mm
SCA-6_Chr3v1_10049	319.75	78.7422	ERG3_ORYSIRecName: Full=Elicitor-responsive protein 3; AltName: Full=16 kDa phloem protein; AltName: Full=RPP16	1.1e-69	Floral bud 5-10 mm
SCA-6_Chr3v1_10374	364.5	121.729	DAD1_SOLLCRecName: Full=Dolichyl-diphosphooligosaccharide--protein glycosyltransferase subunit DAD1; Short=Oligosaccharyl transferase subunit DAD1; AltName: Full=Defender against cell death 1; Short=DAD-1	5.34e-76	Floral bud 5-10 mm
SCA-6_Chr3v1_10494	81.75	39.1956	RN181_XENLARecName: Full=E3 ubiquitin-protein ligase RNF181; AltName: Full=RING finger protein 181; AltName: Full=RING-type E3 ubiquitin transferase RNF181	7.19e-14	Floral bud 5-10 mm
SCA-6_Chr4v1_12080	49.75	22.5556	RNG1L_ARATHRecName: Full=E3 ubiquitin-protein ligase RING1-like; AltName: Full=RING finger protein 1; AltName: Full=RING-type E3 ubiquitin transferase RING1-like	6.88e-28	Floral bud 5-10 mm
SCA-6_Chr4v1_12084	318.75	1	EC12_ARATHRecName: Full=Egg cell-secreted protein 1.2; Flags: Precursor	9.37e-16	Floral bud 5-10 mm
SCA-6_Chr4v1_12085	308.5	1	EC12_ARATHRecName: Full=Egg cell-secreted protein 1.2; Flags: Precursor	2.06e-15	Floral bud 5-10 mm
SCA-6_Chr4v1_12269	642.25	2.62222	CHI5_ARATHRecName: Full=Endochitinase EP3; AltName: Full=Chitinase class IV; Short=AtchitIV; AltName: Full=Protein HOMOLOG OF CARROT EP3-3 CHITINASE; Short=AtEP3; Flags: Precursor	1.01e-112	Floral bud 5-10 mm
SCA-6_Chr4v1_12342	75	35.2889	GLO2D_ARATHRecName: Full=Probable hydroxyacylglutathione hydrolase 2, chloroplastic; AltName: Full=Glyoxalase 2-4; AltName: Full=Glyoxalase II; Short=Glx II; Flags: Precursor	0	Floral bud 5-10 mm
SCA-6_Chr4v1_12577	83.25	20.3778	TBC13_HUMANRecName: Full=TBC1 domain family member 13	9.81e-74	Floral bud 5-10 mm
SCA-6_Chr4v1_12696	77.25	25.4133	ING1_ARATHRecName: Full=PHD finger protein ING1; AltName: Full=Protein INHIBITOR OF GROWTH 1; Short=Protein AtING1	1.45e-105	Floral bud 5-10 mm
SCA-6_Chr4v1_13376	7471.75	3137.35	TCTP_ELAGVRecName: Full=Translationally-controlled tumor protein homolog; Short=TCTP	2.06e-110	Floral bud 5-10 mm
SCA-6_Chr4v1_13457	142.5	1.17778	MY111_ARATHRecName: Full=Transcription factor MYB111; AltName: Full=Myb-related protein 111; Short=AtMYB111; AltName: Full=Protein PRODUCTION OF FLAVONOL GLYCOSIDES 3	2.93e-74	Floral bud 5-10 mm
SCA-6_Chr4v1_13469	89.75	40.9111	SAR1A_ARATHRecName: Full=GTP-binding protein SAR1A	2.49e-138	Floral bud 5-10 mm
SCA-6_Chr4v1_13583	180.25	1	PMEI1_ARATHRecName: Full=Pectinesterase inhibitor 1; AltName: Full=Pectin methylesterase inhibitor 1; Short=AtPMEI1; Flags: Precursor	7.53e-08	Floral bud 5-10 mm
SCA-6_Chr5v1_13653	49.25	22.7333	GID4_MOUSERecName: Full=Glucose-induced degradation protein 4 homolog; AltName: Full=Vacuolar import and degradation protein 24 homolog	6.38e-30	Floral bud 5-10 mm
SCA-6_Chr5v1_14048	135.25	33.9689	OST4A_ORYSJRecName: Full=Dolichyl-diphosphooligosaccharide--protein glycosyltransferase subunit 4A	3.67e-18	Floral bud 5-10 mm
SCA-6_Chr5v1_14281	174.25	44.7778	CDC25_ARATHRecName: Full=Dual specificity phosphatase Cdc25; AltName: Full=Arath;CDC25; AltName: Full=Arsenate reductase; Short=AtASR; AltName: Full=Arsenate reductase 2; AltName: Full=Sulfurtransferase 5; Short=AtStr5	3.53e-68	Floral bud 5-10 mm
SCA-6_Chr5v1_14523	129.5	44.2889	VSP55_ARATHRecName: Full=Vacuolar protein sorting-associated protein 55 homolog	2.64e-34	Floral bud 5-10 mm
SCA-6_Chr5v1_14570	58	28.9556	---NA---	NA	Floral bud 5-10 mm
SCA-6_Chr5v1_14574	948.75	397.569	UEV1D_ARATHRecName: Full=Ubiquitin-conjugating enzyme E2 variant 1D; Short=Ubc enzyme variant 1D; AltName: Full=Protein MMS ZWEI HOMOLOG 4	2.91e-100	Floral bud 5-10 mm
SCA-6_Chr5v1_14703	50.75	21.2178	---NA---	NA	Floral bud 5-10 mm
SCA-6_Chr5v1_15045	130.75	50.3333	---NA---	NA	Floral bud 5-10 mm
SCA-6_Chr5v1_15165	139	49.3911	---NA---	NA	Floral bud 5-10 mm
SCA-6_Chr5v1_16093	70.25	34.1067	---NA---	NA	Floral bud 5-10 mm
SCA-6_Chr5v1_16432	50.25	23.3822	DNJA6_ARATHRecName: Full=Chaperone protein dnaJ A6, chloroplastic; Short=atDjA6; AltName: Full=Chaperone protein dnaJ A26; Short=AtDjA26; Flags: Precursor	8.27e-12	Floral bud 5-10 mm
SCA-6_Chr5v1_16605	82.25	31.6	RL18_BRAHWRecName: Full=50S ribosomal protein L18	1.14e-11	Floral bud 5-10 mm
SCA-6_Chr6v1_16820	60.25	29.1156	Y1295_ARATHRecName: Full=Uncharacterized PKHD-type hydroxylase At1g22950	2.27e-118	Floral bud 5-10 mm
SCA-6_Chr6v1_17031	198.75	1.16889	WIN1_ARATHRecName: Full=Ethylene-responsive transcription factor WIN1; AltName: Full=Protein SHINE 1; AltName: Full=Protein WAX INDUCER 1	6.91e-79	Floral bud 5-10 mm
SCA-6_Chr6v1_18615	238.5	61.6044	---NA---	NA	Floral bud 5-10 mm
SCA-6_Chr6v1_18808	101	40.0311	TOM1_TOBACRecName: Full=Tobamovirus multiplication protein 1; Short=NtTOM1	7.79e-176	Floral bud 5-10 mm
SCA-6_Chr8v1_21043	56.5	18.9289	RL27_NEOSMRecName: Full=50S ribosomal protein L27	1.71e-32	Floral bud 5-10 mm
SCA-6_Chr8v1_21053	93.75	25.5289	ERDL6_ARATHRecName: Full=Sugar transporter ERD6-like 6	0	Floral bud 5-10 mm
SCA-6_Chr8v1_21280	153.25	58.9911	---NA---	NA	Floral bud 5-10 mm
SCA-6_Chr8v1_21805	120	1.01778	NLTL5_ARATHRecName: Full=Non-specific lipid-transfer protein-like protein At5g64080; Flags: Precursor	7.83e-34	Floral bud 5-10 mm
SCA-6_Chr8v1_21934	926.5	416.742	VATL_GOSHIRecName: Full=V-type proton ATPase 16 kDa proteolipid subunit; Short=V-ATPase 16 kDa proteolipid subunit; AltName: Full=Vacuolar proton pump 16 kDa proteolipid subunit	3.53e-112	Floral bud 5-10 mm
SCA-6_Chr8v1_21984	75.5	30.4044	KTAP2_AEDAERecName: Full=Protein KRTCAP2 homolog; AltName: Full=Dolichyl-diphosphooligosaccharide--protein glycosyltransferase subunit KCP2; Short=Oligosaccharyl transferase subunit KCP2	1.09e-15	Floral bud 5-10 mm
SCA-6_Chr8v1_22124	43.75	14.5822	ZCIS_ARATHRecName: Full=15-cis-zeta-carotene isomerase, chloroplastic; Flags: Precursor	4.53e-171	Floral bud 5-10 mm
SCA-6_Chr8v1_22131	59	23.8978	MFL1_ARATHRecName: Full=Protein MITOFERRINLIKE 1, chloroplastic; Short=AtMFL1; Flags: Precursor	0	Floral bud 5-10 mm
SCA-6_Chr8v1_22145	149.5	70.0889	SDC1_ARATHRecName: Full=Serine decarboxylase; Short=AtSDC; AltName: Full=Protein EMBRYO DEFECTIVE 1075; AltName: Full=Serine decarboxylase 1; Short=AtSDC1	0	Floral bud 5-10 mm
SCA-6_Chr8v1_22435	536.75	259.836	---NA---	NA	Floral bud 5-10 mm
SCA-6_Chr9v1_23441	28.25	13.7022	THRC1_ARATHRecName: Full=Threonine synthase 1, chloroplastic; AltName: Full=Protein METHIONINE OVER-ACCUMULATOR 2; Flags: Precursor	0	Floral bud 5-10 mm
SCA-6_Chr9v1_23476	47.25	22.2489	---NA---	NA	Floral bud 5-10 mm
SCA-6_Chr9v1_23662	1166.5	301.471	PRX2_POPTRRecName: Full=Peroxiredoxin-2; Short=Prx; AltName: Full=1-Cys D-peroxiredoxin; AltName: Full=Peroxiredoxin II; AltName: Full=Thioredoxin peroxidase	8.37e-102	Floral bud 5-10 mm
SCA-6_Chr9v1_23672	102.75	47.5022	---NA---	NA	Floral bud 5-10 mm
SCA-6_Chr9v1_23988	762.25	342.676	RS113_ARATHRecName: Full=40S ribosomal protein S11-3	5.32e-55	Floral bud 5-10 mm
SCA-6_Chr9v1_24917	49.75	21.5333	GRIK1_ARATHRecName: Full=Serine/threonine-protein kinase GRIK1; AltName: Full=Protein GEMINIVIRUS REP INTERACTING KINASE 1; Short=Protein GRIK1; AltName: Full=SnRK1-activating protein kinase 2; Short=AtSnAK2	2.23e-44	Floral bud 5-10 mm
SCA-6_Chr9v1_25037	181.25	76.76	Y2179_DICDIRecName: Full=Putative phosphatidylglycerol/phosphatidylinositol transfer protein DDB_G0282179; Flags: Precursor	2.6e-14	Floral bud 5-10 mm
SCA-6_Chr9v1_25684	181.25	76.7511	Y2179_DICDIRecName: Full=Putative phosphatidylglycerol/phosphatidylinositol transfer protein DDB_G0282179; Flags: Precursor	2.6e-14	Floral bud 5-10 mm
SCA-6_Chr9v1_26165	465.5	175.671	---NA---	NA	Floral bud 5-10 mm
SCA-6_Chr9v1_26296	111.5	46.4044	---NA---	NA	Floral bud 5-10 mm
SCA-6_Chr9v1_26304	53.75	26.5067	---NA---	NA	Floral bud 5-10 mm
SCA-6_Chr1v1_03355	47.4	21.8571	ABIL1_ARATHRecName: Full=Protein ABIL1; AltName: Full=Abl interactor-like protein 1; Short=AtABIL1	4.17e-116	3-month Ortho C leaf
SCA-6_Chr5v1_13877	195.4	95.5312	ACCA_ARATHRecName: Full=Acetyl-coenzyme A carboxylase carboxyl transferase subunit alpha, chloroplastic; Short=ACCase subunit alpha; Short=Acetyl-CoA carboxylase carboxyltransferase subunit alpha; Flags: Precursor	0	3-month Ortho C leaf
SCA-6_Chr5v1_14263	134.4	66.3259	DPB_ARATHRecName: Full=Transcription factor-like protein DPB; AltName: Full=DP-like protein B; Short=AtDPbB; AltName: Full=E2F dimerization partner protein B	3.46e-171	3-month Ortho C leaf
SCA-6_Chr5v1_16608	184	86.317	PP19_ARATHRecName: Full=Serine/threonine-protein phosphatase PP1 isozyme 9; AltName: Full=Type one protein phosphatase 9	0	3-month Ortho C leaf
SCA-6_Chr1v1_03257	168.8	75.4643	---NA---	NA	3-month ortho E1 leaf
SCA-6_Chr2v1_05638	127	52.558	LRCC1_XENLARecName: Full=Leucine-rich repeat and coiled-coil domain-containing protein 1	1.74e-10	3-month ortho E1 leaf
SCA-6_Chr7v1_20270	49	22.8482	SYYM_ARATHRecName: Full=Tyrosine--tRNA ligase, chloroplastic/mitochondrial; AltName: Full=Protein EMBRYO DEFECTIVE 2768; AltName: Full=Protein EMBRYONIC FACTOR 31; AltName: Full=Tyrosyl-tRNA synthetase; Short=TyrRS; Flags: Precursor	0	3-month ortho E1 leaf
SCA-6_Chr8v1_21992	59.4	28.2009	ASHH2_ARATHRecName: Full=Histone-lysine N-methyltransferase ASHH2; AltName: Full=ASH1 homolog 2; AltName: Full=H3-K4-HMTase; AltName: Full=Histone H3-K36 methyltransferase 8; Short=H3-K36-HMTase 8; AltName: Full=Protein EARLY FLOWERING IN SHORT DAYS; AltName: Full=Protein LAZARUS 2; AltName: Full=Protein SET DOMAIN GROUP 8	0	3-month ortho E1 leaf
SCA-6_Chr9v1_24551	204.6	85.3661	PHSC_ARATHRecName: Full=Probable polyamine transporter At3g13620	0	3-month ortho E1 leaf
SCA-6_Chr10v1_27237	2038.25	883.702	UBL5_ARATHRecName: Full=Ubiquitin-like protein 5	4.17e-27	Open Flower
SCA-6_Chr10v1_27397	134.5	47.0889	PDPK2_ARATHRecName: Full=3-phosphoinositide-dependent protein kinase 2; Short=AtPDK2	0	Open Flower
SCA-6_Chr10v1_27406	1647.75	3.90667	TPS9_RICCORecName: Full=Probable terpene synthase 9; Short=RcSeTPS9	0	Open Flower
SCA-6_Chr10v1_27914	87.25	42.9111	CYP22_ARATHRecName: Full=Peptidyl-prolyl cis-trans isomerase CYP22; Short=PPIase CYP22; AltName: Full=Cyclophilin of 22 kDa; AltName: Full=Cyclophilin-22	2.04e-122	Open Flower
SCA-6_Chr10v1_28032	49	19.9644	SRR1_ARATHRecName: Full=Protein SENSITIVITY TO RED LIGHT REDUCED 1	1.4e-119	Open Flower
SCA-6_Chr10v1_28187	34	1.05778	C79A2_ARATHRecName: Full=Phenylalanine N-monooxygenase; AltName: Full=Cytochrome P450 79A2; AltName: Full=Phenylalanine N-hydroxylase	1.59e-91	Open Flower
SCA-6_Chr1v1_00094	762.75	1	GDL79_ARATHRecName: Full=GDSL esterase/lipase At5g33370; AltName: Full=Extracellular lipase At5g33370; Flags: Precursor	3.33e-65	Open Flower
SCA-6_Chr1v1_00193	36.25	1.12	SAU50_ARATHRecName: Full=Auxin-responsive protein SAUR50; AltName: Full=Protein SMALL AUXIN UP RNA 50	5.73e-57	Open Flower
SCA-6_Chr1v1_00605	151.75	46.3511	RER1A_ARATHRecName: Full=Protein RER1A; Short=AtRER1A	2.59e-62	Open Flower
SCA-6_Chr1v1_00707	149.5	57.48	NDUS4_ARATHRecName: Full=NADH dehydrogenase	1.23e-72	Open Flower
SCA-6_Chr1v1_01375	1401	1	CXE18_ARATHRecName: Full=Probable carboxylesterase 18; AltName: Full=AtCXE18	2.99e-124	Open Flower
SCA-6_Chr1v1_01429	75	36.7556	PCO4_ARATHRecName: Full=Plant cysteine oxidase 4	2.37e-116	Open Flower
SCA-6_Chr1v1_01749	131.75	44.9067	2A5G_ARATHRecName: Full=Serine/threonine protein phosphatase 2A 59 kDa regulatory subunit B' gamma isoform; Short=AtB' gamma; Short=PP2A, B' subunit, gamma isoform	0	Open Flower
SCA-6_Chr1v1_01862	186.25	75.6	SPLA_DICDIRecName: Full=Dual specificity protein kinase splA; AltName: Full=Non-receptor tyrosine kinase spore lysis A; AltName: Full=Tyrosine-protein kinase 1	1.05e-05	Open Flower
SCA-6_Chr1v1_02061	83.5	41.0356	---NA---	NA	Open Flower
SCA-6_Chr1v1_02283	79.5	20.4133	---NA---	NA	Open Flower
SCA-6_Chr1v1_02452	41.5	17.16	---NA---	NA	Open Flower
SCA-6_Chr1v1_02582	141.75	68.6222	U2AFB_ARATHRecName: Full=Splicing factor U2af small subunit B; AltName: Full=U2 auxiliary factor 35 kDa subunit B; AltName: Full=U2 small nuclear ribonucleoprotein auxiliary factor small subunit B; Short=U2 snRNP auxiliary factor small subunit B; AltName: Full=Zinc finger CCCH domain-containing protein 60; Short=AtC3H60	3.39e-136	Open Flower
SCA-6_Chr1v1_02836	130	47.1733	AT18A_ARATHRecName: Full=Autophagy-related protein 18a; Short=AtATG18a; AltName: Full=Protein PEROXISOME UNUSUAL POSITIONING 2	0	Open Flower
SCA-6_Chr1v1_02886	77.25	17.7333	OP164_ARATHRecName: Full=Outer envelope pore protein 16-4, chloroplastic; AltName: Full=Chloroplastic outer envelope pore protein of 16 kDa 4; Short=AtOEP16-4; Short=OEP16-4	5.6e-44	Open Flower
SCA-6_Chr1v1_03314	213	56.3067	EDR4_ARATHRecName: Full=Protein ENHANCED DISEASE RESISTANCE 4	6.55e-13	Open Flower
SCA-6_Chr1v1_03457	65.75	23.1956	---NA---	NA	Open Flower
SCA-6_Chr1v1_03650	521.5	174.547	ATG8F_ARATHRecName: Full=Autophagy-related protein 8f; AltName: Full=Autophagy-related ubiquitin-like modifier ATG8f; Short=AtAPG8f; Short=Protein autophagy 8f; Flags: Precursor	6.33e-70	Open Flower
SCA-6_Chr1v1_03803	418.5	171.76	YPTM2_MAIZERecName: Full=GTP-binding protein YPTM2	6.7e-137	Open Flower
SCA-6_Chr1v1_03984	80.5	38.7467	---NA---	NA	Open Flower
SCA-6_Chr2v1_04168	376.75	1.19111	C96AF_ARATHRecName: Full=Alkane hydroxylase MAH1; AltName: Full=Cytochrome P450 96A15; AltName: Full=Protein MID-CHAIN ALKANE HYDROXYLASE 1	3.52e-124	Open Flower
SCA-6_Chr2v1_04235	412.25	1.38222	CER1_ARATHRecName: Full=Very-long-chain aldehyde decarbonylase CER1; AltName: Full=Protein ECERIFERUM 1	6.06e-132	Open Flower
SCA-6_Chr2v1_04236	1493.75	1.57778	CER1_ARATHRecName: Full=Very-long-chain aldehyde decarbonylase CER1; AltName: Full=Protein ECERIFERUM 1	3.23e-147	Open Flower
SCA-6_Chr2v1_04465	110.25	48.4222	GPAT9_ARATHRecName: Full=Glycerol-3-phosphate acyltransferase 9; Short=AtGPAT9	0	Open Flower
SCA-6_Chr2v1_04682	49.5	1.04	SAU23_ARATHRecName: Full=Auxin-responsive protein SAUR23; AltName: Full=Protein SMALL AUXIN UP RNA 23	2.32e-35	Open Flower
SCA-6_Chr2v1_04843	148	37.9467	GLYC6_ARATHRecName: Full=Serine hydroxymethyltransferase 6; Short=AtSHMT6; AltName: Full=Glycine hydroxymethyltransferase 6; AltName: Full=Serine methylase 6	0	Open Flower
SCA-6_Chr2v1_04876	139.75	2.19111	PLRX1_ARATHRecName: Full=Pollen-specific leucine-rich repeat extensin-like protein 1; Short=AtPEX1; Short=Pollen-specific LRR/EXTENSIN1; AltName: Full=Cell wall hydroxyproline-rich glycoprotein; Flags: Precursor	0	Open Flower
SCA-6_Chr2v1_04928	582.25	93.5911	PTGR3_MOUSERecName: Full=Prostaglandin reductase-3; Short=PTGR-3; AltName: Full=15-oxoprostaglandin 13-reductase; AltName: Full=Zinc-binding alcohol dehydrogenase domain-containing protein 2	6.49e-90	Open Flower
SCA-6_Chr2v1_05165	71.5	17.5822	---NA---	NA	Open Flower
SCA-6_Chr2v1_05173	167	76.4711	MRS23_ARATHRecName: Full=Magnesium transporter MRS2-3; AltName: Full=Magnesium Transporter 4; Short=AtMGT4	0	Open Flower
SCA-6_Chr2v1_05444	100	26.72	SYEM_ARATHRecName: Full=Glutamate--tRNA ligase, chloroplastic/mitochondrial; AltName: Full=AtERS; AltName: Full=Glutamyl-tRNA synthetase; Short=GluRS; AltName: Full=Protein OVULE ABORTION 3; Flags: Precursor	0	Open Flower
SCA-6_Chr2v1_05480	45.25	14.9822	WDR26_ARATHRecName: Full=WD repeat-containing protein 26 homolog; Short=AtWDR26	0	Open Flower
SCA-6_Chr2v1_05499	59.25	27.7022	CHR28_ARATHRecName: Full=Helicase-like transcription factor CHR28; AltName: Full=Protein CHROMATIN REMODELING 28; AltName: Full=Protein SNF2-RING-HELICASE-LIKE 2	0	Open Flower
SCA-6_Chr2v1_05505	61.25	19.0444	CALU_RABITRecName: Full=Calumenin; Flags: Precursor	8.63e-13	Open Flower
SCA-6_Chr2v1_05515	89.25	29.56	MYO1_ARATHRecName: Full=Myosin-1; AltName: Full=AtATM1	0	Open Flower
SCA-6_Chr2v1_05546	320	128.387	YLS8_ARATHRecName: Full=Thioredoxin-like protein YLS8; AltName: Full=Protein YELLOW-LEAF-SPECIFIC GENE 8	5.37e-104	Open Flower
SCA-6_Chr2v1_05853	68	25.0222	MDA2_ARATHRecName: Full=Mediator-associated protein 2	5.24e-22	Open Flower
SCA-6_Chr2v1_06229	134.75	60.5956	PP2A_HEVBRRecName: Full=Serine/threonine-protein phosphatase PP2A catalytic subunit	0	Open Flower
SCA-6_Chr2v1_06286	110.25	33.0178	ENT1_ARATHRecName: Full=Equilibrative nucleotide transporter 1; Short=AtENT1; AltName: Full=Nucleoside transporter ENT1	0	Open Flower
SCA-6_Chr2v1_06350	130.5	43.1378	ENT1_ARATHRecName: Full=Equilibrative nucleotide transporter 1; Short=AtENT1; AltName: Full=Nucleoside transporter ENT1	0	Open Flower
SCA-6_Chr2v1_06898	63.25	26.9778	PUB62_ARATHRecName: Full=U-box domain-containing protein 62; AltName: Full=Plant U-box protein 62; AltName: Full=RING-type E3 ubiquitin transferase PUB62	1.16e-37	Open Flower
SCA-6_Chr2v1_07016	98	32.4889	CCZ1A_ARATHRecName: Full=Vacuolar fusion protein CCZ1 homolog A	0	Open Flower
SCA-6_Chr2v1_07239	72.75	36.2933	PPR58_ARATHRecName: Full=Pentatricopeptide repeat-containing protein At1g26460, mitochondrial; Flags: Precursor	0	Open Flower
SCA-6_Chr2v1_07260	87.75	39.5733	PPA2_ARATHRecName: Full=Probable inactive purple acid phosphatase 2; Flags: Precursor	0	Open Flower
SCA-6_Chr2v1_07465	400.25	196.316	RD23C_ARATHRecName: Full=Ubiquitin receptor RAD23c; Short=AtRAD23c; AltName: Full=Putative DNA repair protein RAD23-3; AltName: Full=RAD23-like protein 3; Short=AtRAD23-3	0	Open Flower
SCA-6_Chr3v1_07600	316	4.44444	---NA---	NA	Open Flower
SCA-6_Chr3v1_07821	208.25	24.0178	LICH_CROADRecName: Full=Putative lysosomal acid lipase/cholesteryl ester hydrolase; Short=Acid cholesteryl ester hydrolase; Short=LAL; AltName: Full=Cholesteryl esterase; AltName: Full=Lipase A; AltName: Full=Sterol esterase; Flags: Precursor	1.72e-06	Open Flower
SCA-6_Chr3v1_08410	67.25	28.3111	CAND2_ARATHRecName: Full=Protein CANDIDATE G-PROTEIN COUPLED RECEPTOR 2; Short=AtCand2; AltName: Full=Protein PHYTOMELATONIN RECEPTOR 1	3.55e-123	Open Flower
SCA-6_Chr3v1_08755	162.25	57.4978	UBC27_ARATHRecName: Full=Ubiquitin-conjugating enzyme E2 27; AltName: Full=E2 ubiquitin-conjugating enzyme 27; AltName: Full=Ubiquitin carrier protein 27	2.34e-112	Open Flower
SCA-6_Chr3v1_08786	288.25	88.4578	AML1_ARATHRecName: Full=Protein MEI2-like 1; Short=AML1; AltName: Full=MEI2-like protein 1	0	Open Flower
SCA-6_Chr3v1_08790	91	22.4311	BON1_ARATHRecName: Full=Protein BONZAI 1; AltName: Full=COPINE 1	0	Open Flower
SCA-6_Chr3v1_09392	791.5	318.556	6PGL4_ORYSIRecName: Full=Probable 6-phosphogluconolactonase 4, chloroplastic; Short=6PGL 4; Flags: Precursor	1.42e-131	Open Flower
SCA-6_Chr3v1_09493	128	1.40889	FB346_ARATHRecName: Full=F-box protein At3g44326	1.22e-33	Open Flower
SCA-6_Chr3v1_09529	1391.75	6.69778	BDG3_ARATHRecName: Full=Probable lysophospholipase BODYGUARD 3; Short=AtBDG3; Flags: Precursor	0	Open Flower
SCA-6_Chr3v1_09560	68.5	29.7156	WNK4_ORYSJRecName: Full=Probable serine/threonine-protein kinase WNK4; Short=OsWNK4; AltName: Full=Protein kinase with no lysine 4	0	Open Flower
SCA-6_Chr3v1_10271	89.75	41.9067	GDL62_ARATHRecName: Full=GDSL esterase/lipase At4g10955	4.05e-166	Open Flower
SCA-6_Chr3v1_10297	61.25	29.3067	CDKE1_ARATHRecName: Full=Cyclin-dependent kinase E-1; Short=CDKE;1; AltName: Full=Cyclin-dependent kinase 8; AltName: Full=Protein HUA ENHANCER 3	0	Open Flower
SCA-6_Chr3v1_10433	230.5	57.5644	MOB1A_ARATHRecName: Full=MOB kinase activator-like 1A; AltName: Full=Mob1 homolog 1A; AltName: Full=Mps one binder kinase activator-like 1A	1.52e-144	Open Flower
SCA-6_Chr4v1_10627	60	26.1956	---NA---	NA	Open Flower
SCA-6_Chr4v1_10870	78.5	18.2311	RPE1_ORYSJRecName: Full=Ribulose-phosphate 3-epimerase, cytoplasmic isoform; AltName: Full=Cyt-RPEase; AltName: Full=Pentose-5-phosphate 3-epimerase; Short=PPE; AltName: Full=RPEcyt; AltName: Full=Ribulose-5-phosphate-epimerase	2.84e-135	Open Flower
SCA-6_Chr4v1_11084	78.5	18.2311	RPE1_ORYSJRecName: Full=Ribulose-phosphate 3-epimerase, cytoplasmic isoform; AltName: Full=Cyt-RPEase; AltName: Full=Pentose-5-phosphate 3-epimerase; Short=PPE; AltName: Full=RPEcyt; AltName: Full=Ribulose-5-phosphate-epimerase	2.84e-135	Open Flower
SCA-6_Chr4v1_11536	414.75	119.129	SCPDL_ARATHRecName: Full=Probable mitochondrial saccharopine dehydrogenase-like oxidoreductase At5g39410; Short=SDH	0	Open Flower
SCA-6_Chr4v1_11845	48.5	19.2267	---NA---	NA	Open Flower
SCA-6_Chr4v1_12004	496.75	216.849	CCB12_ORYSJRecName: Full=Cyclin-B1-2; AltName: Full=G2/mitotic-specific cyclin-B1-2; Short=CycB1;2	5.31e-26	Open Flower
SCA-6_Chr4v1_12148	101	25.5022	---NA---	NA	Open Flower
SCA-6_Chr4v1_12397	116.75	53.9867	SIPL2_ORYSJRecName: Full=Signal peptide peptidase-like 2; Short=OsSPPL2; Flags: Precursor	0	Open Flower
SCA-6_Chr4v1_12745	63.75	28.8578	BPM1_ARATHRecName: Full=BTB/POZ and MATH domain-containing protein 1; AltName: Full=Protein BTB-POZ AND MATH DOMAIN 1; Short=AtBPM1	2.62e-84	Open Flower
SCA-6_Chr4v1_12837	116.5	55.6844	KMS1_ARATHRecName: Full=Vacuole membrane protein KMS1; AltName: Full=Protein KILLING ME SLOWLY 1	0	Open Flower
SCA-6_Chr4v1_13000	102.75	43.8889	UAH_ARATHRecName: Full=Ureidoglycolate hydrolase; Short=AtUAH; AltName: Full=Allantoate amidohydrolase 2; Short=AtAHH2; AltName: Full=Ureidoglycolate amidohydrolase; Flags: Precursor	7.05e-21	Open Flower
SCA-6_Chr5v1_14003	98.5	40.3289	FTSH8_ORYSJRecName: Full=ATP-dependent zinc metalloprotease FTSH 8, mitochondrial; Short=OsFTSH8; Flags: Precursor	0	Open Flower
SCA-6_Chr5v1_14141	84.25	36.0267	TOP6A_ARATHRecName: Full=DNA topoisomerase 6 subunit A; Short=AtTOP6A; AltName: Full=Meiotic recombination protein SPO11-3; Short=AtSPO11-3; AltName: Full=Protein BRASSINOSTEROID INSENSITIVE 5; AltName: Full=Protein ROOT HAIRLESS 2	0	Open Flower
SCA-6_Chr5v1_14213	81.25	26.9067	ARFR_ORYSJRecName: Full=Auxin response factor 18; AltName: Full=OsARF10	0	Open Flower
SCA-6_Chr5v1_14745	303	130.564	MD26B_ARATHRecName: Full=Probable mediator of RNA polymerase II transcription subunit 26b	3.88e-127	Open Flower
SCA-6_Chr5v1_15264	184.5	54.5867	P2C33_ARATHRecName: Full=Probable protein phosphatase 2C 33; Short=AtPP2C33; AltName: Full=AtPPC6;1	0	Open Flower
SCA-6_Chr5v1_15496	172	85.2489	CBSX6_ARATHRecName: Full=CBS domain-containing protein CBSX6	0	Open Flower
SCA-6_Chr5v1_15876	111.25	18.2133	PSNA_ARATHRecName: Full=Presenilin-like protein At1g08700	0	Open Flower
SCA-6_Chr5v1_15939	131.25	1.07556	NEC1_PETHYRecName: Full=Bidirectional sugar transporter NEC1; AltName: Full=NEC1	2.04e-97	Open Flower
SCA-6_Chr5v1_16184	46.25	1.39111	SUVR4_ARATHRecName: Full=Histone-lysine N-methyltransferase SUVR4; AltName: Full=Protein SET DOMAIN GROUP 31; AltName: Full=Suppressor of variegation 3-9-related protein 4; Short=Su(var)3-9-related protein 4	0	Open Flower
SCA-6_Chr5v1_16326	64.75	32.3556	MED14_ARATHRecName: Full=Mediator of RNA polymerase II transcription subunit 14; AltName: Full=Protein STRUWWELPETER; Short=AtSWP	0	Open Flower
SCA-6_Chr6v1_16797	76.5	26.2133	DRP2B_ARATHRecName: Full=Dynamin-2B; AltName: Full=Dynamin-like protein 3; AltName: Full=Dynamin-related protein 2B	1.82e-57	Open Flower
SCA-6_Chr6v1_16837	9133.5	16.1467	CSPL5_POPTRRecName: Full=CASP-like protein 1B2; Short=PtCASPL1B2	2.42e-85	Open Flower
SCA-6_Chr6v1_17190	62.75	18.8356	COG2_HUMANRecName: Full=Conserved oligomeric Golgi complex subunit 2; Short=COG complex subunit 2; AltName: Full=Component of oligomeric Golgi complex 2; AltName: Full=Low density lipoprotein receptor defect C-complementing protein	2.34e-90	Open Flower
SCA-6_Chr6v1_17197	98	38.5778	CAF1G_ARATHRecName: Full=Probable CCR4-associated factor 1 homolog 7	4.86e-168	Open Flower
SCA-6_Chr6v1_17357	136.5	65.6978	YIPF6_XENTRRecName: Full=Protein YIPF6; AltName: Full=YIP1 family member 6	1.37e-36	Open Flower
SCA-6_Chr6v1_17859	53.75	22.1111	RL34_PSEA6RecName: Full=50S ribosomal protein L34	1.09e-12	Open Flower
SCA-6_Chr6v1_17863	247	54.7111	---NA---	NA	Open Flower
SCA-6_Chr6v1_17972	502.5	1.32	KASC2_ARATHRecName: Full=3-oxoacyl-	0	Open Flower
SCA-6_Chr6v1_17995	98.25	1.03556	GLIP1_ARATHRecName: Full=GDSL esterase/lipase 1; AltName: Full=Extracellular lipase 1; Flags: Precursor	7.46e-104	Open Flower
SCA-6_Chr6v1_18022	48.75	16.7822	---NA---	NA	Open Flower
SCA-6_Chr6v1_18047	1087.5	323.044	SERIC_NEMVERecName: Full=Probable serine incorporator	2.18e-58	Open Flower
SCA-6_Chr6v1_18077	81	22.9911	SRP19_ORYSJRecName: Full=Signal recognition particle 19 kDa protein; Short=SRP19	5.02e-60	Open Flower
SCA-6_Chr6v1_18196	2633.5	2.57333	---NA---	NA	Open Flower
SCA-6_Chr6v1_18197	161	1.10667	---NA---	NA	Open Flower
SCA-6_Chr6v1_18687	153.75	55.9689	CSU1_ARATHRecName: Full=E3 ubiquitin-protein ligase CSU1; AltName: Full=Protein COP1 SUPPRESSOR 1; AltName: Full=RING-type E3 ubiquitin transferase CSU1	1.28e-179	Open Flower
SCA-6_Chr6v1_18980	219.5	61.2267	RNP1_ARATHRecName: Full=Heterogeneous nuclear ribonucleoprotein 1; Short=hnRNP1	2.38e-72	Open Flower
SCA-6_Chr6v1_19053	200	71.2622	RAB1C_ARATHRecName: Full=Ras-related protein RABB1c; Short=AtRABB1c; AltName: Full=Ras-related protein Rab2A; Short=AtRab2A	8.14e-145	Open Flower
SCA-6_Chr7v1_19181	148.5	39.6889	SFH1_ARATHRecName: Full=Phosphatidylinositol/phosphatidylcholine transfer protein SFH1; AltName: Full=Phosphatidylinositol transfer protein 1; Short=AtPITP1; AltName: Full=Protein CAN OF WORMS1; AltName: Full=Protein SEC FOURTEEN HOMOLOGS 1; Short=AtSFH1; AltName: Full=Protein SHORT ROOT HAIR 1	5.62e-23	Open Flower
SCA-6_Chr7v1_19248	4471.5	1.04	FACR4_ARATHRecName: Full=Probable fatty acyl-CoA reductase 4	0	Open Flower
SCA-6_Chr7v1_19250	289.25	1.11556	FACR4_ARATHRecName: Full=Probable fatty acyl-CoA reductase 4	6.96e-24	Open Flower
SCA-6_Chr7v1_19281	1173	1.01333	FACR5_ARATHRecName: Full=Probable fatty acyl-CoA reductase 5	6.05e-93	Open Flower
SCA-6_Chr7v1_19336	164.25	73.7111	SYP51_ARATHRecName: Full=Syntaxin-51; Short=AtSYP51	2.38e-113	Open Flower
SCA-6_Chr7v1_19350	69	20.1111	PPX2_ARATHRecName: Full=Serine/threonine-protein phosphatase PP-X isozyme 2	0	Open Flower
SCA-6_Chr7v1_20093	232	105.658	MBF1B_ARATHRecName: Full=Multiprotein-bridging factor 1b	4.78e-85	Open Flower
SCA-6_Chr7v1_20176	113.5	43.5822	GGH2_ARATHRecName: Full=Gamma-glutamyl hydrolase 2; Short=AtGGH2; AltName: Full=Conjugase; AltName: Full=GH; AltName: Full=Gamma-Glu-X carboxypeptidase; Flags: Precursor	2.04e-178	Open Flower
SCA-6_Chr7v1_20317	109.25	27.92	YNBD_ECOLIRecName: Full=Uncharacterized protein YnbD	2.63e-19	Open Flower
SCA-6_Chr7v1_20628	35.5	1.08444	---NA---	NA	Open Flower
SCA-6_Chr8v1_21054	194.5	67.4311	MAG1_SCHPORecName: Full=DNA-3-methyladenine glycosylase 1; AltName: Full=3-methyladenine DNA glycosidase 1; AltName: Full=3MEA DNA glycosylase 1	4.55e-27	Open Flower
SCA-6_Chr8v1_21368	384	1.54667	DLO2_ARATHRecName: Full=Protein DMR6-LIKE OXYGENASE 2; AltName: Full=2-oxoglutarate (2OG)-Fe(II) oxygenase-like protein DLO2; AltName: Full=Salicylate 3-hydroxylase DLO2; Short=S3H DLO2; Short=SA 3-hydroxylase DLO2; Short=Salicylic acid 3-hydroxylase DLO2	1.98e-79	Open Flower
SCA-6_Chr8v1_21451	1197.25	8.84889	CER2_ARATHRecName: Full=Protein ECERIFERUM 2	1.08e-106	Open Flower
SCA-6_Chr8v1_21513	56	15.8933	UFC1_ARATHRecName: Full=Ubiquitin-fold modifier-conjugating enzyme 1; AltName: Full=Ufm1-conjugating enzyme 1	3.94e-125	Open Flower
SCA-6_Chr8v1_21672	87.5	21.4889	SKI3_ARATHRecName: Full=Tetratricopeptide repeat protein SKI3; AltName: Full=Protein SKI3 homolog; Short=AtSKI3	0	Open Flower
SCA-6_Chr8v1_21875	484.5	101.396	UFM1_ARATHRecName: Full=Ubiquitin-fold modifier 1; Flags: Precursor	2.47e-56	Open Flower
SCA-6_Chr8v1_22310	132.75	28.9156	ATL7_ARATHRecName: Full=RING-H2 finger protein ATL7; AltName: Full=RING-type E3 ubiquitin transferase ATL7	2.92e-67	Open Flower
SCA-6_Chr8v1_22582	65.25	20.5378	PTP1_ARATHRecName: Full=Protein-tyrosine-phosphatase PTP1; AltName: Full=Protein tyrosine phosphatase 1; Short=AtPTP1	5.91e-159	Open Flower
SCA-6_Chr9v1_22800	206.5	95.12	HPAT1_ARATHRecName: Full=Hydroxyproline O-arabinosyltransferase 1	0	Open Flower
SCA-6_Chr9v1_22806	77.75	35.04	MICU_ARATHRecName: Full=Calcium uptake protein, mitochondrial; AltName: Full=Mitochondrial calcium uniporter; Flags: Precursor	0	Open Flower
SCA-6_Chr9v1_23109	74	26.3867	---NA---	NA	Open Flower
SCA-6_Chr9v1_23260	88.5	30.4756	4-isomerase; AltName: Full=Cholesterol dehydrogenase; Includes: RecName: Full=3-beta-hydroxy-Delta(5)-steroid dehydrogenase; Short=3-beta-HSD; Short=3BHSD; AltName: Full=3-beta hydroxysterol dehydrogenase; AltName: Full=3-beta-hydroxy-5-ene steroid dehydrogenase; AltName: Full=Progesterone reductase; Includes: RecName: Full=Steroid Delta-isomerase; AltName: Full=Delta-5-3-ketosteroid isomerase	0	Open Flower
SCA-6_Chr9v1_23577	81.25	31.9244	DSP8_ARATHRecName: Full=Putative dual specificity protein phosphatase DSP8	3.69e-77	Open Flower
SCA-6_Chr9v1_23582	89.25	21.2711	DERL1_ARATHRecName: Full=Derlin-1; AltName: Full=AtDerlin1-1	7.39e-122	Open Flower
SCA-6_Chr9v1_23922	72.25	26.3422	CLCG_ARATHRecName: Full=Putative chloride channel-like protein CLC-g; AltName: Full=CBS domain-containing protein CBSCLC6	0	Open Flower
SCA-6_Chr9v1_23952	101.25	22.32	---NA---	NA	Open Flower
SCA-6_Chr9v1_23996	131.25	38.9911	RNF12_MOUSERecName: Full=E3 ubiquitin-protein ligase RLIM; AltName: Full=LIM domain-interacting RING finger protein; AltName: Full=RING finger LIM domain-binding protein; Short=R-LIM; AltName: Full=RING finger protein 12; AltName: Full=RING-type E3 ubiquitin transferase RLIM	2.91e-12	Open Flower
SCA-6_Chr9v1_25256	75.25	9.79556	ASPL2_ARATHRecName: Full=Aspartic proteinase-like protein 2; Flags: Precursor	5.32e-56	Open Flower
SCA-6_Chr9v1_25265	139.5	1.30222	---NA---	NA	Open Flower
SCA-6_Chr9v1_25753	79	23.2889	NCLN_DANRERecName: Full=Nicalin-1; AltName: Full=Nicastrin-like protein 1; Flags: Precursor	9.17e-79	Open Flower
SCA-6_Chr9v1_25892	75.25	9.79556	ASPL2_ARATHRecName: Full=Aspartic proteinase-like protein 2; Flags: Precursor	5.32e-56	Open Flower
SCA-6_Chr9v1_25902	139.5	1.30222	---NA---	NA	Open Flower
SCA-6_Chr9v1_26171	75.75	1.68889	---NA---	NA	Open Flower
SCA-6_Chr9v1_26424	314.75	105.893	UBE11_ARATHRecName: Full=Ubiquitin-activating enzyme E1 1; Short=AtUBA1; AltName: Full=Protein MODIFIER OF SNC1 5	0	Open Flower
SCA-6_Chr9v1_26467	62.25	1.2	SAG20_ARATHRecName: Full=Senescence associated gene 20; AltName: Full=Protein WOUND-INDUCED 12; Short=AtWI-12	6.88e-30	Open Flower
SCA-6_Chr1v1_00548	349.2	128.518	RNP1_ARATHRecName: Full=Heterogeneous nuclear ribonucleoprotein 1; Short=hnRNP1	3.43e-29	3-month orthotropic E2 leaf
SCA-6_Chr1v1_03246	30	12.625	WDR44_XENLARecName: Full=WD repeat-containing protein 44	6.6e-55	3-month orthotropic E2 leaf
SCA-6_Chr3v1_09221	72.6	32.6161	---NA---	NA	3-month orthotropic E2 leaf
SCA-6_Chr9v1_22785	80.4	35.8214	AAT5_ARATHRecName: Full=Aspartate aminotransferase, chloroplastic; AltName: Full=Transaminase A; Flags: Precursor	0	3-month orthotropic E2 leaf
SCA-6_Chr10v1_27141	83	41.2578	---NA---	NA	Premeiotic floral bud 1 mm
SCA-6_Chr10v1_27297	65.25	31.3378	U2A2B_NICPLRecName: Full=Splicing factor U2af large subunit B; AltName: Full=NpU2AF65b; AltName: Full=U2 auxiliary factor 65 kDa subunit B; AltName: Full=U2 small nuclear ribonucleoprotein auxiliary factor large subunit B; Short=U2 snRNP auxiliary factor large subunit B	0	Premeiotic floral bud 1 mm
SCA-6_Chr1v1_00910	48.5	21.2756	SCAI_HUMANRecName: Full=Protein SCAI; AltName: Full=Suppressor of cancer cell invasion protein	5.29e-86	Premeiotic floral bud 1 mm
SCA-6_Chr1v1_01062	91.25	39.6044	---NA---	NA	Premeiotic floral bud 1 mm
SCA-6_Chr1v1_02694	42.5	15.0756	ERCC2_ARATHRecName: Full=General transcription and DNA repair factor IIH helicase subunit XPD; Short=TFIIH subunit XPD; AltName: Full=ERCC2 homolog; AltName: Full=RAD3 homolog; AltName: Full=UV hypersensitive protein 6; Short=AtUVH6; AltName: Full=XPD homolog; Short=AtXPD	0	Premeiotic floral bud 1 mm
SCA-6_Chr1v1_03051	70.25	33.6533	SWC4_ARATHRecName: Full=SWR1-complex protein 4	0	Premeiotic floral bud 1 mm
SCA-6_Chr1v1_03333	32.5	13.2578	RRP41_ARATHRecName: Full=Exosome complex component RRP41 homolog; AltName: Full=Ribosomal RNA-processing protein 41; Short=AtRRP41; Short=AtRrp41p	5.71e-144	Premeiotic floral bud 1 mm
SCA-6_Chr1v1_03968	1467	54.5378	---NA---	NA	Premeiotic floral bud 1 mm
SCA-6_Chr2v1_04219	44.75	19.6667	HIS1B_ARATHRecName: Full=ATP phosphoribosyltransferase 2, chloroplastic; Short=ATP-PRTase 2; Short=AtATP-PRT2; Flags: Precursor	0	Premeiotic floral bud 1 mm
SCA-6_Chr2v1_05105	45	17.5289	TIPRL_ARATHRecName: Full=TIP41-like protein	3.71e-161	Premeiotic floral bud 1 mm
SCA-6_Chr2v1_05178	60	21.3733	THYN1_RATRecName: Full=Thymocyte nuclear protein 1	3.59e-15	Premeiotic floral bud 1 mm
SCA-6_Chr2v1_05458	206.25	1.05333	TKPR1_ARATHRecName: Full=Tetraketide alpha-pyrone reductase 1; AltName: Full=Protein DIHYDROFLAVONOL 4-REDUCTASE-LIKE 1	0	Premeiotic floral bud 1 mm
SCA-6_Chr2v1_05567	43.25	20.6711	---NA---	NA	Premeiotic floral bud 1 mm
SCA-6_Chr2v1_06737	66	32.8933	TRXO1_ARATHRecName: Full=Thioredoxin O1, mitochondrial; Short=AtTrxo1; Flags: Precursor	1.74e-45	Premeiotic floral bud 1 mm
SCA-6_Chr2v1_07094	96.5	35.6089	B3GT2_ARATHRecName: Full=Probable beta-1,3-galactosyltransferase 2	0	Premeiotic floral bud 1 mm
SCA-6_Chr3v1_07655	38.75	17.7333	SIS3_ARATHRecName: Full=E3 ubiquitin-protein ligase SIS3; AltName: Full=Protein SUGAR INSENSITIVE 3; AltName: Full=RING-type E3 ubiquitin transferase SIS3; Flags: Precursor	0	Premeiotic floral bud 1 mm
SCA-6_Chr3v1_07862	761	1.90222	YLS3_ARATHRecName: Full=Protein YLS3; AltName: Full=Protein YELLOW-LEAF-SPECIFIC GENE 3; AltName: Full=Xylogen-like protein 9; Short=AtXYLP9; Flags: Precursor	9.36e-10	Premeiotic floral bud 1 mm
SCA-6_Chr3v1_08662	77.25	35.12	ASSY_ARATHRecName: Full=Argininosuccinate synthase, chloroplastic; AltName: Full=Citrulline--aspartate ligase; Flags: Precursor	0	Premeiotic floral bud 1 mm
SCA-6_Chr3v1_09087	1062.5	1.03111	MEN8_SILLARecName: Full=Protein MEN-8; Flags: Precursor	1.93e-26	Premeiotic floral bud 1 mm
SCA-6_Chr3v1_09379	54.75	20.3289	OEP37_PEARecName: Full=Outer envelope pore protein 37, chloroplastic; AltName: Full=Chloroplastic outer envelope pore protein of 37 kDa; Short=PsOEP37; Flags: Precursor	2.95e-164	Premeiotic floral bud 1 mm
SCA-6_Chr3v1_10079	67.75	15.9556	AHL5_ARATHRecName: Full=AT-hook motif nuclear-localized protein 5	3.16e-109	Premeiotic floral bud 1 mm
SCA-6_Chr3v1_10462	40.75	15.4533	WTR35_ARATHRecName: Full=WAT1-related protein At4g19185	0	Premeiotic floral bud 1 mm
SCA-6_Chr4v1_10813	38.25	15.84	AUG6_ARATHRecName: Full=AUGMIN subunit 6	0	Premeiotic floral bud 1 mm
SCA-6_Chr4v1_12103	90	30.2667	TRXH9_ARATHRecName: Full=Thioredoxin H9; Short=AtTrxh9; AltName: Full=Thioredoxin 9; Short=AtTRX9	1.8e-50	Premeiotic floral bud 1 mm
SCA-6_Chr4v1_12295	66.5	30.8933	TPPC2_PONABRecName: Full=Trafficking protein particle complex subunit 2	2.92e-20	Premeiotic floral bud 1 mm
SCA-6_Chr4v1_12534	44.75	20.4222	RM06_MARPORecName: Full=60S ribosomal protein L6, mitochondrial	1.37e-47	Premeiotic floral bud 1 mm
SCA-6_Chr4v1_13319	86.75	34.4222	TON2_ARATHRecName: Full=Probable serine/threonine-protein phosphatase 2A regulatory subunit B'' subunit TON2; AltName: Full=Protein EMBRYO DEFFECTIVE 40; AltName: Full=Protein GORDO; AltName: Full=Protein TONNEAU 2	0	Premeiotic floral bud 1 mm
SCA-6_Chr4v1_13529	162	1.08889	PER40_ARATHRecName: Full=Peroxidase 40; Short=Atperox P40; Flags: Precursor	9.13e-145	Premeiotic floral bud 1 mm
SCA-6_Chr4v1_13629	150.5	62.2978	FNTA_PEARecName: Full=Protein farnesyltransferase/geranylgeranyltransferase type-1 subunit alpha; AltName: Full=CAAX farnesyltransferase subunit alpha; AltName: Full=FTase-alpha; AltName: Full=Ras proteins prenyltransferase subunit alpha; AltName: Full=Type I protein geranyl-geranyltransferase subunit alpha; Short=GGTase-I-alpha	5.33e-161	Premeiotic floral bud 1 mm
SCA-6_Chr5v1_14183	134.25	61.5511	SYP71_ARATHRecName: Full=Syntaxin-71; Short=AtSYP71	1.94e-116	Premeiotic floral bud 1 mm
SCA-6_Chr5v1_15016	50	22.8889	CNIH1_ARATHRecName: Full=Protein cornichon homolog 1	5.59e-59	Premeiotic floral bud 1 mm
SCA-6_Chr6v1_17382	46	17.6889	---NA---	NA	Premeiotic floral bud 1 mm
SCA-6_Chr6v1_18228	115	1.05333	3)-beta-glucan endohydrolase; Short=(1-	2.55e-24	Premeiotic floral bud 1 mm
SCA-6_Chr6v1_18247	129.25	56.5822	COPZ1_ARATHRecName: Full=Coatomer subunit zeta-1; AltName: Full=Zeta-1-coat protein; AltName: Full=Zeta-COP 1	1.52e-101	Premeiotic floral bud 1 mm
SCA-6_Chr6v1_19018	53	22.0311	KINB2_ARATHRecName: Full=SNF1-related protein kinase regulatory subunit beta-2; Short=AKIN subunit beta-2; Short=AKINB2; Short=AKINbeta2	6.31e-89	Premeiotic floral bud 1 mm
SCA-6_Chr7v1_19908	81.5	32.9911	---NA---	NA	Premeiotic floral bud 1 mm
SCA-6_Chr8v1_22170	40	17.7289	U80B1_ARATHRecName: Full=Sterol 3-beta-glucosyltransferase UGT80B1; AltName: Full=Protein TRANSPARENT TESTA 15; AltName: Full=UDP-glucose:sterol glucosyltransferase 80B1	0	Premeiotic floral bud 1 mm
SCA-6_Chr8v1_22285	44	17.4	RD521_ARATHRecName: Full=DNA repair RAD52-like protein 1, mitochondrial; AltName: Full=Organellar DNA-binding protein 1; Flags: Precursor	2.9e-84	Premeiotic floral bud 1 mm
SCA-6_Chr9v1_24447	63	30.7867	RPN13_ARATHRecName: Full=26S proteasome regulatory subunit RPN13; Short=AtRPN13; AltName: Full=26S proteasome non-ATPase regulatory subunit 13	5.03e-137	Premeiotic floral bud 1 mm
SCA-6_Chr9v1_24839	43.25	18.0622	---NA---	NA	Premeiotic floral bud 1 mm
SCA-6_Chr9v1_25204	42.25	20.8	BD31A_ORYSJRecName: Full=Protein BUD31 homolog 1; AltName: Full=Protein G10 homolog 1	1.81e-93	Premeiotic floral bud 1 mm
SCA-6_Chr9v1_25254	70	27.6933	AGO5_ARATHRecName: Full=Protein argonaute 5	9.14e-49	Premeiotic floral bud 1 mm
SCA-6_Chr9v1_25505	52.25	19.1244	---NA---	NA	Premeiotic floral bud 1 mm
SCA-6_Chr9v1_25838	42.25	20.8	BD31A_ORYSJRecName: Full=Protein BUD31 homolog 1; AltName: Full=Protein G10 homolog 1	1.81e-93	Premeiotic floral bud 1 mm
SCA-6_Chr9v1_26275	66	28.3911	AGO4_ARATHRecName: Full=Protein argonaute 4; Short=AtAGO4; AltName: Full=Protein OVEREXPRESSOR OF CATIONIC PEROXIDASE 11	0	Premeiotic floral bud 1 mm
SCA-6_Chr1v1_03139	42.6	19.3973	P2C32_ARATHRecName: Full=Protein phosphatase 2C 32; Short=AtPP2C32; AltName: Full=Protein POLTERGEIST; AltName: Full=Protein phosphatase 2C POL; Short=PP2C POL	0	3-month ortho root
SCA-6_Chr2v1_05936	70.2	31.7768	G6PDC_TOBACRecName: Full=Glucose-6-phosphate 1-dehydrogenase, chloroplastic; Short=G6PD; Flags: Precursor	0	3-month ortho root
SCA-6_Chr2v1_07141	37	17.7366	WIT2_ARATHRecName: Full=WPP domain-interacting tail-anchored protein 2	0	3-month ortho root
SCA-6_Chr9v1_22702	39.2	19.308	UTR7_ARATHRecName: Full=UDP-galactose/UDP-glucose transporter 7; Short=AtUTr7	0	3-month ortho root
SCA-6_Chr10v1_27543	50.6	21.25	ATL32_ARATHRecName: Full=RING-H2 finger protein ATL32; AltName: Full=RING-type E3 ubiquitin transferase ATL32; Flags: Precursor	1.76e-19	3-month ortho woody stem
SCA-6_Chr3v1_08889	53.4	26.1429	CERK_ARATHRecName: Full=Ceramide kinase; Short=AtCERK; AltName: Full=Protein ACCELERATED CELL DEATH 5	0	3-month ortho woody stem
SCA-6_Chr3v1_09326	201.6	86.2277	FBK50_ARATHRecName: Full=F-box/kelch-repeat protein At3g06240	5.19e-23	3-month ortho woody stem
SCA-6_Chr3v1_09330	78.6	29.2946	DAP4_PSEMXRecName: Full=Dipeptidyl aminopeptidase 4; AltName: Full=Dipeptidyl aminopeptidase IV; Short=DAP IV; Flags: Precursor	5.87e-132	3-month ortho woody stem
SCA-6_Chr4v1_11417	97.6	42.6161	---NA---	NA	3-month ortho woody stem
SCA-6_Chr10v1_26566	41	19.8527	MAO1_ARATHRecName: Full=NAD-dependent malic enzyme 1, mitochondrial; Short=AtNAD-ME1; Short=NAD-malic enzyme 1; Flags: Precursor	0	3-month ortho herbaceous stem
SCA-6_Chr10v1_27219	286	142.513	VATG_CITLIRecName: Full=V-type proton ATPase subunit G; Short=V-ATPase subunit G; AltName: Full=Vacuolar proton pump subunit G	7.23e-54	3-month ortho herbaceous stem
SCA-6_Chr10v1_27302	82.6	41.2277	VPS33_ARATHRecName: Full=Vacuolar protein-sorting-associated protein 33 homolog; Short=AtVPS33	1.63e-41	3-month ortho herbaceous stem
SCA-6_Chr10v1_27571	114	46.4152	AMERL_MOUSERecName: Full=AMMECR1-like protein	8.52e-125	3-month ortho herbaceous stem
SCA-6_Chr1v1_00489	84.4	41.6205	SRK2I_ARATHRecName: Full=Serine/threonine-protein kinase SRK2I; AltName: Full=OST1-kinase-like 2; AltName: Full=Protein ATHPROKIN B; AltName: Full=SNF1-related kinase 2.3; Short=SnRK2.3	0	3-month ortho herbaceous stem
SCA-6_Chr1v1_00937	69	33.6696	XYLF_PSEPURecName: Full=2-hydroxymuconate semialdehyde hydrolase; Short=HMSH; AltName: Full=2-hydroxymuconic semialdehyde hydrolase	6.97e-05	3-month ortho herbaceous stem
SCA-6_Chr1v1_01174	878.6	257.652	ATP5E_IPOBARecName: Full=ATP synthase subunit epsilon, mitochondrial; Short=ATPase subunit epsilon	1.18e-37	3-month ortho herbaceous stem
SCA-6_Chr1v1_01903	404.4	154.79	LACS8_ARATHRecName: Full=Long chain acyl-CoA synthetase 8	0	3-month ortho herbaceous stem
SCA-6_Chr1v1_02018	74.2	28.8527	---NA---	NA	3-month ortho herbaceous stem
SCA-6_Chr1v1_03502	79.6	36.4643	RING4_ARATHRecName: Full=E3 ubiquitin-protein ligase At4g11680; AltName: Full=RING finger protein At4g11680; AltName: Full=RING-type E3 ubiquitin transferase At4g11680	1.34e-138	3-month ortho herbaceous stem
SCA-6_Chr1v1_03578	241.4	119.933	DAPA2_ARATHRecName: Full=4-hydroxy-tetrahydrodipicolinate synthase 2, chloroplastic; Short=HTPA synthase 2; Flags: Precursor	0	3-month ortho herbaceous stem
SCA-6_Chr2v1_05765	36.4	16.6161	MAN2_ARATHRecName: Full=Mannan endo-1,4-beta-mannosidase 2; AltName: Full=Beta-mannanase 2; AltName: Full=Endo-beta-1,4-mannanase 2; Short=AtMAN2; Flags: Precursor	0	3-month ortho herbaceous stem
SCA-6_Chr3v1_08677	148.8	59.317	---NA---	NA	3-month ortho herbaceous stem
SCA-6_Chr3v1_09197	115	54.6295	---NA---	NA	3-month ortho herbaceous stem
SCA-6_Chr3v1_10386	37.6	18.5402	SRPRB_DICDIRecName: Full=Signal recognition particle receptor subunit beta; Short=SR-beta	3.71e-27	3-month ortho herbaceous stem
SCA-6_Chr4v1_12558	64.8	32.2589	---NA---	NA	3-month ortho herbaceous stem
SCA-6_Chr4v1_13093	914.4	368.866	---NA---	NA	3-month ortho herbaceous stem
SCA-6_Chr7v1_20252	34	11.2991	TPS1_ARATHRecName: Full=Alpha,alpha-trehalose-phosphate synthase	0	3-month ortho herbaceous stem
SCA-6_Chr8v1_21903	114.6	51.4375	GCT23_ARATHRecName: Full=Gamma-glutamylcyclotransferase 2-3; Short=AtGGCT2;3; AltName: Full=Gamma-glutamyl cyclotransferase 2;3	1.25e-82	3-month ortho herbaceous stem
SCA-6_Chr9v1_23713	48.6	20.3839	HD16N_ORYSJRecName: Full=Casein kinase 1-like protein HD16; AltName: Full=Os03g0793500 protein; AltName: Full=Protein EARLY FLOWERING 1; AltName: Full=Protein HEADING DATE 16	0	3-month ortho herbaceous stem
SCA-6_Chr9v1_24059	490.2	229.371	VATO1_ARATHRecName: Full=V-type proton ATPase subunit c''1; Short=V-ATPase subunit c''1; AltName: Full=Vacuolar H(+)-ATPase subunit c'' isoform 1; AltName: Full=Vacuolar proton pump subunit c''1	1.14e-108	3-month ortho herbaceous stem
SCA-6_Chr9v1_25191	224.2	99.4509	RLA2B_MAIZERecName: Full=60S acidic ribosomal protein P2B	2.17e-35	3-month ortho herbaceous stem
SCA-6_Chr9v1_25826	224.2	99.4509	RLA2B_MAIZERecName: Full=60S acidic ribosomal protein P2B	2.17e-35	3-month ortho herbaceous stem
SCA-6_Chr9v1_26214	177	79.4777	VIP2_NICBERecName: Full=Probable NOT transcription complex subunit VIP2; AltName: Full=Protein VIRE2 INTERACTING PROTEIN2; Short=NbVIP2	0	3-month ortho herbaceous stem
SCA-6_Chr10v1_26589	90.4	39.8438	UBP24_ARATHRecName: Full=Ubiquitin carboxyl-terminal hydrolase 24; AltName: Full=Deubiquitinating enzyme 24; Short=AtUBP24; AltName: Full=Ubiquitin thioesterase 24; AltName: Full=Ubiquitin-specific-processing protease 24	0	CCN51 Mature Embryo
SCA-6_Chr10v1_26663	36.6	14.6652	ASIL2_ARATHRecName: Full=Trihelix transcription factor ASIL2; AltName: Full=6B-interacting protein 1-like 2; AltName: Full=Trihelix DNA-binding protein ASIL2	7.8e-37	CCN51 Mature Embryo
SCA-6_Chr10v1_27227	240.2	96.5357	DCP2_ARATHRecName: Full=mRNA-decapping enzyme subunit 2; Short=AtDCP2; Short=Protein DECAPPING 2; AltName: Full=M(7)GpppN-mRNA hydrolase DCP2; AltName: Full=Protein TRIDENT	1.83e-170	CCN51 Mature Embryo
SCA-6_Chr10v1_27273	73.4	35.9866	WTF9_ARATHRecName: Full=Protein WHAT'S THIS FACTOR 9, mitochondrial; Flags: Precursor	9.4e-166	CCN51 Mature Embryo
SCA-6_Chr10v1_27762	46.4	14.1161	SAC3C_ARATHRecName: Full=SAC3 family protein C	3.51e-150	CCN51 Mature Embryo
SCA-6_Chr10v1_28059	40.6	19.8571	---NA---	NA	CCN51 Mature Embryo
SCA-6_Chr1v1_00099	105.2	51.0179	LTO1_ARATHRecName: Full=Thiol-disulfide oxidoreductase LTO1; AltName: Full=Protein LUMEN THIOL OXIDOREDUCTASE 1; AltName: Full=Vitamin K reductase; Flags: Precursor	7.43e-151	CCN51 Mature Embryo
SCA-6_Chr1v1_00183	87.6	38.8661	APRF1_ARATHRecName: Full=Protein ANTHESIS POMOTING FACTOR 1	3.16e-110	CCN51 Mature Embryo
SCA-6_Chr1v1_00356	207.8	79.2991	RU17_ARATHRecName: Full=U1 small nuclear ribonucleoprotein 70 kDa; Short=U1 snRNP 70 kDa; Short=U1-70K; Short=snRNP70	1.28e-161	CCN51 Mature Embryo
SCA-6_Chr1v1_00371	277.2	128.719	U2A2B_NICPLRecName: Full=Splicing factor U2af large subunit B; AltName: Full=NpU2AF65b; AltName: Full=U2 auxiliary factor 65 kDa subunit B; AltName: Full=U2 small nuclear ribonucleoprotein auxiliary factor large subunit B; Short=U2 snRNP auxiliary factor large subunit B	0	CCN51 Mature Embryo
SCA-6_Chr1v1_00906	55.4	26.3973	RIBA1_ARATHRecName: Full=Bifunctional riboflavin biosynthesis protein RIBA 1, chloroplastic; Short=AtRIBA1; Includes: RecName: Full=3,4-dihydroxy-2-butanone 4-phosphate synthase; Short=DHBP synthase; Includes: RecName: Full=GTP cyclohydrolase-2; AltName: Full=GTP cyclohydrolase II; Flags: Precursor	0	CCN51 Mature Embryo
SCA-6_Chr1v1_01107	54.6	26.8884	---NA---	NA	CCN51 Mature Embryo
SCA-6_Chr1v1_01203	36.2	10.9598	C3H38_ARATHRecName: Full=Zinc finger CCCH domain-containing protein 38; Short=AtC3H38	2.01e-44	CCN51 Mature Embryo
SCA-6_Chr1v1_01391	246.4	115.571	CNRB_DICDIRecName: Full=CLPTM1-like membrane protein cnrB	5.83e-104	CCN51 Mature Embryo
SCA-6_Chr1v1_01409	2095.8	707.759	ILV5_ARATHRecName: Full=Ketol-acid reductoisomerase, chloroplastic; AltName: Full=Acetohydroxy-acid reductoisomerase; AltName: Full=Alpha-keto-beta-hydroxylacyl reductoisomerase; Flags: Precursor	0	CCN51 Mature Embryo
SCA-6_Chr1v1_01561	43	1.08036	T5H_TAXCURecName: Full=Taxadiene 5-alpha hydroxylase	2.14e-82	CCN51 Mature Embryo
SCA-6_Chr1v1_01854	308.6	143.719	OBE2_ARATHRecName: Full=Protein OBERON 2; AltName: Full=Potyvirus VPg-interacting protein 1	0	CCN51 Mature Embryo
SCA-6_Chr1v1_01908	222.4	70.6964	PUB11_ARATHRecName: Full=U-box domain-containing protein 11; AltName: Full=Plant U-box protein 11; AltName: Full=RING-type E3 ubiquitin transferase PUB11	2.74e-26	CCN51 Mature Embryo
SCA-6_Chr1v1_02111	151.4	75.5759	FHA2_ARATHRecName: Full=FHA domain-containing protein FHA2; AltName: Full=Protein FORKHEAD-ASSOCIATED DOMAIN 2; Short=AtFHA2	3.92e-137	CCN51 Mature Embryo
SCA-6_Chr1v1_02116	114.6	53.9554	KAD6_ARATHRecName: Full=Adenylate kinase isoenzyme 6 homolog; Short=AK6; AltName: Full=Dual activity adenylate kinase/ATPase; Short=AK/ATPase	9.84e-89	CCN51 Mature Embryo
SCA-6_Chr1v1_02341	74.6	24.8527	NALP5_BOVINRecName: Full=NACHT, LRR and PYD domains-containing protein 5; AltName: Full=Mater protein homolog	1.62e-05	CCN51 Mature Embryo
SCA-6_Chr1v1_02471	194.8	86.8884	TOL2_ARATHRecName: Full=TOM1-like protein 2	6.86e-147	CCN51 Mature Embryo
SCA-6_Chr1v1_02759	41	17.6518	LE14B_LITERRecName: Full=LEC14B protein	0	CCN51 Mature Embryo
SCA-6_Chr1v1_02896	66.4	28.808	RU1A_ARATHRecName: Full=U1 small nuclear ribonucleoprotein A; Short=U1 snRNP protein A	1.47e-122	CCN51 Mature Embryo
SCA-6_Chr1v1_03018	106.4	41.5134	RH24_ARATHRecName: Full=DEAD-box ATP-dependent RNA helicase 24	0	CCN51 Mature Embryo
SCA-6_Chr1v1_03212	264.6	84.9777	GIF3_ARATHRecName: Full=GRF1-interacting factor 3; Short=AtGIF3; AltName: Full=Transcription coactivator GIF3	5.5e-68	CCN51 Mature Embryo
SCA-6_Chr1v1_03433	76.8	37.5134	ASK21_ARATHRecName: Full=SKP1-like protein 21; Short=AtSK21	1.28e-177	CCN51 Mature Embryo
SCA-6_Chr1v1_03941	161.2	54.5714	---NA---	NA	CCN51 Mature Embryo
SCA-6_Chr2v1_04170	216.8	80.9598	ECT2_ARATHRecName: Full=YTH domain-containing protein ECT2; AltName: Full=Protein EVOLUTIONARILY CONSERVED C-TERMINAL REGION 2	1.76e-79	CCN51 Mature Embryo
SCA-6_Chr2v1_04640	160.2	58.0045	XCT_ARATHRecName: Full=Protein XAP5 CIRCADIAN TIMEKEEPER	0	CCN51 Mature Embryo
SCA-6_Chr2v1_04836	58.6	27.4732	MBRL_ARATHRecName: Full=Membralin-like protein At1g60995	0	CCN51 Mature Embryo
SCA-6_Chr2v1_05361	158.4	65.9554	SUA_ARATHRecName: Full=SUPPRESSOR OF ABI3-5; AltName: Full=REQUIRED FOR SNC4-1D protein 1; AltName: Full=Splicing factor SUA	5.17e-08	CCN51 Mature Embryo
SCA-6_Chr2v1_05501	69	25.5268	ANM6_ARATHRecName: Full=Probable protein arginine N-methyltransferase 6	0	CCN51 Mature Embryo
SCA-6_Chr2v1_05700	101.4	37.7321	ULT1_ARATHRecName: Full=Protein ULTRAPETALA 1	6.36e-130	CCN51 Mature Embryo
SCA-6_Chr2v1_06486	55.2	17.5759	FB84_ARATHRecName: Full=F-box protein At1g70590	3.37e-150	CCN51 Mature Embryo
SCA-6_Chr2v1_06583	55.2	17.5714	FB84_ARATHRecName: Full=F-box protein At1g70590	3.37e-150	CCN51 Mature Embryo
SCA-6_Chr2v1_07024	47.6	18.683	TADA2_ORYSJRecName: Full=Transcriptional adapter ADA2	0	CCN51 Mature Embryo
SCA-6_Chr3v1_08213	43.4	19.0759	---NA---	NA	CCN51 Mature Embryo
SCA-6_Chr3v1_08621	37.2	17.8839	KLDC4_MOUSERecName: Full=Kelch domain-containing protein 4	2.24e-99	CCN51 Mature Embryo
SCA-6_Chr3v1_08867	83.6	29	YPTM2_MAIZERecName: Full=GTP-binding protein YPTM2	4.23e-140	CCN51 Mature Embryo
SCA-6_Chr3v1_09279	54	22.3214	---NA---	NA	CCN51 Mature Embryo
SCA-6_Chr3v1_09473	39.4	17.7679	HEAT6_XENLARecName: Full=HEAT repeat-containing protein 6	1.66e-29	CCN51 Mature Embryo
SCA-6_Chr3v1_10023	52	15.0312	RRP36_NEMVERecName: Full=Ribosomal RNA processing protein 36 homolog	1.88e-31	CCN51 Mature Embryo
SCA-6_Chr3v1_10245	167.6	56.375	PYL8_ARATHRecName: Full=Abscisic acid receptor PYL8; AltName: Full=ABI1-binding protein 1; AltName: Full=PYR1-like protein 8; AltName: Full=Regulatory components of ABA receptor 3	6.26e-107	CCN51 Mature Embryo
SCA-6_Chr4v1_10756	52.8	16.6875	PP351_ARATHRecName: Full=Pentatricopeptide repeat-containing protein At4g35850, mitochondrial; Flags: Precursor	0	CCN51 Mature Embryo
SCA-6_Chr4v1_10847	69.8	31.5759	KAD7_ARATHRecName: Full=Probable adenylate kinase 7, mitochondrial; AltName: Full=ATP-AMP transphosphorylase 7; AltName: Full=ATP:AMP phosphotransferase; AltName: Full=Adenylate monophosphate kinase 7; Short=AMK7; Flags: Precursor	5.12e-93	CCN51 Mature Embryo
SCA-6_Chr4v1_10882	109.8	53.625	SNF12_ARATHRecName: Full=SWI/SNF complex component SNF12 homolog	0	CCN51 Mature Embryo
SCA-6_Chr4v1_10891	632.8	212.549	B2_DAUCARecName: Full=B2 protein	1.57e-89	CCN51 Mature Embryo
SCA-6_Chr4v1_11096	109.8	53.6339	SNF12_ARATHRecName: Full=SWI/SNF complex component SNF12 homolog	0	CCN51 Mature Embryo
SCA-6_Chr4v1_11104	632.8	212.536	B2_DAUCARecName: Full=B2 protein	1.57e-89	CCN51 Mature Embryo
SCA-6_Chr4v1_11458	847.2	364.388	RS92_ARATHRecName: Full=40S ribosomal protein S9-2	2.97e-127	CCN51 Mature Embryo
SCA-6_Chr4v1_11498	129.8	51.9955	FAX1_ARATHRecName: Full=Protein FATTY ACID EXPORT 1, chloroplastic; Short=At-FAX1; Flags: Precursor	3.12e-87	CCN51 Mature Embryo
SCA-6_Chr4v1_11619	62.6	27.183	EIF3M_DICDIRecName: Full=Eukaryotic translation initiation factor 3 subunit M; Short=eIF3m	1.28e-72	CCN51 Mature Embryo
SCA-6_Chr4v1_12070	307	133.371	---NA---	NA	CCN51 Mature Embryo
SCA-6_Chr4v1_12488	33.6	15.3304	BCCIP_ARATHRecName: Full=Protein BCCIP homolog	2.4e-115	CCN51 Mature Embryo
SCA-6_Chr4v1_12823	154.8	55.5	ARIA_ARATHRecName: Full=ARM REPEAT PROTEIN INTERACTING WITH ABF2; Short=ARIA	0	CCN51 Mature Embryo
SCA-6_Chr4v1_12908	32.6	15.7098	SHKA_DICDIRecName: Full=Dual specificity protein kinase shkA; AltName: Full=SH2 domain-containing protein 1; AltName: Full=SH2 domain-containing protein A	3.81e-19	CCN51 Mature Embryo
SCA-6_Chr4v1_12957	76	37.8214	LFR_ARATHRecName: Full=Armadillo repeat-containing protein LFR; AltName: Full=Protein LEAF AND FLOWER RELATED	0	CCN51 Mature Embryo
SCA-6_Chr4v1_13095	236.6	71.1652	SLU7_ORYSJRecName: Full=Pre-mRNA-splicing factor SLU7	0	CCN51 Mature Embryo
SCA-6_Chr4v1_13385	94.6	47.1518	PRL1_ARATHRecName: Full=Protein pleiotropic regulatory locus 1; Short=Protein PRL1; AltName: Full=MOS4-associated complex protein 2; Short=MAC protein 2	3.36e-177	CCN51 Mature Embryo
SCA-6_Chr4v1_13507	50.4	24.9509	PHYB_TOBACRecName: Full=Phytochrome B	0	CCN51 Mature Embryo
SCA-6_Chr5v1_14895	1050	440.469	IF2B_MALDORecName: Full=Eukaryotic translation initiation factor 2 subunit beta; Short=eIF-2-beta	2.54e-129	CCN51 Mature Embryo
SCA-6_Chr5v1_14908	45	22.2634	RG68F_DROMERecName: Full=Rho GTPase-activating protein 68F	3.15e-07	CCN51 Mature Embryo
SCA-6_Chr5v1_15038	1787.6	840.554	RL6_MESCRRecName: Full=60S ribosomal protein L6; AltName: Full=YL16-like	1.46e-125	CCN51 Mature Embryo
SCA-6_Chr5v1_15163	62.6	28.5848	MED7B_ARATHRecName: Full=Mediator of RNA polymerase II transcription subunit 7b	9.82e-84	CCN51 Mature Embryo
SCA-6_Chr5v1_15170	1184	439.129	RS52_ARATHRecName: Full=40S ribosomal protein S5-2; AltName: Full=AtRPS5A; AltName: Full=Protein ARABIDOPSIS MINUTE-LIKE 1	3.37e-123	CCN51 Mature Embryo
SCA-6_Chr5v1_15231	144.4	63.3616	LUC7L_MOUSERecName: Full=Putative RNA-binding protein Luc7-like 1	4.73e-23	CCN51 Mature Embryo
SCA-6_Chr5v1_15274	828.2	290.848	BZW2_CHICKRecName: Full=Basic leucine zipper and W2 domain-containing protein 2	8.55e-79	CCN51 Mature Embryo
SCA-6_Chr6v1_16830	398	168	OLA1_ARATHRecName: Full=Obg-like ATPase 1; AltName: Full=Ribosome-binding ATPase YchF; Short=AtYchF1	0	CCN51 Mature Embryo
SCA-6_Chr6v1_16961	129.8	61.6295	SCW1_SCHPORecName: Full=Cell wall integrity protein scw1; AltName: Full=Strong cell wall protein 1	1.18e-17	CCN51 Mature Embryo
SCA-6_Chr6v1_17205	389.8	165.08	PRP38_ARATHRecName: Full=Pre-mRNA-splicing factor 38	4.33e-109	CCN51 Mature Embryo
SCA-6_Chr6v1_17394	252.8	91.0089	RL74_ARATHRecName: Full=60S ribosomal protein L7-4	5.13e-152	CCN51 Mature Embryo
SCA-6_Chr6v1_17395	215	69.817	---NA---	NA	CCN51 Mature Embryo
SCA-6_Chr6v1_17590	125	59.3571	NU50A_ARATHRecName: Full=Nuclear pore complex protein NUP50A; AltName: Full=Nucleoporin 50A	1.33e-126	CCN51 Mature Embryo
SCA-6_Chr6v1_17868	40.4	20.0491	CKL2_ARATHRecName: Full=Casein kinase 1-like protein 2; AltName: Full=Protein CASEIN KINASE I-LIKE 2	0	CCN51 Mature Embryo
SCA-6_Chr6v1_18046	221	85.7857	RD23B_ARATHRecName: Full=Ubiquitin receptor RAD23b; Short=AtRAD23b; AltName: Full=Putative DNA repair protein RAD23-1; AltName: Full=RAD23-like protein 1; Short=AtRAD23-1	0	CCN51 Mature Embryo
SCA-6_Chr6v1_18553	278.6	120.277	RPB2_SOLLCRecName: Full=DNA-directed RNA polymerase II subunit RPB2; Short=RNA polymerase II subunit 2; Short=RNA polymerase II subunit B2; AltName: Full=DNA-directed RNA polymerase II 135 kDa polypeptide	0	CCN51 Mature Embryo
SCA-6_Chr6v1_18572	53.2	21.1295	AIRP2_ARATHRecName: Full=E3 ubiquitin-protein ligase AIRP2; AltName: Full=Protein ABA INSENSITIVE RING PROTEIN 2; Short=AtAIRP2; AltName: Full=RING-type E3 ubiquitin transferase AIRP2	5.16e-126	CCN51 Mature Embryo
SCA-6_Chr6v1_18573	50.6	21.4821	---NA---	NA	CCN51 Mature Embryo
SCA-6_Chr6v1_18688	333.6	100.853	PHO32_ARATHRecName: Full=Universal stress protein PHOS32; AltName: Full=Phosphorylated protein of 32 kDa; Short=AtPHOS32; Flags: Precursor	5.34e-61	CCN51 Mature Embryo
SCA-6_Chr6v1_18956	220.4	85.5223	UAF30_YEASTRecName: Full=Upstream activation factor subunit UAF30; AltName: Full=Upstream activation factor 30 KDa subunit; Short=p30	5.78e-17	CCN51 Mature Embryo
SCA-6_Chr7v1_19120	44.8	14.9464	CD48C_ARATHRecName: Full=Cell division control protein 48 homolog C; Short=AtCDC48c; AltName: Full=Protein EMBRYO DEFECTIVE 1354	0	CCN51 Mature Embryo
SCA-6_Chr7v1_19663	232.4	93.7232	ORRM2_ARATHRecName: Full=Organelle RRM domain-containing protein 2, mitochondrial; Flags: Precursor	2.34e-54	CCN51 Mature Embryo
SCA-6_Chr8v1_20870	131.4	55.5625	BRG3_ARATHRecName: Full=Probable BOI-related E3 ubiquitin-protein ligase 3; AltName: Full=RING-type E3 ubiquitin transferase BRG3	3.78e-29	CCN51 Mature Embryo
SCA-6_Chr8v1_21848	138.2	54.1875	MYST1_ARATHRecName: Full=Histone acetyltransferase of the MYST family 1; AltName: Full=Histone acetyltransferase of the GNAT/MYST superfamily 4; AltName: Full=MYST-like histone acetyltransferase 1	0	CCN51 Mature Embryo
SCA-6_Chr8v1_22050	299.4	143.152	ESF1_SCHPORecName: Full=Pre-rRNA-processing protein esf1	1.27e-83	CCN51 Mature Embryo
SCA-6_Chr8v1_22279	119.2	59.3527	WHY2_SOLTURecName: Full=Single-stranded DNA-binding protein WHY2, mitochondrial; AltName: Full=Protein WHIRLY 2; Short=StWHY2; Flags: Precursor	3.19e-77	CCN51 Mature Embryo
SCA-6_Chr8v1_22404	87	42.5491	EIF2D_RABITRecName: Full=Eukaryotic translation initiation factor 2D; Short=eIF2d; AltName: Full=Ligatin	3.77e-73	CCN51 Mature Embryo
SCA-6_Chr9v1_22675	52.2	24.125	CSN5B_ARATHRecName: Full=COP9 signalosome complex subunit 5b; Short=Signalosome subunit 5b; AltName: Full=Jun activation domain-binding homolog 2	0	CCN51 Mature Embryo
SCA-6_Chr9v1_22678	44.4	16.6875	CENPO_CHICKRecName: Full=Centromere protein O; Short=CENP-O	1.63e-05	CCN51 Mature Embryo
SCA-6_Chr9v1_23075	205.6	96.7946	TI172_ARATHRecName: Full=Mitochondrial import inner membrane translocase subunit TIM17-2	2.64e-97	CCN51 Mature Embryo
SCA-6_Chr9v1_23113	50.2	13.7589	GLYP3_ARATHRecName: Full=Serine hydroxymethyltransferase 3, chloroplastic; Short=AtSHMT3; AltName: Full=Glycine hydroxymethyltransferase 3; AltName: Full=Serine methylase 3; Flags: Precursor	1.51e-69	CCN51 Mature Embryo
SCA-6_Chr9v1_23308	100.4	43.7679	KN7B_ARATHRecName: Full=Kinesin-like protein KIN-7B; AltName: Full=NPK1-activating kinesin-2; Short=AtNACK2; AltName: Full=Protein STUD; AltName: Full=Protein TETRASPORE	0	CCN51 Mature Embryo
SCA-6_Chr9v1_23336	404	195.795	UBP1_NICPLRecName: Full=Oligouridylate-binding protein 1; Short=NpUBP1; AltName: Full=Polyuridylate-binding protein UBP1; Short=Poly(U)-binding protein UBP1	0	CCN51 Mature Embryo
SCA-6_Chr9v1_23490	34.6	17.0759	C3H64_ARATHRecName: Full=Zinc finger CCCH domain-containing protein 64; Short=AtC3H64	0	CCN51 Mature Embryo
SCA-6_Chr9v1_24199	78.4	38.6027	RUXE_PIGRecName: Full=Small nuclear ribonucleoprotein E; Short=snRNP-E; AltName: Full=Sm protein E; Short=Sm-E; Short=SmE	3.19e-40	CCN51 Mature Embryo
SCA-6_Chr9v1_24446	34	15.2946	APEM9_ARATHRecName: Full=Protein APEM9; AltName: Full=ABERRANT PEROXISOME MORPHOLOGY 9; AltName: Full=Protein DAYU	2.87e-78	CCN51 Mature Embryo
SCA-6_Chr9v1_24807	44.8	21.625	KRR1_YEASTRecName: Full=KRR1 small subunit processome component; AltName: Full=KRR-R motif-containing protein 1; AltName: Full=Ribosomal RNA assembly protein KRR1	7.59e-128	CCN51 Mature Embryo
SCA-6_Chr9v1_25136	35	15.5804	---NA---	NA	CCN51 Mature Embryo
SCA-6_Chr9v1_25500	33	11.2411	AB4F_ARATHRecName: Full=ABC transporter F family member 4; Short=ABC transporter ABCF.4; Short=AtABCF4; AltName: Full=GCN20-type ATP-binding cassette protein GCN4	0	CCN51 Mature Embryo
SCA-6_Chr9v1_25783	35	15.5804	---NA---	NA	CCN51 Mature Embryo
SCA-6_Chr9v1_26194	156.6	72.6384	RL23A_FRIAGRecName: Full=60S ribosomal protein L23A	1.65e-82	CCN51 Mature Embryo
SCA-6_Chr9v1_26272	1874.4	641.848	EIN3_ARATHRecName: Full=Protein ETHYLENE INSENSITIVE 3	0	CCN51 Mature Embryo
SCA-6_Chr9v1_26319	50.4	20.1205	RP41L_ARATHRecName: Full=Exosome complex component RRP41-like; AltName: Full=Protein SLOWER GROWTH; AltName: Full=Ribosomal RNA-processing protein 41-like	3.93e-106	CCN51 Mature Embryo
SCA-6_Chr9v1_26406	41.2	18.5938	RPAP2_ARATHRecName: Full=Putative RNA polymerase II subunit B1 CTD phosphatase RPAP2 homolog; AltName: Full=RNA polymerase II-associated protein 2 homolog	0	CCN51 Mature Embryo
SCA-6_Chr1v1_00198	44.8	17.5045	C3H30_ORYSJRecName: Full=Zinc finger CCCH domain-containing protein 30; Short=OsC3H30	5.73e-58	Seedling root
SCA-6_Chr3v1_07606	39.8	11.2009	DG783_ARATHRecName: Full=Putative DNA glycosylase At3g47830	9.13e-125	Seedling root
SCA-6_Chr4v1_12559	56.2	26.0223	4)-beta-D-galactanase; Flags: Precursor	0	Seedling root
SCA-6_Chr9v1_23711	79.6	38.2455	---NA---	NA	Seedling root
SCA-6_Chr2v1_04386	333	128.022	RER5_ARATHRecName: Full=Protein RETICULATA-RELATED 5, chloroplastic; Flags: Precursor	8.39e-19	Seedling shoot
SCA-6_Chr4v1_12313	208.8	88.7098	---NA---	NA	Seedling shoot
SCA-6_Chr4v1_12315	161.6	55.433	---NA---	NA	Seedling shoot
SCA-6_Chr4v1_12568	188.8	93.5134	---NA---	NA	Seedling shoot
SCA-6_Chr9v1_26483	55	27.1116	TI110_ARATHRecName: Full=Protein TIC110, chloroplastic; AltName: Full=Translocon at the inner envelope membrane of chloroplasts 110; Short=AtTIC110; Flags: Precursor	0	Seedling shoot
SCA-6_Chr10v1_27139	103.6	50.8527	TON1B_ARATHRecName: Full=Protein TONNEAU 1b	1.22e-132	3-month ortho A leaf
SCA-6_Chr1v1_01774	67.8	15.8214	DSP1_ARATHRecName: Full=Tyrosine-protein phosphatase DSP1; AltName: Full=Protein PLANT AND FUNGI ATYPICAL DUAL-SPECIFICITY PHOSPHATASE 1; Short=AtPFA-DSP1; AltName: Full=Tyrosine-protein phosphatase At1g05000	3.03e-82	3-month ortho A leaf
SCA-6_Chr4v1_10721	80.4	38.0938	RNP1_ARATHRecName: Full=Heterogeneous nuclear ribonucleoprotein 1; Short=hnRNP1	1.76e-51	3-month ortho A leaf
SCA-6_Chr5v1_14264	54.4	24.4955	ZN593_XENTRRecName: Full=Zinc finger protein 593	6.61e-16	3-month ortho A leaf
SCA-6_Chr6v1_17826	121.2	57.3214	---NA---	NA	3-month ortho A leaf
SCA-6_Chr10v1_26551	232	9.79018	PTR14_ARATHRecName: Full=Protein NRT1/ PTR FAMILY 7.3; Short=AtNPF7.3; AltName: Full=Nitrate transporter 1.5	1.02e-07	Developing Fruit (16 WAP) seed coat
SCA-6_Chr1v1_02296	40.4	17.0446	PSL4_ARATHRecName: Full=Glucosidase 2 subunit beta; AltName: Full=Glucosidase II subunit beta; AltName: Full=Protein PRIORITY IN SWEET LIFE 4; Flags: Precursor	2.77e-46	Developing Fruit (16 WAP) seed coat
SCA-6_Chr2v1_04647	791.8	386.728	ERD2_DICDIRecName: Full=ER lumen protein-retaining receptor	3.75e-06	Developing Fruit (16 WAP) seed coat
SCA-6_Chr2v1_05289	48	23.6429	IN80C_MOUSERecName: Full=INO80 complex subunit C	2.81e-20	Developing Fruit (16 WAP) seed coat
SCA-6_Chr2v1_06291	83	37.0759	PRP31_ARATHRecName: Full=U4/U6 small nuclear ribonucleoprotein Prp31 homolog; AltName: Full=Pre-mRNA-processing factor 31 homolog; AltName: Full=Protein EMBRYO DEFECTIVE 1220	0	Developing Fruit (16 WAP) seed coat
SCA-6_Chr2v1_06355	84.6	37.6875	PRP31_ARATHRecName: Full=U4/U6 small nuclear ribonucleoprotein Prp31 homolog; AltName: Full=Pre-mRNA-processing factor 31 homolog; AltName: Full=Protein EMBRYO DEFECTIVE 1220	0	Developing Fruit (16 WAP) seed coat
SCA-6_Chr4v1_11400	130.6	59.8705	GT14B_ARATHRecName: Full=Beta-glucuronosyltransferase GlcAT14B; AltName: Full=GT14 family glucuronic acid transferase 2; Short=AtGlcAT14B	0	Developing Fruit (16 WAP) seed coat
SCA-6_Chr5v1_16173	55	27.3616	GUX6_ARATHRecName: Full=Inositol phosphorylceramide glucuronosyltransferase 1; AltName: Full=Glycogenin-like protein 6; AltName: Full=Plant glycogenin-like starch initiation protein 6	0	Developing Fruit (16 WAP) seed coat
SCA-6_Chr6v1_17693	348.2	173.567	SC13B_ARATHRecName: Full=Protein transport protein SEC13 homolog B; AltName: Full=SEC13-like protein B	0	Developing Fruit (16 WAP) seed coat
SCA-6_Chr6v1_18043	36.6	17.4598	AAPC_CENCIRecName: Full=Putative glucose-6-phosphate 1-epimerase; AltName: Full=Putative D-hexose-6-phosphate mutarotase; AltName: Full=Putative apospory-associated protein C	0	Developing Fruit (16 WAP) seed coat
SCA-6_Chr8v1_21122	89.8	39.7232	T2FB_SCHPORecName: Full=Transcription initiation factor IIF subunit beta; AltName: Full=TFIIF medium subunit; AltName: Full=TFIIF-beta	1.06e-21	Developing Fruit (16 WAP) seed coat
SCA-6_Chr8v1_21888	50.8	23.4464	---NA---	NA	Developing Fruit (16 WAP) seed coat
SCA-6_Chr9v1_23740	238.6	119.085	---NA---	NA	Developing Fruit (16 WAP) seed coat
SCA-6_Chr9v1_23785	295.4	143.705	H2AV3_ARATHRecName: Full=Probable histone H2A variant 3; AltName: Full=H2A.F/Z 3; AltName: Full=HTA9	2.52e-77	Developing Fruit (16 WAP) seed coat
SCA-6_Chr9v1_26124	49.4	24.192	RAB5I_MOUSERecName: Full=Uncharacterized protein RAB5IF homolog; AltName: Full=Rab5-interacting protein; Short=RIP5	5.96e-25	Developing Fruit (16 WAP) seed coat
SCA-6_Chr10v1_27187	98.2	20.7679	---NA---	NA	Plagiotropic old axilaries
SCA-6_Chr10v1_27743	155.8	72.192	SUN1_ARATHRecName: Full=SUN domain-containing protein 1; Short=AtSUN1	2.52e-150	Plagiotropic old axilaries
SCA-6_Chr1v1_01379	70.2	34.0759	---NA---	NA	Plagiotropic old axilaries
SCA-6_Chr1v1_01413	263	125.656	BOP1_ARATHRecName: Full=Ribosome biogenesis protein BOP1 homolog; AltName: Full=Pescadillo-interacting protein 1; Short=AtPEIP1; AltName: Full=Protein BLOCK OF CELL PROLIFERATION 1	0	Plagiotropic old axilaries
SCA-6_Chr1v1_01425	103.2	50.2768	MAX2A_PETHYRecName: Full=F-box/LRR-repeat MAX2 homolog A; AltName: Full=F-box and leucine-rich repeat MAX2 homolog A	0	Plagiotropic old axilaries
SCA-6_Chr1v1_01818	91.8	39.1027	---NA---	NA	Plagiotropic old axilaries
SCA-6_Chr1v1_01823	56.8	24.817	KASM_ARATHRecName: Full=3-oxoacyl-	9.07e-178	Plagiotropic old axilaries
SCA-6_Chr1v1_01954	36	17.7009	UVR8_ARATHRecName: Full=Ultraviolet-B receptor UVR8; AltName: Full=Protein UV-B RESISTANCE 8; AltName: Full=RCC1 domain-containing protein UVR8	4.09e-27	Plagiotropic old axilaries
SCA-6_Chr1v1_03047	141.8	68.4464	DUF3_ARATHRecName: Full=DUF724 domain-containing protein 3; Short=AtDUF3	1.07e-66	Plagiotropic old axilaries
SCA-6_Chr1v1_03576	58.8	27.4911	CHFR_DANRERecName: Full=E3 ubiquitin-protein ligase CHFR; AltName: Full=Checkpoint with forkhead and RING finger domains protein; AltName: Full=RING-type E3 ubiquitin transferase CHFR	0.000163	Plagiotropic old axilaries
SCA-6_Chr2v1_04094	57.4	26.7946	MD19B_ARATHRecName: Full=Probable mediator of RNA polymerase II transcription subunit 19b	3.67e-44	Plagiotropic old axilaries
SCA-6_Chr2v1_04767	329.2	154.08	SFH8_ARATHRecName: Full=Phosphatidylinositol/phosphatidylcholine transfer protein SFH8; AltName: Full=Protein SEC FOURTEEN HOMOLOGS 8; Short=AtSFH8	0	Plagiotropic old axilaries
SCA-6_Chr2v1_06201	117.4	56.5625	AMPD_ARATHRecName: Full=AMP deaminase; Short=AtAMPD; AltName: Full=Protein EMBRYONIC FACTOR 1	0	Plagiotropic old axilaries
SCA-6_Chr2v1_07208	161.2	79.0491	DST1_DICDIRecName: Full=Serine/threonine-protein kinase dst1	1.53e-111	Plagiotropic old axilaries
SCA-6_Chr3v1_07815	189	94.067	HDA15_ARATHRecName: Full=Histone deacetylase 15	0	Plagiotropic old axilaries
SCA-6_Chr3v1_08370	62.2	30.9286	SCAPE_HUMANRecName: Full=S phase cyclin A-associated protein in the endoplasmic reticulum; Short=S phase cyclin A-associated protein in the ER; AltName: Full=Zinc finger protein 291	7.35e-22	Plagiotropic old axilaries
SCA-6_Chr3v1_08376	72.2	36	ZN346_DANRERecName: Full=Zinc finger protein 346; AltName: Full=Just another zinc finger protein; Short=Protein jaz	8.19e-07	Plagiotropic old axilaries
SCA-6_Chr3v1_08808	39.4	19.3973	MAPC2_ARATHRecName: Full=Calcium-dependent mitochondrial ATP-magnesium/phosphate carrier protein 2; Short=AtAPC2; Short=Mitochondrial ATP-Mg/Pi carrier protein 2	0	Plagiotropic old axilaries
SCA-6_Chr3v1_09780	90.4	44.7321	DSP8_ARATHRecName: Full=Putative dual specificity protein phosphatase DSP8	8.85e-136	Plagiotropic old axilaries
SCA-6_Chr4v1_10748	33.4	16.5625	TAF13_ARATHRecName: Full=Transcription initiation factor TFIID subunit 13; AltName: Full=TBP-associated factor 13; Short=AtTAF13	1.29e-56	Plagiotropic old axilaries
SCA-6_Chr4v1_12504	36.4	17.2768	TI22L_ARATHRecName: Full=Protein TIC 22-like, chloroplastic; AltName: Full=Translocon at the inner envelope membrane of chloroplasts 22-III; Short=AtTIC22-III; Flags: Precursor	1.6e-114	Plagiotropic old axilaries
SCA-6_Chr4v1_13228	69	26.433	CAB39_HUMANRecName: Full=Calcium-binding protein 39; AltName: Full=MO25alpha; AltName: Full=Protein Mo25	4.24e-70	Plagiotropic old axilaries
SCA-6_Chr4v1_13259	87.4	39.2054	SPL7_ARATHRecName: Full=Squamosa promoter-binding-like protein 7	0	Plagiotropic old axilaries
SCA-6_Chr4v1_13593	75.8	35.3214	PSMG4_HUMANRecName: Full=Proteasome assembly chaperone 4; Short=PAC-4; Short=hPAC4	1.27e-09	Plagiotropic old axilaries
SCA-6_Chr5v1_13759	79.4	30.6116	ETO1_ARATHRecName: Full=Ethylene-overproduction protein 1; AltName: Full=Protein ETHYLENE OVERPRODUCER 1; Short=Protein ETO1	0	Plagiotropic old axilaries
SCA-6_Chr5v1_14136	69.6	30.2634	PBL7_ARATHRecName: Full=Probable serine/threonine-protein kinase PBL7; AltName: Full=CDG1-like protein 1; AltName: Full=PBS1-like protein 7	0	Plagiotropic old axilaries
SCA-6_Chr5v1_14757	185	92.0491	BZP17_ARATHRecName: Full=bZIP transcription factor 17; Short=AtbZIP17	0	Plagiotropic old axilaries
SCA-6_Chr5v1_15808	260.4	128.125	TBCA_ARATHRecName: Full=Tubulin-folding cofactor A; Short=AtTFCA; Short=CFA; AltName: Full=Protein KIESEL; AltName: Full=TCP1-chaperonin cofactor A; AltName: Full=Tubulin-specific chaperone A	1.7e-64	Plagiotropic old axilaries
SCA-6_Chr5v1_16351	43.6	19.933	PITH1_ARATHRecName: Full=PITH domain-containing protein At3g04780	2.42e-108	Plagiotropic old axilaries
SCA-6_Chr6v1_17611	145.4	63.8661	MED21_ARATHRecName: Full=Mediator of RNA polymerase II transcription subunit 21; AltName: Full=Mediator complex subunit 21; AltName: Full=RNAPII complex component SRB7	1.04e-69	Plagiotropic old axilaries
SCA-6_Chr6v1_17957	132.2	43.125	TM87A_XENTRRecName: Full=Transmembrane protein 87A; Flags: Precursor	6.44e-48	Plagiotropic old axilaries
SCA-6_Chr7v1_19164	660.8	290.321	CWC15_CAEELRecName: Full=Spliceosome-associated protein CWC15 homolog	1.19e-43	Plagiotropic old axilaries
SCA-6_Chr8v1_21050	71.2	32.5312	NTPPB_DICDIRecName: Full=7-methyl-GTP pyrophosphatase; Short=m(7)GTP pyrophosphatase; AltName: Full=Maf-like protein DDB_G0281937	0.00072	Plagiotropic old axilaries
SCA-6_Chr9v1_23912	96.2	39.4554	---NA---	NA	Plagiotropic old axilaries
SCA-6_Chr2v1_05582	78	30.9956	TRABD_MOUSERecName: Full=TraB domain-containing protein	4.47e-19	6-month ortho old axilaries
SCA-6_Chr3v1_08252	917	302.022	HAT5_ARATHRecName: Full=Homeobox-leucine zipper protein HAT5; AltName: Full=HD-ZIP protein ATHB-1; AltName: Full=Homeodomain transcription factor ATHB-1; AltName: Full=Homeodomain-leucine zipper protein HAT5; Short=HD-ZIP protein 5	8.09e-46	6-month ortho old axilaries
SCA-6_Chr3v1_09093	50.75	25.3556	RBL3_ARATHRecName: Full=RHOMBOID-like protein 3; Short=AtRBL3	2.71e-154	6-month ortho old axilaries
SCA-6_Chr6v1_17883	53.5	23.72	---NA---	NA	6-month ortho old axilaries
SCA-6_Chr8v1_21905	273.5	135.489	---NA---	NA	6-month ortho old axilaries
SCA-6_Chr3v1_09382	318.6	154.938	MFSD5_HUMANRecName: Full=Molybdate-anion transporter; AltName: Full=Major facilitator superfamily domain-containing protein 5; AltName: Full=Molybdate transporter 2 homolog; Short=hsMOT2	1.04e-73	6-month ortho young axilaries
SCA-6_Chr9v1_24137	107.2	53.4821	FCL2_ARATHRecName: Full=Putative GDP-L-fucose synthase 2; AltName: Full=GDP-4-keto-6-deoxy-D-mannose-3,5-epimerase-4-reductase 2; Short=AtGER2	0	6-month ortho young axilaries
SCA-6_Chr4v1_10745	50.6	24.9955	SG29A_ARATHRecName: Full=SAGA-associated factor 29 homolog A; Short=AtSGF29a; AltName: Full=29 kDa SAGA-associated factor homolog A	2.34e-92	6-month ortho shoot apex
SCA-6_Chr1v1_00939	93.2	45.7857	Y5129_ARATHRecName: Full=Probable LRR receptor-like serine/threonine-protein kinase At5g10290; Flags: Precursor	0	6-month ortho herbaceous stem
SCA-6_Chr1v1_02588	71	35.3259	GBP4_HUMANRecName: Full=Guanylate-binding protein 4; AltName: Full=GTP-binding protein 4; Short=GBP-4; AltName: Full=Guanine nucleotide-binding protein 4	2.18e-19	6-month ortho herbaceous stem
SCA-6_Chr1v1_02628	297	147.246	NET1D_ARATHRecName: Full=Protein NETWORKED 1D	0	6-month ortho herbaceous stem
SCA-6_Chr2v1_05466	35.4	12.5179	AGAL2_ARATHRecName: Full=Alpha-galactosidase 2; Short=AtAGAL2; AltName: Full=Alpha-D-galactoside galactohydrolase 2; AltName: Full=Melibiase; Flags: Precursor	0	6-month ortho herbaceous stem
SCA-6_Chr3v1_09267	35.8	17.183	B3GTB_ARATHRecName: Full=Hydroxyproline O-galactosyltransferase HPGT1; AltName: Full=Beta-1,3-galactosyltransferase 11	4.59e-177	6-month ortho herbaceous stem
SCA-6_Chr3v1_09675	31.6	15.0848	---NA---	NA	6-month ortho herbaceous stem
SCA-6_Chr5v1_15770	189	89.3884	SCAI_HUMANRecName: Full=Protein SCAI; AltName: Full=Suppressor of cancer cell invasion protein	4.44e-99	6-month ortho herbaceous stem
SCA-6_Chr5v1_16251	117.6	53.0804	EIN4_ARATHRecName: Full=Protein EIN4; Short=AtEIN4; AltName: Full=Protein ETHYLENE INSENSITIVE 4	0	6-month ortho herbaceous stem
SCA-6_Chr5v1_16538	42	18.0179	IDM2L_ARATHRecName: Full=Alpha-crystallin domain-containing protein 22.3; Short=AtAcd22.3; AltName: Full=Increased DNA methylation 2-like protein	3.47e-54	6-month ortho herbaceous stem
SCA-6_Chr6v1_17653	50.4	25.0759	GOGC5_ARATHRecName: Full=Golgin candidate 5; Short=AtGC5	0	6-month ortho herbaceous stem
SCA-6_Chr9v1_23548	64.6	27.7857	---NA---	NA	6-month ortho herbaceous stem
SCA-6_Chr1v1_02121	68	31.7054	---NA---	NA	6-month ortho A leaf
SCA-6_Chr1v1_02895	44.4	21.433	MED28_ARATHRecName: Full=Mediator of RNA polymerase II transcription subunit 28	1.44e-53	6-month ortho A leaf
SCA-6_Chr1v1_03590	64.8	28.5223	MA654_ARATHRecName: Full=65-kDa microtubule-associated protein 4; Short=AtMAP65-4	0	6-month ortho A leaf
SCA-6_Chr2v1_05527	80.2	38.6339	TRM11_XENLARecName: Full=tRNA (guanine(10)-N2)-methyltransferase homolog; AltName: Full=tRNA guanosine-2'-O-methyltransferase TRM11 homolog	1.37e-99	6-month ortho A leaf
SCA-6_Chr5v1_16328	100.6	43.8438	TATA_ARATHRecName: Full=Sec-independent protein translocase protein TATA, chloroplastic; AltName: Full=Protein THYLAKOID ASSEMBLY 4; AltName: Full=Protein TWIN-ARGININE TRANSLOCATION A; Flags: Precursor	3.84e-38	6-month ortho A leaf
SCA-6_Chr6v1_19019	38.6	19.2946	KINB2_ARATHRecName: Full=SNF1-related protein kinase regulatory subunit beta-2; Short=AKIN subunit beta-2; Short=AKINB2; Short=AKINbeta2	7.04e-43	6-month ortho A leaf
SCA-6_Chr8v1_21322	312.2	149.379	SMD3B_ARATHRecName: Full=Small nuclear ribonucleoprotein SmD3b; Short=SmD3-b; AltName: Full=snRNP core protein D3-b	1.12e-72	6-month ortho A leaf
SCA-6_Chr2v1_05486	49.2	24.4955	---NA---	NA	6-month ortho C leaf
SCA-6_Chr1v1_02350	40.2	18.3839	GRXC5_ARATHRecName: Full=Glutaredoxin-C5, chloroplastic; Short=AtGrxC5; Flags: Precursor	5.68e-60	6-month ortho E1 leaf
SCA-6_Chr1v1_02468	48.6	23.9018	---NA---	NA	6-month ortho E1 leaf
SCA-6_Chr8v1_21990	44.8	21.5134	---NA---	NA	6-month ortho E1 leaf
SCA-6_Chr10v1_26600	75	25.2188	COX2_DAUCARecName: Full=Cytochrome c oxidase subunit 2; AltName: Full=Cytochrome c oxidase polypeptide II	1.65e-28	6-month ortho E2 leaf
SCA-6_Chr10v1_27380	38.4	18.2232	DGP2_ARATHRecName: Full=DAR GTPase 2, mitochondrial; Flags: Precursor	1.93e-104	6-month ortho E2 leaf
SCA-6_Chr2v1_07519	165.6	81.0223	CC130_BOVINRecName: Full=Coiled-coil domain-containing protein 130	4.79e-73	6-month ortho E2 leaf
SCA-6_Chr3v1_08533	121.8	58.4196	CFA20_DROMERecName: Full=Cilia- and flagella-associated protein 20; AltName: Full=Basal body up-regulated protein 22	3.79e-122	6-month ortho E2 leaf
SCA-6_Chr6v1_17317	48.8	22.0491	LCB1_ARATHRecName: Full=Long chain base biosynthesis protein 1; Short=AtLCB1; AltName: Full=Protein EMBRYO DEFECTIVE 2779; AltName: Full=Protein FUMONISIN B1 RESISTANT 11	0	6-month ortho E2 leaf
SCA-6_Chr10v1_26885	360.6	160.036	FK201_ARATHRecName: Full=Peptidyl-prolyl cis-trans isomerase FKBP20-1; Short=PPIase FKBP20-1; AltName: Full=FK506-binding protein 20-1; Short=AtFKBP20-1; AltName: Full=Immunophilin FKBP20-1; AltName: Full=Rotamase	6.61e-89	6-month ortho E3 leaf
SCA-6_Chr10v1_27333	61.2	27.5446	ACR10_ARATHRecName: Full=ACT domain-containing protein ACR10; AltName: Full=Protein ACT DOMAIN REPEATS 10	2.95e-110	6-month ortho E3 leaf
SCA-6_Chr10v1_27730	174.2	73.6741	---NA---	NA	6-month ortho E3 leaf
SCA-6_Chr10v1_27737	36	16.8661	UBP5_ARATHRecName: Full=Ubiquitin carboxyl-terminal hydrolase 5; AltName: Full=Deubiquitinating enzyme 5; Short=AtUBP5; AltName: Full=Ubiquitin thioesterase 5; AltName: Full=Ubiquitin-specific-processing protease 5	0	6-month ortho E3 leaf
SCA-6_Chr1v1_00231	42.4	21.125	MCRS1_MOUSERecName: Full=Microspherule protein 1; AltName: Full=58 kDa microspherule protein	2.94e-15	6-month ortho E3 leaf
SCA-6_Chr1v1_00509	45.8	18.692	T131L_HUMANRecName: Full=Transmembrane protein 131-like; Flags: Precursor	2.7e-17	6-month ortho E3 leaf
SCA-6_Chr1v1_00544	58.8	23.3304	---NA---	NA	6-month ortho E3 leaf
SCA-6_Chr1v1_00697	35.6	14.683	PPIL2_ARATHRecName: Full=Peptidyl-prolyl cis-trans isomerase CYP65; Short=AtCYP65; Short=PPIase CYP65; AltName: Full=Cyclophilin-65; AltName: Full=Peptidyl-prolyl cis-trans isomerase-like 2; AltName: Full=Plant U-box protein 49; AltName: Full=RING-type E3 ubiquitin transferase isomerase-like 2; AltName: Full=Rotamase; AltName: Full=U-box domain-containing protein 49	0	6-month ortho E3 leaf
SCA-6_Chr1v1_00923	114	51.2455	PABN3_ARATHRecName: Full=Polyadenylate-binding protein 3; Short=AtPabN2; Short=AtPabN3; Short=Poly(A)-binding protein 3; AltName: Full=Nuclear poly(A)-binding protein 3; AltName: Full=Poly(A)-binding protein III; Short=PABIII	6.08e-110	6-month ortho E3 leaf
SCA-6_Chr1v1_01120	182	77.0536	RSD1_SCHPORecName: Full=RNA-binding protein rsd1	2.38e-60	6-month ortho E3 leaf
SCA-6_Chr1v1_01229	116.4	56.8571	P4KB1_ARATHRecName: Full=Phosphatidylinositol 4-kinase beta 1; Short=PI4-kinase beta 1; Short=PtdIns-4-kinase beta 1; AltName: Full=Phosphatidylinositol 4-OH kinase beta1; Short=AtPI4Kbeta1; Short=PI-4Kbeta1	0	6-month ortho E3 leaf
SCA-6_Chr1v1_01237	217.4	99.6696	PWP1_BOVINRecName: Full=Periodic tryptophan protein 1 homolog	2.5e-84	6-month ortho E3 leaf
SCA-6_Chr1v1_01347	382.8	182.808	IF2P_SCHPORecName: Full=Eukaryotic translation initiation factor 5B; Short=eIF-5B; AltName: Full=Translation initiation factor IF-2	0	6-month ortho E3 leaf
SCA-6_Chr1v1_01364	115.4	51.3705	---NA---	NA	6-month ortho E3 leaf
SCA-6_Chr1v1_01426	83.2	40.558	SIS8_ARATHRecName: Full=Probable serine/threonine-protein kinase SIS8; AltName: Full=MAPKK kinase SIS8; AltName: Full=Protein SUGAR INSENSITIVE 8	2.69e-77	6-month ortho E3 leaf
SCA-6_Chr1v1_01884	97.4	44.0312	PHYC_ORYSJRecName: Full=Phytochrome C	0	6-month ortho E3 leaf
SCA-6_Chr1v1_02472	376.2	144.473	SMC1_ARATHRecName: Full=Structural maintenance of chromosomes protein 1; Short=SMC protein 1; Short=SMC-1; AltName: Full=Chromosome segregation protein SMC-1; AltName: Full=Cohesin complex subunit SMC-1; AltName: Full=Protein TITAN8	0	6-month ortho E3 leaf
SCA-6_Chr1v1_02963	54	24.4152	HGNAT_MOUSERecName: Full=Heparan-alpha-glucosaminide N-acetyltransferase; AltName: Full=Transmembrane protein 76	5.79e-31	6-month ortho E3 leaf
SCA-6_Chr1v1_02997	43.4	18.1875	BRWD1_MOUSERecName: Full=Bromodomain and WD repeat-containing protein 1; AltName: Full=WD repeat-containing protein 9	5.11e-78	6-month ortho E3 leaf
SCA-6_Chr1v1_03165	124.8	61.0357	RPF1_PONABRecName: Full=Ribosome production factor 1; AltName: Full=Brix domain-containing protein 5; AltName: Full=Ribosome biogenesis protein RPF1	1.8e-93	6-month ortho E3 leaf
SCA-6_Chr1v1_03284	63.2	30.4464	ATX3_ARATHRecName: Full=Histone-lysine N-methyltransferase ATX3; AltName: Full=Protein SET DOMAIN GROUP 14; AltName: Full=Trithorax-homolog protein 3; Short=TRX-homolog protein 3	0	6-month ortho E3 leaf
SCA-6_Chr2v1_04076	650.8	243.031	---NA---	NA	6-month ortho E3 leaf
SCA-6_Chr2v1_04417	208.4	82.9643	MAA3_ARATHRecName: Full=Probable helicase MAGATAMA 3; AltName: Full=SEN1-like protein	0	6-month ortho E3 leaf
SCA-6_Chr2v1_04551	45.8	21.3929	IF31_ARATHRecName: Full=Translation initiation factor IF3-1, mitochondrial; Short=AtIF3-1; AltName: Full=AtINFC-1; Flags: Precursor	6.54e-65	6-month ortho E3 leaf
SCA-6_Chr2v1_04645	26.4	12.5312	---NA---	NA	6-month ortho E3 leaf
SCA-6_Chr2v1_04891	88.8	34.6562	UAF30_SCHPORecName: Full=Upstream activation factor subunit spp27; AltName: Full=Upstream activation factor 27 KDa subunit; Short=p27; AltName: Full=Upstream activation factor 30 KDa subunit; Short=p30; AltName: Full=Upstream activation factor subunit uaf30	5.81e-20	6-month ortho E3 leaf
SCA-6_Chr2v1_05229	190.2	90.3393	MBB1A_MOUSERecName: Full=Myb-binding protein 1A; AltName: Full=Myb-binding protein of 160 kDa	2.18e-23	6-month ortho E3 leaf
SCA-6_Chr2v1_05359	71.8	32.183	PRP4L_ARATHRecName: Full=U4/U6 small nuclear ribonucleoprotein PRP4-like protein; AltName: Full=Protein EMBRYO DEFECTIVE 2776; AltName: Full=Protein LACHESIS	0	6-month ortho E3 leaf
SCA-6_Chr2v1_05888	190.6	72.5223	CPL3_ARATHRecName: Full=RNA polymerase II C-terminal domain phosphatase-like 3; Short=FCP-like 3; AltName: Full=Carboxyl-terminal phosphatase-like 3; Short=AtCPL3; Short=CTD phosphatase-like 3	0	6-month ortho E3 leaf
SCA-6_Chr2v1_06237	367	136.781	SNL4_ARATHRecName: Full=Paired amphipathic helix protein Sin3-like 4	0	6-month ortho E3 leaf
SCA-6_Chr2v1_06609	122	60.7589	---NA---	NA	6-month ortho E3 leaf
SCA-6_Chr2v1_06905	108.6	51.7188	PR40C_ARATHRecName: Full=Pre-mRNA-processing protein 40C; AltName: Full=Mediator of RNA polymerase II transcription subunit 35c; AltName: Full=Transcription elongation regulator 1	0	6-month ortho E3 leaf
SCA-6_Chr2v1_07041	79.4	34.1607	---NA---	NA	6-month ortho E3 leaf
SCA-6_Chr2v1_07371	79	39.2812	B3GTF_ARATHRecName: Full=Beta-1,3-galactosyltransferase GALT1; AltName: Full=Beta-1,3-galactosyltransferase 15; AltName: Full=Galactosyltransferase 1	0	6-month ortho E3 leaf
SCA-6_Chr3v1_07679	52.2	24.5491	PANK2_ARATHRecName: Full=Pantothenate kinase 2; Short=AtPANK2; AltName: Full=Pantothenic acid kinase 2; Includes: RecName: Full=Pantothenate kinase; Includes: RecName: Full=4'-phosphopantetheine phosphatase	0	6-month ortho E3 leaf
SCA-6_Chr3v1_08444	539.8	224.92	---NA---	NA	6-month ortho E3 leaf
SCA-6_Chr3v1_08501	59.8	23.0893	RPS2_ARATHRecName: Full=Disease resistance protein RPS2; AltName: Full=Resistance to Pseudomonas syringae protein 2	6.47e-81	6-month ortho E3 leaf
SCA-6_Chr3v1_08614	82.8	28.9554	CALSA_ARATHRecName: Full=Callose synthase 10; AltName: Full=1,3-beta-glucan synthase; AltName: Full=Protein CHORUS; AltName: Full=Protein GLUCAN SYNTHASE-LIKE 8	0	6-month ortho E3 leaf
SCA-6_Chr3v1_08670	142	63.1339	ATD1A_DANRERecName: Full=ATPase family AAA domain-containing protein 1-A	2.49e-70	6-month ortho E3 leaf
SCA-6_Chr3v1_08882	73.4	32.3348	HEAT1_MACFARecName: Full=HEAT repeat-containing protein 1; AltName: Full=Protein BAP28	0	6-month ortho E3 leaf
SCA-6_Chr3v1_09155	88.4	39.5714	---NA---	NA	6-month ortho E3 leaf
SCA-6_Chr3v1_09177	104.4	40.3036	Y1666_ARATHRecName: Full=Uncharacterized protein At1g76660	5.32e-49	6-month ortho E3 leaf
SCA-6_Chr3v1_09375	124.6	54.4018	RBP2_MEDTRRecName: Full=RNA-binding protein 2	1.25e-53	6-month ortho E3 leaf
SCA-6_Chr3v1_09470	494.6	233.107	GTL1_ARATHRecName: Full=Trihelix transcription factor GTL1; AltName: Full=GT2-LIKE protein 1; Short=AtGTL1; Short=Protein GT-2-LIKE1; AltName: Full=Trihelix DNA-binding protein GTL1	7.92e-85	6-month ortho E3 leaf
SCA-6_Chr3v1_09514	172.8	84.2232	Y1342_ARATHRecName: Full=PHD finger protein At1g33420	4.31e-08	6-month ortho E3 leaf
SCA-6_Chr3v1_09601	573.6	284.879	AGD8_ARATHRecName: Full=Probable ADP-ribosylation factor GTPase-activating protein AGD8; Short=ARF GAP AGD8; AltName: Full=Protein ARF-GAP DOMAIN 8; Short=AtAGD8	0	6-month ortho E3 leaf
SCA-6_Chr3v1_09714	33.6	10.9554	TARB1_HUMANRecName: Full=Probable methyltransferase TARBP1; AltName: Full=TAR RNA-binding protein 1; AltName: Full=TAR RNA-binding protein of 185 kDa; Short=TRP-185	9.03e-46	6-month ortho E3 leaf
SCA-6_Chr3v1_09813	230	73.8259	AGDP1_ARATHRecName: Full=Protein AGENET DOMAIN (AGD)-CONTAINING P1; AltName: Full=Protein ONE AGENET DOMAIN-CONTAINING PROTEIN	0.000407	6-month ortho E3 leaf
SCA-6_Chr3v1_10089	95.8	46.3839	EBS_ARATHRecName: Full=Chromatin remodeling protein EBS; AltName: Full=Protein EARLY BOLTING IN SHORT DAYS	1.45e-08	6-month ortho E3 leaf
SCA-6_Chr3v1_10370	1792.8	707.812	RCD1_ARATHRecName: Full=Inactive poly	3.09e-148	6-month ortho E3 leaf
SCA-6_Chr3v1_10528	97.2	44.7009	FH14_ARATHRecName: Full=Formin-like protein 14; Short=AtFH14	0	6-month ortho E3 leaf
SCA-6_Chr4v1_10738	74.8	30.4732	Y3544_ARATHRecName: Full=Uncharacterized CRM domain-containing protein At3g25440, chloroplastic; Flags: Precursor	3.19e-47	6-month ortho E3 leaf
SCA-6_Chr4v1_10843	45	22.0446	PPOCM_SPIOLRecName: Full=Protoporphyrinogen oxidase 2; Short=Protox II; AltName: Full=SO-POX2; Flags: Precursor	1.28e-163	6-month ortho E3 leaf
SCA-6_Chr4v1_11325	366.6	178.223	SNL2_ARATHRecName: Full=Paired amphipathic helix protein Sin3-like 2	0	6-month ortho E3 leaf
SCA-6_Chr4v1_11877	56.6	24.3571	LIG6_ARATHRecName: Full=DNA ligase 6; Short=AtLIG6; Short=DNA ligase VI; AltName: Full=Ligase 1	0	6-month ortho E3 leaf
SCA-6_Chr4v1_12264	110	43.6786	TAF1_ARATHRecName: Full=Transcription initiation factor TFIID subunit 1; AltName: Full=TAFII250-A; AltName: Full=TBP-associated factor 1; Short=AtTAF1; AltName: Full=Transcription initiation factor TFIID subunit 1-A	0	6-month ortho E3 leaf
SCA-6_Chr4v1_12265	96.6	32.8973	TAF1_ARATHRecName: Full=Transcription initiation factor TFIID subunit 1; AltName: Full=TAFII250-A; AltName: Full=TBP-associated factor 1; Short=AtTAF1; AltName: Full=Transcription initiation factor TFIID subunit 1-A	4.33e-155	6-month ortho E3 leaf
SCA-6_Chr4v1_12540	223.8	90.6205	---NA---	NA	6-month ortho E3 leaf
SCA-6_Chr4v1_12950	37.8	16.7768	IN37_SPIOLRecName: Full=2-methyl-6-phytyl-1,4-hydroquinone methyltransferase, chloroplastic; AltName: Full=37 kDa inner envelope membrane protein; Short=E37; AltName: Full=MPBQ/MSBQ methyltransferase; Flags: Precursor	0	6-month ortho E3 leaf
SCA-6_Chr4v1_13139	76.2	33.1205	U2AF2_HUMANRecName: Full=Splicing factor U2AF 65 kDa subunit; AltName: Full=U2 auxiliary factor 65 kDa subunit; Short=hU2AF(65); Short=hU2AF65; AltName: Full=U2 snRNP auxiliary factor large subunit	3.08e-37	6-month ortho E3 leaf
SCA-6_Chr4v1_13530	30	14.7232	FCA_ARATHRecName: Full=Flowering time control protein FCA	0	6-month ortho E3 leaf
SCA-6_Chr4v1_13569	116.8	38.7098	VP13A_DICDIRecName: Full=Putative vacuolar protein sorting-associated protein 13A	1.63e-47	6-month ortho E3 leaf
SCA-6_Chr4v1_13615	58.4	28.7143	---NA---	NA	6-month ortho E3 leaf
SCA-6_Chr5v1_14156	119.8	55.2634	ATM_ARATHRecName: Full=Serine/threonine-protein kinase ATM; AltName: Full=Ataxia telangiectasia mutated homolog; Short=AtATM	1.65e-11	6-month ortho E3 leaf
SCA-6_Chr5v1_14306	61.6	20.442	SHGR6_ARATHRecName: Full=Protein SHOOT GRAVITROPISM 6	0	6-month ortho E3 leaf
SCA-6_Chr5v1_14341	211.4	96.5804	CATIN_ARATHRecName: Full=Cactin	0	6-month ortho E3 leaf
SCA-6_Chr5v1_14394	145.2	65.3795	PCFS4_ARATHRecName: Full=Polyadenylation and cleavage factor homolog 4	4.81e-51	6-month ortho E3 leaf
SCA-6_Chr5v1_14600	30.4	14.0312	IPI1_SCHPORecName: Full=Pre-rRNA-processing protein ipi1	2.14e-13	6-month ortho E3 leaf
SCA-6_Chr5v1_15185	59.6	28.4911	DLD_ARATHRecName: Full=D-lactate dehydrogenase	0	6-month ortho E3 leaf
SCA-6_Chr5v1_15201	30	14.2455	---NA---	NA	6-month ortho E3 leaf
SCA-6_Chr5v1_15280	238	102.071	INO80_ARATHRecName: Full=Chromatin-remodeling ATPase INO80; Short=AtINO80; AltName: Full=DNA helicase-related INO80 complex homolog 1	0	6-month ortho E3 leaf
SCA-6_Chr5v1_15381	214	95.2321	C3H30_ARATHRecName: Full=Zinc finger CCCH domain-containing protein 30; Short=AtC3H30	0	6-month ortho E3 leaf
SCA-6_Chr5v1_15764	57.8	20.6161	AEE19_ARATHRecName: Full=Putative acyl-activating enzyme 19	0	6-month ortho E3 leaf
SCA-6_Chr5v1_15834	149.2	63.817	BTAF1_ARATHRecName: Full=TATA-binding protein-associated factor BTAF1; Short=AtBTAF1; AltName: Full=Protein BTAF1 homolog; AltName: Full=Protein ROOT GROWTH DEFECTIVE 3	0	6-month ortho E3 leaf
SCA-6_Chr5v1_15969	116.4	51.7857	RP6L2_ARATHRecName: Full=Protein RRP6-like 2; Short=AtRRP6L2	0	6-month ortho E3 leaf
SCA-6_Chr5v1_16180	57.2	28.1027	CHR20_ARATHRecName: Full=Protein CHROMATIN REMODELING 20; Short=AtCHR20; AltName: Full=ATP-dependent helicase ATRX; AltName: Full=Transcriptional regulator ATRX; AltName: Full=X-linked helicase II	0	6-month ortho E3 leaf
SCA-6_Chr5v1_16181	280.2	120.884	---NA---	NA	6-month ortho E3 leaf
SCA-6_Chr5v1_16189	38.4	18.1786	MD33B_ARATHRecName: Full=Mediator of RNA polymerase II transcription subunit 33B; AltName: Full=Protein REDUCED EPIDERMAL FLUORESCENCE 4; Short=AtREF4	1.47e-161	6-month ortho E3 leaf
SCA-6_Chr5v1_16565	91.4	45.317	SNF4_ARATHRecName: Full=Sucrose nonfermenting 4-like protein; Short=SNF4; AltName: Full=CBS domain-containing protein CBSCBS3; AltName: Full=SNF1-related protein kinase regulatory subunit betagamma; Short=AKIN subunit betagamma; Short=AKINbetagamma	0	6-month ortho E3 leaf
SCA-6_Chr5v1_16619	162	59.1027	---NA---	NA	6-month ortho E3 leaf
SCA-6_Chr6v1_16814	38.2	16.2723	WAP_SOLLCRecName: Full=WPP domain-associated protein	0	6-month ortho E3 leaf
SCA-6_Chr6v1_17020	51	24.9062	SPF30_XENTRRecName: Full=Survival of motor neuron-related-splicing factor 30; AltName: Full=Survival motor neuron domain-containing protein 1	2.26e-08	6-month ortho E3 leaf
SCA-6_Chr6v1_17563	179.6	70.5312	NAA15_ARATHRecName: Full=N-terminal acetyltransferase A complex auxiliary subunit NAA15; Short=AtNAA15; AltName: Full=Protein OMISHA	0	6-month ortho E3 leaf
SCA-6_Chr6v1_17791	416.8	164.062	YQJG_ECOLIRecName: Full=Glutathionyl-hydroquinone reductase YqjG; Short=GS-HQR	5.84e-101	6-month ortho E3 leaf
SCA-6_Chr6v1_17803	75.8	33.8616	DHE4_GIAINRecName: Full=NADP-specific glutamate dehydrogenase; Short=NADP-GDH; AltName: Full=NADP-dependent glutamate dehydrogenase	1.29e-74	6-month ortho E3 leaf
SCA-6_Chr6v1_17932	351.2	139.875	RSH3C_ARATHRecName: Full=Probable GTP diphosphokinase RSH3, chloroplastic; AltName: Full=RelA/SpoT homolog 3; Short=AtRSH3; AltName: Full=ppGpp synthetase RSH3; Flags: Precursor	0	6-month ortho E3 leaf
SCA-6_Chr6v1_18063	67.2	32.6071	VPS3_ARATHRecName: Full=Vacuolar sorting protein 3	0	6-month ortho E3 leaf
SCA-6_Chr6v1_18263	486	228.759	---NA---	NA	6-month ortho E3 leaf
SCA-6_Chr6v1_18357	42.6	18.933	S30BP_HUMANRecName: Full=SAP30-binding protein; AltName: Full=Transcriptional regulator protein HCNGP	4.35e-12	6-month ortho E3 leaf
SCA-6_Chr6v1_18486	221.8	107.732	RLT1_ARATHRecName: Full=Homeobox-DDT domain protein RLT1; AltName: Full=Protein HOMEOBOX-1; AltName: Full=Protein RINGLET 1	0	6-month ortho E3 leaf
SCA-6_Chr6v1_18487	64	27.8214	RLT1_ARATHRecName: Full=Homeobox-DDT domain protein RLT1; AltName: Full=Protein HOMEOBOX-1; AltName: Full=Protein RINGLET 1	1.43e-26	6-month ortho E3 leaf
SCA-6_Chr6v1_19061	99.2	45.5625	Y3515_ARATHRecName: Full=Uncharacterized protein At3g52155, chloroplastic; Flags: Precursor	1.74e-78	6-month ortho E3 leaf
SCA-6_Chr7v1_19123	65.8	31.4241	CAX2_ARATHRecName: Full=Vacuolar cation/proton exchanger 2; AltName: Full=Ca(2+)/H(+) antiporter CAX2; AltName: Full=Ca(2+)/H(+) exchanger 2; AltName: Full=Protein CATION EXCHANGER 2	0	6-month ortho E3 leaf
SCA-6_Chr7v1_19329	73.6	29.183	EDM2_ARATHRecName: Full=Protein ENHANCED DOWNY MILDEW 2	0	6-month ortho E3 leaf
SCA-6_Chr7v1_19333	296.2	140.67	TOP1B_ARATHRecName: Full=DNA topoisomerase 1 beta; AltName: Full=DNA topoisomerase 1	0	6-month ortho E3 leaf
SCA-6_Chr7v1_20622	43.4	19.8348	PRP16_ARATHRecName: Full=Pre-mRNA-splicing factor ATP-dependent RNA helicase DEAH7; AltName: Full=DEAH RNA helicase homolog PRP16; AltName: Full=Protein CLUMSY VEIN; AltName: Full=Protein EMBRYO DEFECTIVE 3011; AltName: Full=Protein PSR1-INTERACTING PROTEIN 1	0	6-month ortho E3 leaf
SCA-6_Chr7v1_20760	81.8	35.9598	---NA---	NA	6-month ortho E3 leaf
SCA-6_Chr7v1_20792	92.8	40.9018	FGT1_ARATHRecName: Full=Protein FORGETTER 1; AltName: Full=Protein EMBRYO DEFECTIVE 1135	0	6-month ortho E3 leaf
SCA-6_Chr7v1_20793	349.4	143.879	NUA_ARATHRecName: Full=Nuclear-pore anchor; AltName: Full=Protein TRANSLOCATED PROMOTER REGION; Short=AtTPR	0	6-month ortho E3 leaf
SCA-6_Chr8v1_21220	217.8	100.246	---NA---	NA	6-month ortho E3 leaf
SCA-6_Chr8v1_21462	58	26.8795	BCHB_ARATHRecName: Full=BEACH domain-containing protein B; AltName: Full=BEACH-domain homolog B	0	6-month ortho E3 leaf
SCA-6_Chr8v1_21474	574	247.701	UPL2_ARATHRecName: Full=E3 ubiquitin-protein ligase UPL2; Short=Ubiquitin-protein ligase 2; AltName: Full=HECT-type E3 ubiquitin transferase UPL2	0	6-month ortho E3 leaf
SCA-6_Chr8v1_21568	258.6	106.478	PR40A_ARATHRecName: Full=Pre-mRNA-processing protein 40A; AltName: Full=Mediator of RNA polymerase II transcription subunit 35a	0	6-month ortho E3 leaf
SCA-6_Chr8v1_21617	45.6	20.7009	TAF4B_ARATHRecName: Full=Transcription initiation factor TFIID subunit 4b; AltName: Full=TBP-associated factor 4b; Short=AtTAF4b	0	6-month ortho E3 leaf
SCA-6_Chr8v1_21624	46.4	20.3259	RMT2_SCHPORecName: Full=Protein arginine N-methyltransferase 2; AltName: Full=Protein-arginine N5-methyltransferase; AltName: Full=Type IV protein arginine N-methyltransferase; Short=Type IV PRMT	7.25e-56	6-month ortho E3 leaf
SCA-6_Chr8v1_21798	79.8	39.0089	YGSA_SCHPORecName: Full=Uncharacterized ATP-dependent helicase C29A10.10c	1.37e-79	6-month ortho E3 leaf
SCA-6_Chr8v1_22003	35.6	17.2054	EHD3_ORYSJRecName: Full=PHD finger protein EHD3; AltName: Full=Proetin EARLY HEADING 3	1.72e-78	6-month ortho E3 leaf
SCA-6_Chr8v1_22384	41	16.2143	SHGR2_ARATHRecName: Full=Phospholipase SGR2; AltName: Full=Protein SHOOT GRAVITROPISM 2	0	6-month ortho E3 leaf
SCA-6_Chr8v1_22416	156.8	76.8839	DJC14_MOUSERecName: Full=DnaJ homolog subfamily C member 14	7.87e-08	6-month ortho E3 leaf
SCA-6_Chr8v1_22555	49.4	20	SAC1_ARATHRecName: Full=Phosphoinositide phosphatase SAC1; Short=AtSAC1; AltName: Full=Factor-induced gene 4-like protein; Short=AtFIG4; AltName: Full=Phosphatidylinositol 3,5-bisphosphate 5-phosphatase SAC1; AltName: Full=Protein FRAGILE FIBER 7; AltName: Full=Protein SUPPRESSOR OF ACTIN 1; AltName: Full=SAC domain protein 1	0	6-month ortho E3 leaf
SCA-6_Chr9v1_22735	56	27.7009	DBR1_ARATHRecName: Full=Lariat debranching enzyme; Short=AtDBR1	0	6-month ortho E3 leaf
SCA-6_Chr9v1_22769	363.6	166.192	PD5BB_XENLARecName: Full=Sister chromatid cohesion protein PDS5 homolog B-B; AltName: Full=Androgen-induced proliferation inhibitor B	4.25e-22	6-month ortho E3 leaf
SCA-6_Chr9v1_22827	56	20.5089	---NA---	NA	6-month ortho E3 leaf
SCA-6_Chr9v1_22933	329.8	153.17	FIPS5_ARATHRecName: Full=FIP1[V]-like protein; Short=AtFIP1(V); AltName: Full=Factor interacting with poly(A) polymerase 1-like 5; Short=AtFIPS5; AltName: Full=Protein HOMOLOG OF YEAST FIP1	2.89e-107	6-month ortho E3 leaf
SCA-6_Chr9v1_22970	53.4	23.9107	Y6689_DICDIRecName: Full=Protein DDB_G0276689	2.39e-22	6-month ortho E3 leaf
SCA-6_Chr9v1_23086	155.6	47.8393	CABIN_ARATHRecName: Full=Calcineurin-binding protein 1; Short=AtCABIN1	0	6-month ortho E3 leaf
SCA-6_Chr9v1_23324	133	65.6696	RRP12_CHICKRecName: Full=RRP12-like protein	2.08e-84	6-month ortho E3 leaf
SCA-6_Chr9v1_23451	71.2	34.3214	---NA---	NA	6-month ortho E3 leaf
SCA-6_Chr9v1_23482	32	15.3705	CFM3_MAIZERecName: Full=CRM-domain containing factor CFM3, chloroplastic/mitochondrial; AltName: Full=Protein CRM FAMILY MEMBER 3; Short=ZmCFM3; Flags: Precursor	0	6-month ortho E3 leaf
SCA-6_Chr9v1_23592	61	28.1027	VPS15_ARATHRecName: Full=Serine/threonine-protein kinase VPS15; AltName: Full=Vacuolar protein sorting-associated protein 15; Short=AtVPS15	0	6-month ortho E3 leaf
SCA-6_Chr9v1_23722	75.2	28.7143	ASIL1_ARATHRecName: Full=Trihelix transcription factor ASIL1; AltName: Full=6B-interacting protein 1-like 1; AltName: Full=Trihelix DNA-binding protein ASIL1	7.21e-18	6-month ortho E3 leaf
SCA-6_Chr9v1_23830	34.8	15.4286	MED17_ARATHRecName: Full=Mediator of RNA polymerase II transcription subunit 17	0	6-month ortho E3 leaf
SCA-6_Chr9v1_24006	102.2	45.3705	ZGPAT_DROANRecName: Full=Zinc finger CCCH-type with G patch domain-containing protein	1.64e-09	6-month ortho E3 leaf
SCA-6_Chr9v1_24081	291.2	134.21	CYP95_ARATHRecName: Full=Peptidyl-prolyl cis-trans isomerase CYP95; Short=AtCYP95; Short=PPIase CYP95; AltName: Full=Cyclophilin-like protein CypRS92	6.61e-90	6-month ortho E3 leaf
SCA-6_Chr9v1_24429	78.6	38.692	HEN2_ARATHRecName: Full=DExH-box ATP-dependent RNA helicase DExH10; AltName: Full=Protein HUA ENHANCER 2	0	6-month ortho E3 leaf
SCA-6_Chr9v1_24451	60.4	29.9554	---NA---	NA	6-month ortho E3 leaf
SCA-6_Chr9v1_24581	105.6	51.0536	BRE1B_ARATHRecName: Full=E3 ubiquitin-protein ligase BRE1-like 2; AltName: Full=Protein HISTONE MONOUBIQUITINATION 2; Short=AtHUB2; AltName: Full=RING-type E3 ubiquitin transferase BRE1-like 2	0	6-month ortho E3 leaf
SCA-6_Chr9v1_25011	237	100.469	SMC3_ARATHRecName: Full=Structural maintenance of chromosomes protein 3; Short=SMC protein 3; Short=SMC-3; AltName: Full=Chromosome segregation protein SMC-3; AltName: Full=Cohesin complex subunit SMC-3; AltName: Full=Protein TITAN7	0	6-month ortho E3 leaf
SCA-6_Chr9v1_25013	35.4	12.0357	TSL_ARATHRecName: Full=Serine/threonine-protein kinase TOUSLED	0	6-month ortho E3 leaf
SCA-6_Chr9v1_25047	107.2	48.5804	BSL2_ARATHRecName: Full=Serine/threonine-protein phosphatase BSL2; AltName: Full=BSU1-like protein 2	0	6-month ortho E3 leaf
SCA-6_Chr9v1_25659	236.4	100.384	SMC3_ARATHRecName: Full=Structural maintenance of chromosomes protein 3; Short=SMC protein 3; Short=SMC-3; AltName: Full=Chromosome segregation protein SMC-3; AltName: Full=Cohesin complex subunit SMC-3; AltName: Full=Protein TITAN7	0	6-month ortho E3 leaf
SCA-6_Chr9v1_25661	35.4	12.0357	TSL_ARATHRecName: Full=Serine/threonine-protein kinase TOUSLED	0	6-month ortho E3 leaf
SCA-6_Chr9v1_25695	108.4	48.4286	BSL2_ARATHRecName: Full=Serine/threonine-protein phosphatase BSL2; AltName: Full=BSU1-like protein 2	0	6-month ortho E3 leaf
SCA-6_Chr9v1_26089	371	164.25	SRRM1_CHICKRecName: Full=Serine/arginine repetitive matrix protein 1	2.42e-45	6-month ortho E3 leaf
SCA-6_Chr9v1_26233	358.6	127.179	NFRKB_MOUSERecName: Full=Nuclear factor related to kappa-B-binding protein; AltName: Full=DNA-binding protein R kappa-B	7.01e-43	6-month ortho E3 leaf
SCA-6_Chr9v1_26523	41.4	17.4464	---NA---	NA	6-month ortho E3 leaf
SCA-6_Chr9v1_26526	35.8	14.7902	AB25B_ARATHRecName: Full=ABC transporter B family member 25, mitochondrial; Short=ABC transporter ABCB.25; Short=AtABCB25; AltName: Full=ABC transporter of the mitochondrion 3; Short=AtATM3; Short=Iron-sulfur clusters transporter ATM3; AltName: Full=Protein STARIK 1; Flags: Precursor	0	6-month ortho E3 leaf
SCA-6_Chr10v1_27794	725.2	216.522	CYT12_ORYSJRecName: Full=Cysteine proteinase inhibitor 12; AltName: Full=Oryzacystatin XII; Short=OC-XII; AltName: Full=Oryzacystatin-12; Flags: Precursor	1.99e-95	Mature Fruit (20 WAP) endocarp
SCA-6_Chr1v1_00197	200.6	98.6696	PIN1_MALDORecName: Full=Peptidyl-prolyl cis-trans isomerase Pin1; Short=PPIase Pin1; AltName: Full=MdPin1; AltName: Full=Rotamase Pin1	2.81e-75	Mature Fruit (20 WAP) endocarp
SCA-6_Chr1v1_00239	132.6	64.5759	---NA---	NA	Mature Fruit (20 WAP) endocarp
SCA-6_Chr1v1_01536	361	168.92	VATD_ARATHRecName: Full=V-type proton ATPase subunit D; Short=V-ATPase subunit D; AltName: Full=Vacuolar H(+)-ATPase subunit D; AltName: Full=Vacuolar proton pump subunit D	1.39e-132	Mature Fruit (20 WAP) endocarp
SCA-6_Chr1v1_02156	143	69.7857	CYB5_TOBACRecName: Full=Cytochrome b5	1.08e-84	Mature Fruit (20 WAP) endocarp
SCA-6_Chr1v1_02173	53.2	26.0223	Y1769_SYNY3RecName: Full=Probable thylakoid lumen protein sll1769; Flags: Precursor	1.94e-36	Mature Fruit (20 WAP) endocarp
SCA-6_Chr1v1_02209	320.6	151.232	PRS4A_ARATHRecName: Full=26S proteasome regulatory subunit 4 homolog A; AltName: Full=26S proteasome AAA-ATPase subunit RPT2a; AltName: Full=26S proteasome subunit 4 homolog A; AltName: Full=Protein HALTED ROOT; AltName: Full=Regulatory particle triple-A ATPase subunit 2a	0	Mature Fruit (20 WAP) endocarp
SCA-6_Chr1v1_03157	74.8	34.8348	TCF25_HUMANRecName: Full=Transcription factor 25; Short=TCF-25; AltName: Full=Nuclear localized protein 1	1.05e-63	Mature Fruit (20 WAP) endocarp
SCA-6_Chr2v1_04021	132	61.0714	---NA---	NA	Mature Fruit (20 WAP) endocarp
SCA-6_Chr2v1_04509	46.8	21.5759	CC124_DICDIRecName: Full=Coiled-coil domain-containing protein 124 homolog	8.01e-25	Mature Fruit (20 WAP) endocarp
SCA-6_Chr2v1_04713	104.6	48.9777	UFD1_RATRecName: Full=Ubiquitin recognition factor in ER-associated degradation protein 1; AltName: Full=Ubiquitin fusion degradation protein 1 homolog; Short=UB fusion protein 1	1.21e-72	Mature Fruit (20 WAP) endocarp
SCA-6_Chr2v1_07408	1011.6	493.263	---NA---	NA	Mature Fruit (20 WAP) endocarp
SCA-6_Chr3v1_07669	154.8	62.0982	PEX14_ARATHRecName: Full=Peroxisomal membrane protein PEX14; AltName: Full=Peroxin-14; Short=AtPEX14; AltName: Full=Peroxisome biogenesis protein 14; AltName: Full=Pex14p; AltName: Full=Protein PEROXISOME DEFECTIVE 2	3.5e-153	Mature Fruit (20 WAP) endocarp
SCA-6_Chr3v1_08126	178.6	84.7232	---NA---	NA	Mature Fruit (20 WAP) endocarp
SCA-6_Chr3v1_08447	28.8	13.8527	RABEK_XENLARecName: Full=Rab9 effector protein with kelch motifs	8.25e-33	Mature Fruit (20 WAP) endocarp
SCA-6_Chr3v1_08693	279.6	118.759	---NA---	NA	Mature Fruit (20 WAP) endocarp
SCA-6_Chr3v1_09407	100.4	44.558	---NA---	NA	Mature Fruit (20 WAP) endocarp
SCA-6_Chr4v1_13433	247.8	110.607	EIF3J_DROGRRecName: Full=Eukaryotic translation initiation factor 3 subunit J; Short=eIF3j	4.73e-16	Mature Fruit (20 WAP) endocarp
SCA-6_Chr5v1_13880	65	27.1071	ATX3H_ARATHRecName: Full=Ataxin-3 homolog; AltName: Full=MJD1a-like; AltName: Full=Machado-Joseph disease-like protein	1.9e-129	Mature Fruit (20 WAP) endocarp
SCA-6_Chr5v1_14899	208	99.7321	FIS1A_ARATHRecName: Full=Mitochondrial fission 1 protein A; AltName: Full=FIS1 homolog A; Short=AtFIS1a; AltName: Full=Protein BIGYIN 1	3.51e-89	Mature Fruit (20 WAP) endocarp
SCA-6_Chr5v1_16208	81.4	29.6562	RBM42_RATRecName: Full=RNA-binding protein 42; AltName: Full=RNA-binding motif protein 42	7.18e-47	Mature Fruit (20 WAP) endocarp
SCA-6_Chr6v1_17311	96.2	45.5491	RTNLT_ARATHRecName: Full=Reticulon-like protein B22; Short=AtRTNLB22	2.58e-82	Mature Fruit (20 WAP) endocarp
SCA-6_Chr6v1_17404	99.2	48.5357	TMM64_MOUSERecName: Full=Transmembrane protein 64	4.61e-08	Mature Fruit (20 WAP) endocarp
SCA-6_Chr6v1_17816	70.8	32.8304	---NA---	NA	Mature Fruit (20 WAP) endocarp
SCA-6_Chr6v1_18907	58.2	24.3393	PAN_METKARecName: Full=Proteasome-activating nucleotidase; Short=PAN; AltName: Full=Proteasomal ATPase; AltName: Full=Proteasome regulatory ATPase; AltName: Full=Proteasome regulatory particle	1.27e-34	Mature Fruit (20 WAP) endocarp
SCA-6_Chr6v1_18959	131.2	65.0804	EMC3_DANRERecName: Full=ER membrane protein complex subunit 3; AltName: Full=Protein pob; AltName: Full=Transmembrane protein 111	3.2e-66	Mature Fruit (20 WAP) endocarp
SCA-6_Chr9v1_23102	52.4	25.8259	BC10_ORYSJRecName: Full=Glycosyltransferase BC10; AltName: Full=Protein BRITTLE CULM 10; AltName: Full=Protein FRAGILE CULM 116	2.71e-46	Mature Fruit (20 WAP) endocarp
SCA-6_Chr9v1_25301	158.6	78.3393	---NA---	NA	Mature Fruit (20 WAP) endocarp
SCA-6_Chr9v1_25936	158.6	78.3393	---NA---	NA	Mature Fruit (20 WAP) endocarp
SCA-6_Chr9v1_26358	53.2	26.4062	KINB3_ARATHRecName: Full=SNF1-related protein kinase regulatory subunit beta-3; Short=AKIN subunit beta-3; Short=AKINB3; Short=AKINbeta3	2.06e-46	Mature Fruit (20 WAP) endocarp
SCA-6_Chr2v1_04063	50.8	22.7857	PUR9_BACC3RecName: Full=Bifunctional purine biosynthesis protein PurH; Includes: RecName: Full=Phosphoribosylaminoimidazolecarboxamide formyltransferase; AltName: Full=AICAR transformylase; Includes: RecName: Full=IMP cyclohydrolase; AltName: Full=ATIC; AltName: Full=IMP synthase; AltName: Full=Inosinicase	2.1e-169	Mature Fruit (20 WAP) exocarp
SCA-6_Chr2v1_05504	57.4	23.7723	---NA---	NA	Mature Fruit (20 WAP) exocarp
SCA-6_Chr2v1_06780	63.2	30.5536	NADC_ARATHRecName: Full=Nicotinate-nucleotide pyrophosphorylase [carboxylating], chloroplastic; AltName: Full=Quinolinate phosphoribosyltransferase	0	Mature Fruit (20 WAP) exocarp
SCA-6_Chr2v1_07406	57.6	26.5268	CYP23_ARATHRecName: Full=Peptidyl-prolyl cis-trans isomerase CYP23; Short=PPIase CYP23; AltName: Full=Cyclophilin of 23 kDa; AltName: Full=Cyclophilin-23; Flags: Precursor	6.09e-134	Mature Fruit (20 WAP) exocarp
SCA-6_Chr3v1_08622	61.4	28.2054	---NA---	NA	Mature Fruit (20 WAP) exocarp
SCA-6_Chr3v1_09626	87.2	39.0179	MIP1_ARATHRecName: Full=MND1-interacting protein 1; Short=AtMIP1	0	Mature Fruit (20 WAP) exocarp
SCA-6_Chr4v1_10797	34.8	16.9152	SRGT1_ARATHRecName: Full=Peptidyl serine alpha-galactosyltransferase; Short=AtSGT1; Flags: Precursor	0	Mature Fruit (20 WAP) exocarp
SCA-6_Chr4v1_11298	173.4	84.2768	NDUS1_SOLTURecName: Full=NADH dehydrogenase	0	Mature Fruit (20 WAP) exocarp
SCA-6_Chr5v1_14456	57.2	28.192	CIA1_ARATHRecName: Full=Protein CIA1; AltName: Full=Cytosolic iron-sulfur protein assembly 1; AltName: Full=Protein EMBRYO DEFECTIVE 1345	0	Mature Fruit (20 WAP) exocarp
SCA-6_Chr6v1_17321	529	242.406	VATA_GOSHIRecName: Full=V-type proton ATPase catalytic subunit A; Short=V-ATPase subunit A; AltName: Full=V-ATPase 69 kDa subunit; AltName: Full=Vacuolar proton pump subunit alpha	0	Mature Fruit (20 WAP) exocarp
SCA-6_Chr6v1_17508	125.6	57.6429	STRAP_DICDIRecName: Full=Serine-threonine kinase receptor-associated protein; AltName: Full=WD40 repeat-containing protein strap	8.01e-105	Mature Fruit (20 WAP) exocarp
SCA-6_Chr8v1_22405	39.4	19.2768	SUN3_ARATHRecName: Full=SUN domain-containing protein 3; Short=AtSUN3	1.13e-153	Mature Fruit (20 WAP) exocarp
SCA-6_Chr9v1_22709	46.8	22.0536	COQ11_YEASTRecName: Full=MIOREX complex component 2; AltName: Full=Mitochondrial organization of gene expression protein 2	9.2e-64	Mature Fruit (20 WAP) exocarp
SCA-6_Chr5v1_15154	29.8	14.2545	ATXR4_ARATHRecName: Full=Histone-lysine N-methyltransferase ATXR4; AltName: Full=Protein SET DOMAIN GROUP 38; AltName: Full=Trithorax-related protein 4; Short=TRX-related protein 4; Flags: Precursor	1.04e-149	Mature Fruit (20 WAP) mesocarp
SCA-6_Chr7v1_19826	118	57.0045	PIRL6_ORYSJRecName: Full=Plant intracellular Ras-group-related LRR protein 6; AltName: Full=Intracellular Ras-group-related LRR protein 6; Short=OsIRL6	0	Mature Fruit (20 WAP) mesocarp
SCA-6_Chr10v1_26966	107.8	44.3259	OST4A_ARATHRecName: Full=Dolichyl-diphosphooligosaccharide--protein glycosyltransferase subunit 4A	4.74e-16	Mature Fruit (20 WAP) Fruit skin
SCA-6_Chr10v1_28169	104.2	48.2679	SYM_ORYSJRecName: Full=Probable methionine--tRNA ligase; AltName: Full=Methionyl-tRNA synthetase; Short=MetRS	3.8e-44	Mature Fruit (20 WAP) Fruit skin
SCA-6_Chr1v1_01147	34.8	16.8973	---NA---	NA	Mature Fruit (20 WAP) Fruit skin
SCA-6_Chr1v1_02767	100.6	49.5045	BSL1_ARATHRecName: Full=Serine/threonine-protein phosphatase BSL1; AltName: Full=BSU1-like protein 1	0	Mature Fruit (20 WAP) Fruit skin
SCA-6_Chr2v1_05577	88	40.0045	SYA_ARATHRecName: Full=Alanine--tRNA ligase; AltName: Full=Alanyl-tRNA synthetase; Short=AlaRS; Flags: Precursor	0	Mature Fruit (20 WAP) Fruit skin
SCA-6_Chr3v1_07577	37.2	15.5491	SECAA_ARATHRecName: Full=Exocyst complex component SEC10a; Short=AtSec10a; AltName: Full=Exocyst complex component 5	0	Mature Fruit (20 WAP) Fruit skin
SCA-6_Chr3v1_09127	82	32.3973	ACFR1_ARATHRecName: Full=Transmembrane ascorbate ferrireductase 1; AltName: Full=Cytochrome b561; Short=Artb561-1; Short=AtCytb561; AltName: Full=Protein b561A.tha5; AltName: Full=Tonoplast Cyt-b561; Short=TCytb	4e-88	Mature Fruit (20 WAP) Fruit skin
SCA-6_Chr4v1_10712	1618.6	795.964	RS174_ARATHRecName: Full=40S ribosomal protein S17-4	1.29e-78	Mature Fruit (20 WAP) Fruit skin
SCA-6_Chr4v1_12412	32.4	13.2366	GOT1_ARATHRecName: Full=Vesicle transport protein GOT1; AltName: Full=Golgi transport 1	4.6e-42	Mature Fruit (20 WAP) Fruit skin
SCA-6_Chr4v1_12758	129.4	54.1027	SERC3_BOVINRecName: Full=Serine incorporator 3	5.48e-31	Mature Fruit (20 WAP) Fruit skin
SCA-6_Chr4v1_13190	33.6	16.2634	---NA---	NA	Mature Fruit (20 WAP) Fruit skin
SCA-6_Chr5v1_13873	111	40.4062	---NA---	NA	Mature Fruit (20 WAP) Fruit skin
SCA-6_Chr6v1_16809	56.8	20.4509	AGD13_ARATHRecName: Full=Probable ADP-ribosylation factor GTPase-activating protein AGD13; Short=ARF GAP AGD13; AltName: Full=Protein ARF-GAP DOMAIN 13; Short=AtAGD13	1.71e-175	Mature Fruit (20 WAP) Fruit skin
SCA-6_Chr6v1_17636	99	34.7098	RAB7_GOSHIRecName: Full=Ras-related protein Rab7	7.37e-97	Mature Fruit (20 WAP) Fruit skin
SCA-6_Chr6v1_18013	213.6	96.7634	PSA5_SOYBNRecName: Full=Proteasome subunit alpha type-5; AltName: Full=20S proteasome alpha subunit E; AltName: Full=20S proteasome subunit alpha-5	5.25e-130	Mature Fruit (20 WAP) Fruit skin
SCA-6_Chr6v1_18997	38	18.5625	TAD2B_ARATHRecName: Full=Transcriptional adapter ADA2b; Short=AtADA2b; AltName: Full=Protein PROPORZ 1	0	Mature Fruit (20 WAP) Fruit skin
SCA-6_Chr7v1_19174	112.2	50.9509	EMC89_ARATHRecName: Full=ER membrane protein complex subunit 8/9 homolog; AltName: Full=Protein EMBRYO DEFECTIVE 2731	6.54e-108	Mature Fruit (20 WAP) Fruit skin
SCA-6_Chr8v1_22425	166.2	82.7679	FUT13_ARATHRecName: Full=Alpha-(1,4)-fucosyltransferase; AltName: Full=FT4-M; AltName: Full=FucTC; AltName: Full=Fucosyltransferase 13; Short=AtFUT13; AltName: Full=Galactoside 3(4)-L-fucosyltransferase	0	Mature Fruit (20 WAP) Fruit skin
SCA-6_Chr9v1_22794	69	34.3616	TR120_ARATHRecName: Full=Trafficking protein particle complex II-specific subunit 120 homolog; Short=AtTRS120; Short=TRAPP II-specific subunit 120 homolog; AltName: Full=Protein VASCULAR NETWORK DEFECTIVE 4	0	Mature Fruit (20 WAP) Fruit skin
SCA-6_Chr9v1_23303	145.6	71.8125	YIE2_SCHPORecName: Full=SH3 domain-containing protein PJ696.02	3.73e-44	Mature Fruit (20 WAP) Fruit skin
SCA-6_Chr9v1_23842	444.4	198.893	NH2L1_XENLARecName: Full=NHP2-like protein 1; AltName: Full=High mobility group-like nuclear protein 2 homolog 1; AltName: Full=U4/U6.U5 small nuclear ribonucleoprotein SNU13; AltName: Full=U4/U6.U5 tri-snRNP 15.5 kDa protein	4.68e-74	Mature Fruit (20 WAP) Fruit skin
SCA-6_Chr9v1_24359	75.4	36	---NA---	NA	Mature Fruit (20 WAP) Fruit skin
SCA-6_Chr9v1_25153	48.8	18.9911	---NA---	NA	Mature Fruit (20 WAP) Fruit skin
SCA-6_Chr10v1_27572	211.8	103.46	VA727_ARATHRecName: Full=Vesicle-associated membrane protein 727; Short=AtVAMP727	8e-154	Mature Fruit (20 WAP) seed muscilage
SCA-6_Chr10v1_27732	185.8	60.3795	---NA---	NA	Mature Fruit (20 WAP) seed muscilage
SCA-6_Chr1v1_00153	166.8	80.9509	---NA---	NA	Mature Fruit (20 WAP) seed muscilage
SCA-6_Chr1v1_00339	40.4	20.0893	AP3S_ARATHRecName: Full=AP-3 complex subunit sigma; AltName: Full=AP-3 complex subunit sigma-3; AltName: Full=Adaptor-related protein complex 3 subunit sigma; AltName: Full=Sigma-adaptin 3; AltName: Full=Sigma3-adaptin	9.11e-108	Mature Fruit (20 WAP) seed muscilage
SCA-6_Chr1v1_00535	369.8	170.585	CATR_ATRNURecName: Full=Caltractin; AltName: Full=Centrin	7.46e-101	Mature Fruit (20 WAP) seed muscilage
SCA-6_Chr1v1_01548	139.8	40.3527	ILK1_ARATHRecName: Full=Integrin-linked protein kinase 1; AltName: Full=Ankyrin protein kinase 1	2.98e-125	Mature Fruit (20 WAP) seed muscilage
SCA-6_Chr1v1_01589	47.8	23.2634	NLP2_ORYSJRecName: Full=Protein NLP2; Short=OsNLP2; AltName: Full=NIN-like protein 2; AltName: Full=Nodule inception protein-like protein 2	2.73e-09	Mature Fruit (20 WAP) seed muscilage
SCA-6_Chr1v1_01764	1812.4	767.362	SUMO1_ORYSJRecName: Full=Small ubiquitin-related modifier 1; Short=OsSUMO1; AltName: Full=Ubiquitin-like protein SMT3	1.22e-56	Mature Fruit (20 WAP) seed muscilage
SCA-6_Chr1v1_02069	43.6	19.8705	---NA---	NA	Mature Fruit (20 WAP) seed muscilage
SCA-6_Chr1v1_02702	447	201.308	SMD1B_ARATHRecName: Full=Small nuclear ribonucleoprotein SmD1b; Short=AtSmD1-b	2.4e-60	Mature Fruit (20 WAP) seed muscilage
SCA-6_Chr1v1_03427	877	374.79	ATI2_ARATHRecName: Full=ATG8-interacting protein 2	2.15e-71	Mature Fruit (20 WAP) seed muscilage
SCA-6_Chr2v1_04772	89.4	33.8527	DRTS1_ARATHRecName: Full=Bifunctional dihydrofolate reductase-thymidylate synthase 1; Short=DHFR-TS 1; Includes: RecName: Full=Dihydrofolate reductase; Includes: RecName: Full=Thymidylate synthase	5.34e-40	Mature Fruit (20 WAP) seed muscilage
SCA-6_Chr2v1_05162	235	77.8839	ARL8A_ARATHRecName: Full=ADP-ribosylation factor-like protein 8a; Short=AtARL8a; AltName: Full=ADP-ribosylation factor-like A1C; Short=AtARLA1C	2.05e-109	Mature Fruit (20 WAP) seed muscilage
SCA-6_Chr3v1_08337	370.2	175.429	PIN4_MOUSERecName: Full=Peptidyl-prolyl cis-trans isomerase NIMA-interacting 4; AltName: Full=Parvulin-14; Short=Par14; AltName: Full=Peptidyl-prolyl cis-trans isomerase Pin4; Short=PPIase Pin4; AltName: Full=Rotamase Pin4	1.22e-24	Mature Fruit (20 WAP) seed muscilage
SCA-6_Chr3v1_08851	84	19.4688	TM135_BOVINRecName: Full=Transmembrane protein 135	1.94e-07	Mature Fruit (20 WAP) seed muscilage
SCA-6_Chr3v1_09825	49.2	18.6161	PE192_ARATHRecName: Full=Peroxisome biogenesis protein 19-2; AltName: Full=Peroxin-19-2; Short=AtPEX19-2; AltName: Full=Peroxisomal membrane protein import receptor PEX19-2; Flags: Precursor	2.56e-110	Mature Fruit (20 WAP) seed muscilage
SCA-6_Chr3v1_10344	33.6	14.5223	---NA---	NA	Mature Fruit (20 WAP) seed muscilage
SCA-6_Chr4v1_11497	46.4	21.433	PTBP1_ARATHRecName: Full=Polypyrimidine tract-binding protein homolog 1	0	Mature Fruit (20 WAP) seed muscilage
SCA-6_Chr4v1_11684	33.8	15.4777	PIGP_ARATHRecName: Full=Phosphatidylinositol N-acetylglucosaminyltransferase subunit P	4.3e-50	Mature Fruit (20 WAP) seed muscilage
SCA-6_Chr4v1_11850	124.4	59.8839	SIL10_ARATHRecName: Full=E3 ubiquitin-protein ligase SINA-like 10; AltName: Full=RING-type E3 ubiquitin transferase SINA-like 10; AltName: Full=Seven in absentia-like protein 10	1.64e-72	Mature Fruit (20 WAP) seed muscilage
SCA-6_Chr4v1_12700	348	157.839	NDADA_ARATHRecName: Full=NADH dehydrogenase	9.5e-93	Mature Fruit (20 WAP) seed muscilage
SCA-6_Chr4v1_12966	378.4	141.83	---NA---	NA	Mature Fruit (20 WAP) seed muscilage
SCA-6_Chr4v1_13298	64.6	18.8661	---NA---	NA	Mature Fruit (20 WAP) seed muscilage
SCA-6_Chr4v1_13439	441.4	159.424	DI194_ARATHRecName: Full=Protein DEHYDRATION-INDUCED 19 homolog 4; Short=AtDi19-4	1.82e-67	Mature Fruit (20 WAP) seed muscilage
SCA-6_Chr5v1_14291	129	52.6786	---NA---	NA	Mature Fruit (20 WAP) seed muscilage
SCA-6_Chr5v1_15563	48	21.3571	---NA---	NA	Mature Fruit (20 WAP) seed muscilage
SCA-6_Chr5v1_15581	48	21.3571	---NA---	NA	Mature Fruit (20 WAP) seed muscilage
SCA-6_Chr5v1_16715	2713.2	1257.23	ARF2B_ARATHRecName: Full=ADP-ribosylation factor 2-B; Short=AtARF2; AltName: Full=ARF1-like protein U5	4.2e-132	Mature Fruit (20 WAP) seed muscilage
SCA-6_Chr6v1_16836	191.4	95.3036	VPS2B_ARATHRecName: Full=Vacuolar protein sorting-associated protein 2 homolog 2; Short=AtVPS2-2; AltName: Full=Charged multivesicular body protein 2 homolog 2; AltName: Full=ESCRT-III complex subunit VPS2 homolog 2	1.94e-112	Mature Fruit (20 WAP) seed muscilage
SCA-6_Chr6v1_18988	287.4	117.955	NUXM_NEUCRRecName: Full=NADH-ubiquinone oxidoreductase 20.9 kDa subunit; AltName: Full=Complex I-20.9kD; Short=CI-20.9kD	4.72e-05	Mature Fruit (20 WAP) seed muscilage
SCA-6_Chr7v1_20810	221.2	75.7812	IDHC_TOBACRecName: Full=Isocitrate dehydrogenase	0	Mature Fruit (20 WAP) seed muscilage
SCA-6_Chr8v1_22526	284.8	133.741	IAN9_ARATHRecName: Full=Immune-associated nucleotide-binding protein 9; Short=AtIAN9; AltName: Full=AIG1-like protein	2.73e-144	Mature Fruit (20 WAP) seed muscilage
SCA-6_Chr8v1_22543	381.6	188.304	P23A_BRANARecName: Full=Co-chaperone protein p23-1; AltName: Full=Bnp23-1	3.43e-62	Mature Fruit (20 WAP) seed muscilage
SCA-6_Chr9v1_22881	83.8	38.2455	SKIP1_ARATHRecName: Full=F-box protein SKIP1; AltName: Full=SKP1-interacting partner 1	1.44e-143	Mature Fruit (20 WAP) seed muscilage
SCA-6_Chr9v1_23868	104.4	37.2054	CIPKO_ARATHRecName: Full=CBL-interacting serine/threonine-protein kinase 24; AltName: Full=Protein SALT OVERLY SENSITIVE 2; AltName: Full=SNF1-related kinase 3.11	0	Mature Fruit (20 WAP) seed muscilage
SCA-6_Chr9v1_24084	780.6	22.7455	LYPA2_HUMANRecName: Full=Acyl-protein thioesterase 2; Short=APT-2; AltName: Full=Lysophospholipase II; Short=LPL-II; Short=LysoPLA II	2.24e-32	Mature Fruit (20 WAP) seed muscilage
SCA-6_Chr9v1_24153	157.2	76.933	TTC1_HUMANRecName: Full=Tetratricopeptide repeat protein 1; Short=TPR repeat protein 1	5.62e-38	Mature Fruit (20 WAP) seed muscilage
SCA-6_Chr9v1_26090	334.4	161.871	TOA1_SCHPORecName: Full=Transcription initiation factor IIA large subunit; Short=TFIIA large subunit	1.07e-15	Mature Fruit (20 WAP) seed muscilage
SCA-6_Chr9v1_26375	62	19.3795	---NA---	NA	Mature Fruit (20 WAP) seed muscilage
SCA-6_Chr10v1_26672	311.333	151.659	CLAH1_ARATHRecName: Full=Clathrin heavy chain 1	0	Developing Fruit (16 WAP) endocarp
SCA-6_Chr1v1_00015	91.3333	39.0487	PPP7_ARATHRecName: Full=Serine/threonine-protein phosphatase 7	0	Developing Fruit (16 WAP) endocarp
SCA-6_Chr1v1_00531	891.667	351.363	RBP2A_PLAF7RecName: Full=Reticulocyte-binding protein 2 homolog a	2.95e-06	Developing Fruit (16 WAP) endocarp
SCA-6_Chr1v1_03374	36	17.7566	PIP_AERSORecName: Full=Proline iminopeptidase; Short=PIP; AltName: Full=Prolyl aminopeptidase; Short=PAP	8.38e-110	Developing Fruit (16 WAP) endocarp
SCA-6_Chr2v1_04208	301.667	131.721	CCD47_DANRERecName: Full=Coiled-coil domain-containing protein 47; Flags: Precursor	0	Developing Fruit (16 WAP) endocarp
SCA-6_Chr2v1_05326	239	112.664	AROG_ARATHRecName: Full=Phospho-2-dehydro-3-deoxyheptonate aldolase 2, chloroplastic; AltName: Full=3-deoxy-D-arabino-heptulosonate 7-phosphate synthase 2; AltName: Full=DAHP synthase 2; AltName: Full=Phospho-2-keto-3-deoxyheptonate aldolase 2; Flags: Precursor	0	Developing Fruit (16 WAP) endocarp
SCA-6_Chr3v1_08449	51.6667	22.5088	PP438_ARATHRecName: Full=Pentatricopeptide repeat-containing protein PNM1, mitochondrial; AltName: Full=PPR PROTEIN LOCALIZED TO THE NUCLEUS AND MITOCHONDRIA 1; Flags: Precursor	0	Developing Fruit (16 WAP) endocarp
SCA-6_Chr3v1_09668	77.6667	34.177	NMAT2_ARATHRecName: Full=Nuclear intron maturase 2, mitochondrial; Short=AtnMat2; AltName: Full=Nuclear intron maturase 1 b; Short=AtnMat1b; Flags: Precursor	0	Developing Fruit (16 WAP) endocarp
SCA-6_Chr4v1_12413	40	19.0575	CD48C_ARATHRecName: Full=Cell division control protein 48 homolog C; Short=AtCDC48c; AltName: Full=Protein EMBRYO DEFECTIVE 1354	0	Developing Fruit (16 WAP) endocarp
SCA-6_Chr4v1_13312	232	104.124	ISW2_ARATHRecName: Full=ISWI chromatin-remodeling complex ATPase CHR11; AltName: Full=ISW2-like; AltName: Full=Protein CHROMATIN REMODELING 11; AltName: Full=Sucrose nonfermenting protein 2 homolog	0	Developing Fruit (16 WAP) endocarp
SCA-6_Chr4v1_13415	100.667	49.8319	SPAG1_DANRERecName: Full=Sperm-associated antigen 1A	3.75e-14	Developing Fruit (16 WAP) endocarp
SCA-6_Chr5v1_13805	60	27.8584	STB5L_HUMANRecName: Full=Syntaxin-binding protein 5-like; AltName: Full=Lethal(2) giant larvae protein homolog 4; AltName: Full=Tomosyn-2	5.05e-20	Developing Fruit (16 WAP) endocarp
SCA-6_Chr5v1_13883	80.3333	39.1637	HAKAI_ARATHRecName: Full=E3 ubiquitin-protein ligase HAKAI homolog; AltName: Full=RING-type E3 ubiquitin transferase HAKAI	4.12e-115	Developing Fruit (16 WAP) endocarp
SCA-6_Chr5v1_15214	46	15.792	LCAT3_ARATHRecName: Full=Phospholipase A(1) LCAT3; AltName: Full=Lecithin-cholesterol acyltransferase-like 3	0	Developing Fruit (16 WAP) endocarp
SCA-6_Chr5v1_15473	128	63.9425	---NA---	NA	Developing Fruit (16 WAP) endocarp
SCA-6_Chr5v1_16642	394	177	EIF3A_ARATHRecName: Full=Eukaryotic translation initiation factor 3 subunit A; Short=eIF3a; AltName: Full=Eukaryotic translation initiation factor 3 large subunit; AltName: Full=Eukaryotic translation initiation factor 3 subunit 10; AltName: Full=eIF-3-theta; AltName: Full=p114	0	Developing Fruit (16 WAP) endocarp
SCA-6_Chr6v1_18728	58.6667	29.2212	---NA---	NA	Developing Fruit (16 WAP) endocarp
SCA-6_Chr6v1_19054	106	52.4425	VCR_ARATHRecName: Full=Varicose-related protein	0	Developing Fruit (16 WAP) endocarp
SCA-6_Chr7v1_19089	387.333	178.681	PEX5_ARATHRecName: Full=Peroxisome biogenesis protein 5; AltName: Full=Peroxin-5; Short=AtPEX5; AltName: Full=Peroxisomal targeting signal type 1 receptor; AltName: Full=Pex5p	0	Developing Fruit (16 WAP) endocarp
SCA-6_Chr8v1_21039	50.6667	22.4779	Y1733_ARATHRecName: Full=DUF21 domain-containing protein At1g47330; AltName: Full=CBS domain-containing protein CBSDUF7	0	Developing Fruit (16 WAP) endocarp
SCA-6_Chr9v1_22889	448.333	180.208	SRPR_MOUSERecName: Full=Signal recognition particle receptor subunit alpha; Short=SR-alpha; AltName: Full=Docking protein alpha; Short=DP-alpha	9.32e-162	Developing Fruit (16 WAP) endocarp
SCA-6_Chr9v1_23725	117	52.8717	---NA---	NA	Developing Fruit (16 WAP) endocarp
SCA-6_Chr9v1_23884	43.6667	18.9159	WDR11_DANRERecName: Full=WD repeat-containing protein 11	1.02e-28	Developing Fruit (16 WAP) endocarp
SCA-6_Chr9v1_24050	178.667	75.7478	P2C22_ARATHRecName: Full=Probable protein phosphatase 2C 22; Short=AtPP2C22	2.8e-79	Developing Fruit (16 WAP) endocarp
SCA-6_Chr9v1_26433	243	97.8894	TA15B_ARATHRecName: Full=Transcription initiation factor TFIID subunit 15b; AltName: Full=TBP-associated factor 15b; Short=AtTAF15b	1.21e-83	Developing Fruit (16 WAP) endocarp
SCA-6_Chr10v1_27133	31.3333	14.4071	ELP6_ARATHRecName: Full=Elongator complex protein 6; Short=AtELP6; AltName: Full=Elongator component 6; AltName: Full=UPF0405 protein ELP6	2.31e-110	Developing Fruit (16 WAP) exocarp
SCA-6_Chr10v1_28107	81	38.3319	---NA---	NA	Developing Fruit (16 WAP) exocarp
SCA-6_Chr10v1_28200	180.333	82.9823	HIS8_ARATHRecName: Full=Histidinol dehydrogenase, chloroplastic; Short=HDH; AltName: Full=Protein HISTIDINE BIOSYNTHESIS 8; Flags: Precursor	0	Developing Fruit (16 WAP) exocarp
SCA-6_Chr1v1_03517	58	27.4602	PX11D_ARATHRecName: Full=Peroxisomal membrane protein 11D; AltName: Full=Peroxin-11D; Short=AtPEX11d	1.28e-86	Developing Fruit (16 WAP) exocarp
SCA-6_Chr2v1_04440	37.3333	17.3982	NPC1_PIGRecName: Full=NPC intracellular cholesterol transporter 1; AltName: Full=Niemann-Pick C1 protein; Flags: Precursor	0	Developing Fruit (16 WAP) exocarp
SCA-6_Chr2v1_05864	159	77.531	SYGM1_ARATHRecName: Full=Glycine--tRNA ligase, mitochondrial 1; AltName: Full=Diadenosine tetraphosphate synthetase; Short=Ap4A synthetase; AltName: Full=Glycyl-tRNA synthetase 1; Short=GlyRS-1; Flags: Precursor	0	Developing Fruit (16 WAP) exocarp
SCA-6_Chr3v1_07793	71	33.208	NIPA_PONABRecName: Full=Nuclear-interacting partner of ALK; AltName: Full=Nuclear-interacting partner of anaplastic lymphoma kinase; AltName: Full=Zinc finger C3HC-type protein 1	3.63e-10	Developing Fruit (16 WAP) exocarp
SCA-6_Chr4v1_12418	46.6667	19.4602	DML_EUBBARecName: Full=2,3-dimethylmalate lyase	1.49e-69	Developing Fruit (16 WAP) exocarp
SCA-6_Chr4v1_13586	33.6667	15.6239	SAD2H_ARATHRecName: Full=Importin beta-like SAD2 homolog	1.15e-20	Developing Fruit (16 WAP) exocarp
SCA-6_Chr5v1_14151	115.333	52.2212	Y1677_ARATHRecName: Full=Probable LRR receptor-like serine/threonine-protein kinase At1g67720; Flags: Precursor	0	Developing Fruit (16 WAP) exocarp
SCA-6_Chr6v1_17181	92.6667	44.4204	NUP96_ARATHRecName: Full=Nuclear pore complex protein NUP96; Short=AtNUP96; AltName: Full=Nucleoporin 96; AltName: Full=Nucleoporin PRECOCIOUS; AltName: Full=Nucleoporin PRECOZ; AltName: Full=Protein MODIFIER OF SNC1 3; AltName: Full=Protein SUPPRESSOR OF AUXIN RESISTANCE 3	0	Developing Fruit (16 WAP) exocarp
SCA-6_Chr6v1_18000	1594.67	654.469	RA212_ARATHRecName: Full=Ethylene-responsive transcription factor RAP2-12; AltName: Full=Protein RELATED TO APETALA2 12	3.36e-95	Developing Fruit (16 WAP) exocarp
SCA-6_Chr6v1_18007	230	103.916	EI2BA_DICDIRecName: Full=Translation initiation factor eIF-2B subunit alpha; AltName: Full=eIF-2B GDP-GTP exchange factor subunit alpha	5.1e-84	Developing Fruit (16 WAP) exocarp
SCA-6_Chr7v1_19431	44.3333	21.3938	AMN1_DANRERecName: Full=Protein AMN1 homolog	0.00023	Developing Fruit (16 WAP) exocarp
SCA-6_Chr8v1_20839	110.333	51.5973	MPU12_ARATHRecName: Full=Mannose-P-dolichol utilization defect 1 protein homolog 2	4.46e-120	Developing Fruit (16 WAP) exocarp
SCA-6_Chr8v1_21977	214.667	96.3009	TOM6_ARATHRecName: Full=Mitochondrial import receptor subunit TOM6 homolog; AltName: Full=Translocase of outer membrane 6 kDa subunit homolog	6.78e-24	Developing Fruit (16 WAP) exocarp
SCA-6_Chr10v1_26658	37	17.3009	SAM50_MOUSERecName: Full=Sorting and assembly machinery component 50 homolog	3.18e-30	Developing Fruit (16 WAP) mesocarp
SCA-6_Chr10v1_27773	926.667	354.757	NACA_PINTARecName: Full=Nascent polypeptide-associated complex subunit alpha-like protein; Short=NAC-alpha-like protein; AltName: Full=Alpha-NAC-like protein	4.45e-89	Developing Fruit (16 WAP) mesocarp
SCA-6_Chr1v1_01157	132.333	59.0708	CARA_ARATHRecName: Full=Carbamoyl-phosphate synthase small chain, chloroplastic; AltName: Full=Carbamoyl-phosphate synthetase glutamine chain; AltName: Full=Protein VENOSA 6; Flags: Precursor	0	Developing Fruit (16 WAP) mesocarp
SCA-6_Chr1v1_01678	46	22.5487	CCT2_ARATHRecName: Full=Choline-phosphate cytidylyltransferase 2; Short=AtCCT2; AltName: Full=CTP:phosphocholine cytidylyltransferase 2; AltName: Full=Phosphorylcholine transferase 2	1.71e-109	Developing Fruit (16 WAP) mesocarp
SCA-6_Chr3v1_07685	168.667	80.0133	PPT1_ARATHRecName: Full=Phosphoenolpyruvate/phosphate translocator 1, chloroplastic; Short=AtPPT1; AltName: Full=Protein CAB UNDEREXPRESSED 1; Flags: Precursor	0	Developing Fruit (16 WAP) mesocarp
SCA-6_Chr5v1_16245	109	50.792	CP19C_ARATHRecName: Full=Peptidyl-prolyl cis-trans isomerase CYP19-3; Short=PPIase CYP19-3; AltName: Full=Cyclophilin of 19 kDa 3; AltName: Full=Cyclophilin-4; AltName: Full=Rotamase cyclophilin-2	2.14e-102	Developing Fruit (16 WAP) mesocarp
SCA-6_Chr5v1_16360	293.667	144.111	RS3A1_VITVIRecName: Full=40S ribosomal protein S3a-1	1.26e-164	Developing Fruit (16 WAP) mesocarp
SCA-6_Chr5v1_16518	118	57.4867	EIF3E_ARATHRecName: Full=Eukaryotic translation initiation factor 3 subunit E; Short=AtEIF3E-1; Short=eIF3e; Short=p48; AltName: Full=Eukaryotic translation initiation factor 3 subunit 6; Short=AtINT6; Short=INT-6	0	Developing Fruit (16 WAP) mesocarp
SCA-6_Chr9v1_23946	87.6667	43.2832	TTM3_ARATHRecName: Full=Triphosphate tunnel metalloenzyme 3; AltName: Full=Adenosinetriphosphatase; Short=ATPase; AltName: Full=Triphosphatase; Short=PPPase	9.24e-70	Developing Fruit (16 WAP) mesocarp
SCA-6_Chr10v1_27555	29.3333	14.0619	---NA---	NA	Developing Fruit (16 WAP) Fruit skin
SCA-6_Chr10v1_27586	314.667	146.991	E70A1_ARATHRecName: Full=Exocyst complex component EXO70A1; Short=AtExo70a1; AltName: Full=Exocyst subunit Exo70 family protein A1	0	Developing Fruit (16 WAP) Fruit skin
SCA-6_Chr1v1_00057	36.6667	14.9912	SAC7_ARATHRecName: Full=Phosphoinositide phosphatase SAC7; Short=AtSAC7; AltName: Full=Protein ROOT HAIR DEFECTIVE 4; AltName: Full=Protein SUPPRESSOR OF ACTIN 1C; Short=AtSAC1c; AltName: Full=Protein SUPPRESSOR OF ACTIN 7; AltName: Full=SAC domain protein 7; AltName: Full=SAC1-like protein AtSAC1c	0	Developing Fruit (16 WAP) Fruit skin
SCA-6_Chr1v1_00331	55.3333	26.7478	NOL6_XENLARecName: Full=Nucleolar protein 6	1.19e-120	Developing Fruit (16 WAP) Fruit skin
SCA-6_Chr1v1_01038	62.3333	29.5177	UBA1A_ARATHRecName: Full=UBP1-associated proteins 1A; AltName: Full=UBP1-interacting protein 1a	1.07e-45	Developing Fruit (16 WAP) Fruit skin
SCA-6_Chr1v1_01596	130.667	56.1549	ERGI3_XENLARecName: Full=Endoplasmic reticulum-Golgi intermediate compartment protein 3	6.55e-68	Developing Fruit (16 WAP) Fruit skin
SCA-6_Chr1v1_01995	46	22.1239	GPN3_DICDIRecName: Full=GPN-loop GTPase 3; AltName: Full=ATP-binding domain 1 family member C homolog	5.91e-89	Developing Fruit (16 WAP) Fruit skin
SCA-6_Chr2v1_04104	114.667	56.5442	EIF3B_ARATHRecName: Full=Eukaryotic translation initiation factor 3 subunit B; Short=eIF3b; AltName: Full=eIF-3-eta; AltName: Full=eIF3 p110; AltName: Full=p82	0	Developing Fruit (16 WAP) Fruit skin
SCA-6_Chr2v1_05184	39	16.9336	SHW1_ARATHRecName: Full=Protein SHORT HYPOCOTYL IN WHITE LIGHT 1	8.03e-22	Developing Fruit (16 WAP) Fruit skin
SCA-6_Chr2v1_05763	175.333	82.4425	UBC25_ARATHRecName: Full=Probable ubiquitin-conjugating enzyme E2 25; AltName: Full=E2 ubiquitin-conjugating enzyme 25; AltName: Full=Ubiquitin carrier protein 25	1.1e-117	Developing Fruit (16 WAP) Fruit skin
SCA-6_Chr2v1_06202	37.3333	16.0221	---NA---	NA	Developing Fruit (16 WAP) Fruit skin
SCA-6_Chr2v1_07112	86.3333	40.1947	6PGD2_ARATHRecName: Full=6-phosphogluconate dehydrogenase, decarboxylating 2	0	Developing Fruit (16 WAP) Fruit skin
SCA-6_Chr2v1_07393	93.6667	45.6283	SBH2_ARATHRecName: Full=Sphinganine C4-monooxygenase 2; AltName: Full=Sphingoid C4-hydroxylase 2; AltName: Full=Sphingoid base hydroxylase 2	2.12e-159	Developing Fruit (16 WAP) Fruit skin
SCA-6_Chr3v1_09617	118.333	58.3717	AP2M_ARATHRecName: Full=AP-2 complex subunit mu; AltName: Full=Adaptor protein complex AP-2 subunit mu; AltName: Full=Adaptor protein-2 mu-adaptin; AltName: Full=Adaptor-related protein complex 2 subunit mu; AltName: Full=At-muA-Ad; AltName: Full=Clathrin assembly protein complex 2 mu medium chain; AltName: Full=Mu2-adaptin; AltName: Full=Protein AP47/50; Short=AtAP47/50	0	Developing Fruit (16 WAP) Fruit skin
SCA-6_Chr3v1_09625	64.6667	24.1327	PIRL5_ORYSJRecName: Full=Plant intracellular Ras-group-related LRR protein 5; AltName: Full=Intracellular Ras-group-related LRR protein 5; Short=OsIRL5	0	Developing Fruit (16 WAP) Fruit skin
SCA-6_Chr3v1_10002	214.333	55.6283	HMCS_ARATHRecName: Full=Hydroxymethylglutaryl-CoA synthase; Short=HMG-CoA synthase; AltName: Full=3-hydroxy-3-methylglutaryl coenzyme A synthase; AltName: Full=Protein EMBRYO DEFECTIVE 2778; AltName: Full=Protein FLAKY POLLEN 1	0	Developing Fruit (16 WAP) Fruit skin
SCA-6_Chr4v1_10685	31.3333	7.40708	CRK42_ARATHRecName: Full=Cysteine-rich receptor-like protein kinase 42; Short=Cysteine-rich RLK42; Flags: Precursor	1.73e-94	Developing Fruit (16 WAP) Fruit skin
SCA-6_Chr4v1_12254	41.6667	15.7257	SYKC_ARATHRecName: Full=Lysine--tRNA ligase, cytoplasmic; AltName: Full=Lysyl-tRNA synthetase; Short=LysRS; AltName: Full=Lysyl-tRNA synthetase 1; Short=AtKRS-1	0	Developing Fruit (16 WAP) Fruit skin
SCA-6_Chr4v1_12340	121.667	57.9912	---NA---	NA	Developing Fruit (16 WAP) Fruit skin
SCA-6_Chr4v1_12405	38.3333	17.2345	CMS1_HUMANRecName: Full=Protein CMSS1; AltName: Full=Cms1 ribosomal small subunit homolog	2.07e-18	Developing Fruit (16 WAP) Fruit skin
SCA-6_Chr4v1_13226	611	265.058	LFG5_ARATHRecName: Full=BI1-like protein; AltName: Full=Protein LIFEGUARD 5; Short=AtLFG5	2.92e-138	Developing Fruit (16 WAP) Fruit skin
SCA-6_Chr5v1_14815	216.667	93.7345	RBL20_ARATHRecName: Full=Rhomboid-like protein 20; Short=AtRBL20	2.39e-152	Developing Fruit (16 WAP) Fruit skin
SCA-6_Chr5v1_16700	70	34.4159	IMPA4_ARATHRecName: Full=Importin subunit alpha-4; Short=IMPa-4	0	Developing Fruit (16 WAP) Fruit skin
SCA-6_Chr6v1_17182	72.6667	32.7522	DCNL4_MOUSERecName: Full=DCN1-like protein 4; AltName: Full=DCUN1 domain-containing protein 4; AltName: Full=Defective in cullin neddylation protein 1-like protein 4	1.77e-35	Developing Fruit (16 WAP) Fruit skin
SCA-6_Chr6v1_17378	55.6667	18.677	ALFL6_ARATHRecName: Full=PHD finger protein ALFIN-LIKE 6; Short=Protein AL6	5.06e-55	Developing Fruit (16 WAP) Fruit skin
SCA-6_Chr6v1_17475	33	15.6637	SUMM2_ARATHRecName: Full=Disease resistance protein SUMM2; AltName: Full=Disease resistance protein At1g12280; AltName: Full=Protein SUPPRESSOR OF MKK1 MKK2 2	6.58e-96	Developing Fruit (16 WAP) Fruit skin
SCA-6_Chr6v1_18199	84.3333	36.3142	MNS3_ARATHRecName: Full=Mannosyl-oligosaccharide 1,2-alpha-mannosidase MNS3	0	Developing Fruit (16 WAP) Fruit skin
SCA-6_Chr7v1_19367	36.3333	15.6239	EHD1_ARATHRecName: Full=EH domain-containing protein 1; Short=AtEHD1	0	Developing Fruit (16 WAP) Fruit skin
SCA-6_Chr8v1_21172	150.667	62.0619	XRN3_ARATHRecName: Full=5'-3' exoribonuclease 3; Short=AtXRN3; AltName: Full=Protein EXORIBONUCLEASE 3	0	Developing Fruit (16 WAP) Fruit skin
SCA-6_Chr8v1_22262	44.3333	21.3142	---NA---	NA	Developing Fruit (16 WAP) Fruit skin
SCA-6_Chr9v1_22617	34.3333	15.9602	CHERP_HUMANRecName: Full=Calcium homeostasis endoplasmic reticulum protein; AltName: Full=ERPROT 213-21; AltName: Full=SR-related CTD-associated factor 6	1.61e-12	Developing Fruit (16 WAP) Fruit skin
SCA-6_Chr9v1_22665	54.3333	25.0619	BC10_ORYSJRecName: Full=Glycosyltransferase BC10; AltName: Full=Protein BRITTLE CULM 10; AltName: Full=Protein FRAGILE CULM 116	4.66e-38	Developing Fruit (16 WAP) Fruit skin
SCA-6_Chr9v1_22834	45	17.0133	UGNT1_ARATHRecName: Full=UDP-N-acetylglucosamine transporter UGNT1; Short=UDP-GlcNAc transporter 1; AltName: Full=Nucleotide-sugar uncharacterized transporter 3	0	Developing Fruit (16 WAP) Fruit skin
SCA-6_Chr9v1_23448	204	87.2345	M2K2_ARATHRecName: Full=Mitogen-activated protein kinase kinase 2; Short=AtMAP2Kbeta; Short=AtMKK2; Short=MAP kinase kinase 2	0	Developing Fruit (16 WAP) Fruit skin
SCA-6_Chr9v1_23550	191.667	36.7257	PQQL_ARATHRecName: Full=Zinc protease PQQL-like	0	Developing Fruit (16 WAP) Fruit skin
SCA-6_Chr9v1_23923	90.6667	40.8142	SYT5_ARATHRecName: Full=Synaptotagmin-5; AltName: Full=NTMC2T2.1; AltName: Full=Synaptotagmin E	0	Developing Fruit (16 WAP) Fruit skin
SCA-6_Chr9v1_24061	125	54.8673	NAA50_XENLARecName: Full=N-alpha-acetyltransferase 50; AltName: Full=N-acetyltransferase NAT13; AltName: Full=N-epsilon-acetyltransferase 50; AltName: Full=NatE catalytic subunit	2.55e-55	Developing Fruit (16 WAP) Fruit skin
SCA-6_Chr9v1_24723	91.6667	45.2345	SEC62_SCHPORecName: Full=Translocation protein sec62	4e-10	Developing Fruit (16 WAP) Fruit skin
SCA-6_Chr9v1_24993	36.3333	17.4558	SYWC_ARATHRecName: Full=Tryptophan--tRNA ligase, cytoplasmic; AltName: Full=Tryptophanyl-tRNA synthetase; Short=TrpRS	0	Developing Fruit (16 WAP) Fruit skin
SCA-6_Chr9v1_25641	36.3333	17.4558	SYWC_ARATHRecName: Full=Tryptophan--tRNA ligase, cytoplasmic; AltName: Full=Tryptophanyl-tRNA synthetase; Short=TrpRS	0	Developing Fruit (16 WAP) Fruit skin
SCA-6_Chr10v1_26886	104.333	50.5841	SDIR1_ARATHRecName: Full=E3 ubiquitin-protein ligase SDIR1; AltName: Full=Protein SALT- AND DROUGHT-INDUCED RING FINGER 1; AltName: Full=RING-type E3 ubiquitin transferase SDIR1	1.79e-103	Developing Fruit (16 WAP) seed muscliage
SCA-6_Chr10v1_26940	443	148.633	ACT1_TOBACRecName: Full=Actin	0	Developing Fruit (16 WAP) seed muscliage
SCA-6_Chr1v1_01084	33.6667	15.8982	LIIP1_ARATHRecName: Full=Small GTPase LIP1; AltName: Full=Protein LIGHT INSENSITIVE PERIOD 1	2.52e-125	Developing Fruit (16 WAP) seed muscliage
SCA-6_Chr1v1_01547	100.333	45.5619	UTP18_ARATHRecName: Full=U3 small nucleolar RNA-associated protein 18 homolog	0	Developing Fruit (16 WAP) seed muscliage
SCA-6_Chr1v1_01864	45	17.4735	---NA---	NA	Developing Fruit (16 WAP) seed muscliage
SCA-6_Chr1v1_01865	74.6667	28.0885	VPS11_ARATHRecName: Full=Vacuolar protein-sorting-associated protein 11 homolog; Short=AtVPS11	0	Developing Fruit (16 WAP) seed muscliage
SCA-6_Chr1v1_02142	782	232.075	---NA---	NA	Developing Fruit (16 WAP) seed muscliage
SCA-6_Chr1v1_03532	33	16.3938	SPXS5_DICDIRecName: Full=SPX and EXS domain-containing protein 5	2.31e-17	Developing Fruit (16 WAP) seed muscliage
SCA-6_Chr2v1_04084	49	23.7301	ARAD1_ARATHRecName: Full=Probable arabinosyltransferase ARAD1; AltName: Full=Arabinan alpha-1,5-arabinosyltransferase; AltName: Full=L-Arabinosyltransferase; AltName: Full=Protein ARABINAN DEFICIENT 1	0	Developing Fruit (16 WAP) seed muscliage
SCA-6_Chr2v1_04142	89.6667	33.9027	RAA2A_ARATHRecName: Full=Ras-related protein RABA2a; Short=AtRABA2a; AltName: Full=Ras-related protein Rab11C; Short=AtRab11C; Flags: Precursor	1.78e-99	Developing Fruit (16 WAP) seed muscliage
SCA-6_Chr2v1_04782	337.667	160.243	RER1B_ARATHRecName: Full=Protein RER1B; Short=AtRER1B	7.04e-115	Developing Fruit (16 WAP) seed muscliage
SCA-6_Chr2v1_05112	112.333	45.7522	TXND9_ARATHRecName: Full=Thioredoxin domain-containing protein 9 homolog	1.43e-119	Developing Fruit (16 WAP) seed muscliage
SCA-6_Chr2v1_05898	221	105.761	GILP_ARATHRecName: Full=GSH-induced LITAF domain protein; Short=AtGILP	7.26e-42	Developing Fruit (16 WAP) seed muscliage
SCA-6_Chr2v1_06433	553	241.142	ARF2_ORYSJRecName: Full=ADP-ribosylation factor 2	1.11e-133	Developing Fruit (16 WAP) seed muscliage
SCA-6_Chr2v1_06535	549.667	239.942	ARF2_ORYSJRecName: Full=ADP-ribosylation factor 2	4.82e-132	Developing Fruit (16 WAP) seed muscliage
SCA-6_Chr2v1_07163	261.667	96.9735	PTRB_ECOLIRecName: Full=Protease 2; AltName: Full=Oligopeptidase B; AltName: Full=Protease II	2.28e-63	Developing Fruit (16 WAP) seed muscliage
SCA-6_Chr3v1_09355	120	39.531	IMB1_ARATHRecName: Full=Importin subunit beta-1; AltName: Full=Karyopherin subunit beta-1; Short=ATKPNB1	0	Developing Fruit (16 WAP) seed muscliage
SCA-6_Chr3v1_09618	49	18.7655	---NA---	NA	Developing Fruit (16 WAP) seed muscliage
SCA-6_Chr3v1_10179	107.667	48.7699	CDPK1_ORYSJRecName: Full=Calcium-dependent protein kinase 1; Short=OsCDPK1; Short=OsCPK1	2.13e-106	Developing Fruit (16 WAP) seed muscliage
SCA-6_Chr4v1_10558	1245.67	404.881	UGPA_MUSACRecName: Full=UTP--glucose-1-phosphate uridylyltransferase; AltName: Full=UDP-glucose pyrophosphorylase; Short=UDPGP; Short=UGPase	0	Developing Fruit (16 WAP) seed muscliage
SCA-6_Chr4v1_12417	383.333	165.743	EPN3_ARATHRecName: Full=Clathrin interactor EPSIN 3; AltName: Full=EPSIN-related 3	0	Developing Fruit (16 WAP) seed muscliage
SCA-6_Chr4v1_12746	76	37.4159	MPK16_ARATHRecName: Full=Mitogen-activated protein kinase 16; Short=AtMPK16; Short=MAP kinase 16	0	Developing Fruit (16 WAP) seed muscliage
SCA-6_Chr5v1_14094	225.667	105.65	UXS1_ARATHRecName: Full=UDP-glucuronic acid decarboxylase 1; AltName: Full=UDP-XYL synthase 1; AltName: Full=UDP-glucuronate decarboxylase 1; Short=UGD; Short=UXS-1	0	Developing Fruit (16 WAP) seed muscliage
SCA-6_Chr5v1_15483	151	74.9602	GDT13_ARATHRecName: Full=GDT1-like protein 3; Flags: Precursor	1.32e-139	Developing Fruit (16 WAP) seed muscliage
SCA-6_Chr5v1_16709	228.667	104.832	AP3M_ARATHRecName: Full=AP-3 complex subunit mu; AltName: Full=Adaptor protein complex AP-3 subunit mu; AltName: Full=Adaptor protein-3 mu-adaptin; AltName: Full=Adaptor-related protein complex 3 subunit mu; AltName: Full=At-muD-Ad; AltName: Full=Mu3-adaptin; AltName: Full=Protein ZIG SUPPRESSOR 4	0	Developing Fruit (16 WAP) seed muscliage
SCA-6_Chr6v1_16796	55.6667	27.2434	DRP2B_ARATHRecName: Full=Dynamin-2B; AltName: Full=Dynamin-like protein 3; AltName: Full=Dynamin-related protein 2B	0	Developing Fruit (16 WAP) seed muscliage
SCA-6_Chr6v1_16858	35	16.4248	YP091_YEASTRecName: Full=Uncharacterized PH domain-containing protein YPR091C	9.56e-19	Developing Fruit (16 WAP) seed muscliage
SCA-6_Chr6v1_17315	125.667	61.4602	COG4_ARATHRecName: Full=Conserved oligomeric Golgi complex subunit 4; Short=COG complex subunit 4; AltName: Full=Component of oligomeric Golgi complex 4	0	Developing Fruit (16 WAP) seed muscliage
SCA-6_Chr6v1_18092	120	20.2743	OFT23_ARATHRecName: Full=O-fucosyltransferase 23; Short=O-FucT-23; AltName: Full=O-fucosyltransferase family protein	0	Developing Fruit (16 WAP) seed muscliage
SCA-6_Chr6v1_18336	259.667	102.748	RAA1C_ARATHRecName: Full=Ras-related protein RABA1c; Short=AtRABA1c	5.53e-144	Developing Fruit (16 WAP) seed muscliage
SCA-6_Chr7v1_19189	510.333	250.075	NOI4_ARATHRecName: Full=Protein NOI4; AltName: Full=Protein DiDi 18T-1d	3.58e-40	Developing Fruit (16 WAP) seed muscliage
SCA-6_Chr7v1_19966	51.6667	19.0177	---NA---	NA	Developing Fruit (16 WAP) seed muscliage
SCA-6_Chr8v1_21127	139	60.969	COPA1_ARATHRecName: Full=Coatomer subunit alpha-1; AltName: Full=Alpha-coat protein 1; Short=Alpha-COP 1	0	Developing Fruit (16 WAP) seed muscliage
SCA-6_Chr8v1_21431	84.3333	41.0531	UBP16_ARATHRecName: Full=Ubiquitin carboxyl-terminal hydrolase 16; AltName: Full=Deubiquitinating enzyme 16; Short=AtUBP16; AltName: Full=Ubiquitin thioesterase 16; AltName: Full=Ubiquitin-specific-processing protease 16	0	Developing Fruit (16 WAP) seed muscliage
SCA-6_Chr8v1_22393	936	460.779	---NA---	NA	Developing Fruit (16 WAP) seed muscliage
SCA-6_Chr9v1_23853	149.667	68.3496	---NA---	NA	Developing Fruit (16 WAP) seed muscliage
SCA-6_Chr9v1_24290	268.667	117.168	YL116_MIMIVRecName: Full=Uncharacterized protein L116	0.000516	Developing Fruit (16 WAP) seed muscliage
SCA-6_Chr9v1_25411	50.3333	22.2345	---NA---	NA	Developing Fruit (16 WAP) seed muscliage
SCA-6_Chr9v1_26051	50.3333	22.2345	---NA---	NA	Developing Fruit (16 WAP) seed muscliage
SCA-6_Chr3v1_07883	53.6667	23.5664	---NA---	NA	Immature Fruit(12 WAP) endocarp
SCA-6_Chr3v1_09024	135	63.9292	Y4539_ARATHRecName: Full=Receptor-like serine/threonine-protein kinase At4g25390; Flags: Precursor	0	Immature Fruit(12 WAP) endocarp
SCA-6_Chr10v1_26829	60.6667	26.2611	GCC1_ARATHRecName: Full=Guanylyl cyclase 1; Short=AtGC1	6.93e-105	Immature Fruit(12 WAP) exocarp
SCA-6_Chr1v1_03061	2030	889.049	ARF2_ORYSJRecName: Full=ADP-ribosylation factor 2	2.52e-133	Immature Fruit(12 WAP) exocarp
SCA-6_Chr3v1_07974	516	196.699	MBR1_ARATHRecName: Full=E3 ubiquitin-protein ligase MBR1; AltName: Full=MED25-binding RING-H2 protein 1; AltName: Full=RING-H2 finger MBR1; AltName: Full=RING-type E3 ubiquitin transferase MBR1	1.42e-30	Immature Fruit(12 WAP) exocarp
SCA-6_Chr3v1_09705	206	95.9912	XPF_ARATHRecName: Full=DNA repair endonuclease UVH1; AltName: Full=DNA excision repair protein XP-F homolog; AltName: Full=Ultraviolet hypersensitive 1; Short=AtRAD1	0	Immature Fruit(12 WAP) exocarp
SCA-6_Chr5v1_14925	149	68.8584	UCH2_ARATHRecName: Full=Ubiquitin carboxyl-terminal hydrolase 2	0	Immature Fruit(12 WAP) exocarp
SCA-6_Chr5v1_16525	99.6667	46.1991	MIRO1_ARATHRecName: Full=Mitochondrial Rho GTPase 1; Short=AtMIRO1; AltName: Full=Miro-related GTPase 1	3.53e-145	Immature Fruit(12 WAP) exocarp
SCA-6_Chr6v1_18936	124.333	61.0531	---NA---	NA	Immature Fruit(12 WAP) exocarp
SCA-6_Chr6v1_19038	67.3333	32.7788	PGP2_ARATHRecName: Full=Phosphoglycolate phosphatase 2	1.49e-177	Immature Fruit(12 WAP) exocarp
SCA-6_Chr1v1_02112	58.6667	22.2743	DPM3_ARATHRecName: Full=Dolichol-phosphate mannose synthase subunit 3; Short=DPM synthase subunit 3; AltName: Full=Dol-P-Man synthase1; AltName: Full=Dolichol phosphate-mannose biosynthesis regulatory protein	5.19e-12	Immature Fruit(12 WAP) mesocarp
SCA-6_Chr5v1_14362	117.667	47.5044	P2A15_ARATHRecName: Full=F-box protein PP2-A15; AltName: Full=Protein PHLOEM PROTEIN 2-LIKE A15; Short=AtPP2-A15	1.02e-176	Immature Fruit(12 WAP) mesocarp
SCA-6_Chr10v1_27326	74.3333	35.0354	VP241_ARATHRecName: Full=Vacuolar protein sorting-associated protein 24 homolog 1; Short=AtVPS24-1; AltName: Full=Charged multivesicular body protein 3 homolog 1; AltName: Full=ESCRT-III complex subunit VPS24 homolog 1	4.34e-116	Immature Fruit(12 WAP) Fruit skin
SCA-6_Chr2v1_04574	82.6667	34.7832	---NA---	NA	Immature Fruit(12 WAP) Fruit skin
SCA-6_Chr2v1_04806	54.6667	27.0752	---NA---	NA	Immature Fruit(12 WAP) Fruit skin
SCA-6_Chr4v1_12824	141.333	43.6814	Y2144_ARATHRecName: Full=Putative leucine-rich repeat receptor-like serine/threonine-protein kinase At2g14440; Flags: Precursor	1.54e-53	Immature Fruit(12 WAP) Fruit skin
SCA-6_Chr5v1_16212	260	129.465	CDC5L_ARATHRecName: Full=Cell division cycle 5-like protein; Short=Cdc5-like protein; AltName: Full=Atypical R2R3-MYB transcription factor CDC5; AltName: Full=MOS4-associated complex protein 1; Short=MAC protein 1; AltName: Full=Protein MYB DOMAIN CELL DIVISION CYCLE 5; Short=AtMYBCD5	0	Immature Fruit(12 WAP) Fruit skin
SCA-6_Chr5v1_16635	68.6667	24.9867	TPR1_ARATHRecName: Full=Topless-related protein 1; AltName: Full=Protein MODIFIER OF SNC1 10	0	Immature Fruit(12 WAP) Fruit skin
SCA-6_Chr6v1_17153	47.3333	19.3982	---NA---	NA	Immature Fruit(12 WAP) Fruit skin
SCA-6_Chr6v1_18633	120.333	56.7876	T184C_PONABRecName: Full=Transmembrane protein 184C; AltName: Full=Transmembrane protein 34	2.67e-30	Immature Fruit(12 WAP) Fruit skin
SCA-6_Chr7v1_20329	378	144.584	R18AL_ARATHRecName: Full=60S ribosomal protein L18a-like protein	7.93e-29	Immature Fruit(12 WAP) Fruit skin
SCA-6_Chr9v1_24389	119	55.7522	PECT1_ARATHRecName: Full=Ethanolamine-phosphate cytidylyltransferase; AltName: Full=CTP:phosphoethanolamine cytidylyltransferase; AltName: Full=Phosphorylethanolamine cytidylyltransferase 1	3.28e-180	Immature Fruit(12 WAP) Fruit skin
SCA-6_Chr9v1_24422	74.3333	33.3761	MBD2_ARATHRecName: Full=Methyl-CpG-binding domain-containing protein 2; Short=AtMBD2; Short=MBD02; AltName: Full=Methyl-CpG-binding protein MBD2	2.59e-100	Immature Fruit(12 WAP) Fruit skin
SCA-6_Chr9v1_25170	210	95.5796	VPS4_ARATHRecName: Full=Protein SUPPRESSOR OF K(+) TRANSPORT GROWTH DEFECT 1; Short=AtSKD1; AltName: Full=Protein VACUOLAR PROTEIN SORTING 4	0	Immature Fruit(12 WAP) Fruit skin
SCA-6_Chr9v1_25808	215.667	95.3584	VPS4_ARATHRecName: Full=Protein SUPPRESSOR OF K(+) TRANSPORT GROWTH DEFECT 1; Short=AtSKD1; AltName: Full=Protein VACUOLAR PROTEIN SORTING 4	0	Immature Fruit(12 WAP) Fruit skin
SCA-6_Chr9v1_26410	41.3333	20.146	PHYK3_SOYBNRecName: Full=Probable phytol kinase 3, chloroplastic; Flags: Precursor	4.63e-120	Immature Fruit(12 WAP) Fruit skin
SCA-6_Chr10v1_28068	56	20.885	MD26C_ARATHRecName: Full=Probable mediator of RNA polymerase II transcription subunit 26c	2.94e-135	Immature Fruit(12 WAP) seed muscilage
SCA-6_Chr1v1_02798	566.333	244.549	TLP3_ARATHRecName: Full=Tubby-like F-box protein 3; Short=AtTLP3	0	Immature Fruit(12 WAP) seed muscilage
SCA-6_Chr1v1_03396	1882	651.969	---NA---	NA	Immature Fruit(12 WAP) seed muscilage
SCA-6_Chr2v1_04223	170.333	76.0221	TCP8_ARATHRecName: Full=Transcription factor TCP8	2.04e-90	Immature Fruit(12 WAP) seed muscilage
SCA-6_Chr2v1_04847	791.667	285.531	SRK2B_ARATHRecName: Full=Serine/threonine-protein kinase SRK2B; AltName: Full=OST1-kinase-like 6; AltName: Full=SNF1-related kinase 2.10; Short=SnRK2.10	0	Immature Fruit(12 WAP) seed muscilage
SCA-6_Chr2v1_06260	104.333	41.6416	DNJ16_ARATHRecName: Full=Chaperone protein dnaJ 16; Short=AtDjB16; Short=AtJ16; AltName: Full=Protein ARG1-LIKE 1; Short=AtARL1	0	Immature Fruit(12 WAP) seed muscilage
SCA-6_Chr4v1_12795	165	57.3894	UBA3_ARATHRecName: Full=NEDD8-activating enzyme E1 catalytic subunit; AltName: Full=RUB-activating enzyme; AltName: Full=Ubiquitin-activating enzyme E1-like protein	0	Immature Fruit(12 WAP) seed muscilage
SCA-6_Chr4v1_12988	77.6667	35.5619	NRPE7_ARATHRecName: Full=DNA-directed RNA polymerase V subunit 7	1.19e-55	Immature Fruit(12 WAP) seed muscilage
SCA-6_Chr4v1_13152	2338.33	1071.52	RL23_ARATHRecName: Full=60S ribosomal protein L23; AltName: Full=Protein EMBRYO DEFECTIVE 2171	1.62e-30	Immature Fruit(12 WAP) seed muscilage
SCA-6_Chr5v1_13733	74.3333	35.9204	---NA---	NA	Immature Fruit(12 WAP) seed muscilage
SCA-6_Chr5v1_14835	83.6667	30.2743	SIP21_ARATHRecName: Full=Probable aquaporin SIP2-1; AltName: Full=Small basic intrinsic protein 2-1; Short=AtSIP2;1	2.41e-105	Immature Fruit(12 WAP) seed muscilage
SCA-6_Chr5v1_15389	141	45.0752	SMH3_MAIZERecName: Full=Single myb histone 3; AltName: Full=Protein SINGLE MYB HISTONE3	0.000375	Immature Fruit(12 WAP) seed muscilage
SCA-6_Chr5v1_16165	38.3333	18.5177	EXOS1_HUMANRecName: Full=Exosome complex component CSL4; AltName: Full=Exosome component 1	1.57e-42	Immature Fruit(12 WAP) seed muscilage
SCA-6_Chr8v1_21411	56	23.4071	WDTC1_HUMANRecName: Full=WD and tetratricopeptide repeats protein 1	2.31e-50	Immature Fruit(12 WAP) seed muscilage
SCA-6_Chr9v1_23693	90.3333	36.854	CFXQ_CYAM1RecName: Full=Protein CfxQ homolog	1.25e-41	Immature Fruit(12 WAP) seed muscilage
SCA-6_Chr10v1_27103	152	69.0268	RDM16_ARATHRecName: Full=Protein RDM16; AltName: Full=Pre-mRNA-splicing factor RDM16; AltName: Full=Protein RNA-directed DNA methylation 16	0	Plagiotropic Shoot Apex
SCA-6_Chr10v1_27480	72.2	33.2679	---NA---	NA	Plagiotropic Shoot Apex
SCA-6_Chr10v1_27905	110.6	38.4688	---NA---	NA	Plagiotropic Shoot Apex
SCA-6_Chr1v1_00502	221.4	93.8795	CAMK5_ARATHRecName: Full=CDPK-related kinase 5; Short=AtCRK5; AltName: Full=Calcium/calmodulin-dependent protein kinase 1	0	Plagiotropic Shoot Apex
SCA-6_Chr1v1_01024	44	19.3036	TSR3_MOUSERecName: Full=Ribosome biogenesis protein TSR3 homolog	1.76e-58	Plagiotropic Shoot Apex
SCA-6_Chr1v1_01384	37.8	16.7143	SFT2B_HUMANRecName: Full=Vesicle transport protein SFT2B; AltName: Full=SFT2 domain-containing protein 2	1.36e-17	Plagiotropic Shoot Apex
SCA-6_Chr1v1_01723	86.6	41.0848	---NA---	NA	Plagiotropic Shoot Apex
SCA-6_Chr1v1_02078	78.4	36.7143	CSLC6_ARATHRecName: Full=Probable xyloglucan glycosyltransferase 6; AltName: Full=Cellulose synthase-like protein C6; Short=AtCslC6	0	Plagiotropic Shoot Apex
SCA-6_Chr1v1_02420	40.2	18.6652	PHR1_ARATHRecName: Full=Protein PHOSPHATE STARVATION RESPONSE 1; Short=AtPHR1	1.88e-24	Plagiotropic Shoot Apex
SCA-6_Chr1v1_02881	58	26.7411	PPAN_ARATHRecName: Full=Peter Pan-like protein	3.63e-180	Plagiotropic Shoot Apex
SCA-6_Chr1v1_03624	54	18.8393	TBCD_ARATHRecName: Full=Tubulin-folding cofactor D; Short=AtTFCD; AltName: Full=Protein CHAMPIGNON; AltName: Full=Protein EMBRYO DEFECTIVE 133; AltName: Full=Protein TITAN 1	0	Plagiotropic Shoot Apex
SCA-6_Chr1v1_03893	289.4	131.549	CTLHB_DICDIRecName: Full=CTL-like protein DDB_G0274487	4.36e-21	Plagiotropic Shoot Apex
SCA-6_Chr2v1_04090	436.8	200.652	GCSH2_ARATHRecName: Full=Glycine cleavage system H protein 2, mitochondrial; Flags: Precursor	3.54e-87	Plagiotropic Shoot Apex
SCA-6_Chr2v1_04705	86.8	33.7812	DUS3L_ARATHRecName: Full=tRNA-dihydrouridine(47) synthase	0	Plagiotropic Shoot Apex
SCA-6_Chr2v1_05125	77.6	38.2902	P4H9_ARATHRecName: Full=Probable prolyl 4-hydroxylase 9; Short=AtP4H9	2.8e-150	Plagiotropic Shoot Apex
SCA-6_Chr2v1_05445	125.6	62.1339	BIG1_ARATHRecName: Full=Brefeldin A-inhibited guanine nucleotide-exchange protein 1; Short=BIG1; AltName: Full=ARF guanine-nucleotide exchange factor BIG1	0	Plagiotropic Shoot Apex
SCA-6_Chr2v1_05518	39	19.183	RL15_GLUDARecName: Full=50S ribosomal protein L15	5.51e-37	Plagiotropic Shoot Apex
SCA-6_Chr2v1_06657	143.8	68.7143	SDA1_HUMANRecName: Full=Protein SDA1 homolog; AltName: Full=Nucleolar protein 130; AltName: Full=SDA1 domain-containing protein 1; Short=hSDA	4.01e-111	Plagiotropic Shoot Apex
SCA-6_Chr2v1_06805	58.6	29.2232	ESMD1_ARATHRecName: Full=Protein ESMERALDA 1; AltName: Full=O-fucosyltransferase 17; Short=O-FucT-17; AltName: Full=O-fucosyltransferase family protein	0	Plagiotropic Shoot Apex
SCA-6_Chr2v1_06893	48	16.8393	ORR21_ORYSIRecName: Full=Two-component response regulator ORR21	1.94e-164	Plagiotropic Shoot Apex
SCA-6_Chr2v1_07349	239	105.134	RSA1_ARATHRecName: Full=Protein SHORT ROOT IN SALT MEDIUM 1; Short=AtRSA1; AltName: Full=Protein EMBRYO DEFECTIVE 1579	4.1e-115	Plagiotropic Shoot Apex
SCA-6_Chr2v1_07454	81.8	33.0089	PIX7_ARATHRecName: Full=Probable serine/threonine-protein kinase PIX7	3.49e-102	Plagiotropic Shoot Apex
SCA-6_Chr3v1_07635	128	59.2143	NFD2_ARATHRecName: Full=Protein NUCLEAR FUSION DEFECTIVE 2; Flags: Precursor	1.17e-60	Plagiotropic Shoot Apex
SCA-6_Chr3v1_07670	91	38.5223	DXR_MENPIRecName: Full=1-deoxy-D-xylulose 5-phosphate reductoisomerase, chloroplastic; Short=1-deoxyxylulose-5-phosphate reductoisomerase; Short=DXP reductoisomerase; AltName: Full=2-C-methyl-D-erythritol 4-phosphate synthase; Flags: Precursor	0	Plagiotropic Shoot Apex
SCA-6_Chr3v1_08292	362.4	168.263	NRP2_ARATHRecName: Full=NAP1-related protein 2; AltName: Full=Nucleosome/chromatin assembly factor group A5; AltName: Full=Protein SET homolog 2	4.49e-124	Plagiotropic Shoot Apex
SCA-6_Chr3v1_08519	195.6	95.7723	NHP2_ARATHRecName: Full=H/ACA ribonucleoprotein complex subunit 2-like protein; AltName: Full=Nhp2-like protein	3.05e-73	Plagiotropic Shoot Apex
SCA-6_Chr3v1_08708	361.2	172.214	GCAL1_ARATHRecName: Full=Gamma carbonic anhydrase-like 1, mitochondrial; Short=AtCAL1; Short=GAMMA CAL1; Flags: Precursor	1.33e-143	Plagiotropic Shoot Apex
SCA-6_Chr3v1_08824	162	79.692	FRIGI_ARATHRecName: Full=Protein FRIGIDA	1.75e-112	Plagiotropic Shoot Apex
SCA-6_Chr3v1_09038	68.8	31.1205	---NA---	NA	Plagiotropic Shoot Apex
SCA-6_Chr3v1_09477	56.6	22.2098	---NA---	NA	Plagiotropic Shoot Apex
SCA-6_Chr3v1_09581	70.8	34.9286	C3H12_ARATHRecName: Full=Zinc finger CCCH domain-containing protein 12; Short=AtC3H12	1.09e-96	Plagiotropic Shoot Apex
SCA-6_Chr3v1_09633	93.4	32.8482	P2C29_ARATHRecName: Full=Protein phosphatase 2C 29; Short=AtPP2C29; AltName: Full=Protein POLTERGEIST-LIKE 1; AltName: Full=Protein phosphatase 2C PLL1; Short=PP2C PLL1	0	Plagiotropic Shoot Apex
SCA-6_Chr4v1_10742	57.8	26.442	TRUB_FLAJ1RecName: Full=tRNA pseudouridine synthase B; AltName: Full=tRNA pseudouridine(55) synthase; Short=Psi55 synthase; AltName: Full=tRNA pseudouridylate synthase; AltName: Full=tRNA-uridine isomerase	6.63e-61	Plagiotropic Shoot Apex
SCA-6_Chr4v1_12402	43.6	20.5357	ASPL2_ARATHRecName: Full=Aspartic proteinase-like protein 2; Flags: Precursor	1.63e-140	Plagiotropic Shoot Apex
SCA-6_Chr4v1_13200	90.2	42.9152	RH13_ARATHRecName: Full=DEAD-box ATP-dependent RNA helicase 13	0	Plagiotropic Shoot Apex
SCA-6_Chr4v1_13311	171	74.2188	ISW2_ARATHRecName: Full=ISWI chromatin-remodeling complex ATPase CHR11; AltName: Full=ISW2-like; AltName: Full=Protein CHROMATIN REMODELING 11; AltName: Full=Sucrose nonfermenting protein 2 homolog	0	Plagiotropic Shoot Apex
SCA-6_Chr5v1_14185	280	121.281	IDD2_ARATHRecName: Full=Zinc finger protein GAI-ASSOCIATED FACTOR 1; AltName: Full=Protein indeterminate-domain 2	2.03e-97	Plagiotropic Shoot Apex
SCA-6_Chr5v1_15083	124.4	60.2455	RL6_MESCRRecName: Full=60S ribosomal protein L6; AltName: Full=YL16-like	3.45e-128	Plagiotropic Shoot Apex
SCA-6_Chr5v1_15104	74.6	36.5	GACP3_ARATHRecName: Full=Gamma-tubulin complex component 3; Short=AtGCP3; Short=GCP-3; AltName: Full=Spindle pole body component 98; Short=AtSPC98	0	Plagiotropic Shoot Apex
SCA-6_Chr5v1_15164	46.4	19.3795	DG17_DICDIRecName: Full=RING finger protein DG17; AltName: Full=Probable TNF receptor-associated factor DDB_G0290961	2.43e-07	Plagiotropic Shoot Apex
SCA-6_Chr5v1_16666	182.2	90.5223	ZMAT2_HUMANRecName: Full=Zinc finger matrin-type protein 2	1.43e-46	Plagiotropic Shoot Apex
SCA-6_Chr6v1_17058	186.2	89.625	Y3589_ARATHRecName: Full=PTI1-like tyrosine-protein kinase At3g15890	3.35e-126	Plagiotropic Shoot Apex
SCA-6_Chr6v1_17358	52.6	21.183	MTPC4_ARATHRecName: Full=Metal tolerance protein C4; Short=AtMTPc4; AltName: Full=AtMTP7	0	Plagiotropic Shoot Apex
SCA-6_Chr6v1_18076	154.2	73.6161	RHD32_ARATHRecName: Full=Protein ROOT HAIR DEFECTIVE 3 homolog 2; AltName: Full=Protein SEY1 homolog 3	0	Plagiotropic Shoot Apex
SCA-6_Chr6v1_18580	59.4	25.7857	CPL1_ARATHRecName: Full=RNA polymerase II C-terminal domain phosphatase-like 1; Short=FCP-like 1; AltName: Full=Carboxyl-terminal phosphatase-like 1; Short=AtCPL1; Short=CTD phosphatase-like 1; AltName: Full=Protein FIERY 2; AltName: Full=Protein JASMONATE OVEREXPRESSING 1; AltName: Full=Protein SHINY 4	0	Plagiotropic Shoot Apex
SCA-6_Chr8v1_21436	92	38.4598	TRX1_ORYSJRecName: Full=Histone-lysine N-methyltransferase TRX1; Short=OsTrx1; AltName: Full=Protein SET DOMAIN GROUP 723; AltName: Full=SET family protein 33; Short=OsSET33	1.97e-06	Plagiotropic Shoot Apex
SCA-6_Chr8v1_21470	38	18.8438	CLT2_ARATHRecName: Full=Protein CLT2, chloroplastic; AltName: Full=CRT-like transporter 2; AltName: Full=Chloroquine-resistance transporter-like transporter 2; Flags: Precursor	5.67e-159	Plagiotropic Shoot Apex
SCA-6_Chr8v1_21898	38.2	18.0536	ACY1_PIGRecName: Full=Aminoacylase-1; Short=ACY-1; AltName: Full=N-acyl-L-amino-acid amidohydrolase	5.67e-112	Plagiotropic Shoot Apex
SCA-6_Chr8v1_21972	36.4	15.7321	RFC4_ARATHRecName: Full=Replication factor C subunit 4; Short=AtRFC4; AltName: Full=Activator 1 subunit 4; AltName: Full=Protein EMBRYO DEFECTIVE 1968	0	Plagiotropic Shoot Apex
SCA-6_Chr8v1_22173	80	39.6607	IPCS_ORYSJRecName: Full=Phosphatidylinositol:ceramide inositolphosphotransferase; AltName: Full=Inositol-phosphorylceramide synthase; Short=IPC synthase; AltName: Full=Protein ENHANCING RPW8-MEDIATED HR-LIKE CELL DEATH 1; AltName: Full=Sphingolipid synthase	0.00047	Plagiotropic Shoot Apex
SCA-6_Chr8v1_22225	78	38.7098	RL13_KOCRDRecName: Full=50S ribosomal protein L13	4.68e-32	Plagiotropic Shoot Apex
SCA-6_Chr9v1_23742	129	63.6607	---NA---	NA	Plagiotropic Shoot Apex
SCA-6_Chr9v1_23800	219.4	97.6696	ANM10_ARATHRecName: Full=Protein arginine N-methyltransferase PRMT10	0	Plagiotropic Shoot Apex
SCA-6_Chr9v1_25583	80.8	36.1429	DPB3_DEBHARecName: Full=DNA polymerase epsilon subunit C; AltName: Full=DNA polymerase II subunit C	2.51e-07	Plagiotropic Shoot Apex
SCA-6_Chr1v1_00782	57.4	28.4107	WDR5A_ARATHRecName: Full=COMPASS-like H3K4 histone methylase component WDR5A; Short=AtWDR5A	0	Plagiotropic A Leaf
SCA-6_Chr3v1_09114	70.8	33.4152	MBD13_ARATHRecName: Full=Methyl-CpG-binding domain-containing protein 13; Short=AtMBD13; Short=MBD13; AltName: Full=Methyl-CpG-binding protein MBD13	5.41e-13	Plagiotropic A Leaf
SCA-6_Chr4v1_11978	41.4	20.4732	RRP3_SPIOLRecName: Full=30S ribosomal protein 3, chloroplastic; AltName: Full=Chloroplastic small ribosomal subunit protein cS23; AltName: Full=Plastid-specific 30S ribosomal protein 3; Short=PSRP-3; Flags: Precursor	2.06e-57	Plagiotropic A Leaf
SCA-6_Chr6v1_17553	78	38.6562	KTNA1_ARATHRecName: Full=Katanin p60 ATPase-containing subunit A1; Short=Katanin p60 subunit A1; AltName: Full=CAD ATPase; AltName: Full=Katanin-1; Short=Atp60; AltName: Full=Protein BOTERO 1; AltName: Full=Protein ECTOPIC ROOT HAIR 3; AltName: Full=Protein FAT ROOT; AltName: Full=Protein FRAGILE FIBER 2; Short=AtAAA1; AltName: Full=p60 katanin	0	Plagiotropic A Leaf
SCA-6_Chr9v1_22772	163	78.9777	SDF2_ARATHRecName: Full=Stromal cell-derived factor 2-like protein; Short=AtSDF2; Short=SDF2-like protein; Flags: Precursor	4.02e-41	Plagiotropic A Leaf
SCA-6_Chr9v1_22863	190.8	92.5536	PGLR3_ARATHRecName: Full=Probable polygalacturonase At3g15720; Short=PG; AltName: Full=Pectinase At3g15720; Flags: Precursor	2.37e-94	Plagiotropic A Leaf
SCA-6_Chr1v1_02590	64	31.1549	KPYA_RICCORecName: Full=Pyruvate kinase isozyme A, chloroplastic; Flags: Precursor	0	Plagiotropic C Leaf
SCA-6_Chr2v1_05980	428.667	198.549	Y1736_ARATHRecName: Full=REF/SRPP-like protein At1g67360	1.15e-79	Plagiotropic C Leaf
SCA-6_Chr5v1_14809	49.6667	23.708	CAMK7_ARATHRecName: Full=CDPK-related kinase 7; Short=AtCRK7; AltName: Full=Calcium/calmodulin-dependent protein kinase CRK7	2.19e-158	Plagiotropic C Leaf
SCA-6_Chr5v1_14811	50	23.8673	CAMK7_ARATHRecName: Full=CDPK-related kinase 7; Short=AtCRK7; AltName: Full=Calcium/calmodulin-dependent protein kinase CRK7	2.19e-158	Plagiotropic C Leaf
SCA-6_Chr7v1_20274	183.667	91.3009	MPK19_ARATHRecName: Full=Mitogen-activated protein kinase 19; Short=AtMPK19; Short=MAP kinase 19	0	Plagiotropic C Leaf
SCA-6_Chr8v1_20854	49.6667	23.0619	---NA---	NA	Plagiotropic C Leaf
SCA-6_Chr8v1_21171	116.667	47.4204	APS2_ARATHRecName: Full=ATP sulfurylase 2; Flags: Precursor	0	Plagiotropic C Leaf
SCA-6_Chr8v1_21216	129.667	61.5177	RAC5_ORYSJRecName: Full=Rac-like GTP-binding protein 5; AltName: Full=GTPase protein RacD; AltName: Full=OsRac5; Flags: Precursor	1.69e-101	Plagiotropic C Leaf
SCA-6_Chr8v1_21298	54	26.7434	LDL1_ARATHRecName: Full=Lysine-specific histone demethylase 1 homolog 1; AltName: Full=Flavin-containing amine oxidase domain-containing protein 1; AltName: Full=Protein LSD1-LIKE 1	0	Plagiotropic C Leaf
SCA-6_Chr10v1_28073	798.6	316.576	LNK2_ARATHRecName: Full=Protein LNK2; AltName: Full=Night light-inducible and clock-regulated 2	1.12e-115	Plagiotropic E Leaf
SCA-6_Chr1v1_02889	41	19	MHX_ARAHHRecName: Full=Magnesium/proton exchanger; AltName: Full=Mg(2+)/H(+) exchanger; Short=AhMHX; AltName: Full=Zinc/proton exchanger; AltName: Full=Zn(2+)/H(+) exchanger	0	Plagiotropic E Leaf
SCA-6_Chr2v1_04723	44	18.9598	---NA---	NA	Plagiotropic E Leaf
SCA-6_Chr2v1_05166	42.8	20.875	TRB1_ARATHRecName: Full=Telomere repeat-binding factor 1; Short=AtTRB1; AltName: Full=MYB transcription factor	1.01e-104	Plagiotropic E Leaf
SCA-6_Chr3v1_10147	82.4	39.8304	MMK2_MEDSARecName: Full=Mitogen-activated protein kinase homolog MMK2	0	Plagiotropic E Leaf
SCA-6_Chr4v1_10638	186.4	85.8438	CSPLV_ARATHRecName: Full=CASP-like protein 4A1; Short=AtCASPL4A1	4.54e-71	Plagiotropic E Leaf
SCA-6_Chr5v1_16058	45.8	18.8884	---NA---	NA	Plagiotropic E Leaf
SCA-6_Chr7v1_19147	69	1.10714	HIP47_ARATHRecName: Full=Heavy metal-associated isoprenylated plant protein 47; Short=AtHIP47; Flags: Precursor	7.86e-16	Plagiotropic E Leaf
SCA-6_Chr7v1_19770	138.2	52.6473	DRL19_ARATHRecName: Full=Putative disease resistance protein At1g63350	1.86e-44	Plagiotropic E Leaf
SCA-6_Chr9v1_22627	328.4	131.393	---NA---	NA	Plagiotropic E Leaf
SCA-6_Chr1v1_00573	31.4	14.3036	CLF_ARATHRecName: Full=Histone-lysine N-methyltransferase CLF; AltName: Full=Polycomb group protein CURLY LEAF; AltName: Full=Protein INCURVATA 1; AltName: Full=Protein SET DOMAIN GROUP 1; AltName: Full=Protein photoperiod insensitive flowering	0	6-month Ortho Roots
SCA-6_Chr1v1_01571	91	42.7589	OML2_ORYSJRecName: Full=Protein MEI2-like 2; Short=OML2; AltName: Full=MEI2-like protein 2	0	6-month Ortho Roots
SCA-6_Chr1v1_01853	92	40.3348	AHK2_ARATHRecName: Full=Histidine kinase 2; AltName: Full=Arabidopsis histidine kinase 2; Short=AtHK2; AltName: Full=Protein AUTHENTIC HIS-KINASE 2	0	6-month Ortho Roots
SCA-6_Chr2v1_04855	178.6	87.433	MRS24_ARATHRecName: Full=Magnesium transporter MRS2-4; AltName: Full=Magnesium Transporter 6; Short=AtMGT6	0	6-month Ortho Roots
SCA-6_Chr3v1_09065	63.8	30.558	PGAP3_XENTRRecName: Full=Post-GPI attachment to proteins factor 3; AltName: Full=PER1-like domain-containing protein 1; Flags: Precursor	1.87e-50	6-month Ortho Roots
SCA-6_Chr3v1_09657	61.2	29.0491	VSP55_ARATHRecName: Full=Vacuolar protein sorting-associated protein 55 homolog	3.82e-69	6-month Ortho Roots
SCA-6_Chr4v1_10946	113.8	49.6384	ZDHC9_ARATHRecName: Full=Probable protein S-acyltransferase 7; AltName: Full=Probable palmitoyltransferase At3g26935; AltName: Full=Zinc finger DHHC domain-containing protein At3g26935	0	6-month Ortho Roots
SCA-6_Chr4v1_11155	113.8	49.6562	ZDHC9_ARATHRecName: Full=Probable protein S-acyltransferase 7; AltName: Full=Probable palmitoyltransferase At3g26935; AltName: Full=Zinc finger DHHC domain-containing protein At3g26935	0	6-month Ortho Roots
SCA-6_Chr4v1_11621	52.6	25.6696	AB25B_ORYSJRecName: Full=ABC transporter B family member 25; Short=ABC transporter ABCB.25; Short=OsABCB25; AltName: Full=Protein ALS1 homolog; AltName: Full=Protein ALUMINUM SENSITIVE 1; Short=OsALS1	0	6-month Ortho Roots
SCA-6_Chr6v1_18144	272.8	79.7411	CIPKN_ARATHRecName: Full=CBL-interacting serine/threonine-protein kinase 23; AltName: Full=Protein LOW-K(+)-SENSITIVE 1; AltName: Full=SNF1-related kinase 3.23; AltName: Full=SOS2-like protein kinase PKS17	0	6-month Ortho Roots
SCA-6_Chr6v1_19017	125.4	49.3839	OPT3_ARATHRecName: Full=Oligopeptide transporter 3; Short=AtOPT3	0	6-month Ortho Roots
SCA-6_Chr7v1_19426	38.6	18.808	NDUAC_DICDIRecName: Full=NADH dehydrogenase	3.5e-08	6-month Ortho Roots
SCA-6_Chr7v1_19635	50.4	23.4955	CRLK1_ARATHRecName: Full=Calcium/calmodulin-regulated receptor-like kinase 1; Short=AtCRLK1	1.06e-158	6-month Ortho Roots
SCA-6_Chr8v1_22110	46.8	21.8795	GUX3_ARATHRecName: Full=Putative UDP-glucuronate:xylan alpha-glucuronosyltransferase 3; Short=UDP-GlcA:xylan glucuronyltransferase 3; AltName: Full=Glycogenin-like protein 3; AltName: Full=Plant glycogenin-like starch initiation protein 2; AltName: Full=Protein GLUCURONIC ACID SUBSTITUTION OF XYLAN 3; Short=AtGUX3	0	6-month Ortho Roots
SCA-6_Chr9v1_23169	252.8	125.455	---NA---	NA	6-month Ortho Roots
SCA-6_Chr9v1_23415	173	86.1116	DABB1_ARATHRecName: Full=Stress-response A/B barrel domain-containing protein DABB1; AltName: Full=Dimeric A/B barrel domain-containing protein 1; Short=AtDabb1	8.25e-92	6-month Ortho Roots
SCA-6_Chr9v1_26150	155.6	60.2679	PUB13_ARATHRecName: Full=U-box domain-containing protein 13; AltName: Full=Plant U-box protein 13; AltName: Full=RING-type E3 ubiquitin transferase PUB13	0	6-month Ortho Roots
SCA-6_Chr10v1_26571	61.4	25.3527	---NA---	NA	Developing (16 WAP) Embryo
SCA-6_Chr10v1_27461	71.2	30.5	DDX5_DICDIRecName: Full=Probable ATP-dependent RNA helicase ddx5; AltName: Full=DEAD box protein 5	2.35e-12	Developing (16 WAP) Embryo
SCA-6_Chr10v1_27978	246.8	82.4554	FTHS_SPIOLRecName: Full=Formate--tetrahydrofolate ligase; AltName: Full=10-formyletrahydrofolate synthetase; Short=FHS; Short=FTHFS; AltName: Full=Formyltetrahydrofolate synthetase	0	Developing (16 WAP) Embryo
SCA-6_Chr1v1_00372	63.8	30.0893	RPC5_MOUSERecName: Full=DNA-directed RNA polymerase III subunit RPC5; Short=RNA polymerase III subunit 5; Short=RNA polymerase III subunit C5; AltName: Full=Sex-lethal interactor homolog; Short=Sxl interactor	1.34e-35	Developing (16 WAP) Embryo
SCA-6_Chr1v1_00445	48.4	22.7545	XLG1_ARATHRecName: Full=Extra-large guanine nucleotide-binding protein 1; AltName: Full=Extra-large GTP-binding protein 1; Short=Extra-large G-protein 1	8.88e-124	Developing (16 WAP) Embryo
SCA-6_Chr1v1_01171	98	31.1161	CO040_MOUSERecName: Full=UPF0235 protein C15orf40 homolog	1.1e-19	Developing (16 WAP) Embryo
SCA-6_Chr1v1_01176	48.4	17.1161	MTEF4_ARATHRecName: Full=Transcription termination factor MTERF4, chloroplastic; AltName: Full=Mitochondrial transcription termination factor 4; AltName: Full=Protein BELAYA SMERT'; AltName: Full=Protein RUGOSA2; Flags: Precursor	4.52e-148	Developing (16 WAP) Embryo
SCA-6_Chr1v1_01191	40.8	18.3259	TCPH_ARATHRecName: Full=T-complex protein 1 subunit eta; Short=TCP-1-eta; AltName: Full=CCT-eta; AltName: Full=Chaperonin CCT7	0	Developing (16 WAP) Embryo
SCA-6_Chr1v1_01316	50	18.0491	ANK3_MOUSERecName: Full=Ankyrin-3; Short=ANK-3; AltName: Full=Ankyrin-G	2.32e-22	Developing (16 WAP) Embryo
SCA-6_Chr1v1_01369	132.8	52.4196	PPIE_MOUSERecName: Full=Peptidyl-prolyl cis-trans isomerase E; Short=PPIase E; AltName: Full=Cyclophilin E; AltName: Full=Cyclophilin-33; AltName: Full=Rotamase E	1.36e-34	Developing (16 WAP) Embryo
SCA-6_Chr1v1_02664	86.6	22.1116	WDR5B_ARATHRecName: Full=COMPASS-like H3K4 histone methylase component WDR5B; Short=AtWDR5B	0	Developing (16 WAP) Embryo
SCA-6_Chr1v1_03042	91.6	39.8214	DEAH2_ARATHRecName: Full=Probable pre-mRNA-splicing factor ATP-dependent RNA helicase DEAH2; AltName: Full=DEAH RNA helicase homolog PRP43	0	Developing (16 WAP) Embryo
SCA-6_Chr1v1_03482	58.4	21.9464	FOLD4_ARATHRecName: Full=Bifunctional protein FolD 4, chloroplastic; AltName: Full=Protein EMBRYO DEFECTIVE 3127; AltName: Full=Tetrahydrofolate dehydrogenase/cyclohydrolase 4; Includes: RecName: Full=Methylenetetrahydrofolate dehydrogenase; Includes: RecName: Full=Methenyltetrahydrofolate cyclohydrolase; Flags: Precursor	0	Developing (16 WAP) Embryo
SCA-6_Chr1v1_03509	73.8	34.183	CSN1_ARATHRecName: Full=COP9 signalosome complex subunit 1; Short=CSN complex subunit 1; AltName: Full=Constitutive photomorphogenesis protein 11; AltName: Full=Protein FUSCA 6	0	Developing (16 WAP) Embryo
SCA-6_Chr2v1_04062	51	22.7009	RL7_LIBAFRecName: Full=50S ribosomal protein L7/L12	1.14e-16	Developing (16 WAP) Embryo
SCA-6_Chr2v1_04276	34	1.13393	SAU23_ARATHRecName: Full=Auxin-responsive protein SAUR23; AltName: Full=Protein SMALL AUXIN UP RNA 23	2.51e-25	Developing (16 WAP) Embryo
SCA-6_Chr2v1_04665	34	1.13393	SAU23_ARATHRecName: Full=Auxin-responsive protein SAUR23; AltName: Full=Protein SMALL AUXIN UP RNA 23	2.51e-25	Developing (16 WAP) Embryo
SCA-6_Chr2v1_04668	187.2	1.10268	SAU20_ARATHRecName: Full=Auxin-responsive protein SAUR20; AltName: Full=Protein SMALL AUXIN UP RNA 20	1.98e-30	Developing (16 WAP) Embryo
SCA-6_Chr2v1_05509	46.6	22.4152	FBL4_ARATHRecName: Full=F-box/LRR-repeat protein 4; Short=AtFBL4	6.37e-37	Developing (16 WAP) Embryo
SCA-6_Chr2v1_05709	95.4	41.7366	LIAS_POPTRRecName: Full=Lipoyl synthase, mitochondrial; AltName: Full=Lipoate synthase; Short=LS; Short=Lip-syn; AltName: Full=Lipoic acid synthase	0	Developing (16 WAP) Embryo
SCA-6_Chr2v1_05786	43	20.3839	RNG1A_ARATHRecName: Full=Putative E3 ubiquitin-protein ligase RING1a; AltName: Full=Polycomb complex protein RING1a; AltName: Full=Protein RING1a; Short=AtRING1a; AltName: Full=RING-type E3 ubiquitin transferase RING1a; AltName: Full=Ring finger protein 434	7.49e-151	Developing (16 WAP) Embryo
SCA-6_Chr2v1_06600	219.6	102.629	PIRL3_ARATHRecName: Full=Plant intracellular Ras-group-related LRR protein 3	0	Developing (16 WAP) Embryo
SCA-6_Chr2v1_07418	32.2	15.3884	HGH1_DICDIRecName: Full=Protein HGH1 homolog	2.54e-21	Developing (16 WAP) Embryo
SCA-6_Chr2v1_07529	283	130.455	DCP5_ARATHRecName: Full=Protein decapping 5	0	Developing (16 WAP) Embryo
SCA-6_Chr3v1_08033	2517.8	4.21429	ASP_THECCRecName: Full=21 kDa seed protein; Flags: Precursor	1.25e-162	Developing (16 WAP) Embryo
SCA-6_Chr3v1_08132	169.4	83.3839	FHY3_ARATHRecName: Full=Protein FAR-RED ELONGATED HYPOCOTYL 3	0	Developing (16 WAP) Embryo
SCA-6_Chr3v1_08137	406	159.768	ANXD5_ARATHRecName: Full=Annexin D5; AltName: Full=AnnAt5	1.96e-129	Developing (16 WAP) Embryo
SCA-6_Chr3v1_08271	49.6	15.7009	---NA---	NA	Developing (16 WAP) Embryo
SCA-6_Chr3v1_08542	132	60.8348	RH51_ARATHRecName: Full=DEAD-box ATP-dependent RNA helicase 51	0	Developing (16 WAP) Embryo
SCA-6_Chr3v1_08710	36.4	18.067	FBL91_ARATHRecName: Full=F-box/LRR-repeat protein At5g63520	1.1e-95	Developing (16 WAP) Embryo
SCA-6_Chr3v1_08730	33.6	15.7723	SWI3A_ARATHRecName: Full=SWI/SNF complex subunit SWI3A; Short=AtSWI3A; AltName: Full=Transcription regulatory protein SWI3A	5.21e-161	Developing (16 WAP) Embryo
SCA-6_Chr3v1_09011	147.2	49.1384	ATS3B_ARATHRecName: Full=Embryo-specific protein ATS3B; AltName: Full=Protein ARABIDOPSIS THALIANA SEED 3B; Flags: Precursor	1.67e-71	Developing (16 WAP) Embryo
SCA-6_Chr3v1_09390	386	142.25	CYB5_BRAOBRecName: Full=Cytochrome b5	2.6e-80	Developing (16 WAP) Embryo
SCA-6_Chr3v1_09559	36.4	17.6786	YIPL6_ARATHRecName: Full=Protein yippee-like At4g27745	4.14e-64	Developing (16 WAP) Embryo
SCA-6_Chr3v1_10034	259	124.826	RING4_ARATHRecName: Full=E3 ubiquitin-protein ligase At4g11680; AltName: Full=RING finger protein At4g11680; AltName: Full=RING-type E3 ubiquitin transferase At4g11680	1.16e-134	Developing (16 WAP) Embryo
SCA-6_Chr3v1_10052	42.6	20.8438	T2EB_DICDIRecName: Full=General transcription factor IIE subunit 2; AltName: Full=Transcription initiation factor IIE subunit beta; Short=TFIIE-beta	1.35e-17	Developing (16 WAP) Embryo
SCA-6_Chr3v1_10188	52.8	19.6652	IF1C_DAUCARecName: Full=Translation initiation factor IF-1, chloroplastic	1.91e-38	Developing (16 WAP) Embryo
SCA-6_Chr3v1_10465	69.6	32.2054	Y4919_ARATHRecName: Full=Uncharacterized zinc finger CCHC domain-containing protein At4g19190	4.84e-149	Developing (16 WAP) Embryo
SCA-6_Chr4v1_11517	346.6	168.607	VTI11_ARATHRecName: Full=Vesicle transport v-SNARE 11; Short=AtVTI11; AltName: Full=Protein SHOOT GRAVITROPISM 4; AltName: Full=Vesicle soluble NSF attachment protein receptor VTI1a; Short=AtVTI1a; AltName: Full=Vesicle transport v-SNARE protein VTI1a	1.82e-93	Developing (16 WAP) Embryo
SCA-6_Chr4v1_11557	129.4	60.1741	MUB1_ARATHRecName: Full=Membrane-anchored ubiquitin-fold protein 1; Short=AtMUB1; Short=Membrane-anchored ub-fold protein 1; Flags: Precursor	7.99e-51	Developing (16 WAP) Embryo
SCA-6_Chr4v1_11688	45.2	18.4777	---NA---	NA	Developing (16 WAP) Embryo
SCA-6_Chr4v1_11694	87.8	29.5312	RING3_ARATHRecName: Full=E3 ubiquitin-protein ligase At3g02290; AltName: Full=RING finger protein At3g02290; AltName: Full=RING-type E3 ubiquitin transferase At3g02290	7.29e-84	Developing (16 WAP) Embryo
SCA-6_Chr4v1_11704	79.4	37.3214	BIM2_ARATHRecName: Full=Transcription factor BIM2; AltName: Full=BES1-interacting Myc-like protein 2; AltName: Full=Basic helix-loop-helix protein 102; Short=AtbHLH102; Short=bHLH 102; AltName: Full=Transcription factor EN 125; AltName: Full=bHLH transcription factor bHLH102	4.05e-64	Developing (16 WAP) Embryo
SCA-6_Chr4v1_12074	61.8	27.8973	ARL8C_ARATHRecName: Full=ADP-ribosylation factor-like protein 8c; Short=AtARL8c; AltName: Full=ADP-ribosylation factor-like A1A; Short=AtARLA1A	3.73e-124	Developing (16 WAP) Embryo
SCA-6_Chr4v1_12081	81.8	39.942	PILS6_ARATHRecName: Full=Protein PIN-LIKES 6; AltName: Full=Auxin efflux carrier-like protein 6	0	Developing (16 WAP) Embryo
SCA-6_Chr4v1_12262	76.2	37.4643	SRP14_ARATHRecName: Full=Signal recognition particle 14 kDa protein; Short=SRP14	2.45e-54	Developing (16 WAP) Embryo
SCA-6_Chr4v1_12404	35.6	16.5804	P4H1_ARATHRecName: Full=Prolyl 4-hydroxylase 1; Short=AtP4H-1; Short=AtP4H1	6.97e-170	Developing (16 WAP) Embryo
SCA-6_Chr4v1_12451	155.2	70.6518	EIF3H_ARATHRecName: Full=Eukaryotic translation initiation factor 3 subunit H; Short=eIF3h; AltName: Full=Eukaryotic translation initiation factor 3 subunit 3; AltName: Full=eIF-3-gamma; AltName: Full=eIF3 p38 subunit	0	Developing (16 WAP) Embryo
SCA-6_Chr4v1_13224	48	17.942	FRS7_ARATHRecName: Full=Protein FAR1-RELATED SEQUENCE 7	8.74e-129	Developing (16 WAP) Embryo
SCA-6_Chr4v1_13414	185	70.9509	MORF3_ARATHRecName: Full=Multiple organellar RNA editing factor 3, mitochondrial; AltName: Full=RNA editing-interacting protein 3; Flags: Precursor	1.95e-93	Developing (16 WAP) Embryo
SCA-6_Chr5v1_14188	285.6	120.308	LOFG2_ARATHRecName: Full=Probable E3 ubiquitin-protein ligase LOG2; AltName: Full=Probable RING-type E3 ubiquitin transferase LOG2; AltName: Full=Protein LOSS OF GDU2; AltName: Full=RING finger protein 215	2.7e-125	Developing (16 WAP) Embryo
SCA-6_Chr5v1_14535	30.6	12.933	---NA---	NA	Developing (16 WAP) Embryo
SCA-6_Chr5v1_16306	43.4	21.5446	ANK1_HUMANRecName: Full=Ankyrin-1; Short=ANK-1; AltName: Full=Ankyrin-R; AltName: Full=Erythrocyte ankyrin	6.17e-30	Developing (16 WAP) Embryo
SCA-6_Chr5v1_16651	64	28.3125	SYP43_ARATHRecName: Full=Syntaxin-43; Short=AtSYP43	8.69e-94	Developing (16 WAP) Embryo
SCA-6_Chr6v1_17222	52	24.808	---NA---	NA	Developing (16 WAP) Embryo
SCA-6_Chr6v1_17242	79.4	33.6295	PIGF_MOUSERecName: Full=Phosphatidylinositol-glycan biosynthesis class F protein; Short=PIG-F	1.89e-15	Developing (16 WAP) Embryo
SCA-6_Chr6v1_17562	67.2	32.1786	RING4_ARATHRecName: Full=E3 ubiquitin-protein ligase At4g11680; AltName: Full=RING finger protein At4g11680; AltName: Full=RING-type E3 ubiquitin transferase At4g11680	2.95e-44	Developing (16 WAP) Embryo
SCA-6_Chr6v1_17673	40.4	19.2679	RNZ4_ARATHRecName: Full=tRNAse Z TRZ4, mitochondrial; AltName: Full=Long tRNase Z 2; AltName: Full=tRNase ZL2; Short=AthTRZL2; Flags: Precursor	0	Developing (16 WAP) Embryo
SCA-6_Chr6v1_18496	238	110.098	Y4844_ARATHRecName: Full=Uncharacterized protein At4g28440	2.22e-64	Developing (16 WAP) Embryo
SCA-6_Chr6v1_18527	1154	480.987	VQ4_ARATHRecName: Full=VQ motif-containing protein 4; Short=AtVQ4; AltName: Full=MPK3/6-targeted VQ-motif-containing protein 1	1.3e-86	Developing (16 WAP) Embryo
SCA-6_Chr6v1_18778	174	73.0446	CRIPT_RATRecName: Full=Cysteine-rich PDZ-binding protein; AltName: Full=Cysteine-rich interactor of PDZ three; Short=Cysteine-rich interactor of PDZ3	5.66e-40	Developing (16 WAP) Embryo
SCA-6_Chr6v1_18888	38.6	18.2589	BC10_ORYSJRecName: Full=Glycosyltransferase BC10; AltName: Full=Protein BRITTLE CULM 10; AltName: Full=Protein FRAGILE CULM 116	8.89e-121	Developing (16 WAP) Embryo
SCA-6_Chr7v1_20401	53.4	22.6071	---NA---	NA	Developing (16 WAP) Embryo
SCA-6_Chr8v1_20934	71.8	35.7812	TXLA_SYNY3RecName: Full=Thiol:disulfide interchange protein TxlA homolog	4.61e-12	Developing (16 WAP) Embryo
SCA-6_Chr8v1_21063	39.6	19.7679	---NA---	NA	Developing (16 WAP) Embryo
SCA-6_Chr8v1_21214	45.2	17.3571	RPA12_MACMURecName: Full=DNA-directed RNA polymerase I subunit RPA12; AltName: Full=Zinc ribbon domain-containing protein 1	8.07e-18	Developing (16 WAP) Embryo
SCA-6_Chr8v1_21604	59.6	26.0045	ASCC2_HUMANRecName: Full=Activating signal cointegrator 1 complex subunit 2; AltName: Full=ASC-1 complex subunit p100; AltName: Full=Trip4 complex subunit p100	2.25e-24	Developing (16 WAP) Embryo
SCA-6_Chr8v1_21894	209	73.1607	PI5K8_ARATHRecName: Full=Phosphatidylinositol 4-phosphate 5-kinase 8; Short=AtPIP5K8; AltName: Full=1-phosphatidylinositol 4-phosphate kinase 8; AltName: Full=Diphosphoinositide kinase 8; AltName: Full=PtdIns(4)P-5-kinase 8	1.83e-26	Developing (16 WAP) Embryo
SCA-6_Chr8v1_21914	171.6	47.4732	---NA---	NA	Developing (16 WAP) Embryo
SCA-6_Chr8v1_22042	143.8	71.2143	RH29_ARATHRecName: Full=Putative DEAD-box ATP-dependent RNA helicase 29	0	Developing (16 WAP) Embryo
SCA-6_Chr8v1_22300	39.4	18.9062	---NA---	NA	Developing (16 WAP) Embryo
SCA-6_Chr8v1_22387	199.4	43.4464	---NA---	NA	Developing (16 WAP) Embryo
SCA-6_Chr8v1_22587	68.6	20.0045	MD22B_ARATHRecName: Full=Mediator of RNA polymerase II transcription subunit 22b	4.4e-65	Developing (16 WAP) Embryo
SCA-6_Chr8v1_22601	46	19.7812	STOP1_ARATHRecName: Full=Protein SENSITIVE TO PROTON RHIZOTOXICITY 1; AltName: Full=Zinc finger protein STOP1	0	Developing (16 WAP) Embryo
SCA-6_Chr9v1_22748	37.4	18.308	---NA---	NA	Developing (16 WAP) Embryo
SCA-6_Chr9v1_22784	765	335.612	---NA---	NA	Developing (16 WAP) Embryo
SCA-6_Chr9v1_22859	198	49.9241	SPX2_ARATHRecName: Full=SPX domain-containing protein 2; AltName: Full=Protein SPX DOMAIN GENE 2; Short=AtSPX2	1.28e-103	Developing (16 WAP) Embryo
SCA-6_Chr9v1_22973	61.2	25.6652	PP232_ARATHRecName: Full=Putative pentatricopeptide repeat-containing protein At3g15130	0	Developing (16 WAP) Embryo
SCA-6_Chr9v1_24002	150.8	58.6384	KNAT3_ARATHRecName: Full=Homeobox protein knotted-1-like 3; AltName: Full=Protein KNAT3	2.45e-160	Developing (16 WAP) Embryo
SCA-6_Chr9v1_24516	34.2	14.8036	---NA---	NA	Developing (16 WAP) Embryo
SCA-6_Chr9v1_25474	73.8	35.692	KRR1_YEASTRecName: Full=KRR1 small subunit processome component; AltName: Full=KRR-R motif-containing protein 1; AltName: Full=Ribosomal RNA assembly protein KRR1	1.01e-128	Developing (16 WAP) Embryo
SCA-6_Chr10v1_26671	35.4	14.3348	ALG11_ARATHRecName: Full=GDP-Man:Man(3)GlcNAc(2)-PP-Dol alpha-1,2-mannosyltransferase; AltName: Full=Alpha-1,2-mannosyltransferase ALG11; AltName: Full=Asparagine-linked glycosylation protein 11; AltName: Full=Protein LEAF WILTING 3	0	Immature (12 WAP) Embryo
SCA-6_Chr10v1_26906	212	59.3884	P2C37_ARATHRecName: Full=Protein phosphatase 2C 37; Short=AtPP2C37; AltName: Full=Protein ABA-HYPERSENSITIVE GERMINATION 3; AltName: Full=Protein phosphatase 2C A; Short=PP2CA	1.13e-157	Immature (12 WAP) Embryo
SCA-6_Chr10v1_27024	144.6	56.8884	AB20B_ARATHRecName: Full=ABC transporter B family member 20; Short=ABC transporter ABCB.20; Short=AtABCB20; AltName: Full=Multidrug resistance protein 14; AltName: Full=P-glycoprotein 20	0	Immature (12 WAP) Embryo
SCA-6_Chr10v1_27074	49.8	24.1071	---NA---	NA	Immature (12 WAP) Embryo
SCA-6_Chr10v1_27112	45.4	15.6295	SAC3A_ARATHRecName: Full=SAC3 family protein A	0	Immature (12 WAP) Embryo
SCA-6_Chr10v1_27144	86.4	42.7188	C3H11_ORYSJRecName: Full=Zinc finger CCCH domain-containing protein 11; Short=OsC3H11	0	Immature (12 WAP) Embryo
SCA-6_Chr10v1_27172	174	55.5357	SAMC_DANRERecName: Full=S-adenosylmethionine mitochondrial carrier protein; AltName: Full=Mitochondrial S-adenosylmethionine transporter; AltName: Full=Solute carrier family 25 member 26	2.73e-29	Immature (12 WAP) Embryo
SCA-6_Chr10v1_27173	201.6	64.2009	SCMC1_BOVINRecName: Full=Calcium-binding mitochondrial carrier protein SCaMC-1; AltName: Full=Small calcium-binding mitochondrial carrier protein 1; AltName: Full=Solute carrier family 25 member 24	7.74e-10	Immature (12 WAP) Embryo
SCA-6_Chr10v1_27192	549	239.844	NCOR1_XENTRRecName: Full=Nuclear receptor corepressor 1; Short=N-CoR; Short=N-CoR1; Short=xN-CoR	1.69e-20	Immature (12 WAP) Embryo
SCA-6_Chr10v1_27488	151.8	47.7054	---NA---	NA	Immature (12 WAP) Embryo
SCA-6_Chr10v1_27550	192.2	91.3661	---NA---	NA	Immature (12 WAP) Embryo
SCA-6_Chr10v1_27611	48	23.8616	CDPK1_ARATHRecName: Full=Calcium-dependent protein kinase 1; Short=AtCDPK 1; Short=CDPK 1; AltName: Full=Calcium-dependent protein kinase isoform AK1	0	Immature (12 WAP) Embryo
SCA-6_Chr10v1_27681	60.8	30.1116	ILP1_ARATHRecName: Full=Transcriptional repressor ILP1; AltName: Full=INCREASED LEVEL OF POLYPLOIDY 1	0	Immature (12 WAP) Embryo
SCA-6_Chr1v1_00422	183.4	51.1652	SUVR5_ARATHRecName: Full=Histone-lysine N-methyltransferase SUVR5; AltName: Full=C2H2 zinc finger-SET histone methyltransferase; Short=Protein C2H2 SET; AltName: Full=Protein SET DOMAIN GROUP 6; AltName: Full=Suppressor of variegation 3-9-related protein 5; Short=Su(var)3-9-related protein 5	0	Immature (12 WAP) Embryo
SCA-6_Chr1v1_00618	29.6	12.1071	HMA1_ARATHRecName: Full=Probable cadmium/zinc-transporting ATPase HMA1, chloroplastic; AltName: Full=Protein HEAVY METAL ATPASE 1; Flags: Precursor	0	Immature (12 WAP) Embryo
SCA-6_Chr1v1_00888	31.2	14.1429	BETL1_ARATHRecName: Full=Bet1-like protein At4g14600	3.89e-48	Immature (12 WAP) Embryo
SCA-6_Chr1v1_00955	114	51.9688	CMTA3_ARATHRecName: Full=Calmodulin-binding transcription activator 3; Short=AtCAMTA3; AltName: Full=Ethylene-induced calmodulin-binding protein 1; Short=EICBP1; AltName: Full=Ethylene-induced calmodulin-binding protein a; Short=EICBP.a; AltName: Full=Protein SAR-DEFICIENT 3; AltName: Full=Signal-responsive protein 1; Short=AtSR1	0	Immature (12 WAP) Embryo
SCA-6_Chr1v1_01056	83.4	35.942	Y5020_ARATHRecName: Full=Probable inactive receptor kinase At5g10020; Flags: Precursor	0	Immature (12 WAP) Embryo
SCA-6_Chr1v1_01240	261.8	98.7009	---NA---	NA	Immature (12 WAP) Embryo
SCA-6_Chr1v1_01570	126.8	41.5045	MPK20_ARATHRecName: Full=Mitogen-activated protein kinase 20; Short=AtMPK20; Short=MAP kinase 20	0	Immature (12 WAP) Embryo
SCA-6_Chr1v1_01655	73.8	32.2857	---NA---	NA	Immature (12 WAP) Embryo
SCA-6_Chr1v1_01690	81.2	39.6696	T2EA_DICDIRecName: Full=General transcription factor IIE subunit 1; AltName: Full=Transcription initiation factor IIE subunit alpha; Short=TFIIE-alpha	9.21e-17	Immature (12 WAP) Embryo
SCA-6_Chr1v1_02482	323.6	60.6339	ADF_VITVIRecName: Full=Actin-depolymerizing factor; Short=ADF	5.82e-83	Immature (12 WAP) Embryo
SCA-6_Chr1v1_02534	65.8	28.5179	MTB3_SOLLCRecName: Full=Transcription factor MTB3; AltName: Full=Basic helix-loop-helix protein 138; AltName: Full=Protein MYC2-TARGETED BHLH 3; AltName: Full=Transcription factor bHLH138; AltName: Full=bHLH transcription factor bHLH138	0	Immature (12 WAP) Embryo
SCA-6_Chr1v1_02569	33.2	14.1562	GAUT6_ARATHRecName: Full=Probable galacturonosyltransferase 6	0	Immature (12 WAP) Embryo
SCA-6_Chr1v1_02726	626.4	273.357	BPM1_ARATHRecName: Full=BTB/POZ and MATH domain-containing protein 1; AltName: Full=Protein BTB-POZ AND MATH DOMAIN 1; Short=AtBPM1	7.86e-70	Immature (12 WAP) Embryo
SCA-6_Chr1v1_02857	224.8	73.8125	ATD1A_DANRERecName: Full=ATPase family AAA domain-containing protein 1-A	4.64e-71	Immature (12 WAP) Embryo
SCA-6_Chr1v1_03034	55.2	26.2812	---NA---	NA	Immature (12 WAP) Embryo
SCA-6_Chr1v1_03096	192.2	88.3705	PTI1_SOLLCRecName: Full=Pto-interacting protein 1; Short=Pti1; AltName: Full=Pto kinase interactor 1	0	Immature (12 WAP) Embryo
SCA-6_Chr1v1_03170	74.6	16.8036	NAC69_ARATHRecName: Full=NAC domain-containing protein 69; Short=ANAC069; AltName: Full=Protein NAC WITH TRANSMEMBRANE MOTIF 2; AltName: Full=Protein NTM1-like 13	1.49e-39	Immature (12 WAP) Embryo
SCA-6_Chr1v1_03288	86.6	43.0714	BECN1_ARATHRecName: Full=Beclin-1-like protein; Short=AtBECLIN 1; AltName: Full=Autophagy protein 6; Short=AtATG6; AltName: Full=Protein VPS30 homolog; Short=AtVPS30	0	Immature (12 WAP) Embryo
SCA-6_Chr1v1_03388	257	122.683	---NA---	NA	Immature (12 WAP) Embryo
SCA-6_Chr1v1_03440	164	79.7812	MED12_ARATHRecName: Full=Mediator of RNA polymerase II transcription subunit 12; AltName: Full=Protein CENTER CITY; AltName: Full=Protein CRYPTIC PRECOCIOUS	0	Immature (12 WAP) Embryo
SCA-6_Chr1v1_03548	70.6	23.2634	LPCT2_ARATHRecName: Full=Lysophospholipid acyltransferase LPEAT2; AltName: Full=Lysophosphatidylethanolamine acyltransferase 2; Short=AtLPEAT2	0	Immature (12 WAP) Embryo
SCA-6_Chr1v1_03700	63.4	31.1384	CNOT1_HUMANRecName: Full=CCR4-NOT transcription complex subunit 1; AltName: Full=CCR4-associated factor 1; AltName: Full=Negative regulator of transcription subunit 1 homolog; Short=NOT1H; Short=hNOT1	3.02e-175	Immature (12 WAP) Embryo
SCA-6_Chr1v1_03922	57.2	19.4107	---NA---	NA	Immature (12 WAP) Embryo
SCA-6_Chr2v1_04066	254	118.286	CHR4_ARATHRecName: Full=Protein CHROMATIN REMODELING 4; Short=AtCHR4; AltName: Full=Protein PICKLE RELATED 1	0	Immature (12 WAP) Embryo
SCA-6_Chr2v1_04068	583	253.112	SIS8_ARATHRecName: Full=Probable serine/threonine-protein kinase SIS8; AltName: Full=MAPKK kinase SIS8; AltName: Full=Protein SUGAR INSENSITIVE 8	6.95e-52	Immature (12 WAP) Embryo
SCA-6_Chr2v1_04164	208.8	103	MACP2_ARATHRecName: Full=MACPF domain-containing protein At4g24290	0	Immature (12 WAP) Embryo
SCA-6_Chr2v1_04334	318.8	113.612	Y2452_ARATHRecName: Full=DUF21 domain-containing protein At2g14520; AltName: Full=CBS domain-containing protein CBSDUF3	0	Immature (12 WAP) Embryo
SCA-6_Chr2v1_04635	56	14.5223	NIPA6_ARATHRecName: Full=Probable magnesium transporter NIPA6	0	Immature (12 WAP) Embryo
SCA-6_Chr2v1_04637	35.6	15.0134	---NA---	NA	Immature (12 WAP) Embryo
SCA-6_Chr2v1_04641	42.8	20.625	BH121_ARATHRecName: Full=Transcription factor bHLH121; AltName: Full=Basic helix-loop-helix protein 121; Short=AtbHLH121; Short=bHLH 121; AltName: Full=Transcription factor EN 138; AltName: Full=bHLH transcription factor bHLH121	1.25e-97	Immature (12 WAP) Embryo
SCA-6_Chr2v1_04747	74.6	36.9464	VHAA3_ARATHRecName: Full=V-type proton ATPase subunit a3; Short=V-ATPase subunit a3; AltName: Full=V-type proton ATPase 95 kDa subunit a isoform 3; Short=V-ATPase 95 kDa isoform a3; AltName: Full=Vacuolar H(+)-ATPase subunit a isoform 3; AltName: Full=Vacuolar proton pump subunit a3; AltName: Full=Vacuolar proton translocating ATPase 95 kDa subunit a isoform 3	0	Immature (12 WAP) Embryo
SCA-6_Chr2v1_04781	180.2	64.433	FB348_ARATHRecName: Full=F-box protein At2g16365	8.01e-36	Immature (12 WAP) Embryo
SCA-6_Chr2v1_04945	37.2	17.9732	LAG12_ARATHRecName: Full=LAG1 longevity assurance homolog 2; Short=LAG1 homolog 2	2.18e-100	Immature (12 WAP) Embryo
SCA-6_Chr2v1_05010	154.4	74.875	UNC50_DICDIRecName: Full=Protein unc-50 homolog	1.8e-50	Immature (12 WAP) Embryo
SCA-6_Chr2v1_05285	53.6	26.2812	DNAJ_METACRecName: Full=Chaperone protein DnaJ	4.78e-07	Immature (12 WAP) Embryo
SCA-6_Chr2v1_05732	136.8	61.5848	STA1_ARATHRecName: Full=Protein STABILIZED1; AltName: Full=Pre-mRNA processing factor 6-like protein; AltName: Full=Protein EMBRYO DEFECTIVE 2770	0	Immature (12 WAP) Embryo
SCA-6_Chr2v1_05757	377.2	152.571	---NA---	NA	Immature (12 WAP) Embryo
SCA-6_Chr2v1_05900	110.6	43.2188	COL14_ARATHRecName: Full=Zinc finger protein CONSTANS-LIKE 14	4.98e-122	Immature (12 WAP) Embryo
SCA-6_Chr2v1_06164	129.2	34.5402	IST1_BOVINRecName: Full=IST1 homolog	2.77e-21	Immature (12 WAP) Embryo
SCA-6_Chr2v1_06231	277.2	102.763	Y1719_ARATHRecName: Full=Probable inactive receptor kinase At1g27190; Flags: Precursor	0	Immature (12 WAP) Embryo
SCA-6_Chr2v1_06530	36.4	17.5134	---NA---	NA	Immature (12 WAP) Embryo
SCA-6_Chr2v1_06659	88.4	39.8661	ARP3_ARATHRecName: Full=Actin-related protein 3; AltName: Full=Protein DISTORTED TRICHOMES 1	0	Immature (12 WAP) Embryo
SCA-6_Chr2v1_07054	344.6	162.08	SF3A1_ARATHRecName: Full=Probable splicing factor 3A subunit 1	0	Immature (12 WAP) Embryo
SCA-6_Chr2v1_07325	115	52.7009	GNOM_ARATHRecName: Full=ARF guanine-nucleotide exchange factor GNOM; AltName: Full=Pattern formation protein EMB30; AltName: Full=Protein EMBRYO DEFECTIVE 30; AltName: Full=Protein MIZU-KUSSEI2; AltName: Full=Protein VASCULAR NETWORK 7	0	Immature (12 WAP) Embryo
SCA-6_Chr2v1_07441	54	15.5848	KINGL_ARATHRecName: Full=SNF1-related protein kinase regulatory subunit gamma-1-like; AltName: Full=AKIN subunit gamma-1-like; AltName: Full=CBS domain-containing protein CBSCBS2	0	Immature (12 WAP) Embryo
SCA-6_Chr3v1_07623	195.8	92.6339	---NA---	NA	Immature (12 WAP) Embryo
SCA-6_Chr3v1_07985	62.2	28.5312	PAPS1_ARATHRecName: Full=Nuclear poly(A) polymerase 1; Short=PAP(I); Short=Poly(A) polymerase I; AltName: Full=Polynucleotide adenylyltransferase 1	0	Immature (12 WAP) Embryo
SCA-6_Chr3v1_08038	3278.4	13.4509	MFT_ARATHRecName: Full=Protein MOTHER of FT and TFL1	3.9e-104	Immature (12 WAP) Embryo
SCA-6_Chr3v1_08379	34	16.0804	ARID2_ARATHRecName: Full=AT-rich interactive domain-containing protein 2; Short=ARID domain-containing protein 2; AltName: Full=ARID and ELM2 domain-containing protein 2	4.88e-27	Immature (12 WAP) Embryo
SCA-6_Chr3v1_08399	194.8	84.4911	VIP4_ARATHRecName: Full=Protein LEO1 homolog; AltName: Full=Protein VERNALIZATION INDEPENDENCE 4	0	Immature (12 WAP) Embryo
SCA-6_Chr3v1_08645	132.4	52.7812	GTE10_ARATHRecName: Full=Transcription factor GTE10; AltName: Full=Bromodomain-containing protein GTE10; AltName: Full=Nuclear protein X1; AltName: Full=Protein GLOBAL TRANSCRIPTION FACTOR GROUP E10	0	Immature (12 WAP) Embryo
SCA-6_Chr3v1_08738	71	29.5312	MORC4_ARATHRecName: Full=Protein MICRORCHIDIA 4; Short=AtMORC4; AltName: Full=Protein CRT1-homolog 4; Short=CRT1-h4	0	Immature (12 WAP) Embryo
SCA-6_Chr3v1_08921	99.8	46.875	PGK2_PYRHORecName: Full=2-phosphoglycerate kinase; Short=2PGK	7.52e-20	Immature (12 WAP) Embryo
SCA-6_Chr3v1_09081	208.4	88.9464	SLK2_ARATHRecName: Full=Probable transcriptional regulator SLK2; Short=AtSLK2; AltName: Full=Protein SEUSS-like 2	0	Immature (12 WAP) Embryo
SCA-6_Chr3v1_09189	99	39.7455	---NA---	NA	Immature (12 WAP) Embryo
SCA-6_Chr3v1_09200	376.2	183.045	---NA---	NA	Immature (12 WAP) Embryo
SCA-6_Chr3v1_09312	171	79.5268	NIPLB_DANRERecName: Full=Nipped-B-like protein B	4.8e-13	Immature (12 WAP) Embryo
SCA-6_Chr3v1_09325	43.4	17.9643	GDL62_ARATHRecName: Full=GDSL esterase/lipase At4g10955	1.22e-124	Immature (12 WAP) Embryo
SCA-6_Chr3v1_09405	279.6	102.353	---NA---	NA	Immature (12 WAP) Embryo
SCA-6_Chr3v1_09488	139.4	42.1429	---NA---	NA	Immature (12 WAP) Embryo
SCA-6_Chr3v1_09515	247.2	86.8125	CID11_ARATHRecName: Full=Polyadenylate-binding protein-interacting protein 11; Short=PABP-interacting protein 11; Short=Poly(A)-binding protein-interacting protein 11; AltName: Full=PAM2-containing protein CID11; AltName: Full=Protein CTC-INTERACTING DOMAIN 11	2.26e-171	Immature (12 WAP) Embryo
SCA-6_Chr3v1_09604	42.4	10.5938	---NA---	NA	Immature (12 WAP) Embryo
SCA-6_Chr3v1_09659	40	18.817	MAMYB_ARATHRecName: Full=Transcription factor MAMYB; AltName: Full=Membrane-anchored MYB	8.35e-82	Immature (12 WAP) Embryo
SCA-6_Chr3v1_09702	146.6	71.6562	CNBL1_ARATHRecName: Full=Calcineurin B-like protein 1; AltName: Full=SOS3-like calcium-binding protein 5	1.01e-125	Immature (12 WAP) Embryo
SCA-6_Chr3v1_09734	38.2	18.4955	---NA---	NA	Immature (12 WAP) Embryo
SCA-6_Chr3v1_09787	46.4	15.2902	HOS1_ARATHRecName: Full=E3 ubiquitin-protein ligase HOS1; AltName: Full=Protein HIGH EXPRESSION OF OSMOTICALLY RESPONSIVE GENE 1; AltName: Full=RING finger protein HOS1; AltName: Full=RING-type E3 ubiquitin transferase HOS1	0	Immature (12 WAP) Embryo
SCA-6_Chr3v1_09821	96.4	36.9464	SC16B_ARATHRecName: Full=Protein transport protein SEC16B homolog; AltName: Full=Protein MAIGO 5 homolog	0	Immature (12 WAP) Embryo
SCA-6_Chr3v1_09870	93	15.8616	FABH_ARATHRecName: Full=3-oxoacyl-	0	Immature (12 WAP) Embryo
SCA-6_Chr3v1_10112	37.6	16.0312	Y5133_ARATHRecName: Full=BTB/POZ domain-containing protein At5g41330	0	Immature (12 WAP) Embryo
SCA-6_Chr3v1_10217	131.4	60.8036	CRNL1_HUMANRecName: Full=Crooked neck-like protein 1; AltName: Full=Crooked neck homolog; Short=hCrn	0	Immature (12 WAP) Embryo
SCA-6_Chr3v1_10411	174.8	78.7366	SCAM4_ARATHRecName: Full=Secretory carrier-associated membrane protein 4; Short=Secretory carrier membrane protein 4	1.37e-153	Immature (12 WAP) Embryo
SCA-6_Chr4v1_10701	80.8	37.6429	C3H41_ARATHRecName: Full=Zinc finger CCCH domain-containing protein 41; Short=AtC3H41	3.38e-24	Immature (12 WAP) Embryo
SCA-6_Chr4v1_10757	101.6	39.1027	ESF2_CANALRecName: Full=Pre-rRNA-processing protein ESF2; AltName: Full=18S rRNA factor 2	3.04e-44	Immature (12 WAP) Embryo
SCA-6_Chr4v1_10812	110.6	51.4821	2A5N_ARATHRecName: Full=Serine/threonine protein phosphatase 2A 59 kDa regulatory subunit B' eta isoform; Short=AtB' eta; Short=PP2A, B' subunit, eta isoform	0	Immature (12 WAP) Embryo
SCA-6_Chr4v1_10972	234.2	105.344	AFB2_ARATHRecName: Full=Protein AUXIN SIGNALING F-BOX 2	0	Immature (12 WAP) Embryo
SCA-6_Chr4v1_11181	234	105.165	AFB2_ARATHRecName: Full=Protein AUXIN SIGNALING F-BOX 2	0	Immature (12 WAP) Embryo
SCA-6_Chr4v1_11559	73.8	36	GAUTD_ARATHRecName: Full=Probable galacturonosyltransferase 13	0	Immature (12 WAP) Embryo
SCA-6_Chr4v1_11748	76.8	28.6295	GAUT9_ARATHRecName: Full=Probable galacturonosyltransferase 9	0	Immature (12 WAP) Embryo
SCA-6_Chr4v1_11918	81.4	36.692	AB17B_XENTRRecName: Full=Alpha/beta hydrolase domain-containing protein 17B; Short=Abhydrolase domain-containing protein 17B	5.47e-82	Immature (12 WAP) Embryo
SCA-6_Chr4v1_12158	270.2	127.638	---NA---	NA	Immature (12 WAP) Embryo
SCA-6_Chr4v1_12296	617.8	283.973	UGPI6_ARATHRecName: Full=Uncharacterized GPI-anchored protein At1g61900; Flags: Precursor	3.4e-86	Immature (12 WAP) Embryo
SCA-6_Chr4v1_12440	38.6	16.3705	MET18_BOVINRecName: Full=Histidine protein methyltransferase 1 homolog; AltName: Full=Methyltransferase-like protein 18	2.41e-14	Immature (12 WAP) Embryo
SCA-6_Chr4v1_12449	173.4	70.6071	Y1591_ARATHRecName: Full=ATPase family AAA domain-containing protein At1g05910	0	Immature (12 WAP) Embryo
SCA-6_Chr4v1_12471	440.4	133.964	RH21_ARATHRecName: Full=DEAD-box ATP-dependent RNA helicase 21	0	Immature (12 WAP) Embryo
SCA-6_Chr4v1_12544	104.8	45.875	---NA---	NA	Immature (12 WAP) Embryo
SCA-6_Chr4v1_12580	40.4	19.9286	UVRAG_HUMANRecName: Full=UV radiation resistance-associated gene protein; AltName: Full=p63	2.59e-15	Immature (12 WAP) Embryo
SCA-6_Chr4v1_12650	163.2	73.625	AN13B_HUMANRecName: Full=Ankyrin repeat domain-containing protein 13B	7.76e-34	Immature (12 WAP) Embryo
SCA-6_Chr4v1_12955	196	74.9866	KPYA_RICCORecName: Full=Pyruvate kinase isozyme A, chloroplastic; Flags: Precursor	0	Immature (12 WAP) Embryo
SCA-6_Chr4v1_13199	48.4	21.6161	GPPL3_ARATHRecName: Full=Haloacid dehalogenase-like hydrolase domain-containing protein At2g33255	1.51e-128	Immature (12 WAP) Embryo
SCA-6_Chr4v1_13230	32.6	14.7143	AP5M_ARATHRecName: Full=AP-5 complex subunit mu; AltName: Full=Adaptor protein complex AP-5 subunit mu; AltName: Full=Adaptor protein-5 mu-adaptin; AltName: Full=Adaptor-related protein complex 5 subunit mu; AltName: Full=Mu5-adaptin	0	Immature (12 WAP) Embryo
SCA-6_Chr4v1_13442	92.8	42.4509	ARR2_ARATHRecName: Full=Two-component response regulator ARR2; AltName: Full=Receiver-like protein 5	0	Immature (12 WAP) Embryo
SCA-6_Chr4v1_13458	52.6	24.7589	AMSH3_ARATHRecName: Full=AMSH-like ubiquitin thioesterase 3; AltName: Full=Deubiquitinating enzyme AMSH3	0	Immature (12 WAP) Embryo
SCA-6_Chr4v1_13479	79.8	34.0759	ASHR2_ARATHRecName: Full=Histone-lysine N-methyltransferase ASHR2; AltName: Full=ASH1-related protein 2; AltName: Full=Protein SET DOMAIN GROUP 39	1.06e-147	Immature (12 WAP) Embryo
SCA-6_Chr5v1_14510	49.6	15.7768	SNX1_ARATHRecName: Full=Sorting nexin 1; Short=AtSNX1; AltName: Full=Vacuolar protein sorting-associated protein 5 homolog	1.15e-180	Immature (12 WAP) Embryo
SCA-6_Chr5v1_14529	186.6	87.6161	DCP1_ARATHRecName: Full=mRNA-decapping enzyme-like protein; AltName: Full=DCP1 homolog	6.87e-132	Immature (12 WAP) Embryo
SCA-6_Chr5v1_14650	29.2	14.4018	---NA---	NA	Immature (12 WAP) Embryo
SCA-6_Chr5v1_15049	37.8	17.3527	GPT11_DANRERecName: Full=G patch domain-containing protein 11; AltName: Full=Coiled-coil domain-containing protein 75	4.36e-23	Immature (12 WAP) Embryo
SCA-6_Chr5v1_15141	288.8	118.638	RH37_ARATHRecName: Full=DEAD-box ATP-dependent RNA helicase 37	0	Immature (12 WAP) Embryo
SCA-6_Chr5v1_15192	157.2	68.25	PIE1_ARATHRecName: Full=Protein PHOTOPERIOD-INDEPENDENT EARLY FLOWERING 1; AltName: Full=Independent early flowering 1 protein; AltName: Full=Protein CHROMATIN REMODELING 13; Short=AtCHR13	0	Immature (12 WAP) Embryo
SCA-6_Chr5v1_15330	98.4	28.2411	VILI2_ARATHRecName: Full=Villin-2	0	Immature (12 WAP) Embryo
SCA-6_Chr5v1_15568	67.8	22.8304	TPR2_ORYSJRecName: Full=Protein TOPLESS-RELATED PROTEIN 2; Short=Protein TPR2; AltName: Full=Protein ABERRANT SPIKELET AND PANICLE 1; Short=Protein ASP1; AltName: Full=Protein LISSENCEPHALY TYPE-1-LIKE 1; Short=OsLIS-L1; Short=Protein LIS-L1; AltName: Full=Protein TPL; Short=OsTPL; AltName: Full=Ramosa1 enhancer locus 2; Short=OsREL2; Short=Protein REL2; AltName: Full=Topless-like protein	0	Immature (12 WAP) Embryo
SCA-6_Chr5v1_15586	67.8	22.8259	TPR2_ORYSJRecName: Full=Protein TOPLESS-RELATED PROTEIN 2; Short=Protein TPR2; AltName: Full=Protein ABERRANT SPIKELET AND PANICLE 1; Short=Protein ASP1; AltName: Full=Protein LISSENCEPHALY TYPE-1-LIKE 1; Short=OsLIS-L1; Short=Protein LIS-L1; AltName: Full=Protein TPL; Short=OsTPL; AltName: Full=Ramosa1 enhancer locus 2; Short=OsREL2; Short=Protein REL2; AltName: Full=Topless-like protein	0	Immature (12 WAP) Embryo
SCA-6_Chr5v1_16034	110.4	50.0759	DJB12_MOUSERecName: Full=DnaJ homolog subfamily B member 12; AltName: Full=mDj10	2.66e-12	Immature (12 WAP) Embryo
SCA-6_Chr5v1_16209	111.6	33.6652	JMJ16_ARATHRecName: Full=Putative lysine-specific demethylase JMJ16; AltName: Full=Jumonji domain-containing protein 16; AltName: Full=Lysine-specific histone demethylase JMJ16; AltName: Full=Protein JUMONJI 16	0	Immature (12 WAP) Embryo
SCA-6_Chr5v1_16248	98	47.7812	---NA---	NA	Immature (12 WAP) Embryo
SCA-6_Chr5v1_16380	38.8	17.1518	XRN4_ARATHRecName: Full=5'-3' exoribonuclease 4; AltName: Full=Protein ACC INSENSITIVE 1; AltName: Full=Protein ETHYLENE INSENSITIVE 5; AltName: Full=Protein EXORIBONUCLEASE 4	0	Immature (12 WAP) Embryo
SCA-6_Chr5v1_16404	102.4	47.558	Y1461_ARATHRecName: Full=Probable serine/threonine-protein kinase At1g54610	0	Immature (12 WAP) Embryo
SCA-6_Chr5v1_16540	119	52.7188	CCX5_ARATHRecName: Full=Cation/calcium exchanger 5; AltName: Full=Protein CATION EXCHANGER 11	0	Immature (12 WAP) Embryo
SCA-6_Chr6v1_17086	49.8	21.4911	EREX_ARATHRecName: Full=PX domain-containing protein EREX; AltName: Full=Protein ENDOSOMAL RAB EFFECTOR WITH PX-DOMAIN	0	Immature (12 WAP) Embryo
SCA-6_Chr6v1_17488	53.8	24.5804	BRCC3_XENTRRecName: Full=Lys-63-specific deubiquitinase BRCC36; AltName: Full=BRCA1-A complex subunit BRCC36; AltName: Full=BRCA1/BRCA2-containing complex subunit 3; AltName: Full=BRCA1/BRCA2-containing complex subunit 36; AltName: Full=BRISC complex subunit BRCC36	1.77e-48	Immature (12 WAP) Embryo
SCA-6_Chr6v1_17634	102.6	46.5491	SNX16_MOUSERecName: Full=Sorting nexin-16	8.36e-07	Immature (12 WAP) Embryo
SCA-6_Chr6v1_17635	117.2	57.1429	PEK15_ARATHRecName: Full=Proline-rich receptor-like protein kinase PERK15; AltName: Full=Proline-rich extensin-like receptor kinase 15; Short=AtPERK15	3.04e-146	Immature (12 WAP) Embryo
SCA-6_Chr6v1_17800	35.6	16	Y1745_ARATHRecName: Full=Uncharacterized protein At1g51745	7.71e-140	Immature (12 WAP) Embryo
SCA-6_Chr6v1_17811	210	99.808	2ABB_ARATHRecName: Full=Serine/threonine protein phosphatase 2A 55 kDa regulatory subunit B beta isoform; Short=AtB beta; Short=PP2A, subunit B, beta isoform	0	Immature (12 WAP) Embryo
SCA-6_Chr6v1_17921	38.4	15.8795	---NA---	NA	Immature (12 WAP) Embryo
SCA-6_Chr6v1_18686	63.6	15.1607	PCR8_ARATHRecName: Full=Protein PLANT CADMIUM RESISTANCE 8; Short=AtPCR8	1.16e-05	Immature (12 WAP) Embryo
SCA-6_Chr6v1_18993	69	23.4688	NAR1_ARATHRecName: Full=Protein NAR1; AltName: Full=Nuclear architecture related 1; AltName: Full=Protein GROWTH AT DIFFERENT OXYGEN LEVELS INFLUENCES MORPHOGENESIS; AltName: Full=	0	Immature (12 WAP) Embryo
SCA-6_Chr7v1_19138	127.6	55.2545	VCS_ARATHRecName: Full=Enhancer of mRNA-decapping protein 4; AltName: Full=Protein VARICOSE	0	Immature (12 WAP) Embryo
SCA-6_Chr7v1_19335	48.4	1.16518	FB253_ARATHRecName: Full=F-box protein At5g07610	1.71e-10	Immature (12 WAP) Embryo
SCA-6_Chr7v1_19741	36.4	13.2232	ABKC_DICDIRecName: Full=Probable serine/threonine-protein kinase abkC	3.59e-90	Immature (12 WAP) Embryo
SCA-6_Chr7v1_20728	82.8	40.6652	STR1_ARATHRecName: Full=Thiosulfate/3-mercaptopyruvate sulfurtransferase 1, mitochondrial; AltName: Full=AtMST1; AltName: Full=Rhodanese homolog protein 1; Short=AtRDH1; AltName: Full=Sulfurtransferase 1; Short=AtStr1; Flags: Precursor	0	Immature (12 WAP) Embryo
SCA-6_Chr7v1_20813	85.2	34.7054	C3H37_ARATHRecName: Full=Zinc finger CCCH domain-containing protein 37; Short=AtC3H37; AltName: Full=ENHANCER OF AG-4 protein 1	1.98e-76	Immature (12 WAP) Embryo
SCA-6_Chr8v1_20861	110.6	54.4643	RHG1A_ARATHRecName: Full=Probable E3 ubiquitin-protein ligase RHG1A; AltName: Full=RING-H2 finger G1a; AltName: Full=RING-H2 zinc finger protein RHG1a; AltName: Full=RING-type E3 ubiquitin transferase RHG1A	2.47e-139	Immature (12 WAP) Embryo
SCA-6_Chr8v1_20884	33	14.6295	TRC_DROMERecName: Full=Serine/threonine-protein kinase tricorner; AltName: Full=NDR protein kinase; AltName: Full=Serine/threonine-protein kinase 38-like	6.3e-147	Immature (12 WAP) Embryo
SCA-6_Chr8v1_20940	244.2	85.4732	NAT3_ARATHRecName: Full=Nucleobase-ascorbate transporter 3; Short=AtNAT3	0	Immature (12 WAP) Embryo
SCA-6_Chr8v1_21006	157.8	68.6027	BZR1_ARATHRecName: Full=Protein BRASSINAZOLE-RESISTANT 1; AltName: Full=Protein BIN2 SUBSTRATE 2	5.13e-143	Immature (12 WAP) Embryo
SCA-6_Chr8v1_21024	106.2	52.4777	GGYF2_MOUSERecName: Full=GRB10-interacting GYF protein 2; AltName: Full=PERQ amino acid-rich with GYF domain-containing protein 2; AltName: Full=Trinucleotide repeat-containing gene 15 protein	1.53e-08	Immature (12 WAP) Embryo
SCA-6_Chr8v1_21151	118.2	53.2054	BPC6_ARATHRecName: Full=Protein BASIC PENTACYSTEINE6; Short=AtBPC6; AltName: Full=GAGA-binding transcriptional activator BBR/BPC6	2.37e-157	Immature (12 WAP) Embryo
SCA-6_Chr8v1_21218	121.8	29.0268	VP35B_ARATHRecName: Full=Vacuolar protein sorting-associated protein 35B; AltName: Full=Vesicle protein sorting 35B	0	Immature (12 WAP) Embryo
SCA-6_Chr8v1_21335	58.8	27.0223	BRPF3_HUMANRecName: Full=Bromodomain and PHD finger-containing protein 3	1.35e-20	Immature (12 WAP) Embryo
SCA-6_Chr8v1_21443	269.4	79.7054	MSL3_ARATHRecName: Full=Mechanosensitive ion channel protein 3, chloroplastic; AltName: Full=Mechanosensitive channel of small conductance-like 3; AltName: Full=MscS-Like protein 3; Flags: Precursor	0	Immature (12 WAP) Embryo
SCA-6_Chr8v1_21565	63.4	28.3527	RRP1B_MOUSERecName: Full=Ribosomal RNA processing protein 1 homolog B; AltName: Full=RRP1-like protein B	9.97e-27	Immature (12 WAP) Embryo
SCA-6_Chr8v1_21576	32.6	13.5714	ECA3_ARATHRecName: Full=Calcium-transporting ATPase 3, endoplasmic reticulum-type; Short=AtECA3	0	Immature (12 WAP) Embryo
SCA-6_Chr8v1_21852	95	45.1473	---NA---	NA	Immature (12 WAP) Embryo
SCA-6_Chr8v1_21865	52.6	20.2188	PI5K2_ARATHRecName: Full=Phosphatidylinositol 4-phosphate 5-kinase 2; Short=AtPIP5K2; AltName: Full=1-phosphatidylinositol 4-phosphate kinase 2; AltName: Full=Diphosphoinositide kinase 2; AltName: Full=PtdIns(4)P-5-kinase 2	1.2e-102	Immature (12 WAP) Embryo
SCA-6_Chr8v1_21965	58.6	27.3036	SWI3C_ARATHRecName: Full=SWI/SNF complex subunit SWI3C; Short=AtSWI3C; AltName: Full=Transcription regulatory protein SWI3C	0	Immature (12 WAP) Embryo
SCA-6_Chr8v1_22085	116	54.3438	SEUSS_ARATHRecName: Full=Transcriptional corepressor SEUSS; Short=AtSEU	0	Immature (12 WAP) Embryo
SCA-6_Chr8v1_22282	59.2	26.3125	MET14_DANRERecName: Full=N6-adenosine-methyltransferase non-catalytic subunit; AltName: Full=Methyltransferase-like protein 14	3.34e-15	Immature (12 WAP) Embryo
SCA-6_Chr9v1_22693	83.6	36.8438	---NA---	NA	Immature (12 WAP) Embryo
SCA-6_Chr9v1_22704	39	17.9911	UBP19_ARATHRecName: Full=Ubiquitin carboxyl-terminal hydrolase 19; AltName: Full=Deubiquitinating enzyme 19; Short=AtUBP19; AltName: Full=Ubiquitin thioesterase 19; AltName: Full=Ubiquitin-specific-processing protease 19	0	Immature (12 WAP) Embryo
SCA-6_Chr9v1_22740	111.2	54.6205	RRC1_ARATHRecName: Full=Protein RRC1; AltName: Full=Reduced red-light responses in cry1cry2 background 1	0	Immature (12 WAP) Embryo
SCA-6_Chr9v1_22829	54	24.2098	KEG_ARATHRecName: Full=E3 ubiquitin-protein ligase KEG; AltName: Full=Protein KEEP ON GOING; AltName: Full=RING finger protein KEG; AltName: Full=RING-type E3 ubiquitin transferase KEG	1.04e-30	Immature (12 WAP) Embryo
SCA-6_Chr9v1_23015	44.6	18.8973	EMF1_ARATHRecName: Full=Protein EMBRYONIC FLOWER 1	7.85e-76	Immature (12 WAP) Embryo
SCA-6_Chr9v1_23230	35	15.4018	FBL15_ARATHRecName: Full=F-box/LRR-repeat protein 15	0	Immature (12 WAP) Embryo
SCA-6_Chr9v1_23248	55.2	16.0268	---NA---	NA	Immature (12 WAP) Embryo
SCA-6_Chr9v1_23419	33.2	11.0714	RFA1A_ARATHRecName: Full=Replication protein A 70 kDa DNA-binding subunit A; Short=AtRPA70A; AltName: Full=AtRPA1-3; AltName: Full=Replication factor A protein 1A; AltName: Full=Replication protein A 1A; Short=AtRPA1A	0	Immature (12 WAP) Embryo
SCA-6_Chr9v1_24026	164.2	46.9464	PHF3_HUMANRecName: Full=PHD finger protein 3	6.94e-21	Immature (12 WAP) Embryo
SCA-6_Chr9v1_24229	480.4	238.763	CB60B_ARATHRecName: Full=Calmodulin-binding protein 60 B	0	Immature (12 WAP) Embryo
SCA-6_Chr9v1_24562	40.4	17.183	FBK22_ARATHRecName: Full=F-box/kelch-repeat protein At1g55270	0	Immature (12 WAP) Embryo
SCA-6_Chr9v1_25141	38.4	14.6518	HNRPQ_ARATHRecName: Full=Heterogeneous nuclear ribonucleoprotein Q; Short=hnRNP Q; AltName: Full=Protein LHP1-INTERACTING FACTOR 2	1.79e-82	Immature (12 WAP) Embryo
SCA-6_Chr9v1_25157	78.4	1.41518	AI5L1_ARATHRecName: Full=ABSCISIC ACID-INSENSITIVE 5-like protein 1; AltName: Full=Dc3 promoter-binding factor 2; Short=AtDPBF2; AltName: Full=bZIP transcription factor 67; Short=AtbZIP67	8.82e-73	Immature (12 WAP) Embryo
SCA-6_Chr9v1_26112	298.4	86.7009	FTSHA_ARATHRecName: Full=ATP-dependent zinc metalloprotease FTSH 10, mitochondrial; Short=AtFTSH10; Flags: Precursor	0	Immature (12 WAP) Embryo
SCA-6_Chr9v1_26122	69.2	32.5446	TRP5_ARATHRecName: Full=Telomere repeat-binding protein 5; AltName: Full=Protein TRF-LIKE 2	0	Immature (12 WAP) Embryo
SCA-6_Chr9v1_26244	120	31.0536	PBL5_ARATHRecName: Full=Probable serine/threonine-protein kinase PBL5; AltName: Full=PBS1-like protein 5; AltName: Full=Serine/threonine-protein kinase RLCKVII	4.58e-49	Immature (12 WAP) Embryo
SCA-6_Chr1v1_00495	63.8	20.6384	M3K5G_ARATHRecName: Full=Mitogen-activated protein kinase kinase kinase 5; AltName: Full=MAP3K gamma protein kinase; Short=AtMAP3Kgamma	0	Immature (12 WAP) Fruit Seed Coat
SCA-6_Chr1v1_00691	494.6	182.085	ACA2_ARATHRecName: Full=Calcium-transporting ATPase 2, plasma membrane-type; AltName: Full=Ca(2+)-ATPase isoform 2	0	Immature (12 WAP) Fruit Seed Coat
SCA-6_Chr1v1_03409	62.4	22.2946	---NA---	NA	Immature (12 WAP) Fruit Seed Coat
SCA-6_Chr1v1_03496	87.2	40.7857	DGDG2_ARATHRecName: Full=Digalactosyldiacylglycerol synthase 2, chloroplastic	0	Immature (12 WAP) Fruit Seed Coat
SCA-6_Chr1v1_03690	27.8	12.192	---NA---	NA	Immature (12 WAP) Fruit Seed Coat
SCA-6_Chr2v1_04446	55.4	14.4598	DSK2B_ARATHRecName: Full=Ubiquitin domain-containing protein DSK2b	0	Immature (12 WAP) Fruit Seed Coat
SCA-6_Chr2v1_05849	49.8	24.4509	---NA---	NA	Immature (12 WAP) Fruit Seed Coat
SCA-6_Chr2v1_06674	416.2	141.554	RGS1_ARATHRecName: Full=Regulator of G-protein signaling 1; Short=AtRGS1	1.39e-113	Immature (12 WAP) Fruit Seed Coat
SCA-6_Chr3v1_09571	293.2	143.268	ORML2_HUMANRecName: Full=ORM1-like protein 2; AltName: Full=Adoplin-2	1.93e-30	Immature (12 WAP) Fruit Seed Coat
SCA-6_Chr3v1_09736	47.8	19.7812	GAT26_ARATHRecName: Full=GATA transcription factor 26	5.7e-96	Immature (12 WAP) Fruit Seed Coat
SCA-6_Chr5v1_13722	191.4	81.2143	---NA---	NA	Immature (12 WAP) Fruit Seed Coat
SCA-6_Chr5v1_13905	50.2	25.0804	---NA---	NA	Immature (12 WAP) Fruit Seed Coat
SCA-6_Chr6v1_18581	88	41.3214	WAPL_MOUSERecName: Full=Wings apart-like protein homolog; AltName: Full=Dioxin-inducible factor 2; Short=DIF-2; AltName: Full=WAPL cohesin release factor	1.24e-12	Immature (12 WAP) Fruit Seed Coat
SCA-6_Chr7v1_19372	256.2	116.75	ERF82_ARATHRecName: Full=Ethylene-responsive transcription factor 3; Short=AtERF3; AltName: Full=Ethylene-responsive element-binding factor 3; Short=EREBP-3	9.61e-57	Immature (12 WAP) Fruit Seed Coat
SCA-6_Chr8v1_21152	40.2	17.2991	---NA---	NA	Immature (12 WAP) Fruit Seed Coat
[truncated: 6 more rows]

## Sheet: Additional File 2C
Additional File 2C. Kulesza et al. (2024) The Cacao Gene Atlas: A Transcriptome Developmental Atlas Reveals Highly Tissue-Specific and Dynamically Regulated Gene Networks in Theobroma cacao L.
[truncated: 53 more rows]
