# Supplementary material for: The cacao gene atlas: a transcriptome developmental atlas reveals highly tissue-specific and dynamically-regulated gene networks in Theobroma cacao L
Source: BMC Plant Biol. 2024 Jun 26;24:601. doi: 10.1186/s12870-024-05171-9 (PMC11201900; doi:10.1186/s12870-024-05171-9)
Supplement: Supplementary file 3 — Additional File 3: Organ-specific Genes [file 12870_2024_5171_MOESM3_ESM.xlsx]

## Sheet: Additional File 3A
Additional File 3A. Kulesza et al. (2024) The Cacao Gene Atlas: A Transcriptome Developmental Atlas Reveals Highly Tissue-Specific and Dynamically Regulated Gene Networks in Theobroma cacao L
Additional File 3A. T. cacao Gene Atlas Tissue and Organ Classifications. This table is related to Figures 5 and 6.
Atlas ID	Tissue Name	Tissue Description	Organ Class
CGA.AX	Apex	3-month ortho Shoot apex	Shoot
DA.OA	Old Axillaries	Plagiotropic old axillaries	Axillary
DA.YA	Young Axillaries	Plagiotropic Young Axilaries	Axillary
CGA.PMFB	Premiotic Floral Bud	Premeiotic floral bud 1 mm	Flower
CGA.LGFL	Large Floral Bud	Floral bud 5-10 mm	Flower
CGA.OF	Open Flower	Open Flower	Flower
CGA.GS.RO	Germinating Seed Roots	Germinating seed root	Root
CGA.GS.SH	Germinating Seed Shoots	Germinating seed shoot	Shoot
CGA.YL.A	Young Leaf A	3-month ortho A leaf	Leaf
CGA.ML.C	Mid Leaf C1	3-month Ortho C leaf	Leaf
CGA.ML.E1	Leaf E1	3-month ortho E1 leaf	Leaf
CGA.OL.E2	Leaf E2	3-month orthotropic E2 leaf	Leaf
DA.OAA.YA	Orthotrophic Axillary Young Axillaries	6-month ortho young axilaries	Axillary
DA.OAA.OA	Orthotrophic Axillary Old Axillaries	6-month ortho old axilaries	Axillary
DA.OTL.A	Orthotrophic Leaves A	6-month ortho A leaf	Leaf
DA.OTL.C	Orthotrophic Leaves C	6-month ortho C leaf	Leaf
DA.OTL.E1	Orthotrophic Leaves E1	6-month ortho E1 leaf	Leaf
DA.OTL.E2	Orthotrophic Leaves E2	6-month ortho E2 leaf	Leaf
DA.OTL.E3	Orthotrophic Leaves E3	6-month ortho E3 leaf	Leaf
DA.OTAC.YS	OTA Controls Young Stem	6-month ortho herbaceous stem	Shoot
DA.OTA	OTA	6-month ortho shoot apex	Shoot
DA.PTL.A	Plagiotrophic Leaves A	Plagiotropic A Leaf	Leaf
DA.PTL.C	Plagiotrophic Leaves C	Plagiotropic C Leaf	Leaf
DA.PTL.E	Plagiotrophic Leaves E	Plagiotropic E Leaf	Leaf
DA.PSA	Plagiotrophic Shoot Apex	Plagiotropic Shoot Apex	Shoot
DA.PD.MS.PS	Pod Mid Skin	Immature Pod(12 WAP) Pod skin	Pod
DA.PD.MS.PEX	Pod Mid Exocarp	Immature Pod(12 WAP) exocarp	Pod
DA.PD.MS.PMC	Pod Mid Mesocarp	Immature Pod(12 WAP) mesocarp	Pod
DA.PD.MS.PEN	Pod Mid Endocarp	Immature Pod(12 WAP) endocarp	Pod
DA.PD.MS.SM	Pod Mid Seed Mucilage	Immature Pod(12 WAP) seed muscilage	Pod
DA.PD.MLS.PS	Pod Mid-Late Skin	Developing Pod (16 WAP) Pod skin	Pod
DA.PD.MLS.PEX	Pod Mid-Late Exocarp	Developing Pod (16 WAP) exocarp	Pod
DA.PD.MLS.PMC	Pod Mid-Late Mesocarp	Developing Pod (16 WAP) mesocarp	Pod
DA.PD.MLS.PEN	Pod Mid-Late Endocarp	Developing Pod (16 WAP) endocarp	Pod
DA.PD.MLS.SM	Pod Mid-Late Seed Mucilage	Developing Pod (16 WAP) seed muscliage	Pod
DA.PD.LS.PS	Pod Late Stage Skin	Mature Pod (20 WAP) Pod skin	Pod
DA.PD.LS.PEX	Pod Late Stage Exocarp	Mature Pod (20 WAP) exocarp	Pod
DA.PD.LS.PMC	Pod Late Stage Mesocarp	Mature Pod (20 WAP) mesocarp	Pod
DA.PD.LS.PEN	Pod Late Stage Endocarp	Mature Pod (20 WAP) endocarp	Pod
DA.PD.LS.SM	Pod Late Stage Mucilage	Mature Pod (20 WAP) seed muscilage	Pod
CGA.RO	Roots	3-month ortho root	Root
DA.RO.RT	Root Tip	6-month Ortho Roots	Root
CGA.SL.RO	Seedlings Roots	Seedling root	Root
CGA.SL.SH	Seedlings Shoots	Seedling shoot	Shoot
DA.SE.MS.E	Seeds Mid E	Immature (12 WAP) Embryo	Seed
DA.SE.MS.SC	Seeds Mid Seed Coat	Immature (12 WAP) Pod Seed Coat	Seed
DA.SE.MLS.E	Seeds Mid-Late E	Developing (16 WAP) Embryo	Seed
DA.MLS.SC	Mid Late Seed Coat	Developing Pod (16 WAP) seed coat	Seed
CGA.SE.LS.E	Seed Late Stage Embryo	CCN51 Mature Embryo	Seed
CGA.SBA.1	Stem Below Apex 1	3-month ortho woody stem	Shoot
CGA.SBA.2	Stem Below Apex 2	3-month ortho herbaceous stem	Shoot

## Sheet: Additional File 3B
Additional File 3B. Kulesza et al. (2024) The Cacao Gene Atlas: A Transcriptome Developmental Atlas Reveals Highly Tissue-Specific and Dynamically Regulated Gene Networks in Theobroma cacao L
Additional File 3B. Extremely Organ-specific Genes. This table is related to Figures 5 and 6.
Gene	Tissue Type	Mean Expression (in CPM)	Uniprot Annotation	E-value
SCA-6_Chr1v1_00027	Axillary	17.6316	---NA---	NA
SCA-6_Chr1v1_00328	Axillary	22	EPHX4_HUMANRecName: Full=Epoxide hydrolase 4; AltName: Full=Abhydrolase domain-containing protein 7; AltName: Full=Epoxide hydrolase-related protein	5.64e-13
SCA-6_Chr1v1_00560	Axillary	16.4737	---NA---	NA
SCA-6_Chr1v1_01554	Axillary	23.1579	GAUTF_ARATHRecName: Full=Probable galacturonosyltransferase 15	0
SCA-6_Chr1v1_02359	Axillary	19.9474	ALE2_ARATHRecName: Full=Receptor-like serine/threonine-protein kinase ALE2; AltName: Full=Protein ABNORMAL LEAF SHAPE 2; Flags: Precursor	6.56e-96
SCA-6_Chr1v1_02936	Axillary	44.3158	EXOL2_ARATHRecName: Full=Protein EXORDIUM-like 2; Flags: Precursor	7.68e-75
SCA-6_Chr1v1_03826	Axillary	41.5789	---NA---	NA
SCA-6_Chr1v1_03945	Axillary	40.5263	ZWIP2_ARATHRecName: Full=Zinc finger protein WIP2; AltName: Full=Protein NO TRANSMITTING TRACT; AltName: Full=WIP-domain protein 2; Short=AtWIP2	6.04e-125
SCA-6_Chr10v1_26669	Axillary	25.1053	BH051_ARATHRecName: Full=Transcription factor bHLH51; AltName: Full=Basic helix-loop-helix protein 51; Short=AtbHLH51; Short=bHLH 51; AltName: Full=Transcription factor EN 57; AltName: Full=bHLH transcription factor bHLH051	7.56e-55
SCA-6_Chr10v1_27566	Axillary	16.8947	ACR12_ARATHRecName: Full=ACT domain-containing protein ACR12; AltName: Full=Protein ACT DOMAIN REPEATS 12; Flags: Precursor	1.81e-130
SCA-6_Chr10v1_28205	Axillary	18.4211	Y995_CALS4RecName: Full=Macro domain-containing protein TTE0995	0.000531
SCA-6_Chr2v1_04154	Axillary	20.4211	QKIL5_ARATHRecName: Full=KH domain-containing protein At1g09660/At1g09670; AltName: Full=Quaking-like protein 5	5.11e-137
SCA-6_Chr2v1_05935	Axillary	21.4737	TCP20_ARATHRecName: Full=Transcription factor TCP20	2.41e-74
SCA-6_Chr2v1_06042	Axillary	19.1053	RN133_RATRecName: Full=E3 ubiquitin-protein ligase RNF133; AltName: Full=RING finger protein 133; AltName: Full=RING-type E3 ubiquitin transferase RNF133	6.43e-12
SCA-6_Chr2v1_06316	Axillary	17.6842	WTR11_ARATHRecName: Full=WAT1-related protein At1g70260	7.82e-167
SCA-6_Chr2v1_06602	Axillary	31.7895	COR2_PAPSORecName: Full=Non-functional NADPH-dependent codeinone reductase 2	3.04e-140
SCA-6_Chr2v1_07367	Axillary	41.1053	CDF2_ARATHRecName: Full=Cyclic dof factor 2; AltName: Full=Dof zinc finger protein DOF5.2; Short=AtDOF5.2	1.81e-73
SCA-6_Chr2v1_07412	Axillary	22.7895	TCP15_ARATHRecName: Full=Transcription factor TCP15; Short=AtTCP15	4.36e-68
SCA-6_Chr2v1_07518	Axillary	25.2632	TCP12_ARATHRecName: Full=Transcription factor TCP12; AltName: Full=Protein BRANCHED 2	3.96e-40
SCA-6_Chr3v1_07881	Axillary	16.3684	NC100_ARATHRecName: Full=NAC domain-containing protein 100; Short=ANAC100; Short=AtNAC5	5.3e-83
SCA-6_Chr3v1_07940	Axillary	19.4211	NPR4_ORYSJRecName: Full=Ankyrin repeat-containing protein NPR4; Short=OsNPR4	3.3e-09
SCA-6_Chr3v1_09651	Axillary	23.3158	IP5P2_ARATHRecName: Full=Type I inositol polyphosphate 5-phosphatase 2; Short=At5PTase2	3.59e-50
SCA-6_Chr3v1_10284	Axillary	29.0526	P2C55_ARATHRecName: Full=Probable protein phosphatase 2C 55; Short=AtPP2C55	8.39e-77
SCA-6_Chr4v1_10748	Axillary	22.6316	TAF13_ARATHRecName: Full=Transcription initiation factor TFIID subunit 13; AltName: Full=TBP-associated factor 13; Short=AtTAF13	1.29e-56
SCA-6_Chr4v1_10935	Axillary	23.4211	TCP20_ARATHRecName: Full=Transcription factor TCP20	1.26e-88
SCA-6_Chr4v1_11144	Axillary	23.4211	TCP20_ARATHRecName: Full=Transcription factor TCP20	1.26e-88
SCA-6_Chr4v1_11664	Axillary	23.2632	THE1_ARATHRecName: Full=Receptor-like protein kinase THESEUS 1; Flags: Precursor	6.86e-158
SCA-6_Chr4v1_12667	Axillary	25.8421	ITPA_VITVIRecName: Full=Inosine triphosphate pyrophosphatase; Short=ITPase; Short=Inosine triphosphatase; AltName: Full=Non-canonical purine NTP pyrophosphatase; AltName: Full=Non-standard purine NTP pyrophosphatase; AltName: Full=Nucleoside-triphosphate diphosphatase; AltName: Full=Nucleoside-triphosphate pyrophosphatase; Short=NTPase	3.34e-73
SCA-6_Chr4v1_12760	Axillary	22.3158	---NA---	NA
SCA-6_Chr4v1_13423	Axillary	26.8947	DGLA_HUMANRecName: Full=Sn1-specific diacylglycerol lipase alpha; Short=DGL-alpha; AltName: Full=Neural stem cell-derived dendrite regulator	8.8e-14
SCA-6_Chr4v1_13535	Axillary	18.6842	CVIF1_ARATHRecName: Full=Cell wall / vacuolar inhibitor of fructosidase 1; Short=AtC/VIF1; Flags: Precursor	1.18e-30
SCA-6_Chr4v1_13606	Axillary	27.6316	PTI1_SOLLCRecName: Full=Pto-interacting protein 1; Short=Pti1; AltName: Full=Pto kinase interactor 1	0
SCA-6_Chr5v1_14436	Axillary	10.7895	PPA20_ARATHRecName: Full=Probable purple acid phosphatase 20; Flags: Precursor	0
SCA-6_Chr5v1_15870	Axillary	23.5263	AB3C_ARATHRecName: Full=ABC transporter C family member 3; Short=ABC transporter ABCC.3; Short=AtABCC3; AltName: Full=ATP-energized glutathione S-conjugate pump 3; AltName: Full=Glutathione S-conjugate-transporting ATPase 3; AltName: Full=Multidrug resistance-associated protein 3	0
SCA-6_Chr5v1_16294	Axillary	25.7368	---NA---	NA
SCA-6_Chr6v1_17728	Axillary	34.1053	PPA1_SOLLCRecName: Full=Acid phosphatase 1; AltName: Full=Apase-1(1); Flags: Precursor	7.53e-81
SCA-6_Chr6v1_18239	Axillary	16.9474	PUP21_ARATHRecName: Full=Purine permease 21; Short=AtPUP21	1.99e-144
SCA-6_Chr6v1_18408	Axillary	13.7895	DSEL_ARATHRecName: Full=Phospholipase A1-IIgamma; AltName: Full=DAD1-like seedling establishment-related lipase; Short=AtDSEL; Short=Phospholipase DSEL	0
SCA-6_Chr7v1_19102	Axillary	26.3158	HMG10_ARATHRecName: Full=High mobility group B protein 10; AltName: Full=Nucleosome/chromatin assembly factor group D 10	5.15e-117
SCA-6_Chr7v1_20523	Axillary	12.4737	WAXS1_SIMCHRecName: Full=Long-chain-alcohol O-fatty-acyltransferase; AltName: Full=Wax synthase	1.44e-33
SCA-6_Chr8v1_21520	Axillary	16.4737	DTX48_ARATHRecName: Full=Protein DETOXIFICATION 48; Short=AtDTX48; AltName: Full=Multidrug and toxic compound extrusion protein 48; Short=MATE protein 48; AltName: Full=Protein ABNORMAL SHOOT 4; AltName: Full=Protein BUSH-AND-CHLOROTIC-DWARF 1; Short=Protein BCD1; AltName: Full=Protein ZRIZI	0
SCA-6_Chr8v1_21815	Axillary	35.8421	HIP24_ARATHRecName: Full=Heavy metal-associated isoprenylated plant protein 24; Short=AtHIP24; Flags: Precursor	2.47e-65
SCA-6_Chr8v1_22280	Axillary	15.7895	---NA---	NA
SCA-6_Chr9v1_22654	Axillary	18.3684	NAC98_ARATHRecName: Full=Protein CUP-SHAPED COTYLEDON 2; AltName: Full=NAC domain-containing protein 98; Short=ANAC098; AltName: Full=NAC domain-containing protein CUC2	5.4e-84
SCA-6_Chr9v1_22815	Axillary	29.1579	---NA---	NA
SCA-6_Chr9v1_22993	Axillary	21.3684	SYM1_GIBZERecName: Full=Protein SYM1	6.44e-20
SCA-6_Chr9v1_23093	Axillary	25.3158	C3H20_ARATHRecName: Full=Zinc finger CCCH domain-containing protein 20; Short=AtC3H20	1.39e-122
SCA-6_Chr9v1_23576	Axillary	20.1579	NAC75_ARATHRecName: Full=NAC domain-containing protein 75; Short=ANAC075	0
SCA-6_Chr9v1_25048	Axillary	22.3684	DNJC8_RATRecName: Full=DnaJ homolog subfamily C member 8	2.28e-26
SCA-6_Chr9v1_25176	Axillary	16.7895	FACR3_ARATHRecName: Full=Fatty acyl-CoA reductase 3; AltName: Full=Protein ECERIFERUM 4	3.27e-71
SCA-6_Chr9v1_25696	Axillary	22.3684	DNJC8_RATRecName: Full=DnaJ homolog subfamily C member 8	2.28e-26
SCA-6_Chr9v1_25814	Axillary	16.7895	FACR3_ARATHRecName: Full=Fatty acyl-CoA reductase 3; AltName: Full=Protein ECERIFERUM 4	3.27e-71
SCA-6_Chr9v1_25926	Axillary	23.2632	TBL44_ARATHRecName: Full=Protein PMR5; AltName: Full=Powdery mildew resistance protein 5; AltName: Full=Protein trichome birefringence-like 44	4e-41
SCA-6_Chr1v1_01602	Flower	27.5833	---NA---	NA
SCA-6_Chr1v1_01778	Flower	18.4167	C3H3_ARATHRecName: Full=Zinc finger CCCH domain-containing protein 3; Short=AtC3H3; AltName: Full=Zinc finger CCCH domain-containing protein ZFN-like 4	1.9e-136
SCA-6_Chr1v1_02658	Flower	85.0833	OFP16_ARATHRecName: Full=Transcription repressor OFP16; AltName: Full=Ovate family protein 16; Short=AtOFP16	3.99e-26
SCA-6_Chr1v1_02667	Flower	16.5	PRP18_MOUSERecName: Full=Pre-mRNA-splicing factor 18; AltName: Full=PRP18 homolog	9.02e-64
SCA-6_Chr1v1_02747	Flower	12.5	RS7_AVIMRRecName: Full=40S ribosomal protein S7	7.88e-80
SCA-6_Chr1v1_03289	Flower	702.167	NLTP6_AMBARRecName: Full=Non-specific lipid-transfer protein; Short=LTP; AltName: Full=Allergen Amb a VI; AltName: Full=Allergen Ra6; AltName: Full=Pollen allergen Amb a 6; AltName: Allergen=Amb a 6; Flags: Precursor	5.53e-18
SCA-6_Chr1v1_03475	Flower	43.5	MYB17_ARATHRecName: Full=Transcription factor MYB17; AltName: Full=Myb-related protein 17; Short=AtMYB17; AltName: Full=Protein LATE MERISTEM IDENTITY 2	9.37e-129
SCA-6_Chr1v1_03575	Flower	21.5833	CP18A_ARATHRecName: Full=Peptidyl-prolyl cis-trans isomerase CYP18-1; Short=PPIase CYP18-1; AltName: Full=Cyclophilin of 18 kDa 1; AltName: Full=Cyclophilin-18-1	1.09e-114
SCA-6_Chr1v1_03598	Flower	32.8333	SMO11_ARATHRecName: Full=Methylsterol monooxygenase 1-1; AltName: Full=Sterol 4-alpha-methyl-oxidase 1-1; Short=AtSMO1-1	1.79e-142
SCA-6_Chr1v1_03963	Flower	62	DR100_ARATHRecName: Full=DNA damage-repair/toleration protein DRT100; Flags: Precursor	1.09e-156
SCA-6_Chr10v1_27580	Flower	17.5833	OPF13_ARATHRecName: Full=Transcription repressor OFP13; AltName: Full=Ovate family protein 13; Short=AtOFP13	3.02e-71
SCA-6_Chr2v1_04149	Flower	150.667	GLO15_ORYSIRecName: Full=Very-long-chain aldehyde decarbonylase GL1-5; AltName: Full=Protein ECERIFERUM 1; Short=Os-CER1; AltName: Full=Protein GLOSSY 1-5	0
SCA-6_Chr2v1_04303	Flower	86.0833	AOS3_SOLLCRecName: Full=Allene oxide synthase 3; Short=LeAOS3; AltName: Full=Allene oxide cyclase; AltName: Full=Cytochrome P450 CYP74C3; AltName: Full=Cytochrome P450 CYP74D1	0
SCA-6_Chr2v1_04406	Flower	22.8333	SR34A_ARATHRecName: Full=Serine/arginine-rich splicing factor SR34A; Short=At-SR34A; Short=At-SRp34A; Short=AtSR34A; AltName: Full=SER/ARG-rich protein 34A	2.28e-98
SCA-6_Chr2v1_04496	Flower	29.75	SAU66_ARATHRecName: Full=Auxin-responsive protein SAUR66; AltName: Full=Protein SMALL AUXIN UP RNA 66	9.38e-43
SCA-6_Chr2v1_04605	Flower	27.3333	THLP1_ARATHRecName: Full=Thaumatin-like protein 1; Short=AtTLP1; Flags: Precursor	7.08e-90
SCA-6_Chr2v1_05123	Flower	42.9167	RHY1A_ARATHRecName: Full=Probable E3 ubiquitin-protein ligase RHY1A; AltName: Full=RING-H2 finger Y1a; AltName: Full=RING-H2 zinc finger protein RHY1a; AltName: Full=RING-type E3 ubiquitin transferase RHY1A	4.12e-47
SCA-6_Chr2v1_05411	Flower	30.25	DDPS6_ARATHRecName: Full=Dehydrodolichyl diphosphate synthase 6; Short=Dedol-PP synthase 6	5.84e-96
SCA-6_Chr2v1_05717	Flower	74.75	CWPX_ARATHRecName: Full=Putative cell wall protein; Flags: Precursor	1.69e-17
SCA-6_Chr2v1_05952	Flower	18.5833	---NA---	NA
SCA-6_Chr2v1_06098	Flower	45.8333	BAT1_ORYSJRecName: Full=Amino-acid permease BAT1 homolog	7.69e-46
SCA-6_Chr2v1_06155	Flower	13.8333	ALT3_ARATHRecName: Full=Acyl-acyl carrier protein thioesterase ATL3, chloroplastic; AltName: Full=Acyl-ACP thioesterase ATL3; AltName: Full=Acyl-lipid thioesterase 3; Flags: Precursor	4.73e-88
SCA-6_Chr2v1_07187	Flower	585.667	AP1_VITVIRecName: Full=Agamous-like MADS-box protein AP1; AltName: Full=APETALA1-like protein; Short=AP1-like protein; Short=VvAP1; Short=VviAP1	8.81e-102
SCA-6_Chr2v1_07309	Flower	50.1667	IF5A2_NICPLRecName: Full=Eukaryotic translation initiation factor 5A-2; Short=eIF-5A-2; AltName: Full=eIF-4D	3.84e-112
SCA-6_Chr2v1_07405	Flower	28	PRE6_ARATHRecName: Full=Transcription factor PRE6; AltName: Full=Basic helix-loop-helix protein 163; Short=AtbHLH163; Short=bHLH 163; AltName: Full=Protein KIDARI; AltName: Full=Protein PACLOBUTRAZOL RESISTANCE 6; AltName: Full=bHLH transcription factor bHLH163	5.31e-34
SCA-6_Chr2v1_07467	Flower	45	PTR18_ARATHRecName: Full=Protein NRT1/ PTR FAMILY 3.1; Short=AtNPF3.1	0
SCA-6_Chr3v1_08172	Flower	46.25	AB11G_ARATHRecName: Full=ABC transporter G family member 11; Short=ABC transporter ABCG.11; Short=AtABCG11; AltName: Full=Protein CUTICULAR DEFECT AND ORGAN FUSION 1; AltName: Full=Protein DESPERADO; AltName: Full=Protein PERMEABLE LEAVES 1; AltName: Full=White-brown complex homolog protein 11; Short=AtWBC11	0
SCA-6_Chr3v1_08960	Flower	36.5833	PP337_ARATHRecName: Full=Pentatricopeptide repeat-containing protein At4g25270, chloroplastic; Flags: Precursor	8.31e-179
SCA-6_Chr3v1_09047	Flower	56.8333	HTH_ARATHRecName: Full=Protein HOTHEAD; AltName: Full=Protein ADHESION OF CALYX EDGES; Flags: Precursor	1.46e-168
SCA-6_Chr3v1_09427	Flower	40.5833	NHL26_ARATHRecName: Full=NDR1/HIN1-like protein 26	1.38e-66
SCA-6_Chr3v1_09541	Flower	48.3333	---NA---	NA
SCA-6_Chr3v1_09594	Flower	42.9167	Y2910_ARATHRecName: Full=Putative gamma-glutamylcyclotransferase At3g02910	1.18e-42
SCA-6_Chr3v1_09888	Flower	68.5	21KD_DAUCARecName: Full=21 kDa protein; AltName: Full=1.2 protein; Flags: Precursor	6.11e-34
SCA-6_Chr3v1_09920	Flower	24.4167	CML13_ARATHRecName: Full=Probable calcium-binding protein CML13; AltName: Full=Calmodulin-like protein 13	3.75e-93
SCA-6_Chr3v1_10230	Flower	22.5833	SEH1_ARATHRecName: Full=Protein SEH1	8.13e-34
SCA-6_Chr3v1_10327	Flower	14	TIC32_ARATHRecName: Full=Short-chain dehydrogenase TIC 32, chloroplastic; AltName: Full=Translocon at the inner envelope membrane of chloroplasts 32; Short=AtTIC32	1.02e-96
SCA-6_Chr4v1_10596	Flower	28.3333	---NA---	NA
SCA-6_Chr4v1_10873	Flower	20.0833	UCC1_ARATHRecName: Full=Uclacyanin 1; Flags: Precursor	2.09e-26
SCA-6_Chr4v1_11013	Flower	49.6667	---NA---	NA
SCA-6_Chr4v1_11087	Flower	20.0833	UCC1_ARATHRecName: Full=Uclacyanin 1; Flags: Precursor	2.09e-26
SCA-6_Chr4v1_12071	Flower	28.75	LEA7_ARATHRecName: Full=Late embryogenesis abundant protein 7	5.63e-07
SCA-6_Chr4v1_12084	Flower	106.917	EC12_ARATHRecName: Full=Egg cell-secreted protein 1.2; Flags: Precursor	9.37e-16
SCA-6_Chr4v1_12085	Flower	103.5	EC12_ARATHRecName: Full=Egg cell-secreted protein 1.2; Flags: Precursor	2.06e-15
SCA-6_Chr4v1_12234	Flower	25.0833	SALR_PAPBRRecName: Full=Salutaridine reductase	9.16e-55
SCA-6_Chr4v1_12269	Flower	215.083	CHI5_ARATHRecName: Full=Endochitinase EP3; AltName: Full=Chitinase class IV; Short=AtchitIV; AltName: Full=Protein HOMOLOG OF CARROT EP3-3 CHITINASE; Short=AtEP3; Flags: Precursor	1.01e-112
SCA-6_Chr4v1_12892	Flower	34.3333	---NA---	NA
SCA-6_Chr4v1_13398	Flower	77.6667	DTX55_ARATHRecName: Full=Protein DETOXIFICATION 55; Short=AtDTX55; AltName: Full=Multidrug and toxic compound extrusion protein 55; Short=MATE protein 55; AltName: Full=Protein NOVEL ION CARRIER 3; Short=Protein NIC3	0
SCA-6_Chr4v1_13457	Flower	48.4167	MY111_ARATHRecName: Full=Transcription factor MYB111; AltName: Full=Myb-related protein 111; Short=AtMYB111; AltName: Full=Protein PRODUCTION OF FLAVONOL GLYCOSIDES 3	2.93e-74
SCA-6_Chr4v1_13583	Flower	60.75	PMEI1_ARATHRecName: Full=Pectinesterase inhibitor 1; AltName: Full=Pectin methylesterase inhibitor 1; Short=AtPMEI1; Flags: Precursor	7.53e-08
SCA-6_Chr5v1_13818	Flower	46	APD1_ARATHRecName: Full=E3 ubiquitin-protein ligase APD1; AltName: Full=Protein ABERRANT POLLEN DEVELOPMENT 1	7.19e-137
SCA-6_Chr5v1_14029	Flower	20.5833	---NA---	NA
SCA-6_Chr5v1_14059	Flower	27.6667	UN933_ARATHRecName: Full=UNC93-like protein 3	3.86e-149
SCA-6_Chr5v1_14382	Flower	21.6667	PRX2E_ARATHRecName: Full=Peroxiredoxin-2E, chloroplastic; AltName: Full=Peroxiredoxin IIE; AltName: Full=Thioredoxin peroxidase 2E; Flags: Precursor	1.21e-100
SCA-6_Chr5v1_14847	Flower	50.5833	MYB5_ARATHRecName: Full=Transcription repressor MYB5; AltName: Full=AtM2; AltName: Full=Myb-related protein 5; Short=AtMYB5	3.63e-88
SCA-6_Chr5v1_15013	Flower	19.75	---NA---	NA
SCA-6_Chr5v1_15333	Flower	28.0833	NTAQ1_ARATHRecName: Full=Protein N-terminal glutamine amidohydrolase; AltName: Full=Protein NH2-terminal glutamine deamidase; Short=N-terminal Gln amidase; Short=Nt(Q)-amidase	4.1e-98
SCA-6_Chr5v1_16116	Flower	101.25	MY113_ARATHRecName: Full=Transcription factor MYB113; AltName: Full=Myb-related protein 113; Short=AtMYB113	5.06e-49
SCA-6_Chr5v1_16617	Flower	420	EPHA_MYCTURecName: Full=Epoxide hydrolase A; Short=EHB; AltName: Full=Epoxide hydrolase EphA	7.87e-74
SCA-6_Chr5v1_16648	Flower	13.6667	DI193_ARATHRecName: Full=Protein DEHYDRATION-INDUCED 19 homolog 3; Short=AtDi19-3	3.99e-22
SCA-6_Chr6v1_17031	Flower	68.25	WIN1_ARATHRecName: Full=Ethylene-responsive transcription factor WIN1; AltName: Full=Protein SHINE 1; AltName: Full=Protein WAX INDUCER 1	6.91e-79
SCA-6_Chr6v1_17052	Flower	494.5	ADS3_ARATHRecName: Full=Palmitoyl-monogalactosyldiacylglycerol delta-7 desaturase, chloroplastic; AltName: Full=Acyl-lipid desaturase 3; AltName: Full=Fatty acid desaturase 5; Short=FAD5; AltName: Full=Fatty acid desaturase B; Short=FADB; AltName: Full=Monogalactosyldiacylglycerol-specific palmitic acid desaturase; Flags: Precursor	2.57e-174
SCA-6_Chr6v1_17336	Flower	20.8333	---NA---	NA
SCA-6_Chr6v1_17521	Flower	22.25	MOT2_ARATHRecName: Full=Molybdate transporter 2; AltName: Full=Sulfate transporter like protein 5.1	0
SCA-6_Chr6v1_17567	Flower	51.9167	FK126_ARATHRecName: Full=F-box/kelch-repeat protein At1g15670	7.75e-132
SCA-6_Chr6v1_17623	Flower	12	CE101_ARATHRecName: Full=G-type lectin S-receptor-like serine/threonine-protein kinase CES101; AltName: Full=Protein CALLUS EXPRESSION OF RBCS 101; Flags: Precursor	0
SCA-6_Chr6v1_18663	Flower	44.6667	VAC8_CANGARecName: Full=Vacuolar protein 8	3.56e-14
SCA-6_Chr6v1_18768	Flower	21.25	NHL26_ARATHRecName: Full=NDR1/HIN1-like protein 26	1.03e-17
SCA-6_Chr6v1_18820	Flower	16.25	---NA---	NA
SCA-6_Chr8v1_21035	Flower	36.75	HAL3A_ARATHRecName: Full=Phosphopantothenoylcysteine decarboxylase; Short=PPCDC; AltName: Full=AtCoaC1; AltName: Full=Halotolerance protein Hal3a; Short=AtHal3a	1.18e-121
SCA-6_Chr8v1_21150	Flower	34.4167	---NA---	NA
SCA-6_Chr8v1_21805	Flower	40.6667	NLTL5_ARATHRecName: Full=Non-specific lipid-transfer protein-like protein At5g64080; Flags: Precursor	7.83e-34
SCA-6_Chr8v1_21991	Flower	1604.17	MADS9_VITVIRecName: Full=Agamous-like MADS-box protein MADS9; AltName: Full=PISTILLATA-like protein; Short=VvPI; Short=VviPI; AltName: Full=Protein FLESHLESS BERRY; AltName: Full=VvMADS9	5.68e-117
SCA-6_Chr8v1_22124	Flower	26.1667	ZCIS_ARATHRecName: Full=15-cis-zeta-carotene isomerase, chloroplastic; Flags: Precursor	4.53e-171
SCA-6_Chr8v1_22426	Flower	108	---NA---	NA
SCA-6_Chr9v1_23010	Flower	13.25	---NA---	NA
SCA-6_Chr9v1_23468	Flower	38.0833	EPFL3_ARATHRecName: Full=EPIDERMAL PATTERNING FACTOR-like protein 3; Short=EPF-like protein 3; Contains: RecName: Full=MEPFL3; Flags: Precursor	9.33e-12
SCA-6_Chr9v1_23705	Flower	19.25	---NA---	NA
SCA-6_Chr9v1_24457	Flower	58.1667	ASOL_BRANARecName: Full=L-ascorbate oxidase homolog; Flags: Precursor	0
SCA-6_Chr9v1_24755	Flower	104.333	AB15G_ARATHRecName: Full=ABC transporter G family member 15; Short=ABC transporter ABCG.15; Short=AtABCG15; AltName: Full=White-brown complex homolog protein 15; Short=AtWBC15; AltName: Full=White-brown complex homolog protein 22; Short=AtWBC22	0
SCA-6_Chr9v1_24982	Flower	36.9167	XTH23_ARATHRecName: Full=Probable xyloglucan endotransglucosylase/hydrolase protein 23; Short=At-XTH23; Short=XTH-23; Flags: Precursor	2.04e-148
SCA-6_Chr9v1_25126	Flower	60.5833	---NA---	NA
SCA-6_Chr9v1_25258	Flower	28.9167	PCP_PONABRecName: Full=Lysosomal Pro-X carboxypeptidase; AltName: Full=Proline carboxypeptidase; AltName: Full=Prolylcarboxypeptidase; Short=PRCP; Flags: Precursor	3.48e-102
SCA-6_Chr9v1_25632	Flower	36.9167	XTH23_ARATHRecName: Full=Probable xyloglucan endotransglucosylase/hydrolase protein 23; Short=At-XTH23; Short=XTH-23; Flags: Precursor	2.04e-148
SCA-6_Chr9v1_25773	Flower	60.5833	---NA---	NA
SCA-6_Chr9v1_25894	Flower	28.9167	PCP_PONABRecName: Full=Lysosomal Pro-X carboxypeptidase; AltName: Full=Proline carboxypeptidase; AltName: Full=Prolylcarboxypeptidase; Short=PRCP; Flags: Precursor	3.48e-102
SCA-6_Chr1v1_00094	Flower	254.917	GDL79_ARATHRecName: Full=GDSL esterase/lipase At5g33370; AltName: Full=Extracellular lipase At5g33370; Flags: Precursor	3.33e-65
SCA-6_Chr1v1_00193	Flower	13.5	SAU50_ARATHRecName: Full=Auxin-responsive protein SAUR50; AltName: Full=Protein SMALL AUXIN UP RNA 50	5.73e-57
SCA-6_Chr1v1_00311	Flower	28.8333	COAD_ARATHRecName: Full=Phosphopantetheine adenylyltransferase; AltName: Full=AtCoaD; AltName: Full=Dephospho-CoA pyrophosphorylase; AltName: Full=Pantetheine-phosphate adenylyltransferase	5.52e-95
SCA-6_Chr1v1_00427	Flower	30.75	ST14_SOLTURecName: Full=STS14 protein; Flags: Precursor	3.12e-67
SCA-6_Chr1v1_01283	Flower	13.3333	TUN_ARATHRecName: Full=UDP-glycosyltransferase TURAN	9.03e-82
SCA-6_Chr1v1_01375	Flower	467.667	CXE18_ARATHRecName: Full=Probable carboxylesterase 18; AltName: Full=AtCXE18	2.99e-124
SCA-6_Chr1v1_03108	Flower	29.6667	AT4_ORYSJRecName: Full=Acyl transferase 4; Short=OsAT4; AltName: Full=p-coumaroyl-CoA monolignol transferase; Short=OsPMT	8.49e-116
SCA-6_Chr1v1_03442	Flower	21.5	ROGF3_ARATHRecName: Full=Rop guanine nucleotide exchange factor 3; Short=AtRopGEF3; AltName: Full=Rho of plants guanine nucleotide exchange factor 3	0
SCA-6_Chr1v1_03550	Flower	59.5	MADS3_VITVIRecName: Full=Agamous-like MADS-box protein MADS3; AltName: Full=Agamous-like protein 6; Short=VvAGL6; Short=VviAGL6a; AltName: Full=MADS-box protein 3; Short=VvMADS3	1.98e-156
SCA-6_Chr1v1_03938	Flower	11.25	---NA---	NA
SCA-6_Chr10v1_26592	Flower	19.3333	PPA27_ARATHRecName: Full=Probable inactive purple acid phosphatase 27; Flags: Precursor	3.67e-114
SCA-6_Chr10v1_26891	Flower	170.167	POED2_ARATHRecName: Full=Polyprenol reductase 2	5.18e-124
SCA-6_Chr10v1_27406	Flower	561.833	TPS9_RICCORecName: Full=Probable terpene synthase 9; Short=RcSeTPS9	0
SCA-6_Chr10v1_28167	Flower	20.0833	---NA---	NA
SCA-6_Chr10v1_28187	Flower	12	C79A2_ARATHRecName: Full=Phenylalanine N-monooxygenase; AltName: Full=Cytochrome P450 79A2; AltName: Full=Phenylalanine N-hydroxylase	1.59e-91
SCA-6_Chr2v1_04168	Flower	127.833	C96AF_ARATHRecName: Full=Alkane hydroxylase MAH1; AltName: Full=Cytochrome P450 96A15; AltName: Full=Protein MID-CHAIN ALKANE HYDROXYLASE 1	3.52e-124
SCA-6_Chr2v1_04235	Flower	142.167	CER1_ARATHRecName: Full=Very-long-chain aldehyde decarbonylase CER1; AltName: Full=Protein ECERIFERUM 1	6.06e-132
SCA-6_Chr2v1_04236	Flower	504.75	CER1_ARATHRecName: Full=Very-long-chain aldehyde decarbonylase CER1; AltName: Full=Protein ECERIFERUM 1	3.23e-147
SCA-6_Chr2v1_04682	Flower	17.75	SAU23_ARATHRecName: Full=Auxin-responsive protein SAUR23; AltName: Full=Protein SMALL AUXIN UP RNA 23	2.32e-35
SCA-6_Chr2v1_04693	Flower	60.75	SAU24_ARATHRecName: Full=Auxin-responsive protein SAUR24; AltName: Full=Protein SMALL AUXIN UP RNA 24	1.12e-40
SCA-6_Chr2v1_04876	Flower	48.25	PLRX1_ARATHRecName: Full=Pollen-specific leucine-rich repeat extensin-like protein 1; Short=AtPEX1; Short=Pollen-specific LRR/EXTENSIN1; AltName: Full=Cell wall hydroxyproline-rich glycoprotein; Flags: Precursor	0
SCA-6_Chr2v1_05480	Flower	23	WDR26_ARATHRecName: Full=WD repeat-containing protein 26 homolog; Short=AtWDR26	0
SCA-6_Chr2v1_05512	Flower	34.9167	TMM53_DANRERecName: Full=Transmembrane protein 53	1.62e-20
SCA-6_Chr2v1_05662	Flower	22.9167	TDC2_CAMACRecName: Full=Tryptophan decarboxylase TDC2	0
SCA-6_Chr2v1_05767	Flower	33.3333	---NA---	NA
SCA-6_Chr2v1_06483	Flower	28	KPRS3_ARATHRecName: Full=Ribose-phosphate pyrophosphokinase 3, chloroplastic; AltName: Full=Phosphoribosyl pyrophosphate synthase 3; Flags: Precursor	0
SCA-6_Chr2v1_06581	Flower	28	KPRS3_ARATHRecName: Full=Ribose-phosphate pyrophosphokinase 3, chloroplastic; AltName: Full=Phosphoribosyl pyrophosphate synthase 3; Flags: Precursor	0
SCA-6_Chr2v1_07019	Flower	29.75	---NA---	NA
SCA-6_Chr3v1_07600	Flower	108.333	---NA---	NA
SCA-6_Chr3v1_07603	Flower	61.75	LIS1_YEASTRecName: Full=Nuclear distribution protein PAC1; AltName: Full=Lissencephaly-1 homolog; Short=LIS-1; AltName: Full=nudF homolog	4.58e-06
SCA-6_Chr3v1_07655	Flower	29.6667	SIS3_ARATHRecName: Full=E3 ubiquitin-protein ligase SIS3; AltName: Full=Protein SUGAR INSENSITIVE 3; AltName: Full=RING-type E3 ubiquitin transferase SIS3; Flags: Precursor	0
SCA-6_Chr3v1_07986	Flower	22.3333	---NA---	NA
SCA-6_Chr3v1_08507	Flower	16.5	WRK51_ARATHRecName: Full=Probable WRKY transcription factor 51; AltName: Full=WRKY DNA-binding protein 51	1.19e-30
SCA-6_Chr3v1_09493	Flower	46	FB346_ARATHRecName: Full=F-box protein At3g44326	1.22e-33
SCA-6_Chr3v1_09495	Flower	53.1667	DLO2_ARATHRecName: Full=Protein DMR6-LIKE OXYGENASE 2; AltName: Full=2-oxoglutarate (2OG)-Fe(II) oxygenase-like protein DLO2; AltName: Full=Salicylate 3-hydroxylase DLO2; Short=S3H DLO2; Short=SA 3-hydroxylase DLO2; Short=Salicylic acid 3-hydroxylase DLO2	1.44e-175
SCA-6_Chr3v1_09528	Flower	26.1667	GDL81_ARATHRecName: Full=GDSL esterase/lipase At5g41890	6.75e-135
SCA-6_Chr3v1_09529	Flower	475	BDG3_ARATHRecName: Full=Probable lysophospholipase BODYGUARD 3; Short=AtBDG3; Flags: Precursor	0
SCA-6_Chr3v1_09803	Flower	28.25	MSH4_ARATHRecName: Full=DNA mismatch repair protein MSH4; Short=AtMSH4; AltName: Full=MutS protein homolog 4	0
SCA-6_Chr3v1_10499	Flower	58.3333	PAE8_ARATHRecName: Full=Pectin acetylesterase 8; Flags: Precursor	0
SCA-6_Chr4v1_10556	Flower	69.75	C96AF_ARATHRecName: Full=Alkane hydroxylase MAH1; AltName: Full=Cytochrome P450 96A15; AltName: Full=Protein MID-CHAIN ALKANE HYDROXYLASE 1	1.51e-96
SCA-6_Chr4v1_10661	Flower	259.083	MYB05_ANTMARecName: Full=Myb-related protein 305	7.09e-95
SCA-6_Chr4v1_10731	Flower	57.8333	C96AF_ARATHRecName: Full=Alkane hydroxylase MAH1; AltName: Full=Cytochrome P450 96A15; AltName: Full=Protein MID-CHAIN ALKANE HYDROXYLASE 1	1.24e-124
SCA-6_Chr4v1_10743	Flower	22.5833	---NA---	NA
SCA-6_Chr4v1_10870	Flower	40.25	RPE1_ORYSJRecName: Full=Ribulose-phosphate 3-epimerase, cytoplasmic isoform; AltName: Full=Cyt-RPEase; AltName: Full=Pentose-5-phosphate 3-epimerase; Short=PPE; AltName: Full=RPEcyt; AltName: Full=Ribulose-5-phosphate-epimerase	2.84e-135
SCA-6_Chr4v1_11084	Flower	40.25	RPE1_ORYSJRecName: Full=Ribulose-phosphate 3-epimerase, cytoplasmic isoform; AltName: Full=Cyt-RPEase; AltName: Full=Pentose-5-phosphate 3-epimerase; Short=PPE; AltName: Full=RPEcyt; AltName: Full=Ribulose-5-phosphate-epimerase	2.84e-135
SCA-6_Chr4v1_11863	Flower	15.25	---NA---	NA
SCA-6_Chr4v1_12136	Flower	48.8333	ATL72_ARATHRecName: Full=RING-H2 finger protein ATL72; AltName: Full=RING-type E3 ubiquitin transferase ATL72	1.18e-59
SCA-6_Chr4v1_12219	Flower	143	GDL42_ARATHRecName: Full=GDSL esterase/lipase At2g30310; AltName: Full=Extracellular lipase At2g30310; Flags: Precursor	5.77e-128
SCA-6_Chr4v1_12323	Flower	41.5	UGT1_GARJARecName: Full=Crocetin glucosyltransferase, chloroplastic; AltName: Full=UDP-glucose glucosyltransferase 1; Short=GjUGT1; AltName: Full=UDP-glycosyltransferase 75L6; Flags: Precursor	1.21e-25
SCA-6_Chr4v1_12885	Flower	28.5833	---NA---	NA
SCA-6_Chr5v1_14110	Flower	48.25	AB2G_ARATHRecName: Full=ABC transporter G family member 2; Short=ABC transporter ABCG.2; Short=AtABCG2; AltName: Full=White-brown complex homolog protein 2; Short=AtWBC2	0
SCA-6_Chr5v1_14230	Flower	34.9167	SAU50_ARATHRecName: Full=Auxin-responsive protein SAUR50; AltName: Full=Protein SMALL AUXIN UP RNA 50	1.39e-18
SCA-6_Chr5v1_15266	Flower	24.8333	GLT3_CROSARecName: Full=Crocetin glucosyltransferase 3	9.34e-59
SCA-6_Chr5v1_15361	Flower	25.9167	EFR3_DROMERecName: Full=Protein EFR3 homolog cmp44E; AltName: Full=Conserved membrane protein at 44E; AltName: Full=Protein stambha A	2.05e-14
SCA-6_Chr5v1_15403	Flower	16.5833	---NA---	NA
SCA-6_Chr5v1_15504	Flower	31.1667	LIPG1_ARATHRecName: Full=Receptor-like kinase LIP1; AltName: Full=Protein LOST IN POLLEN TUBE GUIDANCE 1; Short=AtLIP1	1.53e-129
SCA-6_Chr5v1_15876	Flower	57.5833	PSNA_ARATHRecName: Full=Presenilin-like protein At1g08700	0
SCA-6_Chr5v1_15884	Flower	87.5	BDG4_ARATHRecName: Full=Probable lysophospholipase BODYGUARD 4; Short=AtBDG4; Flags: Precursor	1.8e-163
SCA-6_Chr5v1_15939	Flower	45.8333	NEC1_PETHYRecName: Full=Bidirectional sugar transporter NEC1; AltName: Full=NEC1	2.04e-97
SCA-6_Chr5v1_16184	Flower	16.8333	SUVR4_ARATHRecName: Full=Histone-lysine N-methyltransferase SUVR4; AltName: Full=Protein SET DOMAIN GROUP 31; AltName: Full=Suppressor of variegation 3-9-related protein 4; Short=Su(var)3-9-related protein 4	0
SCA-6_Chr5v1_16625	Flower	31.25	GRDP1_ARATHRecName: Full=Glycine-rich domain-containing protein 1; Short=AtGRDP1	4.09e-28
SCA-6_Chr5v1_16731	Flower	354	PER5_VITVIRecName: Full=Peroxidase 5; Flags: Precursor	9.94e-118
SCA-6_Chr6v1_17053	Flower	36.6667	PDCT1_ARATHRecName: Full=Phosphatidylcholine:diacylglycerol cholinephosphotransferase 1; Short=AtPDCT1; AltName: Full=Protein REDUCED OLEATE DESATURATION 1	1.05e-54
SCA-6_Chr6v1_17190	Flower	33.75	COG2_HUMANRecName: Full=Conserved oligomeric Golgi complex subunit 2; Short=COG complex subunit 2; AltName: Full=Component of oligomeric Golgi complex 2; AltName: Full=Low density lipoprotein receptor defect C-complementing protein	2.34e-90
SCA-6_Chr6v1_17972	Flower	173.25	KASC2_ARATHRecName: Full=3-oxoacyl-	0
SCA-6_Chr6v1_17995	Flower	33.4167	GLIP1_ARATHRecName: Full=GDSL esterase/lipase 1; AltName: Full=Extracellular lipase 1; Flags: Precursor	7.46e-104
SCA-6_Chr6v1_18196	Flower	906.583	---NA---	NA
SCA-6_Chr6v1_18197	Flower	54.9167	---NA---	NA
SCA-6_Chr6v1_18230	Flower	18.5	ALL10_OLEEURecName: Full=Major pollen allergen Ole e 10; AltName: Allergen=Ole e 10; Flags: Precursor	2.16e-25
SCA-6_Chr6v1_18544	Flower	16.4167	LOX3_ARATHRecName: Full=Lipoxygenase 3, chloroplastic; Short=AtLOX3; Flags: Precursor	0
SCA-6_Chr6v1_18590	Flower	34.4167	---NA---	NA
SCA-6_Chr7v1_19124	Flower	29.3333	CAX5_ARATHRecName: Full=Vacuolar cation/proton exchanger 5; AltName: Full=Ca(2+)/H(+) antiporter CAX5; AltName: Full=Ca(2+)/H(+) exchanger 5; AltName: Full=Protein CATION EXCHANGER 5	2.7e-155
SCA-6_Chr7v1_19248	Flower	1491.17	FACR4_ARATHRecName: Full=Probable fatty acyl-CoA reductase 4	0
SCA-6_Chr7v1_19250	Flower	99.25	FACR4_ARATHRecName: Full=Probable fatty acyl-CoA reductase 4	6.96e-24
SCA-6_Chr7v1_19281	Flower	391.667	FACR5_ARATHRecName: Full=Probable fatty acyl-CoA reductase 5	6.05e-93
SCA-6_Chr7v1_19412	Flower	16.75	LPXK_ARATHRecName: Full=Probable tetraacyldisaccharide 4'-kinase, mitochondrial; AltName: Full=Protein LIPID X 4'-kinase; Short=AtLpxK; Flags: Precursor	1.98e-69
SCA-6_Chr7v1_19545	Flower	195.833	VUP4_ARATHRecName: Full=Vascular-related unknown protein 4	7.8e-15
SCA-6_Chr7v1_19546	Flower	22.25	ETFA_ARATHRecName: Full=Electron transfer flavoprotein subunit alpha, mitochondrial; Short=Alpha-ETF; Flags: Precursor	0
SCA-6_Chr7v1_20628	Flower	12.5	---NA---	NA
SCA-6_Chr7v1_20700	Flower	37.25	---NA---	NA
SCA-6_Chr7v1_20740	Flower	25.25	DECR2_ARATHRecName: Full=Peroxisomal 2,4-dienoyl-CoA reductase	1.45e-96
SCA-6_Chr8v1_20971	Flower	25.6667	---NA---	NA
SCA-6_Chr8v1_21233	Flower	16.6667	U496K_ARATHRecName: Full=UPF0496 protein At1g20180	2.88e-92
SCA-6_Chr8v1_21242	Flower	17.3333	ATL23_ARATHRecName: Full=E3 ubiquitin-protein ligase ATL23; AltName: Full=RING-H2 finger protein ATL23; AltName: Full=RING-type E3 ubiquitin transferase ATL23	1.05e-48
SCA-6_Chr8v1_21263	Flower	120.833	DCOR_DATSTRecName: Full=Ornithine decarboxylase; Short=ODC	2e-179
SCA-6_Chr8v1_21368	Flower	130.167	DLO2_ARATHRecName: Full=Protein DMR6-LIKE OXYGENASE 2; AltName: Full=2-oxoglutarate (2OG)-Fe(II) oxygenase-like protein DLO2; AltName: Full=Salicylate 3-hydroxylase DLO2; Short=S3H DLO2; Short=SA 3-hydroxylase DLO2; Short=Salicylic acid 3-hydroxylase DLO2	1.98e-79
SCA-6_Chr8v1_22290	Flower	84.5833	B3GT8_ARATHRecName: Full=Probable beta-1,3-galactosyltransferase 8	0
SCA-6_Chr9v1_22818	Flower	20.9167	SPSA1_CITUNRecName: Full=Probable sucrose-phosphate synthase 1; AltName: Full=UDP-glucose-fructose-phosphate glucosyltransferase 1	0
SCA-6_Chr9v1_23189	Flower	43.25	CNMT_THLFGRecName: Full=(S)-coclaurine N-methyltransferase; Short=TfCNMT	3.86e-135
SCA-6_Chr9v1_24091	Flower	26.3333	---NA---	NA
SCA-6_Chr9v1_24236	Flower	21.1667	---NA---	NA
SCA-6_Chr9v1_24763	Flower	25.8333	---NA---	NA
SCA-6_Chr9v1_25095	Flower	52.5	FB119_ARATHRecName: Full=F-box protein At2g27310	5.75e-97
SCA-6_Chr9v1_25166	Flower	35.9167	PARP3_SOYBNRecName: Full=Protein ADP-ribosyltransferase PARP3; AltName: Full=NAD(+) ADP-ribosyltransferase 3; Short=ADPRT-3; AltName: Full=Poly [ADP-ribose] polymerase 3; Short=PARP-3; AltName: Full=Poly	0
SCA-6_Chr9v1_25256	Flower	33.9167	ASPL2_ARATHRecName: Full=Aspartic proteinase-like protein 2; Flags: Precursor	5.32e-56
SCA-6_Chr9v1_25263	Flower	20.1667	SCP51_ARATHRecName: Full=Serine carboxypeptidase-like 51; Flags: Precursor	0
SCA-6_Chr9v1_25265	Flower	47.6667	---NA---	NA
SCA-6_Chr9v1_25431	Flower	25.8333	---NA---	NA
SCA-6_Chr9v1_25592	Flower	18.75	MLO6_ARATHRecName: Full=MLO-like protein 6; Short=AtMlo6	1.89e-83
SCA-6_Chr9v1_25745	Flower	50.9167	FB119_ARATHRecName: Full=F-box protein At2g27310	2.67e-96
SCA-6_Chr9v1_25804	Flower	35.9167	PARP3_SOYBNRecName: Full=Protein ADP-ribosyltransferase PARP3; AltName: Full=NAD(+) ADP-ribosyltransferase 3; Short=ADPRT-3; AltName: Full=Poly [ADP-ribose] polymerase 3; Short=PARP-3; AltName: Full=Poly	0
SCA-6_Chr9v1_25892	Flower	33.9167	ASPL2_ARATHRecName: Full=Aspartic proteinase-like protein 2; Flags: Precursor	5.32e-56
SCA-6_Chr9v1_25900	Flower	20.1667	SCP51_ARATHRecName: Full=Serine carboxypeptidase-like 51; Flags: Precursor	0
SCA-6_Chr9v1_25902	Flower	47.6667	---NA---	NA
SCA-6_Chr9v1_26171	Flower	28	---NA---	NA
SCA-6_Chr9v1_26467	Flower	21.4167	SAG20_ARATHRecName: Full=Senescence associated gene 20; AltName: Full=Protein WOUND-INDUCED 12; Short=AtWI-12	6.88e-30
SCA-6_Chr1v1_00383	Flower	24.0833	ATB40_ARATHRecName: Full=Homeobox-leucine zipper protein ATHB-40; AltName: Full=HD-ZIP protein ATHB-40; AltName: Full=Homeodomain transcription factor ATHB-40	2.18e-77
SCA-6_Chr1v1_02631	Flower	17.0833	PRPK_HUMANRecName: Full=EKC/KEOPS complex subunit TP53RK; AltName: Full=Atypical serine/threonine protein kinase TP53RK; AltName: Full=Nori-2; AltName: Full=TP53-regulating kinase; AltName: Full=p53-related protein kinase	5.16e-64
SCA-6_Chr1v1_02694	Flower	28.3333	ERCC2_ARATHRecName: Full=General transcription and DNA repair factor IIH helicase subunit XPD; Short=TFIIH subunit XPD; AltName: Full=ERCC2 homolog; AltName: Full=RAD3 homolog; AltName: Full=UV hypersensitive protein 6; Short=AtUVH6; AltName: Full=XPD homolog; Short=AtXPD	0
SCA-6_Chr1v1_02711	Flower	16.0833	Y4424_ARATHRecName: Full=DUF21 domain-containing protein At4g14240; AltName: Full=CBS domain-containing protein CBSDUF1	0
SCA-6_Chr1v1_02849	Flower	23.75	GH39_ARATHRecName: Full=Putative indole-3-acetic acid-amido synthetase GH3.9; AltName: Full=Auxin-responsive GH3-like protein 9; Short=AtGH3-9	0
SCA-6_Chr1v1_03333	Flower	20.0833	RRP41_ARATHRecName: Full=Exosome complex component RRP41 homolog; AltName: Full=Ribosomal RNA-processing protein 41; Short=AtRRP41; Short=AtRrp41p	5.71e-144
SCA-6_Chr10v1_26573	Flower	48.4167	BH091_ARATHRecName: Full=Transcription factor bHLH91; AltName: Full=Basic helix-loop-helix protein 91; Short=AtbHLH91; Short=bHLH 91; AltName: Full=Transcription factor EN 25; AltName: Full=bHLH transcription factor bHLH091	1.84e-116
SCA-6_Chr2v1_04314	Flower	17.25	UGT1_GARJARecName: Full=Crocetin glucosyltransferase, chloroplastic; AltName: Full=UDP-glucose glucosyltransferase 1; Short=GjUGT1; AltName: Full=UDP-glycosyltransferase 75L6; Flags: Precursor	4.35e-134
SCA-6_Chr2v1_04315	Flower	15.0833	UGT1_GARJARecName: Full=Crocetin glucosyltransferase, chloroplastic; AltName: Full=UDP-glucose glucosyltransferase 1; Short=GjUGT1; AltName: Full=UDP-glycosyltransferase 75L6; Flags: Precursor	1.23e-119
SCA-6_Chr2v1_05105	Flower	23	TIPRL_ARATHRecName: Full=TIP41-like protein	3.71e-161
SCA-6_Chr2v1_05458	Flower	70.4167	TKPR1_ARATHRecName: Full=Tetraketide alpha-pyrone reductase 1; AltName: Full=Protein DIHYDROFLAVONOL 4-REDUCTASE-LIKE 1	0
SCA-6_Chr2v1_05694	Flower	19.25	---NA---	NA
SCA-6_Chr2v1_07352	Flower	15.9167	C70B1_ARATHRecName: Full=Cytochrome P450 704B1; AltName: Full=Long-chain fatty acid omega-hydroxylase	0
SCA-6_Chr3v1_07862	Flower	257.75	YLS3_ARATHRecName: Full=Protein YLS3; AltName: Full=Protein YELLOW-LEAF-SPECIFIC GENE 3; AltName: Full=Xylogen-like protein 9; Short=AtXYLP9; Flags: Precursor	9.36e-10
SCA-6_Chr3v1_08797	Flower	17.4167	FLLH_POPTRRecName: Full=Floricaula/leafy homolog; AltName: Full=PTLF	0
SCA-6_Chr3v1_09087	Flower	355.417	MEN8_SILLARecName: Full=Protein MEN-8; Flags: Precursor	1.93e-26
SCA-6_Chr3v1_10410	Flower	22.0833	C76B6_CATRORecName: Full=Geraniol 8-hydroxylase; AltName: Full=Cytochrome P450 76B6; AltName: Full=Geraniol 10-hydroxylase; Short=CrG10H	4.76e-166
SCA-6_Chr4v1_10813	Flower	24.6667	AUG6_ARATHRecName: Full=AUGMIN subunit 6	0
SCA-6_Chr4v1_13529	Flower	55.8333	PER40_ARATHRecName: Full=Peroxidase 40; Short=Atperox P40; Flags: Precursor	9.13e-145
SCA-6_Chr4v1_13591	Flower	28.0833	EFMT4_HUMANRecName: Full=EEF1A lysine methyltransferase 4	5.91e-30
SCA-6_Chr5v1_16394	Flower	16.8333	SDE3_ARATHRecName: Full=Probable RNA helicase SDE3; AltName: Full=Silencing defective protein 3	0
SCA-6_Chr6v1_17382	Flower	21.3333	---NA---	NA
SCA-6_Chr6v1_17802	Flower	31.1667	DHE3_BACTNRecName: Full=Glutamate dehydrogenase; Short=GDH; AltName: Full=NAD(P)H-utilizing glutamate dehydrogenase	5.85e-58
SCA-6_Chr6v1_18228	Flower	40	3)-beta-glucan endohydrolase; Short=(1-	2.55e-24
SCA-6_Chr8v1_21621	Flower	70.9167	---NA---	NA
SCA-6_Chr8v1_22167	Flower	20.3333	---NA---	NA
SCA-6_Chr9v1_23069	Flower	18.1667	MAOX_VITVIRecName: Full=NADP-dependent malic enzyme; Short=NADP-ME	0
SCA-6_Chr1v1_00220	Leaf	31.2241	PME53_ARATHRecName: Full=Probable pectinesterase 53; Short=PE 53; AltName: Full=Pectin methylesterase 53; Short=AtPME53; Flags: Precursor	7.09e-138
SCA-6_Chr1v1_00351	Leaf	12.7069	C90B1_ARATHRecName: Full=Cytochrome P450 90B1; AltName: Full=Protein DWARF 4; Short=Dwarf4; AltName: Full=Steroid 22-alpha-hydroxylase	0
SCA-6_Chr1v1_00653	Leaf	24.7069	---NA---	NA
SCA-6_Chr1v1_00964	Leaf	9.60345	---NA---	NA
SCA-6_Chr1v1_01281	Leaf	106.655	GAO1B_WHEATRecName: Full=Gibberellin 20 oxidase 1-B; AltName: Full=GA 20-oxidase 1-B; AltName: Full=Gibberellin C-20 oxidase 1-B; AltName: Full=TaGA20ox1-B; Short=Ta20ox1B	5.81e-123
SCA-6_Chr1v1_01376	Leaf	43.2414	CXE18_ARATHRecName: Full=Probable carboxylesterase 18; AltName: Full=AtCXE18	2.2e-162
SCA-6_Chr1v1_01402	Leaf	22.2586	TBL6_ARATHRecName: Full=Protein trichome birefringence-like 6	3.25e-77
SCA-6_Chr1v1_01685	Leaf	69.569	UFOG6_FRAANRecName: Full=UDP-glucose flavonoid 3-O-glucosyltransferase 6; AltName: Full=Flavonol 3-O-glucosyltransferase 6; Short=FaGT6	1.97e-109
SCA-6_Chr1v1_02057	Leaf	30.7759	EPFL9_ARATHRecName: Full=EPIDERMAL PATTERNING FACTOR-like protein 9; Short=EPF-like protein 9; Contains: RecName: Full=Stomagen; Flags: Precursor	9.38e-31
SCA-6_Chr1v1_02683	Leaf	82.5345	CP41A_ARATHRecName: Full=Chloroplast stem-loop binding protein of 41 kDa a, chloroplastic; Short=CSP41-a; Flags: Precursor	0
SCA-6_Chr1v1_02847	Leaf	40.3621	DRPE_CRAPLRecName: Full=Desiccation-related protein PCC13-62; Flags: Precursor	1.12e-53
SCA-6_Chr1v1_03126	Leaf	18.4483	PIL15_ORYSJRecName: Full=Transcription factor PHYTOCHROME INTERACTING FACTOR-LIKE 15; Short=OsPIL15; Short=PIF-like protein 15; AltName: Full=Basic helix-loop-helix protein 105; Short=OsbHLH105	4.76e-45
SCA-6_Chr1v1_03185	Leaf	33.3103	---NA---	NA
SCA-6_Chr1v1_03186	Leaf	37.431	BH070_ARATHRecName: Full=Transcription factor bHLH70; AltName: Full=Basic helix-loop-helix protein 70; Short=AtbHLH70; Short=bHLH 70; AltName: Full=Transcription factor EN 13; AltName: Full=bHLH transcription factor bHLH070	1.78e-69
SCA-6_Chr1v1_03464	Leaf	50.6897	RIP2_ORYSJRecName: Full=Putative ripening-related protein 2; Flags: Precursor	3.47e-52
SCA-6_Chr1v1_03645	Leaf	64.2759	LBP65_ARATHRecName: Full=Putative lipid-binding protein At4g00165; Flags: Precursor	1.41e-44
SCA-6_Chr1v1_03947	Leaf	41.3276	TL19_ARATHRecName: Full=Thylakoid lumenal 19 kDa protein, chloroplastic; AltName: Full=P19; Flags: Precursor	2.19e-111
SCA-6_Chr10v1_26700	Leaf	15.7931	CPR49_ARATHRecName: Full=GDSL esterase/lipase CPRD49; AltName: Full=Extracellular lipase CPRD49; Flags: Precursor	2.79e-145
SCA-6_Chr10v1_26787	Leaf	29.5517	CUCM1_CUCMERecName: Full=Cucumisin; AltName: Allergen=Cuc m 1; Flags: Precursor	0
SCA-6_Chr10v1_27403	Leaf	16.1724	5MMP_ARATHRecName: Full=Metalloendoproteinase 5-MMP; Short=At5-MMP; Flags: Precursor	2.44e-72
SCA-6_Chr10v1_27673	Leaf	33.4138	AB6I_ARATHRecName: Full=ABC transporter I family member 6, chloroplastic; Short=ABC transporter ABCI.6; Short=AtABCI6; AltName: Full=ABC transporter ATPase; AltName: Full=Non-intrinsic ABC protein 7; Short=AtNAP7; AltName: Full=Plastid SufC-like protein; Flags: Precursor	4.15e-148
SCA-6_Chr10v1_27810	Leaf	52.1379	MPH1_ARATHRecName: Full=Protein MAINTENANCE OF PSII UNDER HIGH LIGHT 1	5.49e-83
SCA-6_Chr10v1_27817	Leaf	52.1379	MPH1_ARATHRecName: Full=Protein MAINTENANCE OF PSII UNDER HIGH LIGHT 1	1.51e-82
SCA-6_Chr10v1_28219	Leaf	95.9138	---NA---	NA
SCA-6_Chr2v1_04401	Leaf	29.0862	SGS3_SOLLCRecName: Full=Protein SUPPRESSOR OF GENE SILENCING 3; AltName: Full=SlSGS3	4.95e-20
SCA-6_Chr2v1_04529	Leaf	65.4138	MF14B_HUMANRecName: Full=Hippocampus abundant transcript-like protein 1; AltName: Full=Major facilitator superfamily domain-containing 14B	4.47e-08
SCA-6_Chr2v1_04906	Leaf	20.0172	CAMK2_ARATHRecName: Full=CDPK-related kinase 2; Short=AtCRK2; AltName: Full=Calcium/calmodulin-dependent protein kinase 2	2.93e-136
SCA-6_Chr2v1_05198	Leaf	38.9828	CCS1_ARATHRecName: Full=Cytochrome c biogenesis protein CCS1, chloroplastic; AltName: Full=C-type cytochrome synthesis protein 1; Flags: Precursor	0
SCA-6_Chr2v1_05287	Leaf	52.1897	BCA5_ARATHRecName: Full=Beta carbonic anhydrase 5, chloroplastic; Short=AtbCA5; Short=AtbetaCA5; AltName: Full=Beta carbonate dehydratase 5; Flags: Precursor	1.38e-114
SCA-6_Chr2v1_05350	Leaf	33.5	UGT2_GARJARecName: Full=7-deoxyloganetin glucosyltransferase; AltName: Full=Genipin glucosyltransferase; AltName: Full=UDP-glucose glucosyltransferase 2; Short=GjUGT2; AltName: Full=UDP-glycosyltransferase 85A24	3.49e-175
SCA-6_Chr2v1_05388	Leaf	14.3793	NAKR1_ARATHRecName: Full=Protein SODIUM POTASSIUM ROOT DEFECTIVE 1; Short=NaKR1; AltName: Full=Heavy metal-associated plant protein 2; Short=AtHPP02; AltName: Full=Nuclear-enriched phloem companion cell gene 6; Short=NPCC6	3.56e-27
SCA-6_Chr2v1_05464	Leaf	42.5172	PPH_ARATHRecName: Full=Pheophytinase, chloroplastic; AltName: Full=Pheophytin pheophorbide hydrolase; AltName: Full=Protein CO-REGULATED WITH NYE1; Flags: Precursor	1.49e-18
SCA-6_Chr2v1_05561	Leaf	56.9655	P2SAF_ARATHRecName: Full=Photosystem II stability/assembly factor HCF136, chloroplastic; Flags: Precursor	1.48e-31
SCA-6_Chr2v1_05713	Leaf	40.7586	GH310_ARATHRecName: Full=Indole-3-acetic acid-amido synthetase GH3.10; AltName: Full=Auxin-responsive GH3-like protein 10; AltName: Full=Protein DWARF IN LIGHT 2	0
SCA-6_Chr2v1_05719	Leaf	27.3103	PB27A_ARATHRecName: Full=Photosystem II repair protein PSB27-H1, chloroplastic; Short=Psb27-H1; AltName: Full=Thylakoid lumenal protein PSB27-H1; Flags: Precursor	1.07e-66
SCA-6_Chr2v1_05852	Leaf	13.9828	PTR49_ARATHRecName: Full=Protein NRT1/ PTR FAMILY 6.1; Short=AtNPF6.1	2.82e-99
SCA-6_Chr2v1_06344	Leaf	19.1034	---NA---	NA
SCA-6_Chr2v1_06436	Leaf	23.2069	PGLR4_ARATHRecName: Full=Polygalacturonase At1g48100; Short=PG; AltName: Full=Pectinase At1g48100; Flags: Precursor	5.51e-123
SCA-6_Chr2v1_06719	Leaf	23.9828	---NA---	NA
SCA-6_Chr2v1_06825	Leaf	143.155	ALGC_PSESMRecName: Full=Phosphomannomutase/phosphoglucomutase; Short=PMM / PGM	2.17e-38
SCA-6_Chr2v1_06848	Leaf	194.638	PCR6_ARATHRecName: Full=Protein PLANT CADMIUM RESISTANCE 6; Short=AtPCR6	1.18e-15
SCA-6_Chr2v1_07340	Leaf	19.6207	---NA---	NA
SCA-6_Chr2v1_07391	Leaf	23.1034	PKS1_ARATHRecName: Full=Protein PHYTOCHROME KINASE SUBSTRATE 1	5.97e-53
SCA-6_Chr2v1_07438	Leaf	12.9828	Y1143_ARATHRecName: Full=Probable LRR receptor-like serine/threonine-protein kinase At1g14390; Flags: Precursor	0
SCA-6_Chr3v1_08055	Leaf	19.6207	WOX1_ARATHRecName: Full=WUSCHEL-related homeobox 1; AltName: Full=PFS2-like protein	2.63e-65
SCA-6_Chr3v1_08074	Leaf	50.6897	RUP2_ARATHRecName: Full=WD repeat-containing protein RUP2; AltName: Full=Protein EARLY FLOWERING BY OVEREXPRESSION 2; AltName: Full=Protein REPRESSOR OF UV-B PHOTOMORPHOGENESIS 2	7.58e-157
SCA-6_Chr3v1_08231	Leaf	27.6897	PTR19_ARATHRecName: Full=Protein NRT1/ PTR FAMILY 4.6; Short=AtNPF4.6; AltName: Full=Nitrate transporter 1.2; AltName: Full=Nitrate transporter NTL1; AltName: Full=Protein ABA-IMPORTING TRANSPORTER 1	0
SCA-6_Chr3v1_08366	Leaf	42.1897	PIF7_ARATHRecName: Full=Transcription factor PIF7; AltName: Full=Basic helix-loop-helix protein 72; Short=AtbHLH72; Short=bHLH 72; AltName: Full=Phytochrome-interacting factor 7; AltName: Full=Transcription factor EN 109; AltName: Full=bHLH transcription factor bHLH072	2.63e-47
SCA-6_Chr3v1_08531	Leaf	32.4828	CAS_ARATHRecName: Full=Calcium sensing receptor, chloroplastic; AltName: Full=Sulfurtransferase 3; Short=AtStr3; Flags: Precursor	0
SCA-6_Chr3v1_08656	Leaf	20.1724	OFT37_ARATHRecName: Full=O-fucosyltransferase 37; Short=O-FucT-37; AltName: Full=O-fucosyltransferase family protein	0
SCA-6_Chr3v1_08844	Leaf	49.6897	ACFR1_ARATHRecName: Full=Transmembrane ascorbate ferrireductase 1; AltName: Full=Cytochrome b561; Short=Artb561-1; Short=AtCytb561; AltName: Full=Protein b561A.tha5; AltName: Full=Tonoplast Cyt-b561; Short=TCytb	5.82e-108
SCA-6_Chr3v1_08846	Leaf	49.2414	ACFR1_ARATHRecName: Full=Transmembrane ascorbate ferrireductase 1; AltName: Full=Cytochrome b561; Short=Artb561-1; Short=AtCytb561; AltName: Full=Protein b561A.tha5; AltName: Full=Tonoplast Cyt-b561; Short=TCytb	3.5e-74
SCA-6_Chr3v1_09015	Leaf	11.8448	FUCO1_ARATHRecName: Full=Alpha-L-fucosidase 1; AltName: Full=Alpha-1,3/4-fucosidase; Short=AtFUC1; AltName: Full=Alpha-L-fucoside fucohydrolase; Flags: Precursor	3.74e-175
SCA-6_Chr3v1_09218	Leaf	36.2069	Y3913_ARATHRecName: Full=Uncharacterized protein At3g49140	8.64e-163
SCA-6_Chr3v1_09444	Leaf	19.1897	OFP8_ARATHRecName: Full=Transcription repressor OFP8; AltName: Full=Ovate family protein 8; Short=AtOFP8	1.21e-09
SCA-6_Chr3v1_09549	Leaf	34.4655	---NA---	NA
SCA-6_Chr3v1_09569	Leaf	35.7241	---NA---	NA
SCA-6_Chr3v1_09627	Leaf	18.3276	ALMTC_ARATHRecName: Full=Aluminum-activated malate transporter 12; Short=AtALMT12; AltName: Full=Quick anion channel 1	0
SCA-6_Chr3v1_09865	Leaf	25.7931	---NA---	NA
SCA-6_Chr3v1_09954	Leaf	19.2069	Y1124_ARATHRecName: Full=Probable LRR receptor-like serine/threonine-protein kinase At1g12460; Flags: Precursor	0
SCA-6_Chr4v1_10635	Leaf	49.1379	PSA3C_ARATHRecName: Full=Photosystem I assembly factor PSA3, chloroplastic; AltName: Full=Protein PHOTOSYSTEM I ASSEMBLY 3; AltName: Full=Protein PIGMENT DEFECTIVE 329; Flags: Precursor	2.08e-122
SCA-6_Chr4v1_10794	Leaf	29.2586	SCRM2_ARATHRecName: Full=Transcription factor SCREAM2; AltName: Full=Basic helix-loop-helix protein 33; Short=AtbHLH33; Short=bHLH 33; AltName: Full=Transcription factor EN 44; AltName: Full=bHLH transcription factor bHLH033	4.89e-08
SCA-6_Chr4v1_11649	Leaf	33.3793	---NA---	NA
SCA-6_Chr4v1_11679	Leaf	19.1897	C85A_PHAVURecName: Full=Cytochrome P450 85A; AltName: Full=C6-oxidase	0
SCA-6_Chr4v1_11698	Leaf	249.414	CROS1_CROSARecName: Full=Pollen allergen Cro s 1; AltName: Allergen=Cro s 1; Flags: Precursor	5.79e-06
SCA-6_Chr4v1_11831	Leaf	12.569	---NA---	NA
SCA-6_Chr4v1_11905	Leaf	106.345	PMI2_ARATHRecName: Full=Protein PLASTID MOVEMENT IMPAIRED 2; AltName: Full=Protein WEAK CHLOROPLAST MOVEMENT UNDER BLUE LIGHT 2; Short=Protein WEB2	2.46e-118
SCA-6_Chr4v1_12098	Leaf	11.6207	VATE_CITUNRecName: Full=V-type proton ATPase subunit E; Short=V-ATPase subunit E; AltName: Full=Vacuolar proton pump subunit E	1.36e-90
SCA-6_Chr4v1_12425	Leaf	24.2931	PMTJ_ARATHRecName: Full=Probable methyltransferase PMT19	0
SCA-6_Chr4v1_12541	Leaf	26.2241	CER26_ARATHRecName: Full=Protein ECERIFERUM 26; AltName: Full=CER2-like protein 1; Short=CER2-like1	7.95e-123
SCA-6_Chr4v1_12615	Leaf	18.2241	FAMA_ARATHRecName: Full=Transcription factor FAMA; AltName: Full=Basic helix-loop-helix protein 97; Short=AtbHLH97; Short=bHLH 97; AltName: Full=Transcription factor EN 14; AltName: Full=bHLH transcription factor bHLH097	2.64e-149
SCA-6_Chr4v1_12796	Leaf	18.2931	---NA---	NA
SCA-6_Chr4v1_13138	Leaf	65.3276	RK28_ARATHRecName: Full=50S ribosomal protein L28, chloroplastic; AltName: Full=CL28; Flags: Precursor	3.4e-63
SCA-6_Chr4v1_13630	Leaf	19.0172	CHUP1_ARATHRecName: Full=Protein CHUP1, chloroplastic; AltName: Full=Protein CHLOROPLAST UNUSUAL POSITIONING 1	1.32e-71
SCA-6_Chr5v1_14127	Leaf	44.7069	---NA---	NA
SCA-6_Chr5v1_14239	Leaf	30.6552	SIGF_ARATHRecName: Full=RNA polymerase sigma factor sigF, chloroplastic; Short=Sigma factor F; Short=Sigma-F; AltName: Full=Protein SINGLET OXYGEN-LINKED DEATH ACTIVATOR 8; AltName: Full=RNA polymerase sigma factor sig6; Short=Atsig6; Short=Sigma factor 6; Flags: Precursor	0
SCA-6_Chr5v1_14674	Leaf	99.8966	PGP1B_ARATHRecName: Full=Phosphoglycolate phosphatase 1B, chloroplastic; Flags: Precursor	2.71e-38
SCA-6_Chr5v1_15461	Leaf	26.7586	RHL1_ARATHRecName: Full=DNA-binding protein RHL1; AltName: Full=Protein ELONGATED HYPOCOTYL 7; AltName: Full=Protein ROOT HAIRLESS 1	6.66e-107
SCA-6_Chr5v1_15505	Leaf	79.6207	---NA---	NA
SCA-6_Chr5v1_15512	Leaf	28.5345	LUT5_ARATHRecName: Full=Protein LUTEIN DEFICIENT 5, chloroplastic; AltName: Full=Cytochrome P450 97A3; Flags: Precursor	0
SCA-6_Chr5v1_15737	Leaf	66.3276	SIGA_ARATHRecName: Full=RNA polymerase sigma factor sigA; Short=Sigma factor A; Short=Sigma-A; AltName: Full=RNA polymerase sigma factor sig1; Short=Atsig1; Short=Sigma factor 1; AltName: Full=RNA polymerase sigma factor sig2; Short=Atsig2; Short=Sigma factor 2; AltName: Full=RNA polymerase sigma factor sigB; Short=Sigma factor B; Short=Sigma-B; Flags: Precursor	0
SCA-6_Chr5v1_15753	Leaf	95.7759	SMBP2_MESAURecName: Full=DNA-binding protein SMUBP-2; AltName: Full=ATP-dependent helicase IGHMBP2; AltName: Full=Immunoglobulin mu-binding protein 2; AltName: Full=Insulin II gene enhancer-binding protein; AltName: Full=RIPE3B-binding complex 3B2 p110 subunit; Short=RIP-1	1.48e-109
SCA-6_Chr5v1_15820	Leaf	49	SIGB_ARATHRecName: Full=RNA polymerase sigma factor sigB; Short=Sigma factor B; Short=Sigma-B; AltName: Full=Protein ABERRANT CHLOROPLAST 1; AltName: Full=RNA polymerase sigma factor sig1; Short=Atsig1; Short=Sigma factor 1; AltName: Full=RNA polymerase sigma factor sig2; Short=Atsig2; Short=Sigma factor 2; AltName: Full=RNA polymerase sigma factor sigA; Short=Sigma factor A; Short=Sigma-A; Flags…	0
SCA-6_Chr5v1_15878	Leaf	34.7069	MYB60_VITVIRecName: Full=Transcription factor MYB60; AltName: Full=Myb domain protein 60; Short=VvMYB60	3.49e-140
SCA-6_Chr5v1_16515	Leaf	68.6724	---NA---	NA
SCA-6_Chr5v1_16708	Leaf	26.4655	PPD1_ARATHRecName: Full=PsbP domain-containing protein 1, chloroplastic; AltName: Full=OEC23-like protein 3; AltName: Full=PsbP-related thylakoid lumenal protein 1; Flags: Precursor	4.69e-108
SCA-6_Chr5v1_16711	Leaf	80.7759	---NA---	NA
SCA-6_Chr6v1_17250	Leaf	10.7931	AP2L1_ARATHRecName: Full=AP2-like ethylene-responsive transcription factor At1g16060	6.43e-56
SCA-6_Chr6v1_17265	Leaf	40.4655	---NA---	NA
SCA-6_Chr6v1_17365	Leaf	66.2586	NAC35_ARATHRecName: Full=NAC domain-containing protein 35; Short=ANAC035; AltName: Full=Protein LONG VEGETATIVE PHASE 1; Short=AtLOV1	1.4e-123
SCA-6_Chr6v1_17691	Leaf	41.7241	---NA---	NA
SCA-6_Chr6v1_18084	Leaf	25.4828	LIN1_LOTJARecName: Full=Putative E3 ubiquitin-protein ligase LIN-1; AltName: Full=Protein cerberus; AltName: Full=RING-type E3 ubiquitin transferase LIN-1	5.42e-58
SCA-6_Chr6v1_18347	Leaf	27.6379	BP73_ORYSJRecName: Full=SAP-like protein BP-73; AltName: Full=OsBP-73; AltName: Full=Riaa1	4.93e-05
SCA-6_Chr6v1_18420	Leaf	26.5517	GDL83_ARATHRecName: Full=GDSL esterase/lipase At5g45910; AltName: Full=Extracellular lipase At5g45910; Flags: Precursor	8.02e-140
SCA-6_Chr6v1_18708	Leaf	23.7241	RKS1_ARATHRecName: Full=G-type lectin S-receptor-like serine/threonine-protein kinase RKS1; AltName: Full=Receptor-like protein kinase 1; Flags: Precursor	0
SCA-6_Chr6v1_18835	Leaf	108.776	PPR34_ARATHRecName: Full=Pentatricopeptide repeat-containing protein At1g11710, mitochondrial; Flags: Precursor	0
SCA-6_Chr6v1_19052	Leaf	91.5172	RFS2_ARATHRecName: Full=Probable galactinol--sucrose galactosyltransferase 2; AltName: Full=Protein SEED IMBIBITION 2; AltName: Full=Raffinose synthase 2	0
SCA-6_Chr7v1_19299	Leaf	51.5	---NA---	NA
SCA-6_Chr7v1_19301	Leaf	42.6724	---NA---	NA
SCA-6_Chr7v1_19358	Leaf	37.2414	TIG_ARATHRecName: Full=Trigger factor-like protein TIG, Chloroplastic; AltName: Full=Immunophilin TIG; AltName: Full=Peptidyl-prolyl cis-trans isomerase TIG; Short=PPIase TIG; AltName: Full=Rotamase; Flags: Precursor	0
SCA-6_Chr7v1_19363	Leaf	20.6724	GDL66_ARATHRecName: Full=GDSL esterase/lipase At4g26790; AltName: Full=Extracellular lipase At4g26790; Flags: Precursor	4.31e-173
SCA-6_Chr7v1_19516	Leaf	24.1552	---NA---	NA
SCA-6_Chr7v1_19517	Leaf	27.1379	---NA---	NA
SCA-6_Chr7v1_20211	Leaf	28.1724	Y3475_ARATHRecName: Full=Probable LRR receptor-like serine/threonine-protein kinase At3g47570; Flags: Precursor	4.38e-17
SCA-6_Chr7v1_20271	Leaf	37.5	SOT15_ARATHRecName: Full=Cytosolic sulfotransferase 15; Short=AtSOT15; AltName: Full=Sulfotransferase 2a; Short=AtST2a	9.48e-57
SCA-6_Chr7v1_20313	Leaf	35.3448	FAP3_ARATHRecName: Full=Fatty-acid-binding protein 3, chloroplastic; Short=AtFAP3; AltName: Full=Chalcone-flavanone isomerase family protein 3; Flags: Precursor	3.49e-101
SCA-6_Chr7v1_20315	Leaf	55.6034	SPS2_ARATHRecName: Full=Solanesyl diphosphate synthase 2, chloroplastic; Short=AtSPS2; AltName: Full=All-trans-nonaprenyl-diphosphate synthase 2 (geranylgeranyl-diphosphate specific); Flags: Precursor	0
SCA-6_Chr7v1_20631	Leaf	18.7241	---NA---	NA
SCA-6_Chr7v1_20811	Leaf	26.4138	---NA---	NA
SCA-6_Chr8v1_20842	Leaf	21.569	RSS3_ORYSJRecName: Full=Protein RICE SALT SENSITIVE 3	3.51e-32
SCA-6_Chr8v1_20852	Leaf	14.6379	UFOG7_FRAANRecName: Full=UDP-glucose flavonoid 3-O-glucosyltransferase 7; AltName: Full=Flavonol 3-O-glucosyltransferase 7; Short=FaGT7	3.42e-69
SCA-6_Chr8v1_20897	Leaf	41.4655	LHCA5_ARATHRecName: Full=Photosystem I chlorophyll a/b-binding protein 5, chloroplastic; Short=Lhca5; AltName: Full=LHCI type III LHCA5; Flags: Precursor	1.37e-43
SCA-6_Chr8v1_21040	Leaf	32.7759	Y3787_MYCA9RecName: Full=Putative S-adenosyl-L-methionine-dependent methyltransferase MAB_3787	5.49e-18
SCA-6_Chr8v1_21176	Leaf	35.2759	SPA_SOLLCRecName: Full=Protein SPA, chloroplastic; AltName: Full=Sugar partition-affecting protein; Flags: Precursor	9.34e-39
SCA-6_Chr8v1_21782	Leaf	31.4483	Y1814_ARATHRecName: Full=Uncharacterized methyltransferase At1g78140, chloroplastic; Flags: Precursor	4.59e-160
SCA-6_Chr8v1_22259	Leaf	21.9655	RAB7_VIGACRecName: Full=Ras-related protein Rab7	6.11e-121
SCA-6_Chr8v1_22341	Leaf	39.569	GDL17_ARATHRecName: Full=GDSL esterase/lipase At1g33811; AltName: Full=Extracellular lipase At1g33811; Flags: Precursor	3.88e-96
SCA-6_Chr8v1_22364	Leaf	108.414	YCF17_PORPURecName: Full=Uncharacterized protein ycf17; AltName: Full=ORF48	0.000132
SCA-6_Chr8v1_22572	Leaf	95.8621	EPF2_ARATHRecName: Full=Protein EPIDERMAL PATTERNING FACTOR 2; Contains: RecName: Full=MEPF2; Flags: Precursor	6.44e-35
SCA-6_Chr9v1_22795	Leaf	53.1724	KNAT3_ARATHRecName: Full=Homeobox protein knotted-1-like 3; AltName: Full=Protein KNAT3	0
SCA-6_Chr9v1_22856	Leaf	20.7414	SHN3_ARATHRecName: Full=Ethylene-responsive transcription factor SHINE 3	5.7e-81
SCA-6_Chr9v1_23059	Leaf	28.9655	---NA---	NA
SCA-6_Chr9v1_23235	Leaf	40.6379	YLMG2_ARATHRecName: Full=YlmG homolog protein 2, chloroplastic; Short=AtYLMG2; AltName: Full=YGGT family protein YLMG2; Flags: Precursor	9.61e-79
SCA-6_Chr9v1_23731	Leaf	78.3103	HF101_ARATHRecName: Full=Fe-S cluster assembly factor HCF101, chloroplastic; AltName: Full=Protein HIGH CHLOROPHYLL FLUORESCENCE 101; Flags: Precursor	0
SCA-6_Chr9v1_23859	Leaf	41.431	WIN1_ARATHRecName: Full=Ethylene-responsive transcription factor WIN1; AltName: Full=Protein SHINE 1; AltName: Full=Protein WAX INDUCER 1	1.3e-73
SCA-6_Chr9v1_23874	Leaf	48.4828	TL16_ARATHRecName: Full=Thylakoid lumenal 16.5 kDa protein, chloroplastic; Flags: Precursor	7.9e-80
SCA-6_Chr9v1_24106	Leaf	16.7759	AUG8_ARATHRecName: Full=AUGMIN subunit 8; AltName: Full=QWRF motif-containing protein 8; AltName: Full=ROP1 enhancer 2	0
SCA-6_Chr9v1_25323	Leaf	11.1724	CAX3_ARATHRecName: Full=Vacuolar cation/proton exchanger 3; AltName: Full=Ca(2+)/H(+) antiporter CAX3; AltName: Full=Ca(2+)/H(+) exchanger 3; AltName: Full=Protein CATION EXCHANGER 3	0
SCA-6_Chr9v1_25732	Leaf	48.7069	---NA---	NA
SCA-6_Chr9v1_25794	Leaf	32.8621	BIC1_ARATHRecName: Full=Protein BIC1; AltName: Full=BLUE-LIGHT INHIBITOR OF CRYPTOCHROMES 1	1.2e-21
SCA-6_Chr9v1_25958	Leaf	11.1724	CAX3_ARATHRecName: Full=Vacuolar cation/proton exchanger 3; AltName: Full=Ca(2+)/H(+) antiporter CAX3; AltName: Full=Ca(2+)/H(+) exchanger 3; AltName: Full=Protein CATION EXCHANGER 3	0
SCA-6_Chr1v1_00173	Leaf	34.0172	BH121_ARATHRecName: Full=Transcription factor bHLH121; AltName: Full=Basic helix-loop-helix protein 121; Short=AtbHLH121; Short=bHLH 121; AltName: Full=Transcription factor EN 138; AltName: Full=bHLH transcription factor bHLH121	5.1e-75
SCA-6_Chr1v1_00309	Leaf	20.1552	PPH_ARATHRecName: Full=Pheophytinase, chloroplastic; AltName: Full=Pheophytin pheophorbide hydrolase; AltName: Full=Protein CO-REGULATED WITH NYE1; Flags: Precursor	4.16e-30
SCA-6_Chr1v1_00447	Leaf	12.9655	Y1235_ORYSJRecName: Full=B3 domain-containing protein Os01g0723500	5.79e-35
SCA-6_Chr1v1_00931	Leaf	55.2069	GPPL1_ARATHRecName: Full=Haloacid dehalogenase-like hydrolase domain-containing protein At4g39970; Flags: Precursor	2.26e-158
SCA-6_Chr1v1_01018	Leaf	21.1897	PNSL4_ARATHRecName: Full=Photosynthetic NDH subunit of lumenal location 4, chloroplastic; AltName: Full=FK506-binding protein 16-2; Short=AtFKBP16-2; AltName: Full=Immunophilin FKBP16-2; AltName: Full=Peptidyl-prolyl cis-trans isomerase FKBP16-2; Short=PPIase FKBP16-2; AltName: Full=Rotamase; Flags: Precursor	2.35e-95
SCA-6_Chr1v1_01068	Leaf	30.9828	---NA---	NA
SCA-6_Chr1v1_01266	Leaf	34.7586	HDA14_ARATHRecName: Full=Histone deacetylase 14	3.59e-145
SCA-6_Chr1v1_01288	Leaf	26.1552	MNMG_SYNY3RecName: Full=tRNA uridine 5-carboxymethylaminomethyl modification enzyme MnmG; AltName: Full=Glucose-inhibited division protein A	0
SCA-6_Chr1v1_01406	Leaf	24.0517	BIOC_PAESJRecName: Full=Malonyl-	9.41e-09
SCA-6_Chr1v1_01421	Leaf	25.7759	CG160_ARATHRecName: Full=Protein CONSERVED ONLY IN THE GREEN LINEAGE 160, chloroplastic; Short=AtCGL160; Flags: Precursor	2.34e-138
SCA-6_Chr1v1_01431	Leaf	30.069	PLA20_ARATHRecName: Full=Phospholipase A1-IIdelta	0
SCA-6_Chr1v1_01447	Leaf	80.0862	DJC76_ARATHRecName: Full=Chaperone protein dnaJ C76, chloroplastic; Short=atDjC76; AltName: Full=AtDjC17; AltName: Full=AtJ17; Flags: Precursor	2.6e-24
SCA-6_Chr1v1_01464	Leaf	24.9483	MSL2_ARATHRecName: Full=Mechanosensitive ion channel protein 2, chloroplastic; AltName: Full=Mechanosensitive channel of small conductance-like 2; AltName: Full=MscS-Like protein 2; Flags: Precursor	7.51e-156
SCA-6_Chr1v1_01618	Leaf	35.0172	---NA---	NA
SCA-6_Chr1v1_01645	Leaf	62.4483	---NA---	NA
SCA-6_Chr1v1_01669	Leaf	38.5172	---NA---	NA
SCA-6_Chr1v1_01712	Leaf	45	CSLB3_ARATHRecName: Full=Cellulose synthase-like protein B3; Short=AtCslB3	0
SCA-6_Chr1v1_01834	Leaf	23.7069	SYTM2_ARATHRecName: Full=Threonine--tRNA ligase, chloroplastic/mitochondrial 2; AltName: Full=Protein EMBRYO DEFECTIVE 2761; AltName: Full=Threonyl-tRNA synthetase; Short=ThrRS; Flags: Precursor	3.67e-64
SCA-6_Chr1v1_01902	Leaf	25.7931	---NA---	NA
SCA-6_Chr1v1_01910	Leaf	32.2414	RNE_ARATHRecName: Full=Ribonuclease E/G-like protein, chloroplastic; Short=RNase E/G-like protein; AltName: Full=RNase E; Flags: Precursor	0
SCA-6_Chr1v1_01957	Leaf	26.9828	---NA---	NA
SCA-6_Chr1v1_02014	Leaf	27	YQXC_BACSURecName: Full=Putative rRNA methyltransferase YqxC	9.56e-54
SCA-6_Chr1v1_02124	Leaf	22.9483	PIGS_RATRecName: Full=GPI transamidase component PIG-S; AltName: Full=Phosphatidylinositol-glycan biosynthesis class S protein	5.61e-43
SCA-6_Chr1v1_02195	Leaf	27.8448	---NA---	NA
SCA-6_Chr1v1_02275	Leaf	43.2586	GUFP_VITVIRecName: Full=Translation factor GUF1 homolog, chloroplastic; AltName: Full=Elongation factor 4 homolog; Short=EF-4; AltName: Full=GTPase GUF1 homolog; AltName: Full=Ribosomal back-translocase; Flags: Precursor	0
SCA-6_Chr1v1_02346	Leaf	43.1552	LPA1_ARATHRecName: Full=Protein LOW PSII ACCUMULATION 1, chloroplastic; Flags: Precursor	2.23e-14
SCA-6_Chr1v1_02686	Leaf	31.3793	FZL_ARATHRecName: Full=Probable transmembrane GTPase FZO-like, chloroplastic; Flags: Precursor	0
SCA-6_Chr1v1_03048	Leaf	48.6379	NIFU1_ARATHRecName: Full=NifU-like protein 1, chloroplastic; Short=AtCNfu1; Short=AtCnfU-IVb; Flags: Precursor	3.55e-91
SCA-6_Chr1v1_03153	Leaf	63.6034	---NA---	NA
SCA-6_Chr1v1_03282	Leaf	36.8793	---NA---	NA
SCA-6_Chr1v1_03320	Leaf	37.0345	SPA1_ARATHRecName: Full=Protein SUPPRESSOR OF PHYA-105 1	0
SCA-6_Chr1v1_03392	Leaf	32.2586	---NA---	NA
SCA-6_Chr1v1_03430	Leaf	33.6724	ANTR2_ARATHRecName: Full=Ascorbate transporter, chloroplastic; AltName: Full=Phosphate transporter PHT4;4; Short=AtPHT4;4; AltName: Full=Probable anion transporter 2; Flags: Precursor	0
SCA-6_Chr1v1_03715	Leaf	20.1552	---NA---	NA
SCA-6_Chr1v1_03822	Leaf	25.0345	PPR3_ARATHRecName: Full=Pentatricopeptide repeat-containing protein At1g02150	0
SCA-6_Chr1v1_03860	Leaf	22.4138	PUP11_ARATHRecName: Full=Probable purine permease 11; Short=AtPUP11	8.69e-177
SCA-6_Chr1v1_03866	Leaf	28.5172	---NA---	NA
SCA-6_Chr1v1_03867	Leaf	67.3103	PPH_ARATHRecName: Full=Pheophytinase, chloroplastic; AltName: Full=Pheophytin pheophorbide hydrolase; AltName: Full=Protein CO-REGULATED WITH NYE1; Flags: Precursor	0
SCA-6_Chr10v1_27278	Leaf	20.7241	TRL32_ARATHRecName: Full=Thioredoxin-like 3-2, chloroplastic; AltName: Full=Thioredoxin WCRKC-2; Flags: Precursor	1.13e-63
SCA-6_Chr10v1_27323	Leaf	30.1552	---NA---	NA
SCA-6_Chr10v1_27375	Leaf	17.069	HBL2_GOSHIRecName: Full=Non-symbiotic hemoglobin 2; AltName: Full=GOShi GLB2; Short=Hb2	3.59e-45
SCA-6_Chr10v1_27532	Leaf	22.3966	ORRM1_ARATHRecName: Full=Organelle RRM domain-containing protein 1, chloroplastic; Flags: Precursor	2.55e-144
SCA-6_Chr10v1_27661	Leaf	98.6724	DET2_GOSHIRecName: Full=Steroid 5-alpha-reductase DET2; Short=GhDET2	1.02e-18
SCA-6_Chr10v1_27688	Leaf	25.4655	NOL_ORYSJRecName: Full=Chlorophyll(ide) b reductase NOL, chloroplastic; AltName: Full=Protein NON-YELLOW COLORING 1-LIKE; Short=OsNOL; Short=Protein NYC1-LIKE; AltName: Full=Short-chain dehydrogenase/reductase NOL; Flags: Precursor	1.51e-23
SCA-6_Chr10v1_28139	Leaf	22.6207	PYRP2_ARATHRecName: Full=5-amino-6-(5-phospho-D-ribitylamino)uracil phosphatase, chloroplastic; Short=AtPyrP2; AltName: Full=5-amino-6-ribitylamino-2,4(1H,3H)-pyrimidinedione 5'-phosphate phosphatase; Short=ARPP phosphatase; AltName: Full=Haloacid dehalogenase-like hydrolase domain-containing protein; Flags: Precursor	1.03e-25
SCA-6_Chr10v1_28140	Leaf	29.3793	---NA---	NA
SCA-6_Chr10v1_28156	Leaf	56.1897	LSF2_ARATHRecName: Full=Phosphoglucan phosphatase LSF2, chloroplastic; AltName: Full=Phosphoglucan phosphatase like sex Four2; AltName: Full=Protein LIKE SEX4 2; Flags: Precursor	1.53e-155
SCA-6_Chr2v1_04147	Leaf	87.1379	GLO15_ORYSIRecName: Full=Very-long-chain aldehyde decarbonylase GL1-5; AltName: Full=Protein ECERIFERUM 1; Short=Os-CER1; AltName: Full=Protein GLOSSY 1-5	0
SCA-6_Chr2v1_04349	Leaf	45.5	MDHG_CITLARecName: Full=Malate dehydrogenase, glyoxysomal; Flags: Precursor	0
SCA-6_Chr2v1_04363	Leaf	52.9138	KEA3_ARATHRecName: Full=K(+) efflux antiporter 3, chloroplastic; Short=AtKEA3; Flags: Precursor	0
SCA-6_Chr2v1_04543	Leaf	32.6207	CPP1_NICBERecName: Full=Protein CHAPERONE-LIKE PROTEIN OF POR1, chloroplastic; Short=NbCPP1; Flags: Precursor	7.86e-14
SCA-6_Chr2v1_04660	Leaf	32.8621	PP349_ARATHRecName: Full=Pentatricopeptide repeat-containing protein MRL1, chloroplastic; AltName: Full=Protein MATURATION OF RBCL 1; Short=AtMRL1; Flags: Precursor	0
SCA-6_Chr2v1_04714	Leaf	37.2241	GC1_ARATHRecName: Full=Epimerase family protein SDR39U1 homolog, chloroplastic; AltName: Full=Protein GIANT CHLOROPLAST 1; AltName: Full=Protein SulA homolog; Short=AtSulA; Flags: Precursor	2.76e-40
SCA-6_Chr2v1_05096	Leaf	96.7586	---NA---	NA
SCA-6_Chr2v1_05119	Leaf	44.569	---NA---	NA
SCA-6_Chr2v1_05385	Leaf	37.6897	P2C71_ORYSJRecName: Full=Probable protein phosphatase 2C 71; Short=OsPP2C71	1.61e-97
SCA-6_Chr2v1_05399	Leaf	19.569	KDM1A_MOUSERecName: Full=Lysine-specific histone demethylase 1A; AltName: Full=BRAF35-HDAC complex protein BHC110; AltName: Full=Flavin-containing amine oxidase domain-containing protein 2	9.3e-07
SCA-6_Chr2v1_05431	Leaf	23.2586	---NA---	NA
SCA-6_Chr2v1_05470	Leaf	32.6897	FTRV_MAIZERecName: Full=Ferredoxin-thioredoxin reductase, variable chain; Short=FTR-V; AltName: Full=Ferredoxin-thioredoxin reductase subunit A; Short=FTR-A	3.3e-30
SCA-6_Chr2v1_05472	Leaf	32.2069	DET1_ARATHRecName: Full=Light-mediated development protein DET1; AltName: Full=Protein DEETIOLATED 1	2.5e-38
SCA-6_Chr2v1_05532	Leaf	31.5	TRXX_ARATHRecName: Full=Thioredoxin X, chloroplastic; Short=AtTrxx; Flags: Precursor	2.35e-70
SCA-6_Chr2v1_06238	Leaf	22.1724	ISE2_ARATHRecName: Full=DExH-box ATP-dependent RNA helicase DExH15 chloroplastic; AltName: Full=ATP-dependent RNA helicase ISE2; AltName: Full=Protein EMBRYO DEFECTIVE 25; AltName: Full=Protein INCREASED SIZE EXCLUSION LIMIT 2; AltName: Full=Protein PIGMENT DEFECTIVE 317; Flags: Precursor	0
SCA-6_Chr2v1_06452	Leaf	22.7931	CAF2P_ARATHRecName: Full=CRS2-associated factor 2, chloroplastic; AltName: Full=Chloroplastic group IIA intron splicing facilitator CRS2-associated factor 2; Flags: Precursor	0
SCA-6_Chr2v1_06551	Leaf	22.931	CAF2P_ARATHRecName: Full=CRS2-associated factor 2, chloroplastic; AltName: Full=Chloroplastic group IIA intron splicing facilitator CRS2-associated factor 2; Flags: Precursor	0
SCA-6_Chr2v1_06599	Leaf	30.1379	---NA---	NA
SCA-6_Chr2v1_06704	Leaf	25.931	---NA---	NA
SCA-6_Chr2v1_06764	Leaf	48.2069	AB7G_ARATHRecName: Full=ABC transporter G family member 7; Short=ABC transporter ABCG.7; Short=AtABCG7; AltName: Full=White-brown complex homolog protein 7; Short=AtWBC7	0
SCA-6_Chr2v1_06832	Leaf	32.2586	NDHL_ARATHRecName: Full=NAD(P)H-quinone oxidoreductase subunit L, chloroplastic; AltName: Full=NAD(P)H dehydrogenase subunit L; Short=NDH subunit L; Short=NDH-L; AltName: Full=NADH-plastoquinone oxidoreductase subunit L; AltName: Full=Protein CHLORORESPIRATORY REDUCTION 23; Flags: Precursor	3.99e-71
SCA-6_Chr2v1_06917	Leaf	29.5345	PERX_NICSYRecName: Full=Lignin-forming anionic peroxidase; Flags: Precursor	7.39e-164
SCA-6_Chr2v1_07113	Leaf	32.4483	SNAT2_ORYSJRecName: Full=Serotonin N-acetyltransferase 2, chloroplastic; Short=OsSNAT2; Flags: Precursor	3.71e-64
SCA-6_Chr2v1_07224	Leaf	31.7069	MRS25_ARATHRecName: Full=Magnesium transporter MRS2-5; AltName: Full=Magnesium Transporter 3; Short=AtMGT3	1.02e-153
SCA-6_Chr2v1_07235	Leaf	66.7759	NDHT_ARATHRecName: Full=NAD(P)H-quinone oxidoreductase subunit T, chloroplastic; AltName: Full=DNA J PROTEIN C75; AltName: Full=NAD(P)H dehydrogenase subunit T; Short=NDH subunit T; AltName: Full=NADH-plastoquinone oxidoreductase subunit T; AltName: Full=Protein CHLORORESPIRATORY REDUCTION J; Flags: Precursor	9.15e-111
SCA-6_Chr2v1_07323	Leaf	25.1379	---NA---	NA
SCA-6_Chr2v1_07359	Leaf	31.6724	MET7A_HUMANRecName: Full=Methyltransferase-like protein 7A; AltName: Full=Protein AAM-B; Flags: Precursor	1.5e-33
SCA-6_Chr2v1_07388	Leaf	33.9828	MROQ_STAA3RecName: Full=Membrane-embedded CAAX protease MroQ; Flags: Precursor	0.00041
SCA-6_Chr2v1_07396	Leaf	15.9483	SBH2_ARATHRecName: Full=Sphinganine C4-monooxygenase 2; AltName: Full=Sphingoid C4-hydroxylase 2; AltName: Full=Sphingoid base hydroxylase 2	3.23e-23
SCA-6_Chr2v1_07446	Leaf	35.3621	WHY1_ARATHRecName: Full=Single-stranded DNA-binding protein WHY1, chloroplastic; AltName: Full=Protein PLASTID TRANSCRIPTIONALLY ACTIVE 1; AltName: Full=Protein WHIRLY 1; Short=AtWHY1; Flags: Precursor	1.2e-135
SCA-6_Chr2v1_07498	Leaf	63.6207	---NA---	NA
SCA-6_Chr2v1_07552	Leaf	26.8621	CDI8_ARATHRecName: Full=Cadmium-induced protein AS8	3.5e-52
SCA-6_Chr2v1_07563	Leaf	30.8966	NOG1_MOUSERecName: Full=Nucleolar GTP-binding protein 1; AltName: Full=Chronic renal failure gene protein; AltName: Full=GTP-binding protein NGB	1.51e-30
SCA-6_Chr3v1_07612	Leaf	20.8793	Y5010_ARATHRecName: Full=Uncharacterized protein At5g50100, chloroplastic; Flags: Precursor	1.69e-87
SCA-6_Chr3v1_07654	Leaf	49.1379	---NA---	NA
SCA-6_Chr3v1_07713	Leaf	21.9828	---NA---	NA
SCA-6_Chr3v1_08091	Leaf	37.9138	---NA---	NA
SCA-6_Chr3v1_08211	Leaf	26.569	---NA---	NA
SCA-6_Chr3v1_08250	Leaf	30.7586	---NA---	NA
SCA-6_Chr3v1_08305	Leaf	36.6897	PP122_ARATHRecName: Full=Pentatricopeptide repeat-containing protein At1g74630	0
SCA-6_Chr3v1_08325	Leaf	47.6379	---NA---	NA
SCA-6_Chr3v1_08424	Leaf	36.1897	---NA---	NA
SCA-6_Chr3v1_08470	Leaf	25.6379	ADT4_ARATHRecName: Full=ADP,ATP carrier protein ER-ANT1; AltName: Full=ADP/ATP translocase ER-ANT1; AltName: Full=Endoplasmic reticulum-adenine nucleotide transporter 1; Short=ER-ANT1	1.76e-112
SCA-6_Chr3v1_08562	Leaf	42.0517	C71AP_ARATHRecName: Full=Cytochrome P450 71A25	0
SCA-6_Chr3v1_08707	Leaf	55.069	---NA---	NA
SCA-6_Chr3v1_08796	Leaf	42.6379	SYGM1_ARATHRecName: Full=Glycine--tRNA ligase, mitochondrial 1; AltName: Full=Diadenosine tetraphosphate synthetase; Short=Ap4A synthetase; AltName: Full=Glycyl-tRNA synthetase 1; Short=GlyRS-1; Flags: Precursor	0
SCA-6_Chr3v1_08965	Leaf	18.2759	CRYD_ARATHRecName: Full=Cryptochrome DASH, chloroplastic/mitochondrial; AltName: Full=Cryptochrome-3; Flags: Precursor	4.79e-15
SCA-6_Chr3v1_08966	Leaf	22.1034	LPA2_ARATHRecName: Full=Protein LOW PSII ACCUMULATION 2, chloroplastic; Flags: Precursor	1.88e-59
SCA-6_Chr3v1_09062	Leaf	59.7241	---NA---	NA
SCA-6_Chr3v1_09166	Leaf	27	TIC32_PEARecName: Full=Short-chain dehydrogenase TIC 32, chloroplastic; AltName: Full=Translocon at the inner envelope membrane of chloroplasts 32; Short=PsTIC32	4.9e-177
SCA-6_Chr3v1_09527	Leaf	61.431	D27_ARATHRecName: Full=Beta-carotene isomerase D27, chloroplastic; AltName: Full=Protein DWARF-27 homolog; Short=AtD27; Flags: Precursor	5.61e-50
SCA-6_Chr3v1_09683	Leaf	23.4655	BAM3_ARATHRecName: Full=Beta-amylase 3, chloroplastic; AltName: Full=1,4-alpha-D-glucan maltohydrolase; AltName: Full=Beta-amylase 8; AltName: Full=Chloroplast beta-amylase; Short=CT-BMY; Flags: Precursor	0
SCA-6_Chr3v1_09748	Leaf	23.7069	MO3_ARATHRecName: Full=Monooxygenase 3; Short=AtMO3	7.2e-74
SCA-6_Chr3v1_09949	Leaf	30.8621	YC49L_SYNY3RecName: Full=Ycf49-like protein	1.46e-14
SCA-6_Chr3v1_09980	Leaf	66.3103	PGL1B_ARATHRecName: Full=PGR5-like protein 1B, chloroplastic; AltName: Full=Ferredoxin-plastoquinone reductase 2; Flags: Precursor	1.19e-101
SCA-6_Chr3v1_10182	Leaf	71.9138	PAM71_ARATHRecName: Full=Protein PAM71, chloroplastic; AltName: Full=CA(2+)/H(+) ANTIPORTER 1; AltName: Full=GDT1-like protein 1; AltName: Full=PHOTOSYNTHESIS AFFECTED MUTANT71; Flags: Precursor	3e-108
SCA-6_Chr3v1_10268	Leaf	30.2759	---NA---	NA
SCA-6_Chr3v1_10419	Leaf	15.6897	PHLB_ARATHRecName: Full=Myb family transcription factor PHL11; AltName: Full=Protein PHR1-LIKE 11	9.41e-85
SCA-6_Chr3v1_10458	Leaf	307	CCD4_ARATHRecName: Full=Probable carotenoid cleavage dioxygenase 4, chloroplastic; Short=AtCCD4; AltName: Full=AtNCED4; Flags: Precursor	0
SCA-6_Chr3v1_10513	Leaf	26.1034	POTF_ECOLIRecName: Full=Putrescine-binding periplasmic protein; Flags: Precursor	2.69e-12
SCA-6_Chr4v1_10574	Leaf	23.8793	CFM2_ARATHRecName: Full=CRM-domain containing factor CFM2, chloroplastic; AltName: Full=Protein CRM FAMILY MEMBER 2; Short=AtCFM2; Flags: Precursor	0
SCA-6_Chr4v1_10576	Leaf	39.8276	FTRC_ARATHRecName: Full=Ferredoxin-thioredoxin reductase catalytic chain, chloroplastic; Short=FTR-C; AltName: Full=Ferredoxin-thioredoxin reductase subunit B; Short=FTR-B; Flags: Precursor	1.05e-66
SCA-6_Chr4v1_10590	Leaf	29.569	EM506_ARATHRecName: Full=Ankyrin repeat domain-containing protein EMB506, chloroplastic; AltName: Full=Protein EMBRYO DEFECTIVE 506; Flags: Precursor	8.71e-115
SCA-6_Chr4v1_10722	Leaf	29.4655	---NA---	NA
SCA-6_Chr4v1_10763	Leaf	27.3103	MET7B_HUMANRecName: Full=Methyltransferase-like protein 7B; Flags: Precursor	1.67e-07
SCA-6_Chr4v1_10889	Leaf	22.2414	HTPX2_METMARecName: Full=Protease HtpX homolog 2	1.23e-11
SCA-6_Chr4v1_10992	Leaf	195.948	LIRP1_ARATHRecName: Full=Light-regulated protein 1, chloroplastic; AltName: Full=Protein CCR-LIKE, chloroplastic; Flags: Precursor	3.37e-30
SCA-6_Chr4v1_11003	Leaf	23.6379	CCB1_ARATHRecName: Full=Protein COFACTOR ASSEMBLY OF COMPLEX C SUBUNIT B CCB1, chloroplastic; Flags: Precursor	1.92e-114
SCA-6_Chr4v1_11069	Leaf	31.569	WTR16_ARATHRecName: Full=WAT1-related protein At3g02690, chloroplastic; Flags: Precursor	1.77e-164
SCA-6_Chr4v1_11102	Leaf	22.2414	HTPX2_METMARecName: Full=Protease HtpX homolog 2	1.23e-11
SCA-6_Chr4v1_11201	Leaf	195.948	LIRP1_ARATHRecName: Full=Light-regulated protein 1, chloroplastic; AltName: Full=Protein CCR-LIKE, chloroplastic; Flags: Precursor	3.37e-30
SCA-6_Chr4v1_11212	Leaf	23.6379	CCB1_ARATHRecName: Full=Protein COFACTOR ASSEMBLY OF COMPLEX C SUBUNIT B CCB1, chloroplastic; Flags: Precursor	1.92e-114
SCA-6_Chr4v1_11277	Leaf	31.569	WTR16_ARATHRecName: Full=WAT1-related protein At3g02690, chloroplastic; Flags: Precursor	1.77e-164
SCA-6_Chr4v1_11772	Leaf	22.1207	RAD4_ARATHRecName: Full=DNA repair protein RAD4	0
SCA-6_Chr4v1_11924	Leaf	34.4828	LRL21_ARATHRecName: Full=LEAF RUST 10 DISEASE-RESISTANCE LOCUS RECEPTOR-LIKE PROTEIN KINASE-like 2.1; AltName: Full=Probable receptor-like serine/threonine-protein kinase LRK10L-2.1; Flags: Precursor	9.55e-142
SCA-6_Chr4v1_11991	Leaf	33.4138	RBL9_ARATHRecName: Full=RHOMBOID-like protein 9, chloroplastic; Short=AtRBL9; Flags: Precursor	5.76e-67
SCA-6_Chr4v1_12094	Leaf	30.8103	Y5374_ARATHRecName: Full=Probable LRR receptor-like serine/threonine-protein kinase At5g37450; Flags: Precursor	0
SCA-6_Chr4v1_12273	Leaf	33.2414	IM30_PEARecName: Full=Membrane-associated 30 kDa protein, chloroplastic; Short=M30; Flags: Precursor	5.82e-166
SCA-6_Chr4v1_12485	Leaf	29.8621	PDS_SOYBNRecName: Full=15-cis-phytoene desaturase, chloroplastic/chromoplastic; AltName: Full=Phytoene dehydrogenase; AltName: Full=Phytoene desaturase; Flags: Precursor	1.49e-101
SCA-6_Chr4v1_12627	Leaf	29.5517	PTAC5_ARATHRecName: Full=Protein disulfide isomerase pTAC5, chloroplastic; AltName: Full=Protein PLASTID TRANSCRIPTIONALLY ACTIVE 5; Short=pTAC5; Flags: Precursor	4.7e-139
SCA-6_Chr4v1_12730	Leaf	18.1207	HCAR_ARATHRecName: Full=7-hydroxymethyl chlorophyll a reductase, chloroplastic; Flags: Precursor	8.89e-158
SCA-6_Chr4v1_12737	Leaf	27.9483	AB12I_ARATHRecName: Full=Protein ABCI12, chloroplastic; AltName: Full=ABC transporter I family member 12; Short=ABC transporter ABCI.12; Short=AtABCI12; Flags: Precursor	1.86e-170
SCA-6_Chr4v1_12922	Leaf	23.5345	CLH2_ARATHRecName: Full=Chlorophyllase-2, chloroplastic; Short=AtCLH2; AltName: Full=Chlorophyll-chlorophyllido hydrolase 2; Short=Chlase 2; Flags: Precursor	9.48e-136
SCA-6_Chr4v1_13071	Leaf	22.6897	ACCH1_ARATHRecName: Full=1-aminocyclopropane-1-carboxylate oxidase homolog 1	1.84e-152
SCA-6_Chr4v1_13129	Leaf	32.9138	PAP6_ARATHRecName: Full=Plastid-lipid-associated protein 6, chloroplastic; AltName: Full=Fibrillin-4; AltName: Full=Fibrillin-6; AltName: Full=Harpin-binding protein 1; Short=HrBP1; AltName: Full=Plastoglobulin 30.4; Short=AtPGL30.4; Flags: Precursor	9.1e-105
SCA-6_Chr4v1_13172	Leaf	28.3621	ROC1_SPIOLRecName: Full=28 kDa ribonucleoprotein, chloroplastic; Short=28RNP	5.1e-49
SCA-6_Chr4v1_13183	Leaf	39.431	GATB_RICCORecName: Full=Glutamyl-tRNA(Gln) amidotransferase subunit B, chloroplastic/mitochondrial; Short=Glu-AdT subunit B	0
SCA-6_Chr4v1_13250	Leaf	27.4483	Y4554_ARATHRecName: Full=Uncharacterized protein At4g15545	4.5e-142
SCA-6_Chr5v1_13867	Leaf	45.6207	---NA---	NA
SCA-6_Chr5v1_14012	Leaf	25.5517	RNR1_ARATHRecName: Full=Ribonuclease II, chloroplastic/mitochondrial; Short=AtmtRNaseII; Short=RNase II; AltName: Full=Protein EMBRYO DEFECTIVE 2730; AltName: Full=Ribonucleotide reductase 1; Flags: Precursor	0
SCA-6_Chr5v1_14195	Leaf	13.6552	HST_TOBACRecName: Full=Shikimate O-hydroxycinnamoyltransferase; AltName: Full=Hydroxycinnamoyl transferase; AltName: Full=Hydroxycinnamoyl-Coenzyme A shikimate/quinate hydroxycinnamoyltransferase	1.34e-139
SCA-6_Chr5v1_14344	Leaf	25.431	FK164_ARATHRecName: Full=Peptidyl-prolyl cis-trans isomerase FKBP16-4, chloroplastic; Short=PPIase FKBP16-4; AltName: Full=FK506-binding protein 16-4; Short=AtFKBP16-4; AltName: Full=Immunophilin FKBP16-4; AltName: Full=Rotamase; Flags: Precursor	1.21e-104
SCA-6_Chr5v1_14471	Leaf	24.1034	HBPL1_ARATHRecName: Full=Heme-binding-like protein At3g10130, chloroplastic; Flags: Precursor	1.23e-130
SCA-6_Chr5v1_14538	Leaf	27.7931	PCP_PONABRecName: Full=Lysosomal Pro-X carboxypeptidase; AltName: Full=Proline carboxypeptidase; AltName: Full=Prolylcarboxypeptidase; Short=PRCP; Flags: Precursor	9.28e-134
SCA-6_Chr5v1_14675	Leaf	36.6034	PGP1B_ARATHRecName: Full=Phosphoglycolate phosphatase 1B, chloroplastic; Flags: Precursor	3.01e-159
SCA-6_Chr5v1_14956	Leaf	41.4655	PRFB3_ARATHRecName: Full=Peptide chain release factor PrfB3, chloroplastic; Short=AtPrfB3; Flags: Precursor	3.54e-161
SCA-6_Chr5v1_15260	Leaf	57.3793	---NA---	NA
SCA-6_Chr5v1_15268	Leaf	22.3966	---NA---	NA
SCA-6_Chr5v1_15315	Leaf	28.9138	TRXB3_ARATHRecName: Full=NADPH-dependent thioredoxin reductase 3; Short=NTR3; AltName: Full=NADPH-dependent thioredoxin reductase C; Short=ANTR-C; Short=AtNTRC; Flags: Precursor	0
SCA-6_Chr5v1_15368	Leaf	32.8793	CB7_ARATHRecName: Full=Chlorophyll a-b binding protein 7, chloroplastic; AltName: Full=Light-harvesting chlorophyll B-binding protein 7; Short=AtLHCB7; Short=Lhcb7; Flags: Precursor	4.21e-25
SCA-6_Chr5v1_15489	Leaf	39.0345	---NA---	NA
SCA-6_Chr5v1_15552	Leaf	96.9828	---NA---	NA
SCA-6_Chr5v1_15556	Leaf	46.431	---NA---	NA
SCA-6_Chr5v1_15561	Leaf	24.5517	PP241_ARATHRecName: Full=Pentatricopeptide repeat-containing protein At3g18110, chloroplastic; AltName: Full=Protein EMBRYO DEFECTIVE 1270; Flags: Precursor	0
SCA-6_Chr5v1_15579	Leaf	24.5517	PP241_ARATHRecName: Full=Pentatricopeptide repeat-containing protein At3g18110, chloroplastic; AltName: Full=Protein EMBRYO DEFECTIVE 1270; Flags: Precursor	0
SCA-6_Chr5v1_15655	Leaf	47.6724	C89A9_ARATHRecName: Full=Cytochrome P450 89A9	1.36e-66
SCA-6_Chr5v1_15657	Leaf	47.6897	C89A2_ARATHRecName: Full=Cytochrome P450 89A2; AltName: Full=ATH 6-1; AltName: Full=CYPLXXXIX	2.13e-64
SCA-6_Chr5v1_16019	Leaf	26.3966	CSLE6_ORYSJRecName: Full=Cellulose synthase-like protein E6; AltName: Full=OsCslE6	0
SCA-6_Chr5v1_16213	Leaf	33.3621	---NA---	NA
SCA-6_Chr5v1_16247	Leaf	25.1724	PP341_ARATHRecName: Full=Pentatricopeptide repeat-containing protein At4g30700; AltName: Full=Protein DYW9	0
SCA-6_Chr5v1_16314	Leaf	60.8621	PRP2_SOLLCRecName: Full=Pathogenesis-related protein P2; Flags: Precursor	2.06e-41
SCA-6_Chr5v1_16374	Leaf	82.1552	---NA---	NA
SCA-6_Chr5v1_16379	Leaf	42.3276	RUBR_SYNY3RecName: Full=Rubredoxin; Short=Rd	3.81e-24
SCA-6_Chr5v1_16412	Leaf	49.9483	---NA---	NA
SCA-6_Chr5v1_16460	Leaf	34.3103	---NA---	NA
SCA-6_Chr5v1_16630	Leaf	24.6897	Y572_METJARecName: Full=Uncharacterized protein MJ0572	0.000169
SCA-6_Chr5v1_16688	Leaf	42.1207	S40A3_ARATHRecName: Full=Solute carrier family 40 member 3, chloroplastic; AltName: Full=Ferroportin-3; AltName: Full=Iron-regulated transporter 3; Short=AtIREG3; AltName: Full=Protein MULTIPLE ANTIBIOTIC RESISTANCE 1; Flags: Precursor	0
SCA-6_Chr5v1_16691	Leaf	30.4655	SOQ1_ARATHRecName: Full=Protein SUPPRESSOR OF QUENCHING 1, chloroplastic; Flags: Precursor	4.08e-123
SCA-6_Chr5v1_16692	Leaf	30.2069	SOQ1_ARATHRecName: Full=Protein SUPPRESSOR OF QUENCHING 1, chloroplastic; Flags: Precursor	0
SCA-6_Chr6v1_16793	Leaf	51.3103	---NA---	NA
SCA-6_Chr6v1_17019	Leaf	27.6207	SKOR_ARATHRecName: Full=Potassium channel SKOR; AltName: Full=Stelar K(+) outward rectifying channel	0
SCA-6_Chr6v1_17093	Leaf	59.7759	OLEB_XANCPRecName: Full=Cis-3-alkyl-4-alkyloxetan-2-one decarboxylase	1.65e-15
SCA-6_Chr6v1_17253	Leaf	24.1207	---NA---	NA
SCA-6_Chr6v1_17292	Leaf	62.7586	PUB52_ARATHRecName: Full=U-box domain-containing protein 52; AltName: Full=Plant U-box protein 52; Includes: RecName: Full=E3 ubiquitin ligase; AltName: Full=RING-type E3 ubiquitin transferase; Includes: RecName: Full=Serine/threonine-protein kinase	5.49e-140
SCA-6_Chr6v1_17832	Leaf	60.7586	MRNC_SYNY3RecName: Full=Mini-ribonuclease 3; Short=Mini-3; Short=Mini-RNase 3; AltName: Full=Mini-RNase III; Short=Mini-III	7.24e-10
SCA-6_Chr6v1_18040	Leaf	31.5517	RCA_SOLPNRecName: Full=Ribulose bisphosphate carboxylase/oxygenase activase, chloroplastic; Short=RA; Short=RuBisCO activase; Flags: Precursor	4.58e-74
SCA-6_Chr6v1_18112	Leaf	22.9828	---NA---	NA
SCA-6_Chr6v1_18219	Leaf	50.9828	YCF23_PORPURecName: Full=Uncharacterized protein ycf23	8.05e-60
SCA-6_Chr6v1_18251	Leaf	27.569	CTPA1_ARATHRecName: Full=Carboxyl-terminal-processing peptidase 1, chloroplastic; AltName: Full=D1 C-terminal processing protease 1; AltName: Full=Photosystem II D1 protein processing peptidase 1; Flags: Precursor	0
SCA-6_Chr6v1_18551	Leaf	21.931	CA1P_ARATHRecName: Full=Probable 2-carboxy-D-arabinitol-1-phosphatase; Flags: Precursor	1.2e-55
SCA-6_Chr6v1_18662	Leaf	29.3966	DYL1_HELCRRecName: Full=Dynein light chain LC6, flagellar outer arm	2.5e-21
SCA-6_Chr6v1_18861	Leaf	46.3276	---NA---	NA
SCA-6_Chr6v1_19005	Leaf	29.3793	FRS10_ARATHRecName: Full= FAR1-RELATED SEQUENCE 10	0
SCA-6_Chr7v1_19298	Leaf	25.1207	MTEF9_ARATHRecName: Full=Transcription termination factor MTERF9, chloroplastic; AltName: Full=Mitochondrial transcription termination factor 9; AltName: Full=Protein TWIRT1; Flags: Precursor	0
SCA-6_Chr7v1_19407	Leaf	31.1034	---NA---	NA
SCA-6_Chr7v1_19626	Leaf	34.6034	PNSL3_ARATHRecName: Full=Photosynthetic NDH subunit of lumenal location 3, chloroplastic; AltName: Full=PsbQ-like protein 2; Flags: Precursor	1.16e-98
SCA-6_Chr7v1_19734	Leaf	27.1034	CARP1_ARATHRecName: Full=Calcium-binding protein KRP1; AltName: Full=KIC-related protein 1	8.4e-38
SCA-6_Chr7v1_19753	Leaf	25.5862	DYL1_HELCRRecName: Full=Dynein light chain LC6, flagellar outer arm	2.44e-29
SCA-6_Chr7v1_19976	Leaf	30.6552	RR20_ARATHRecName: Full=30S ribosomal protein S20, chloroplastic; Flags: Precursor	8.46e-67
SCA-6_Chr7v1_20411	Leaf	78.2759	MSRB1_ARATHRecName: Full=Peptide methionine sulfoxide reductase B1, chloroplastic; Short=AtMSRB1; AltName: Full=Peptide-methionine (R)-S-oxide reductase; Flags: Precursor	2.95e-90
SCA-6_Chr7v1_20458	Leaf	37.2069	PP131_ARATHRecName: Full=Pentatricopeptide repeat-containing protein At1g79080, chloroplastic; Flags: Precursor	0
SCA-6_Chr7v1_20701	Leaf	31.0862	---NA---	NA
SCA-6_Chr8v1_20975	Leaf	32.8621	C82A3_SOYBNRecName: Full=Cytochrome P450 82A3; AltName: Full=Cytochrome P450 CP6	9.9e-27
SCA-6_Chr8v1_21113	Leaf	67.5172	LON2_MYXXARecName: Full=Lon protease 2; AltName: Full=ATP-dependent protease La 2	8.12e-14
SCA-6_Chr8v1_21266	Leaf	34.7931	HMGB9_ARATHRecName: Full=High mobility group B protein 9; AltName: Full=Nucleosome/chromatin assembly factor group D 09; Short=Nucleosome/chromatin assembly factor group D 9; AltName: Full=Protein NUCLEAR FUSION DEFECTIVE 9	5.82e-130
SCA-6_Chr8v1_21267	Leaf	24.931	---NA---	NA
SCA-6_Chr8v1_21309	Leaf	38.7759	---NA---	NA
SCA-6_Chr8v1_21698	Leaf	51.9483	PPD3_ARATHRecName: Full=PsbP domain-containing protein 3, chloroplastic; AltName: Full=OEC23-like protein 2; Flags: Precursor	1.49e-89
SCA-6_Chr8v1_21716	Leaf	25.3793	ISOA3_ARATHRecName: Full=Isoamylase 3, chloroplastic; Short=AtISA3; Flags: Precursor	0
SCA-6_Chr8v1_21727	Leaf	36.7241	SYSM_ARATHRecName: Full=Serine--tRNA ligase, chloroplastic/mitochondrial; AltName: Full=AtSRS; AltName: Full=Protein OVULE ABORTION 7; AltName: Full=Seryl-tRNA synthetase; Short=SerRS; AltName: Full=Seryl-tRNA(Ser/Sec) synthetase; Flags: Precursor	0
SCA-6_Chr8v1_21907	Leaf	30.1034	TFB4_ARATHRecName: Full=General transcription and DNA repair factor IIH subunit TFB4; Short=AtTFB4; Short=TFIIH subunit TFB4; AltName: Full=RNA polymerase II transcription factor B subunit 4	6.9e-156
SCA-6_Chr8v1_21989	Leaf	27.4828	NADK2_ARATHRecName: Full=NAD kinase 2, chloroplastic; Short=AtNADK-2; Flags: Precursor	0
SCA-6_Chr8v1_22094	Leaf	33.6207	PPD4_ARATHRecName: Full=PsbP domain-containing protein 4, chloroplastic; AltName: Full=OEC23-like protein 5; Flags: Precursor	3.56e-123
SCA-6_Chr8v1_22367	Leaf	23	---NA---	NA
SCA-6_Chr8v1_22477	Leaf	24.3103	---NA---	NA
SCA-6_Chr8v1_22502	Leaf	25.6897	PTR9_ARATHRecName: Full=Protein NRT1/ PTR FAMILY 5.10; Short=AtNPF5.10	4.82e-43
SCA-6_Chr8v1_22548	Leaf	43.2759	Y1181_ARATHRecName: Full=Uncharacterized aarF domain-containing protein kinase At1g71810, chloroplastic; Flags: Precursor	0
SCA-6_Chr8v1_22554	Leaf	34.9138	GRCR2_DROMERecName: Full=Glutaredoxin domain-containing cysteine-rich protein CG12206	6.13e-05
SCA-6_Chr8v1_22603	Leaf	34.9138	PYG7_ARATHRecName: Full=Tetratricopeptide repeat domain-containing protein PYG7, chloroplastic; AltName: Full=Protein PALE YELLOW GREEN 7; Flags: Precursor	2.48e-116
SCA-6_Chr9v1_22981	Leaf	23.3966	RD22_ARATHRecName: Full=BURP domain protein RD22; AltName: Full=Dehydration-responsive protein RD22; Flags: Precursor	5.09e-58
SCA-6_Chr9v1_22994	Leaf	28.6724	PP397_ARATHRecName: Full=Pentatricopeptide repeat-containing protein At5g25630	0
SCA-6_Chr9v1_23269	Leaf	26.4828	---NA---	NA
SCA-6_Chr9v1_23342	Leaf	24.5	PRK3_ARATHRecName: Full=Pollen receptor-like kinase 3; Short=AtPRK3; Flags: Precursor	0
SCA-6_Chr9v1_23454	Leaf	178.345	---NA---	NA
SCA-6_Chr9v1_23514	Leaf	31.3103	MENG_BACC1RecName: Full=Demethylmenaquinone methyltransferase	3.01e-05
SCA-6_Chr9v1_23990	Leaf	21.8276	---NA---	NA
SCA-6_Chr9v1_24116	Leaf	35.8448	RPOT3_ARATHRecName: Full=DNA-directed RNA polymerase 3, chloroplastic; AltName: Full=Protein SCABRA 3; Flags: Precursor	0
SCA-6_Chr9v1_24129	Leaf	77.8103	---NA---	NA
SCA-6_Chr9v1_24180	Leaf	34.069	---NA---	NA
SCA-6_Chr9v1_24311	Leaf	48.069	NIFU3_ARATHRecName: Full=NifU-like protein 3, chloroplastic; Short=AtCNfu3; Short=AtCnfU-IVa; Flags: Precursor	1.67e-28
SCA-6_Chr9v1_24352	Leaf	41.3448	---NA---	NA
SCA-6_Chr9v1_24534	Leaf	23.6034	DEH1_MORSBRecName: Full=Haloacetate dehalogenase H-1	1.14e-08
SCA-6_Chr9v1_24765	Leaf	19.3793	PP379_ARATHRecName: Full=Pentatricopeptide repeat-containing protein At5g13770, chloroplastic; Flags: Precursor	3.59e-180
SCA-6_Chr9v1_24824	Leaf	28.9483	FB118_ARATHRecName: Full=F-box protein At2g26850	8.74e-25
SCA-6_Chr9v1_25187	Leaf	54.1897	RSP5_CHLRERecName: Full=Flagellar radial spoke protein 5	2.74e-20
SCA-6_Chr9v1_25219	Leaf	17.7241	CA1P_WHEATRecName: Full=2-carboxy-D-arabinitol-1-phosphatase; Flags: Precursor	9.61e-42
SCA-6_Chr9v1_25327	Leaf	124.724	DDPS2_ARATHRecName: Full=Dehydrodolichyl diphosphate synthase 2; Short=Dedol-PP synthase 2	2.19e-130
SCA-6_Chr9v1_25433	Leaf	19.3793	PP379_ARATHRecName: Full=Pentatricopeptide repeat-containing protein At5g13770, chloroplastic; Flags: Precursor	3.59e-180
SCA-6_Chr9v1_25476	Leaf	23.3276	GRS14_ARATHRecName: Full=Monothiol glutaredoxin-S14, chloroplastic; Short=AtGRXcp; Short=AtGrxS14; AltName: Full=CAX-interacting protein 1; Short=CXIP1; Flags: Precursor	8.96e-65
SCA-6_Chr9v1_25822	Leaf	54.1897	RSP5_CHLRERecName: Full=Flagellar radial spoke protein 5	2.74e-20
SCA-6_Chr9v1_25853	Leaf	17.7241	CA1P_WHEATRecName: Full=2-carboxy-D-arabinitol-1-phosphatase; Flags: Precursor	9.61e-42
SCA-6_Chr9v1_25962	Leaf	124.707	DDPS2_ARATHRecName: Full=Dehydrodolichyl diphosphate synthase 2; Short=Dedol-PP synthase 2	2.19e-130
SCA-6_Chr9v1_26088	Leaf	37.069	PTA16_ARATHRecName: Full=Protein PLASTID TRANSCRIPTIONALLY ACTIVE 16, chloroplastic; Short=pTAC16; Flags: Precursor	0
SCA-6_Chr1v1_00469	Leaf	11.6034	SABP2_TOBACRecName: Full=Salicylic acid-binding protein 2; Short=NtSABP2; AltName: Full=Methyl salicylate esterase	1.97e-112
SCA-6_Chr1v1_01346	Leaf	31.6034	---NA---	NA
SCA-6_Chr1v1_01518	Leaf	26.2586	HSPC4_RICFERecName: Full=Small heat shock protein C4	2.1e-08
SCA-6_Chr1v1_01583	Leaf	28.8966	---NA---	NA
SCA-6_Chr1v1_01599	Leaf	26.5172	PP287_ARATHRecName: Full=Pentatricopeptide repeat-containing protein At3g59040	1.42e-86
SCA-6_Chr1v1_01714	Leaf	17.6724	CSLH1_ORYSJRecName: Full=Cellulose synthase-like protein H1; AltName: Full=OsCslH1	0
SCA-6_Chr1v1_01720	Leaf	17.7931	U71K2_PYRCORecName: Full=UDP-glycosyltransferase 71K2; AltName: Full=UDP-glucose:chalcone 2'-O-glucosyltransferase; AltName: Full=UDP-glucose:flavonol 2'-O-glucosyltransferase	1.85e-16
SCA-6_Chr1v1_02143	Leaf	20.2931	PP424_ARATHRecName: Full=Pentatricopeptide repeat-containing protein At5g48730, chloroplastic; Flags: Precursor	1.56e-121
SCA-6_Chr1v1_02214	Leaf	22.6724	---NA---	NA
SCA-6_Chr1v1_02889	Leaf	25.1724	MHX_ARAHHRecName: Full=Magnesium/proton exchanger; AltName: Full=Mg(2+)/H(+) exchanger; Short=AhMHX; AltName: Full=Zinc/proton exchanger; AltName: Full=Zn(2+)/H(+) exchanger	0
SCA-6_Chr1v1_03019	Leaf	22.5862	D27_ARATHRecName: Full=Beta-carotene isomerase D27, chloroplastic; AltName: Full=Protein DWARF-27 homolog; Short=AtD27; Flags: Precursor	3.52e-29
SCA-6_Chr1v1_03246	Leaf	17.5517	WDR44_XENLARecName: Full=WD repeat-containing protein 44	6.6e-55
SCA-6_Chr1v1_03407	Leaf	11.5	---NA---	NA
SCA-6_Chr10v1_26968	Leaf	28.8103	SYMM_ARATHRecName: Full=Methionine--tRNA ligase, chloroplastic/mitochondrial; AltName: Full=Methionyl-tRNA synthetase; Short=AtcpMetRS; Short=MetRS; AltName: Full=Protein OVULE ABORTION 1; Flags: Precursor	0
SCA-6_Chr10v1_27305	Leaf	16.6379	SVR1_ARATHRecName: Full=Putative ribosomal large subunit pseudouridine synthase SVR1, chloroplastic; AltName: Full=Protein PIGMENT DEFECTIVE 328; AltName: Full=Protein SUPPRESSOR OF VARIEGATION 1; Flags: Precursor	7.1e-162
SCA-6_Chr10v1_28271	Leaf	20.6897	AB1K3_ARATHRecName: Full=Protein ACTIVITY OF BC1 COMPLEX KINASE 3, chloroplastic; Short=ABC1-LIKE KINASE 3; AltName: Full=Protein REPRESSOR OF BDR1; Flags: Precursor	0
SCA-6_Chr2v1_04159	Leaf	16.6897	---NA---	NA
SCA-6_Chr2v1_04542	Leaf	22	---NA---	NA
SCA-6_Chr2v1_04743	Leaf	18.7241	---NA---	NA
SCA-6_Chr2v1_04971	Leaf	15.9483	PAB_ARATHRecName: Full=Protein IN CHLOROPLAST ATPASE BIOGENESIS, chloroplastic; Flags: Precursor	2.83e-124
SCA-6_Chr2v1_05012	Leaf	24.3621	PUS4_ARATHRecName: Full=RNA pseudouridine synthase 4, mitochondrial; AltName: Full=RNA pseudouridylate synthase 4; AltName: Full=RNA-uridine isomerase 4; Flags: Precursor	9.46e-164
SCA-6_Chr2v1_05543	Leaf	34.4828	DJC76_ARATHRecName: Full=Chaperone protein dnaJ C76, chloroplastic; Short=atDjC76; AltName: Full=AtDjC17; AltName: Full=AtJ17; Flags: Precursor	0
SCA-6_Chr2v1_06397	Leaf	18.3793	SAMH1_DICDIRecName: Full=Deoxynucleoside triphosphate triphosphohydrolase SAMHD1 homolog; Short=dNTPase	4.03e-80
SCA-6_Chr2v1_06504	Leaf	18.3793	SAMH1_DICDIRecName: Full=Deoxynucleoside triphosphate triphosphohydrolase SAMHD1 homolog; Short=dNTPase	4.03e-80
SCA-6_Chr2v1_06631	Leaf	12.8103	---NA---	NA
SCA-6_Chr2v1_07258	Leaf	14.1897	PHSL2_SOLTURecName: Full=Alpha-1,4 glucan phosphorylase L-2 isozyme, chloroplastic/amyloplastic; AltName: Full=Starch phosphorylase L-2; Flags: Precursor	0
SCA-6_Chr3v1_07668	Leaf	21.8103	Y5600_ARATHRecName: Full=BTB/POZ domain-containing protein At5g60050	8.32e-58
SCA-6_Chr3v1_07823	Leaf	13.0345	CCR4C_ARATHRecName: Full=Carbon catabolite repressor protein 4 homolog 3; Short=CCR4 homolog 3	1.5e-166
SCA-6_Chr3v1_07859	Leaf	13	HIP26_ARATHRecName: Full=Heavy metal-associated isoprenylated plant protein 26; Short=AtHIP26; Short=AtHIPP26; AltName: Full=Farnesylated protein 6; Short=AtFP6; Flags: Precursor	6.8e-07
SCA-6_Chr3v1_08644	Leaf	21.1034	PTA10_ARATHRecName: Full=Protein PLASTID TRANSCRIPTIONALLY ACTIVE 10; Short=pTAC10; AltName: Full=Plastid-encoded RNA polymerase-associated protein 3; Short=PEP-associated protein 3; AltName: Full=Protein PIGMENT DEFECTIVE 312; Flags: Precursor	0
SCA-6_Chr3v1_08666	Leaf	32.7931	RNJ_ARATHRecName: Full=Ribonuclease J; Short=RNase J; AltName: Full=Protein EMBRYO DEFECTIVE 2746; Flags: Precursor	0
SCA-6_Chr3v1_09079	Leaf	17.9655	DAPB3_ARATHRecName: Full=Dihydrodipicolinate reductase-like protein CRR1, chloroplastic; AltName: Full=4-hydroxy-tetrahydrodipicolinate reductase 3; Short=HTPA reductase 3; AltName: Full=Protein CHLORORESPIRATORY REDUCTION 1; Flags: Precursor	5.03e-172
SCA-6_Chr3v1_09214	Leaf	22.7931	PAM68_ARATHRecName: Full=Protein PAM68, chloroplastic; AltName: Full=PHOTOSYNTHESIS AFFECTED MUTANT 68; Flags: Precursor	8.17e-37
SCA-6_Chr4v1_10930	Leaf	19.1724	LVR_LEIAQRecName: Full=Levodione reductase; AltName: Full=(6R)-2,2,6-trimethyl-1,4-cyclohexanedione reductase	1.41e-17
SCA-6_Chr4v1_11139	Leaf	19.1724	LVR_LEIAQRecName: Full=Levodione reductase; AltName: Full=(6R)-2,2,6-trimethyl-1,4-cyclohexanedione reductase	1.41e-17
SCA-6_Chr4v1_12731	Leaf	22.1724	HCAR_ARATHRecName: Full=7-hydroxymethyl chlorophyll a reductase, chloroplastic; Flags: Precursor	1.59e-89
SCA-6_Chr4v1_12950	Leaf	27.1897	IN37_SPIOLRecName: Full=2-methyl-6-phytyl-1,4-hydroquinone methyltransferase, chloroplastic; AltName: Full=37 kDa inner envelope membrane protein; Short=E37; AltName: Full=MPBQ/MSBQ methyltransferase; Flags: Precursor	0
SCA-6_Chr4v1_13322	Leaf	17.8966	OBGC_ARATHRecName: Full=GTP-binding protein OBGC, chloroplastic; Short=AtOBGC; AltName: Full=GTP-binding protein OBG-like; Short=AtOBGL; AltName: Full=Protein CHLOROPLASTIC SAR1; Short=CPSAR1; AltName: Full=Protein EMBRYO DEFECTIVE 269; AltName: Full=Protein EMBRYO DEFECTIVE 3138; Flags: Precursor	0
SCA-6_Chr5v1_14142	Leaf	16.3103	PP361_ARATHRecName: Full=Pentatricopeptide repeat-containing protein At5g02830, chloroplastic; Flags: Precursor	0
SCA-6_Chr5v1_16166	Leaf	23.3103	---NA---	NA
SCA-6_Chr5v1_16366	Leaf	15.9138	---NA---	NA
SCA-6_Chr5v1_16618	Leaf	22.8621	---NA---	NA
SCA-6_Chr5v1_16735	Leaf	19.8276	PDR3_TOBACRecName: Full=Pleiotropic drug resistance protein 3; AltName: Full=NtPDR3	0
SCA-6_Chr6v1_18142	Leaf	15.069	SPS3_ARATHRecName: Full=Solanesyl diphosphate synthase 3, chloroplastic/mitochondrial; AltName: Full=All-trans-nonaprenyl-diphosphate synthase 3 (geranylgeranyl-diphosphate specific); AltName: Full=Geranyl diphosphate synthase 1; AltName: Full=Trans-type polyprenyl pyrophosphate synthase; Short=AtPPPS; Flags: Precursor	4.35e-168
SCA-6_Chr7v1_19847	Leaf	29.1207	Y1141_ARATHRecName: Full=G-type lectin S-receptor-like serine/threonine-protein kinase At1g11410; Flags: Precursor	1.79e-21
SCA-6_Chr7v1_20016	Leaf	22.9483	---NA---	NA
SCA-6_Chr8v1_21116	Leaf	21	OBGC2_ORYSJRecName: Full=Probable GTP-binding protein OBGC2	0
SCA-6_Chr8v1_21857	Leaf	26.2069	---NA---	NA
SCA-6_Chr9v1_22989	Leaf	31.0345	Y2287_ARATHRecName: Full=GTP-binding protein At2g22870; AltName: Full=Protein EMBRYO DEFECTIVE 2001	3.9e-104
SCA-6_Chr9v1_23700	Leaf	14.6724	HSFC1_ARATHRecName: Full=Heat stress transcription factor C-1; Short=AtHsfC1; AltName: Full=AtHsf-08	9.78e-96
SCA-6_Chr9v1_23901	Leaf	27.9828	CML5_ARATHRecName: Full=Calmodulin-like protein 5; AltName: Full=Protein MULTICOPY SUPPRESSORS OF SNF4 DEFICIENCY IN YEAST 3	2.48e-46
SCA-6_Chr9v1_23993	Leaf	24.9138	PTA14_ARATHRecName: Full=Protein PLASTID TRANSCRIPTIONALLY ACTIVE 14; Short=pTAC14; AltName: Full=Plastid-encoded RNA polymerase-associated protein 7; Short=PEP-associated protein 7; Flags: Precursor	0
SCA-6_Chr9v1_24014	Leaf	20.0862	---NA---	NA
SCA-6_Chr9v1_24062	Leaf	21.9828	---NA---	NA
SCA-6_Chr9v1_24281	Leaf	27.4483	HPT1_ARATHRecName: Full=Homogentisate phytyltransferase 1, chloroplastic; Short=AtHPT1; AltName: Full=Tocopherol polyprenyltransferase 1; AltName: Full=Vitamin E pathway gene 2-1 protein; Short=AtVTE2-1; Flags: Precursor	6.58e-179
SCA-6_Chr1v1_00669	Leaf	15.2069	SCL32_ARATHRecName: Full=Scarecrow-like protein 32; Short=AtSCL32; AltName: Full=GRAS family protein 18; Short=AtGRAS-18	2.06e-160
SCA-6_Chr1v1_01940	Leaf	16.5517	SMD1B_ARATHRecName: Full=Small nuclear ribonucleoprotein SmD1b; Short=AtSmD1-b	2.95e-50
SCA-6_Chr1v1_02045	Leaf	12.1034	FIMB2_ARATHRecName: Full=Fimbrin-2; Short=AtFIM2; AltName: Full=Fimbrin2	0
SCA-6_Chr1v1_02179	Leaf	25.1207	---NA---	NA
SCA-6_Chr1v1_02329	Leaf	10.8793	3)-beta-glucan endohydrolase; Short=(1-	4.39e-51
SCA-6_Chr1v1_02464	Leaf	16.9828	SETH3_ARATHRecName: Full=Probable arabinose 5-phosphate isomerase; Short=API; AltName: Full=CBS domain-containing protein CBSSIS1	0
SCA-6_Chr1v1_02688	Leaf	12.3621	FAF2_ARATHRecName: Full=Protein FANTASTIC FOUR 2	1.49e-33
SCA-6_Chr10v1_27086	Leaf	12.3448	KCS19_ARATHRecName: Full=3-ketoacyl-CoA synthase 19; Short=KCS-19; AltName: Full=Very long-chain fatty acid condensing enzyme 19; Short=VLCFA condensing enzyme 19	0
SCA-6_Chr10v1_27328	Leaf	8.81034	SAT_CATRORecName: Full=Stemmadenine O-acetyltransferase; Short=CrSAT	1.42e-65
SCA-6_Chr10v1_27918	Leaf	12.2931	BUBR1_ARATHRecName: Full=Mitotic spindle checkpoint protein BUBR1; AltName: Full=BUB1-related protein 1	1.94e-168
SCA-6_Chr10v1_27999	Leaf	10.5862	ANKR7_MACFARecName: Full=Ankyrin repeat domain-containing protein 7	1.36e-06
SCA-6_Chr2v1_04888	Leaf	21.8276	---NA---	NA
SCA-6_Chr2v1_05454	Leaf	23.9828	MTEF6_ARATHRecName: Full=Transcription termination factor MTERF6, chloroplastic/mitochondrial; AltName: Full=Mitochondrial transcription termination factor 6; AltName: Full=Protein PIGMENT DEFECTIVE 191; Flags: Precursor	1.08e-169
SCA-6_Chr2v1_05497	Leaf	16.7759	HMGB7_ARATHRecName: Full=High mobility group B protein 7; AltName: Full=Nucleosome/chromatin assembly factor group D 07; Short=Nucleosome/chromatin assembly factor group D 7; AltName: Full=Protein NUCLEAR FUSION DEFECTIVE 7	4.07e-58
SCA-6_Chr2v1_05702	Leaf	19.8621	---NA---	NA
SCA-6_Chr2v1_06879	Leaf	15.4483	NU155_ARATHRecName: Full=Nuclear pore complex protein NUP155; AltName: Full=Nucleoporin 155	1.16e-119
SCA-6_Chr2v1_07380	Leaf	16.7931	ZHD11_ARATHRecName: Full=Zinc-finger homeodomain protein 11; Short=AtZHD11; AltName: Full=Transcription factor HB29; Short=AtHB-29; AltName: Full=Zinc finger homeodomain transcription factor 1	1.52e-77
SCA-6_Chr2v1_07513	Leaf	9.55172	LAR_DESUNRecName: Full=Leucoanthocyanidin reductase; Short=Leucocyanidin reductase	6.51e-88
SCA-6_Chr3v1_07588	Leaf	13.2414	FH8_ARATHRecName: Full=Formin-like protein 8; Short=AtFH8; Short=AtFORMIN-1; Flags: Precursor	5.27e-173
SCA-6_Chr3v1_07953	Leaf	16.7241	NACK1_TOBACRecName: Full=Kinesin-like protein NACK1; AltName: Full=NPK1-activating kinesin-1	0
SCA-6_Chr3v1_08479	Leaf	19.2759	MBP2C_ARATHRecName: Full=Protein MICROTUBULE BINDING PROTEIN 2C; Short=AtMBP2C; AltName: Full=Movement protein binding protein 2C	1.78e-112
SCA-6_Chr3v1_08769	Leaf	15.6552	SCP45_ARATHRecName: Full=Serine carboxypeptidase-like 45; Flags: Precursor	0
SCA-6_Chr3v1_09519	Leaf	11.6724	GRCR1_MOUSERecName: Full=Glutaredoxin domain-containing cysteine-rich protein 1	8.71e-34
SCA-6_Chr3v1_09826	Leaf	16.9483	PME68_ARATHRecName: Full=Probable pectinesterase 68; Short=PE 68; AltName: Full=Pectin methylesterase 68; Short=AtPME68; Flags: Precursor	0
SCA-6_Chr3v1_09929	Leaf	23.431	PHR_ARATHRecName: Full=Deoxyribodipyrimidine photo-lyase; AltName: Full=AtCPDII; AltName: Full=DNA photolyase; AltName: Full=Photoreactivating enzyme 1; AltName: Full=Protein UV RESISTANCE 2	0
SCA-6_Chr3v1_10101	Leaf	12.1034	---NA---	NA
SCA-6_Chr3v1_10362	Leaf	18.2069	HDG5_ARATHRecName: Full=Homeobox-leucine zipper protein HDG5; AltName: Full=HD-ZIP protein HDG5; AltName: Full=Homeodomain GLABRA 2-like protein 5; AltName: Full=Homeodomain transcription factor HDG5; AltName: Full=Protein HOMEODOMAIN GLABROUS 5	1.11e-106
SCA-6_Chr4v1_12110	Leaf	27.0862	HMGB6_ARATHRecName: Full=High mobility group B protein 6; AltName: Full=Nucleosome/chromatin assembly factor group D 06; Short=Nucleosome/chromatin assembly factor group D 6; AltName: Full=WRKY transcription factor 53; Short=AtWRKY53; Short=WRKY DNA-binding protein 53	2.48e-05
SCA-6_Chr4v1_12506	Leaf	9.74138	---NA---	NA
SCA-6_Chr4v1_13271	Leaf	16.1552	---NA---	NA
SCA-6_Chr4v1_13278	Leaf	11.5	RUK_ARATHRecName: Full=Serine/threonine-protein kinase RUNKEL; AltName: Full=Protein EMBRYO DEFECTIVE 3013; AltName: Full=Protein RUNKEL	0
SCA-6_Chr4v1_13296	Leaf	24.9483	Y1461_ARATHRecName: Full=Probable serine/threonine-protein kinase At1g54610	0
SCA-6_Chr4v1_13554	Leaf	15.6379	---NA---	NA
SCA-6_Chr5v1_13663	Leaf	15.3793	H4_ARATHRecName: Full=Histone H4	2.56e-67
SCA-6_Chr5v1_13752	Leaf	14.4483	GILT_ARATHRecName: Full=Gamma-interferon-responsive lysosomal thiol protein; Short=AtGILT; Flags: Precursor	1.84e-31
SCA-6_Chr5v1_14051	Leaf	8.93103	H4_ARATHRecName: Full=Histone H4	4.19e-56
SCA-6_Chr5v1_14480	Leaf	12.1552	RFA3B_ARATHRecName: Full=Replication protein A 14 kDa subunit B; Short=AtRPA14B; AltName: Full=Replication factor A protein 3B; AltName: Full=Replication protein A 3B	5.1e-58
SCA-6_Chr5v1_14893	Leaf	13.5172	KPYC2_ORYSJRecName: Full=Pyruvate kinase 2, cytosolic; Short=OsPK2	6.61e-58
SCA-6_Chr5v1_15004	Leaf	21.8793	---NA---	NA
SCA-6_Chr5v1_15073	Leaf	15.6552	---NA---	NA
SCA-6_Chr5v1_15105	Leaf	20.2241	SINA2_ARATHRecName: Full=E3 ubiquitin-protein ligase SINAT2; AltName: Full=RING-type E3 ubiquitin transferase SINAT2; AltName: Full=Seven in absentia homolog 2	0
SCA-6_Chr5v1_15229	Leaf	18.2586	EMC10_XENLARecName: Full=ER membrane protein complex subunit 10; Flags: Precursor	6.98e-11
SCA-6_Chr5v1_16197	Leaf	14.8966	---NA---	NA
SCA-6_Chr5v1_16517	Leaf	11.8103	KN14S_ARATHRecName: Full=Kinesin-like protein KIN-14S	0
SCA-6_Chr6v1_17057	Leaf	22.5	TMM_ARATHRecName: Full=Protein TOO MANY MOUTHS; AltName: Full=Receptor-like protein 17; Short=AtRLP17; Flags: Precursor	0
SCA-6_Chr6v1_17581	Leaf	14.5345	AGD14_ARATHRecName: Full=Probable ADP-ribosylation factor GTPase-activating protein AGD14; Short=ARF GAP AGD14; AltName: Full=Protein ARF-GAP DOMAIN 14; Short=AtAGD14; AltName: Full=Protein ZIGA4	2.82e-55
SCA-6_Chr6v1_17711	Leaf	11.1034	---NA---	NA
SCA-6_Chr6v1_17719	Leaf	21.1379	IQD31_ARATHRecName: Full=Protein IQ-DOMAIN 31	8.45e-15
SCA-6_Chr6v1_18616	Leaf	17.1724	PP209_ARATHRecName: Full=Pentatricopeptide repeat-containing protein At3g02650, mitochondrial; Flags: Precursor	0
SCA-6_Chr6v1_18995	Leaf	9.82759	---NA---	NA
SCA-6_Chr6v1_19057	Leaf	10.6552	---NA---	NA
SCA-6_Chr7v1_20177	Leaf	16.069	---NA---	NA
SCA-6_Chr7v1_20262	Leaf	14.3276	JADE1_DANRERecName: Full=Protein Jade-1; AltName: Full=Jade family PHD finger protein 1; AltName: Full=PHD finger protein 17	3.52e-33
SCA-6_Chr7v1_20533	Leaf	10.5517	---NA---	NA
SCA-6_Chr8v1_20935	Leaf	17.2414	CTC1_ARATHRecName: Full=CST complex subunit CTC1; AltName: Full=Protein CONSERVED TELOMERE MAINTENANCE COMPONENT 1; Short=AtCTC1	0
SCA-6_Chr8v1_21023	Leaf	12.4138	---NA---	NA
SCA-6_Chr8v1_21710	Leaf	12.5	---NA---	NA
SCA-6_Chr8v1_22599	Leaf	9.18966	PS1_ARATHRecName: Full=FHA domain-containing protein PS1; AltName: Full=Protein PARALLEL SPINDLE 1; Short=AtPS1	5.7e-91
SCA-6_Chr9v1_22723	Leaf	21.5345	PER18_ARATHRecName: Full=Peroxidase 18; Short=Atperox P18; Flags: Precursor	8.44e-143
SCA-6_Chr9v1_23057	Leaf	8.67241	ATHB8_ARATHRecName: Full=Homeobox-leucine zipper protein ATHB-8; AltName: Full=HD-ZIP protein ATHB-8; AltName: Full=Homeodomain transcription factor ATHB-8	0
SCA-6_Chr9v1_23320	Leaf	23.3793	PRXQ_POPJCRecName: Full=Peroxiredoxin Q, chloroplastic; AltName: Full=Thioredoxin peroxidase; Flags: Precursor	2.5e-119
SCA-6_Chr9v1_23523	Leaf	42.2414	MYBS3_ORYSJRecName: Full=Transcription factor MYBS3; AltName: Full=Myb-related protein S3; Short=OsMYBS3	4e-47
SCA-6_Chr9v1_23775	Leaf	13.5172	PNH1_ORYSJRecName: Full=Protein argonaute PNH1; AltName: Full=Protein PINHEAD homolog 1; Short=OsPNH1	0
SCA-6_Chr9v1_23813	Leaf	11.1379	PID2_ARATHRecName: Full=Protein kinase PINOID 2; AltName: Full=Protein kinase AGC1-10	0
SCA-6_Chr9v1_24363	Leaf	23.0862	TAD2_ARATHRecName: Full=tRNA-specific adenosine deaminase TAD2; Short=AtTAD2; AltName: Full=Protein EMBRYO DEFECTIVE 2191; AltName: Full=tRNA-specific adenosine-34 deaminase TAD2	2.8e-71
SCA-6_Chr9v1_24490	Leaf	10.6034	TORL2_ARATHRecName: Full=TORTIFOLIA1-like protein 2	0
SCA-6_Chr9v1_24661	Leaf	18.5345	H32_ARATHRecName: Full=Histone H3.2; AltName: Full=Histone H3.1	6.53e-95
SCA-6_Chr9v1_24778	Leaf	13.3793	UBC19_ARATHRecName: Full=Ubiquitin-conjugating enzyme E2 19; AltName: Full=E2 ubiquitin-conjugating enzyme 19; AltName: Full=Ubiquitin carrier protein 19	3.07e-109
SCA-6_Chr9v1_25446	Leaf	13.3966	UBC19_ARATHRecName: Full=Ubiquitin-conjugating enzyme E2 19; AltName: Full=E2 ubiquitin-conjugating enzyme 19; AltName: Full=Ubiquitin carrier protein 19	3.07e-109
SCA-6_Chr1v1_00833	Leaf	8.32759	KN14R_ARATHRecName: Full=Kinesin-like protein KIN-14R	0
SCA-6_Chr1v1_02350	Leaf	29.7069	GRXC5_ARATHRecName: Full=Glutaredoxin-C5, chloroplastic; Short=AtGrxC5; Flags: Precursor	5.68e-60
SCA-6_Chr1v1_02788	Leaf	23.9483	---NA---	NA
SCA-6_Chr10v1_26698	Leaf	9.27586	PSF3_PHANORecName: Full=DNA replication complex GINS protein PSF3	6.78e-11
SCA-6_Chr2v1_07020	Leaf	16.5517	VIT1_ARATHRecName: Full=Vacuolar iron transporter 1; Short=AtVIT1	8.54e-119
SCA-6_Chr3v1_07639	Leaf	9.24138	SPD1_HYONIRecName: Full=Spermidine synthase 1; Short=SPDSY 1; AltName: Full=Putrescine aminopropyltransferase 1	4.13e-110
SCA-6_Chr3v1_08633	Leaf	24.3276	NDK2_SPIOLRecName: Full=Nucleoside diphosphate kinase 2, chloroplastic; AltName: Full=Nucleoside diphosphate kinase II; Short=NDK II; Short=NDP kinase II; Short=NDPK II; Contains: RecName: Full=Nucleoside diphosphate kinase 2 high molecular weight; Contains: RecName: Full=Nucleoside diphosphate kinase 2 low molecular weight; Flags: Precursor	4.77e-104
SCA-6_Chr3v1_10477	Leaf	9	---NA---	NA
SCA-6_Chr4v1_12504	Leaf	19.2759	TI22L_ARATHRecName: Full=Protein TIC 22-like, chloroplastic; AltName: Full=Translocon at the inner envelope membrane of chloroplasts 22-III; Short=AtTIC22-III; Flags: Precursor	1.6e-114
SCA-6_Chr4v1_12631	Leaf	9.39655	---NA---	NA
SCA-6_Chr5v1_14813	Leaf	19.3448	---NA---	NA
SCA-6_Chr5v1_14876	Leaf	13.6034	KN7O_ARATHRecName: Full=Kinesin-like protein KIN-7O	0
SCA-6_Chr5v1_15233	Leaf	22.5517	FLS_CITUNRecName: Full=Flavonol synthase/flavanone 3-hydroxylase; AltName: Full=CitFLS; Short=FLS	0
SCA-6_Chr5v1_15740	Leaf	13.1724	---NA---	NA
SCA-6_Chr6v1_17799	Leaf	14.1379	YQJG_ECOLIRecName: Full=Glutathionyl-hydroquinone reductase YqjG; Short=GS-HQR	8.12e-98
SCA-6_Chr6v1_18110	Leaf	17.7586	EX84C_ARATHRecName: Full=Exocyst complex component EXO84C; Short=AtExo80c	1.08e-93
SCA-6_Chr8v1_21209	Leaf	12.069	CLV1_ARATHRecName: Full=Receptor protein kinase CLAVATA1; Flags: Precursor	0
SCA-6_Chr9v1_23690	Leaf	23.0862	RAB7_PRUARRecName: Full=Ras-related protein Rab7	1.23e-146
SCA-6_Chr9v1_24132	Leaf	13.8793	ASHR3_ARATHRecName: Full=Histone-lysine N-methyltransferase ASHR3; AltName: Full=ASH1-related protein 3; AltName: Full=Protein SET DOMAIN GROUP 4; AltName: Full=Protein stamen loss	0
SCA-6_Chr9v1_24662	Leaf	8.60345	CCN1_ANTMARecName: Full=G2/mitotic-specific cyclin-1	1.38e-117
SCA-6_Chr9v1_26270	Leaf	13.7586	Y5020_ARATHRecName: Full=Probable inactive receptor kinase At5g10020; Flags: Precursor	0
SCA-6_Chr1v1_00319	Leaf	22.7931	HBI1_ARATHRecName: Full=Transcription factor HBI1; AltName: Full=Basic helix-loop-helix protein 64; Short=AtbHLH64; Short=bHLH 64; AltName: Full=Protein HOMOLOG OF BEE2 INTERACTING WITH IBH1; AltName: Full=Transcription factor EN 79; AltName: Full=bHLH transcription factor bHLH064	3.27e-58
SCA-6_Chr10v1_27105	Leaf	29.2241	---NA---	NA
SCA-6_Chr4v1_11650	Leaf	26.4655	FERON_ARATHRecName: Full=Receptor-like protein kinase FERONIA; AltName: Full=Protein SIRENE; Flags: Precursor	1.91e-12
SCA-6_Chr4v1_11833	Leaf	17.2931	---NA---	NA
SCA-6_Chr4v1_11954	Leaf	12.9828	BH075_ARATHRecName: Full=Transcription factor bHLH75; AltName: Full=Basic helix-loop-helix protein 75; Short=AtbHLH75; Short=bHLH 75; AltName: Full=Transcription factor EN 78; AltName: Full=bHLH transcription factor bHLH075	3.09e-49
SCA-6_Chr4v1_12484	Leaf	16.5345	RAA5E_ARATHRecName: Full=Ras-related protein RABA5e; Short=AtRABA5e; AltName: Full=Ras-related protein Ara-1; Flags: Precursor	2.49e-124
SCA-6_Chr4v1_13558	Leaf	20.569	MY108_ARATHRecName: Full=Transcription factor MYB108; AltName: Full=Myb-related protein 108; Short=AtMYB108; AltName: Full=Protein BOTRYTIS-SUSCEPTIBLE 1	1.41e-95
SCA-6_Chr5v1_13904	Leaf	21.7586	SKIP8_ARATHRecName: Full=F-box protein SKIP8; AltName: Full=SKP1-interacting partner 8	4.52e-15
SCA-6_Chr5v1_15693	Leaf	26.3793	YZ37_SYNY3RecName: Full=Uncharacterized sugar kinase slr0537	1.98e-12
SCA-6_Chr5v1_16693	Leaf	18.8966	BH149_ARATHRecName: Full=Transcription factor bHLH149; AltName: Full=ATBS1 interacting factor 4; AltName: Full=Basic helix-loop-helix protein 149; Short=AtbHLH149; Short=bHLH 149; AltName: Full=Transcription factor EN 144; AltName: Full=bHLH transcription factor bHLH149	5.56e-48
SCA-6_Chr8v1_21358	Leaf	25.431	FKB18_ARATHRecName: Full=Peptidyl-prolyl cis-trans isomerase FKBP18, chloroplastic; Short=PPIase FKBP18; AltName: Full=FK506-binding protein 18; Short=AtFKBP18; AltName: Full=Immunophilin FKBP18; AltName: Full=Rotamase; Flags: Precursor	1.85e-100
SCA-6_Chr8v1_22057	Leaf	15.2931	CPPM_ARATHRecName: Full=Carboxyvinyl-carboxyphosphonate phosphorylmutase, chloroplastic; AltName: Full=Carboxyphosphonoenolpyruvate phosphonomutase; Short=CPEP phosphonomutase; Flags: Precursor	0
SCA-6_Chr8v1_22442	Leaf	24.7759	OFUT9_ARATHRecName: Full=O-fucosyltransferase 9; Short=O-FucT-9; AltName: Full=O-fucosyltransferase family protein	0
SCA-6_Chr1v1_00467	Leaf	25.5517	MES10_ARATHRecName: Full=Methylesterase 10; Short=AtMES10	4.45e-86
SCA-6_Chr1v1_01221	Leaf	31	FTSI4_ARATHRecName: Full=Probable inactive ATP-dependent zinc metalloprotease FTSHI 4, chloroplastic; Short=AtFTSHI4; AltName: Full=Protein EMBRYO DEFECTIVE 3144; AltName: Full=Protein FTSH INACTIVE PROTEASE 4; Flags: Precursor	0
SCA-6_Chr1v1_01889	Leaf	26.2414	---NA---	NA
SCA-6_Chr1v1_02469	Leaf	17.8103	RHON1_ARATHRecName: Full=Rho-N domain-containing protein 1, chloroplastic; Flags: Precursor	1.3e-81
SCA-6_Chr1v1_03273	Leaf	28.1724	---NA---	NA
SCA-6_Chr10v1_26576	Leaf	25.2414	PPR64_ARATHRecName: Full=Pentatricopeptide repeat-containing protein At1g30610, chloroplastic; AltName: Full=Protein EMBRYO DEFECTIVE 2279; Flags: Precursor	0
SCA-6_Chr10v1_27218	Leaf	18.0345	TYRP_ECOLIRecName: Full=Tyrosine-specific transport protein; AltName: Full=Tyrosine permease	2.5e-14
SCA-6_Chr10v1_27758	Leaf	18.4828	NAC2_ARATHRecName: Full=NAC domain-containing protein 2; Short=ANAC002	4.22e-07
SCA-6_Chr10v1_27759	Leaf	155.5	---NA---	NA
SCA-6_Chr10v1_27972	Leaf	126.724	C83B1_ARATHRecName: Full=Cytochrome P450 83B1; AltName: Full=Protein ALTERED TRYPTOPHAN REGULATION 4; AltName: Full=Protein RED ELONGATED 1; AltName: Full=Protein SUPERROOT 2	0
SCA-6_Chr2v1_04156	Leaf	21.4483	CRTSO_DAUCARecName: Full=Prolycopene isomerase, chloroplastic; Short=CrtISO; AltName: Full=Carotenoid isomerase; Flags: Precursor	1.09e-66
SCA-6_Chr2v1_04478	Leaf	13.4655	NAC22_ORYSJRecName: Full=NAC domain-containing protein 22; Short=ONAC022	9.27e-69
SCA-6_Chr2v1_05272	Leaf	20.7586	F16P1_SPIOLRecName: Full=Fructose-1,6-bisphosphatase, chloroplastic; Short=FBPase; AltName: Full=D-fructose-1,6-bisphosphate 1-phosphohydrolase; Flags: Precursor	3.72e-93
SCA-6_Chr2v1_05429	Leaf	18.6897	MPCP1_ARATHRecName: Full=Mitochondrial phosphate carrier protein 1, mitochondrial; AltName: Full=Mitochondrial phosphate transporter 1; Short=MPT1; AltName: Full=Phosphate transporter 3;3	2.43e-176
SCA-6_Chr2v1_06857	Leaf	18.0172	SKI28_ARATHRecName: Full=F-box protein SKIP28; AltName: Full=Protein MATERNAL EFFECT EMBRYO ARREST 11; AltName: Full=SKP1-interacting partner 28	6.41e-67
SCA-6_Chr3v1_07981	Leaf	20.2069	TMVRN_NICGURecName: Full=TMV resistance protein N	2.9e-73
SCA-6_Chr3v1_08601	Leaf	25.569	PP426_ARATHRecName: Full=Pentatricopeptide repeat-containing protein At5g50280, chloroplastic; AltName: Full=Protein EMBRYO DEFECTIVE 1006; Flags: Precursor	0
SCA-6_Chr4v1_10877	Leaf	21.3793	Y1998_PARUWRecName: Full=Uncharacterized RNA methyltransferase pc1998	1.39e-83
SCA-6_Chr4v1_11091	Leaf	21.3793	Y1998_PARUWRecName: Full=Uncharacterized RNA methyltransferase pc1998	1.39e-83
SCA-6_Chr4v1_11527	Leaf	19.8448	---NA---	NA
SCA-6_Chr4v1_11663	Leaf	19.5172	Y5900_ARATHRecName: Full=Putative receptor-like protein kinase At5g39000; Flags: Precursor	6.19e-17
SCA-6_Chr4v1_11868	Leaf	19.2414	EFMT2_HUMANRecName: Full=EEF1A lysine methyltransferase 2; AltName: Full=Methyltransferase-like protein 10; AltName: Full=Protein-lysine N-methyltransferase METTL10	3.87e-44
SCA-6_Chr4v1_12063	Leaf	22.569	FTSI3_ARATHRecName: Full=Probable inactive ATP-dependent zinc metalloprotease FTSHI 3, chloroplastic; Short=AtFTSHI3; AltName: Full=Protein FTSH INACTIVE PROTEASE 3; Flags: Precursor	0
SCA-6_Chr4v1_12093	Leaf	23.2759	Y1684_ARATHRecName: Full=Probable LRR receptor-like serine/threonine-protein kinase At1g06840; Flags: Precursor	0
SCA-6_Chr4v1_13205	Leaf	23.1724	---NA---	NA
SCA-6_Chr5v1_14081	Leaf	16.4655	FBD33_ARATHRecName: Full=FBD-associated F-box protein At1g61320	1.43e-11
SCA-6_Chr5v1_14271	Leaf	21.2931	---NA---	NA
SCA-6_Chr5v1_15420	Leaf	15	---NA---	NA
SCA-6_Chr6v1_16947	Leaf	12.2931	BBE28_ARATHRecName: Full=Berberine bridge enzyme-like 28; Short=AtBBE-like 28; Flags: Precursor	2.72e-162
SCA-6_Chr6v1_18009	Leaf	18.8966	FAB1B_ARATHRecName: Full=1-phosphatidylinositol-3-phosphate 5-kinase FAB1B; Short=Phosphatidylinositol 3-phosphate 5-kinase; AltName: Full=FYVE finger-containing phosphoinositide kinase; AltName: Full=PIKfyve; AltName: Full=Phosphatidylinositol 3-phosphate 5-kinase type III; Short=PIPkin-III; Short=Type III PIP kinase; AltName: Full=Protein FORMS APLOID AND BINUCLEATE CELLS 1B	0
SCA-6_Chr6v1_18274	Leaf	20.9138	SRG1_ARATHRecName: Full=Protein SRG1; Short=AtSRG1; AltName: Full=Protein SENESCENCE-RELATED GENE 1	4.97e-117
SCA-6_Chr6v1_18281	Leaf	19.1897	PP322_ARATHRecName: Full=Pentatricopeptide repeat-containing protein At4g18975, chloroplastic; Flags: Precursor	5.02e-121
SCA-6_Chr6v1_18538	Leaf	22.7759	LOX31_SOLTURecName: Full=Linoleate 13S-lipoxygenase 3-1, chloroplastic; Flags: Precursor	0
SCA-6_Chr6v1_18602	Leaf	14.8448	GES_ARATHRecName: Full=(E,E)-geranyllinalool synthase; AltName: Full=Terpenoid synthase 4; Short=AtTPS04	0
SCA-6_Chr7v1_19159	Leaf	21.9828	FK161_ARATHRecName: Full=Peptidyl-prolyl cis-trans isomerase FKBP16-1, chloroplastic; Short=PPIase FKBP16-1; AltName: Full=FK506-binding protein 16-1; Short=AtFKBP16-1; AltName: Full=Immunophilin FKBP16-1; AltName: Full=Rotamase; Flags: Precursor	7.1e-52
SCA-6_Chr7v1_19970	Leaf	18.7241	PRMA_LARHHRecName: Full=Ribosomal protein L11 methyltransferase; Short=L11 Mtase	6.43e-57
SCA-6_Chr8v1_22240	Leaf	19.8448	RH39_ORYSJRecName: Full=DEAD-box ATP-dependent RNA helicase 39	2.96e-73
SCA-6_Chr9v1_23135	Leaf	26.2586	GAT22_ARATHRecName: Full=Putative GATA transcription factor 22; AltName: Full=Protein CYTOKININ-RESPONSIVE GATA FACTOR 1; AltName: Full=Protein GNC-LIKE; Short=AtGNL	1.07e-30
SCA-6_Chr9v1_23528	Leaf	23.3448	PP153_ARATHRecName: Full=Pentatricopeptide repeat-containing protein At2g15690, mitochondrial; Flags: Precursor	5.1e-148
SCA-6_Chr9v1_24798	Leaf	19.5172	TIC62_ARATHRecName: Full=Protein TIC 62, chloroplastic; AltName: Full=Translocon at the inner envelope membrane of chloroplasts 62; Short=AtTIC62; Flags: Precursor	5.75e-23
SCA-6_Chr9v1_25240	Leaf	23.0862	PTM_ARATHRecName: Full=DDT domain-containing protein PTM; AltName: Full=DDT domain-containing protein 1; AltName: Full=Membrane-bound transcription factor PTM; AltName: Full=PHD type transcription factor with transmembrane domains	0
SCA-6_Chr9v1_25330	Leaf	21.8621	NPC1_ARATHRecName: Full=Non-specific phospholipase C1; Flags: Precursor	0
SCA-6_Chr9v1_25466	Leaf	19.569	SARED_ESCCARecName: Full=Sanguinarine reductase	3.2e-24
SCA-6_Chr9v1_25877	Leaf	23.1034	PTM_ARATHRecName: Full=DDT domain-containing protein PTM; AltName: Full=DDT domain-containing protein 1; AltName: Full=Membrane-bound transcription factor PTM; AltName: Full=PHD type transcription factor with transmembrane domains	0
SCA-6_Chr9v1_25965	Leaf	21.8621	NPC1_ARATHRecName: Full=Non-specific phospholipase C1; Flags: Precursor	0
SCA-6_Chr1v1_01030	Leaf	23.4483	RPR1B_HUMANRecName: Full=Regulation of nuclear pre-mRNA domain-containing protein 1B; AltName: Full=Cell cycle-related and expression-elevated protein in tumor	3.78e-27
SCA-6_Chr1v1_01046	Leaf	17.3966	PP358_ARATHRecName: Full=Pentatricopeptide repeat-containing protein At4g39620, chloroplastic; AltName: Full=Protein EMBRYO DEFECTIVE 2453; Flags: Precursor	0
SCA-6_Chr1v1_01267	Leaf	15.1724	HDA14_ARATHRecName: Full=Histone deacetylase 14	8.71e-61
SCA-6_Chr1v1_01543	Leaf	14.7931	---NA---	NA
SCA-6_Chr1v1_01881	Leaf	19.0517	G6PD1_ARATHRecName: Full=Glucose-6-phosphate 1-dehydrogenase 1, chloroplastic; Short=AtG6PD1; Short=G6PDH1; Flags: Precursor	0
SCA-6_Chr1v1_02094	Leaf	21.3276	GCH1_SOLLCRecName: Full=GTP cyclohydrolase 1; AltName: Full=GTP cyclohydrolase I	0
SCA-6_Chr1v1_02108	Leaf	20.9138	ERFL1_ARATHRecName: Full=Ethylene-responsive transcription factor-like protein At4g13040	1.57e-46
SCA-6_Chr1v1_02942	Leaf	22.2241	NDT1_ARATHRecName: Full=Nicotinamide adenine dinucleotide transporter 1, chloroplastic; Short=AtNDT1; AltName: Full=NAD(+) transporter 1	4.92e-176
SCA-6_Chr1v1_03583	Leaf	22.6724	PPR1_ARATHRecName: Full=Pentatricopeptide repeat-containing protein At1g01970	3.09e-177
SCA-6_Chr1v1_03687	Leaf	18	PAPD5_HUMANRecName: Full=Terminal nucleotidyltransferase 4B; AltName: Full=Non-canonical poly(A) RNA polymerase PAPD5; AltName: Full=PAP-associated domain-containing protein 5; AltName: Full=Terminal guanylyltransferase; AltName: Full=Terminal uridylyltransferase 3; Short=TUTase 3; AltName: Full=Topoisomerase-related function protein 4-2; Short=TRF4-2	2.7e-23
SCA-6_Chr1v1_03794	Leaf	23.0172	LCMT1_ARATHRecName: Full=Leucine carboxyl methyltransferase 1 homolog; AltName: Full=Protein SUPPRESSOR OF BRI1; AltName: Full=	2.83e-176
SCA-6_Chr1v1_03830	Leaf	16.6034	ASIL2_ARATHRecName: Full=Trihelix transcription factor ASIL2; AltName: Full=6B-interacting protein 1-like 2; AltName: Full=Trihelix DNA-binding protein ASIL2	5.6e-18
SCA-6_Chr10v1_26808	Leaf	22.1897	PUR8_HAEINRecName: Full=Adenylosuccinate lyase; Short=ASL; AltName: Full=Adenylosuccinase; Short=ASase	0
SCA-6_Chr10v1_27234	Leaf	11.0345	ALGC_PSEPKRecName: Full=Phosphomannomutase/phosphoglucomutase; Short=PMM / PGM	5.91e-40
SCA-6_Chr10v1_27683	Leaf	12.9828	DEXH3_ARATHRecName: Full=DExH-box ATP-dependent RNA helicase DExH3	4.27e-15
SCA-6_Chr10v1_27684	Leaf	14.6034	DEXH3_ARATHRecName: Full=DExH-box ATP-dependent RNA helicase DExH3	0
SCA-6_Chr10v1_28032	Leaf	24.4655	SRR1_ARATHRecName: Full=Protein SENSITIVITY TO RED LIGHT REDUCED 1	1.4e-119
SCA-6_Chr2v1_04320	Leaf	11.4138	---NA---	NA
SCA-6_Chr2v1_05118	Leaf	14.8448	PP362_ARATHRecName: Full=Pentatricopeptide repeat-containing protein At5g02860	0
SCA-6_Chr2v1_05729	Leaf	17.6034	---NA---	NA
SCA-6_Chr2v1_06055	Leaf	21.2586	DEXH5_ARATHRecName: Full=DExH-box ATP-dependent RNA helicase DExH5, mitochondrial; Flags: Precursor	0
SCA-6_Chr2v1_06184	Leaf	18.1034	PTST2_ARATHRecName: Full=Protein PTST homolog 2, chloroplastic; AltName: Full=PROTEIN TARGETING TO STARCH homolog 2; Flags: Precursor	4.22e-127
SCA-6_Chr2v1_06262	Leaf	18.569	ILL1_ORYSJRecName: Full=IAA-amino acid hydrolase ILR1-like 1; Flags: Precursor	3.26e-170
SCA-6_Chr2v1_06610	Leaf	18.7759	CSK_ARATHRecName: Full=Chloroplast sensor kinase, chloroplastic; Flags: Precursor	0
SCA-6_Chr2v1_06725	Leaf	26.4655	CDKG2_ORYSJRecName: Full=Cyclin-dependent kinase G-2; Short=CDKG;2	0
SCA-6_Chr2v1_06793	Leaf	22.569	RECG_ARATHRecName: Full=ATP-dependent DNA helicase homolog RECG, chloroplastic; Flags: Precursor	0
SCA-6_Chr2v1_07555	Leaf	18.5345	AROD1_ARATHRecName: Full=Arogenate dehydratase/prephenate dehydratase 1, chloroplastic; Short=AtADT1; Short=AtPDT1; Flags: Precursor	2.78e-125
SCA-6_Chr3v1_07688	Leaf	19.6724	APAG_MAGSARecName: Full=Protein ApaG	4.19e-32
SCA-6_Chr3v1_08071	Leaf	18.6552	VAR3_ARATHRecName: Full=Zinc finger protein VAR3, chloroplastic; AltName: Full=Organelle Zinc finger 1; AltName: Full=Protein VARIEGATED 3; Flags: Precursor	4.97e-36
SCA-6_Chr3v1_08151	Leaf	20.0172	---NA---	NA
SCA-6_Chr3v1_08264	Leaf	17.3103	YLPM1_RATRecName: Full=YLP motif-containing protein 1; AltName: Full=Nuclear protein ZAP3	4.77e-58
SCA-6_Chr3v1_08795	Leaf	10.2069	---NA---	NA
SCA-6_Chr3v1_08976	Leaf	15.5345	C76C1_ARATHRecName: Full=Cytochrome P450 76C1	6.14e-54
SCA-6_Chr3v1_09071	Leaf	14.5517	TRABD_MOUSERecName: Full=TraB domain-containing protein	5.31e-05
SCA-6_Chr3v1_09644	Leaf	10.3966	KPYG_TOBACRecName: Full=Pyruvate kinase isozyme G, chloroplastic; Flags: Precursor	0
SCA-6_Chr3v1_10008	Leaf	22.6207	CDPKT_ARATHRecName: Full=Calcium-dependent protein kinase 29	4.27e-92
SCA-6_Chr3v1_10527	Leaf	18.7069	MED34_ARATHRecName: Full=Mediator of RNA polymerase II transcription subunit 34; AltName: Full=ATP-dependent DNA helicase Q-like 2; AltName: Full=RecQ-like protein 2; Short=AtRecQ2; Short=AtRecQl2	0
SCA-6_Chr4v1_10693	Leaf	13.9828	DJC76_ARATHRecName: Full=Chaperone protein dnaJ C76, chloroplastic; Short=atDjC76; AltName: Full=AtDjC17; AltName: Full=AtJ17; Flags: Precursor	1.11e-39
SCA-6_Chr4v1_10776	Leaf	19.5862	BAC2_ARATHRecName: Full=Mitochondrial arginine transporter BAC2; AltName: Full=Mitochondrial basic amino acid carrier 2; Short=AtMBAC2	7.25e-08
SCA-6_Chr4v1_11023	Leaf	13.1207	Y3206_ARATHRecName: Full=ATP-dependent DNA helicase At3g02060, chloroplastic; Flags: Precursor	0
SCA-6_Chr4v1_11230	Leaf	13.1207	Y3206_ARATHRecName: Full=ATP-dependent DNA helicase At3g02060, chloroplastic; Flags: Precursor	0
SCA-6_Chr4v1_11299	Leaf	15.7586	TCD_SCHPORecName: Full=tRNA threonylcarbamoyladenosine dehydratase; AltName: Full=t(6)A37 dehydratase	4.9e-76
SCA-6_Chr4v1_11595	Leaf	18.431	RIK_ARATHRecName: Full=Protein RIK; AltName: Full=Rough sheath 2-interacting KH domain protein; Short=RS2-interacting KH domain protein	3.09e-177
SCA-6_Chr4v1_11994	Leaf	26.2241	---NA---	NA
SCA-6_Chr4v1_12253	Leaf	18.6897	DPO1_BACCARecName: Full=DNA polymerase I; Short=POL I	6.06e-43
SCA-6_Chr4v1_12868	Leaf	21.4828	FDC1_ARATHRecName: Full=Ferredoxin C 1, chloroplastic; Short=AtFdC1; Flags: Precursor	1.2e-62
SCA-6_Chr5v1_13677	Leaf	18.8448	PARG1_ARATHRecName: Full=Poly(ADP-ribose) glycohydrolase 1	0
SCA-6_Chr5v1_14182	Leaf	18.1379	---NA---	NA
SCA-6_Chr5v1_14668	Leaf	21.8448	CRTSO_SOLLCRecName: Full=Prolycopene isomerase, chloroplastic; Short=CrtISO; AltName: Full=Carotenoid isomerase; AltName: Full=Protein tangerine; Flags: Precursor	0
SCA-6_Chr5v1_15205	Leaf	25.5862	DHRS7_HUMANRecName: Full=Dehydrogenase/reductase SDR family member 7; AltName: Full=Retinal short-chain dehydrogenase/reductase 4; Short=retSDR4; AltName: Full=Short chain dehydrogenase/reductase family 34C member 1; Flags: Precursor	9.15e-58
SCA-6_Chr5v1_15348	Leaf	11.4655	IDE1_ARATHRecName: Full=Insulin-degrading enzyme-like 1, peroxisomal; AltName: Full=Insulysin-like 1; AltName: Full=Peroxisomal M16 protease; AltName: Full=Zinc-metallopeptidase	2.8e-29
SCA-6_Chr5v1_15493	Leaf	21.5517	---NA---	NA
SCA-6_Chr5v1_15877	Leaf	17.7241	SKI24_ARATHRecName: Full=F-box protein SKIP24; AltName: Full=SKP1-interacting partner 24	1.15e-92
SCA-6_Chr5v1_16196	Leaf	22.1034	PEX12_ARATHRecName: Full=Peroxisome biogenesis protein 12; AltName: Full=Peroxin-12; Short=AtPEX12; AltName: Full=Pex12p; AltName: Full=Protein ABERRANT PEROXISOME MORPHOLOGY 4	0
SCA-6_Chr6v1_17257	Leaf	17.069	TGS1_RATRecName: Full=Trimethylguanosine synthase; AltName: Full=Nuclear receptor coactivator 6-interacting protein; AltName: Full=PRIP-interacting protein with methyltransferase motif; Short=PIMT; Short=PIPMT	8.09e-11
SCA-6_Chr6v1_17305	Leaf	14.4483	---NA---	NA
SCA-6_Chr6v1_18243	Leaf	16.3793	KCO6_ARATHRecName: Full=Two-pore potassium channel 3; Short=AtTPK3; AltName: Full=Calcium-activated outward-rectifying potassium channel 6; Short=AtKCO6	0
SCA-6_Chr6v1_18357	Leaf	24.4138	S30BP_HUMANRecName: Full=SAP30-binding protein; AltName: Full=Transcriptional regulator protein HCNGP	4.35e-12
SCA-6_Chr7v1_19258	Leaf	21.9828	Y1559_ARATHRecName: Full=DUF21 domain-containing protein At1g55930, chloroplastic; AltName: Full=CBS domain-containing protein CBSDUFCH2; Flags: Precursor	0
SCA-6_Chr7v1_19359	Leaf	18.431	---NA---	NA
SCA-6_Chr7v1_19944	Leaf	18.0862	DTX18_ARATHRecName: Full=Protein DETOXIFICATION 18; Short=AtDTX18; AltName: Full=Multidrug and toxic compound extrusion protein 18; Short=MATE protein 18; AltName: Full=Protein LIKE ALF5	3.61e-117
SCA-6_Chr7v1_20319	Leaf	19.4828	C7A15_ARATHRecName: Full=Cytochrome P450 72A15	2.83e-86
SCA-6_Chr7v1_20521	Leaf	14.8793	RLP7_ARATHRecName: Full=Receptor-like protein 7; Short=AtRLP7; Flags: Precursor	2.06e-132
SCA-6_Chr7v1_20564	Leaf	19.0517	PIGO_HUMANRecName: Full=GPI ethanolamine phosphate transferase 3; AltName: Full=Phosphatidylinositol-glycan biosynthesis class O protein; Short=PIG-O	4.59e-94
SCA-6_Chr8v1_22114	Leaf	16.9483	LAZH1_ARATHRecName: Full=Protein LAZ1 homolog 1; AltName: Full=Lazarus1 homolog 1; Flags: Precursor	0
SCA-6_Chr8v1_22351	Leaf	13.9828	TPCF_ASPFURecName: Full=Glutathione S-transferase-like protein tpcF; AltName: Full=Trypacidin synthesis protein E	0.00036
SCA-6_Chr8v1_22555	Leaf	23.9483	SAC1_ARATHRecName: Full=Phosphoinositide phosphatase SAC1; Short=AtSAC1; AltName: Full=Factor-induced gene 4-like protein; Short=AtFIG4; AltName: Full=Phosphatidylinositol 3,5-bisphosphate 5-phosphatase SAC1; AltName: Full=Protein FRAGILE FIBER 7; AltName: Full=Protein SUPPRESSOR OF ACTIN 1; AltName: Full=SAC domain protein 1	0
SCA-6_Chr9v1_22727	Leaf	25.6379	MGDG1_ARATHRecName: Full=Monogalactosyldiacylglycerol synthase 1, chloroplastic; Short=AtMGD1; AltName: Full=MGDG synthase type A; Flags: Precursor	0
SCA-6_Chr9v1_23078	Leaf	15.0345	YBEY_ARATHRecName: Full=Endoribonuclease YBEY, chloroplastic; Flags: Precursor	0
SCA-6_Chr9v1_23153	Leaf	22.6552	---NA---	NA
SCA-6_Chr9v1_23218	Leaf	16.7069	NDHU_ARATHRecName: Full=NAD(P)H-quinone oxidoreductase subunit U, chloroplastic; AltName: Full=NAD(P)H dehydrogenase subunit U; Short=NDH subunit U; AltName: Full=NADH-plastoquinone oxidoreductase subunit U; AltName: Full=Protein CHLORORESPIRATORY REDUCTION L; Flags: Precursor	1.25e-55
SCA-6_Chr9v1_24214	Leaf	20.4483	YO059_YEASTRecName: Full=Putative lipase YOR059C	6.13e-15
SCA-6_Chr9v1_24225	Leaf	16.8448	STY8_ARATHRecName: Full=Serine/threonine-protein kinase STY8; AltName: Full=Serine/threonine/tyrosine-protein kinase 8	6.49e-50
SCA-6_Chr9v1_24474	Leaf	16.6034	NUSB_PEPD6RecName: Full=Transcription antitermination protein NusB; AltName: Full=Antitermination factor NusB	7.2e-07
SCA-6_Chr9v1_24864	Leaf	20.5862	TYRP_ECOLIRecName: Full=Tyrosine-specific transport protein; AltName: Full=Tyrosine permease	1.13e-37
SCA-6_Chr9v1_25270	Leaf	23.2586	NEUR_DROMERecName: Full=Protein neuralized	3e-11
SCA-6_Chr9v1_25530	Leaf	20.5862	TYRP_ECOLIRecName: Full=Tyrosine-specific transport protein; AltName: Full=Tyrosine permease	1.13e-37
SCA-6_Chr9v1_26448	Leaf	19.2759	SLP1_ARATHRecName: Full=Shewanella-like protein phosphatase 1; Short=AtSLP1; Flags: Precursor	7.71e-22
SCA-6_Chr9v1_26523	Leaf	19.8276	---NA---	NA
SCA-6_Chr9v1_26526	Leaf	21.2069	AB25B_ARATHRecName: Full=ABC transporter B family member 25, mitochondrial; Short=ABC transporter ABCB.25; Short=AtABCB25; AltName: Full=ABC transporter of the mitochondrion 3; Short=AtATM3; Short=Iron-sulfur clusters transporter ATM3; AltName: Full=Protein STARIK 1; Flags: Precursor	0
SCA-6_Chr1v1_00442	Leaf	11.7586	---NA---	NA
SCA-6_Chr1v1_00633	Leaf	12.9483	---NA---	NA
SCA-6_Chr1v1_00697	Leaf	18.0862	PPIL2_ARATHRecName: Full=Peptidyl-prolyl cis-trans isomerase CYP65; Short=AtCYP65; Short=PPIase CYP65; AltName: Full=Cyclophilin-65; AltName: Full=Peptidyl-prolyl cis-trans isomerase-like 2; AltName: Full=Plant U-box protein 49; AltName: Full=RING-type E3 ubiquitin transferase isomerase-like 2; AltName: Full=Rotamase; AltName: Full=U-box domain-containing protein 49	0
SCA-6_Chr1v1_02742	Leaf	13.7241	PIEZO_ARATHRecName: Full=Piezo-type mechanosensitive ion channel homolog	4.88e-77
SCA-6_Chr1v1_02820	Leaf	14.4483	PEX6_ARATHRecName: Full=Peroxisome biogenesis protein 6; AltName: Full=Peroxin-6; Short=AtPEX6	0
SCA-6_Chr1v1_03528	Leaf	10.2414	SMO11_ARATHRecName: Full=Methylsterol monooxygenase 1-1; AltName: Full=Sterol 4-alpha-methyl-oxidase 1-1; Short=AtSMO1-1	2.46e-144
SCA-6_Chr10v1_27407	Leaf	15.5345	MCES2_ARATHRecName: Full=mRNA cap guanine-N7 methyltransferase 2; AltName: Full=mRNA (guanine-N(7)-)-methyltransferase 2; AltName: Full=mRNA cap methyltransferase 2	1.68e-173
SCA-6_Chr10v1_27555	Leaf	13.9828	---NA---	NA
SCA-6_Chr10v1_27737	Leaf	17.6897	UBP5_ARATHRecName: Full=Ubiquitin carboxyl-terminal hydrolase 5; AltName: Full=Deubiquitinating enzyme 5; Short=AtUBP5; AltName: Full=Ubiquitin thioesterase 5; AltName: Full=Ubiquitin-specific-processing protease 5	0
SCA-6_Chr2v1_04645	Leaf	13.6724	---NA---	NA
SCA-6_Chr2v1_05327	Leaf	7.32759	EXOL2_ARATHRecName: Full=Protein EXORDIUM-like 2; Flags: Precursor	9.23e-157
SCA-6_Chr2v1_06126	Leaf	18.4655	LRL11_ARATHRecName: Full=LEAF RUST 10 DISEASE-RESISTANCE LOCUS RECEPTOR-LIKE PROTEIN KINASE-like 1.1; AltName: Full=Probable receptor-like serine/threonine-protein kinase LRK10L-1.1; Flags: Precursor	0
SCA-6_Chr2v1_07044	Leaf	10.5517	GLRX3_ECO57RecName: Full=Glutaredoxin 3; Short=Grx3	1.49e-06
SCA-6_Chr2v1_07249	Leaf	13.0517	BGL40_ARATHRecName: Full=Beta-glucosidase 40; Short=AtBGLU40; Flags: Precursor	0
SCA-6_Chr2v1_07257	Leaf	10.2069	WRK57_ARATHRecName: Full=Probable WRKY transcription factor 57; AltName: Full=WRKY DNA-binding protein 57	5.8e-75
SCA-6_Chr2v1_07364	Leaf	20.5	MTEF1_ARATHRecName: Full=Transcription termination factor MTEF1, chloroplastic; AltName: Full=Mitochondrial transcription termination factor 1; AltName: Full=Protein EMBRYO DEFECTIVE 93; AltName: Full=Protein SINGLET OXYGEN-LINKED DEATH ACTIVATOR 10; Flags: Precursor	2.82e-106
SCA-6_Chr3v1_07580	Leaf	23.6034	PP124_ARATHRecName: Full=Pentatricopeptide repeat-containing protein At1g74850, chloroplastic; AltName: Full=Protein PLASTID TRANSCRIPTIONALLY ACTIVE 2; Flags: Precursor	0
SCA-6_Chr3v1_07918	Leaf	12.1034	---NA---	NA
SCA-6_Chr3v1_08323	Leaf	23.9655	CDF3_ARATHRecName: Full=Cyclic dof factor 3; AltName: Full=Dof zinc finger protein DOF3.3; Short=AtDOF3.3; AltName: Full=H-protein promoter-binding factor 2a	4.97e-54
SCA-6_Chr3v1_08532	Leaf	10.7931	RP8L2_ARATHRecName: Full=Probable disease resistance RPP8-like protein 2	1.86e-120
SCA-6_Chr3v1_08690	Leaf	13.0862	TTL_ARATHRecName: Full=TITAN-like protein	2.51e-127
SCA-6_Chr3v1_08929	Leaf	22.0862	NOA1_ARATHRecName: Full=NO-associated protein 1, chloroplastic/mitochondrial; Short=AtNOA1; AltName: Full=Dubious mitochondrial nitric oxide synthase 1; Short=AtNOS1; AltName: Full=GTPase NOA1; AltName: Full=Protein RESISTANT TO INHIBITION BY FOSMIDOMYCIN 1; Flags: Precursor	0
SCA-6_Chr3v1_09714	Leaf	14.4483	TARB1_HUMANRecName: Full=Probable methyltransferase TARBP1; AltName: Full=TAR RNA-binding protein 1; AltName: Full=TAR RNA-binding protein of 185 kDa; Short=TRP-185	9.03e-46
SCA-6_Chr3v1_10375	Leaf	18.2414	PLSB_CUCSARecName: Full=Glycerol-3-phosphate acyltransferase, chloroplastic; Short=GPAT; Flags: Precursor	0
SCA-6_Chr3v1_10504	Leaf	14.0172	NFD4_ARATHRecName: Full=Protein NUCLEAR FUSION DEFECTIVE 4	0
SCA-6_Chr4v1_11596	Leaf	15.7414	RIK_ARATHRecName: Full=Protein RIK; AltName: Full=Rough sheath 2-interacting KH domain protein; Short=RS2-interacting KH domain protein	0.0009
SCA-6_Chr4v1_12560	Leaf	18.3276	EFNMT_MOUSERecName: Full=eEF1A lysine and N-terminal methyltransferase; Short=eEF1A-KNMT; AltName: Full=Methyltransferase-like protein 13; Includes: RecName: Full=eEF1A lysine methyltransferase; Includes: RecName: Full=eEF1A N-terminal methyltransferase	9.59e-104
SCA-6_Chr4v1_12735	Leaf	17.5	FAEA_ASPTNRecName: Full=Probable feruloyl esterase A; AltName: Full=Ferulic acid esterase A; Flags: Precursor	1.57e-16
SCA-6_Chr4v1_13530	Leaf	18.0517	FCA_ARATHRecName: Full=Flowering time control protein FCA	0
SCA-6_Chr5v1_14177	Leaf	10.8448	MLO3_ARATHRecName: Full=MLO-like protein 3; Short=AtMlo3	1.95e-152
SCA-6_Chr5v1_14235	Leaf	17.8966	WBC30_ARATHRecName: Full=Putative white-brown complex homolog protein 30; AltName: Full=Putative non-intrinsic ABC protein 12; AltName: Full=WBC-related protein 1	0
SCA-6_Chr5v1_14600	Leaf	15.8621	IPI1_SCHPORecName: Full=Pre-rRNA-processing protein ipi1	2.14e-13
SCA-6_Chr5v1_15159	Leaf	14.0862	RRP5_ARATHRecName: Full=rRNA biogenesis protein RRP5; AltName: Full=Ribosomal RNA-processing protein 5	5.38e-37
SCA-6_Chr5v1_15201	Leaf	22.3103	---NA---	NA
SCA-6_Chr5v1_15371	Leaf	16.9828	SVR3_ARATHRecName: Full=Putative elongation factor TypA-like SVR3, chloroplastic; AltName: Full=Protein HAPPY ON NORFLURAZON 23; AltName: Full=Protein SUPPRESSOR OF VARIEGATION 3; Flags: Precursor	0
SCA-6_Chr5v1_15626	Leaf	10.6207	RGA2_SOLBURecName: Full=Disease resistance protein RGA2; AltName: Full=Blight resistance protein RPI; AltName: Full=RGA2-blb	2.02e-20
SCA-6_Chr5v1_15727	Leaf	13.431	C89A9_ARATHRecName: Full=Cytochrome P450 89A9	0
SCA-6_Chr5v1_15807	Leaf	15.2931	---NA---	NA
SCA-6_Chr5v1_16475	Leaf	15.0345	RBK2_ARATHRecName: Full=Receptor-like cytosolic serine/threonine-protein kinase RBK2; AltName: Full=Protein ROP BINDING PROTEIN KINASES 2	2.12e-74
SCA-6_Chr6v1_16814	Leaf	20.6552	WAP_SOLLCRecName: Full=WPP domain-associated protein	0
SCA-6_Chr6v1_17040	Leaf	16.3966	SD25_ARATHRecName: Full=G-type lectin S-receptor-like serine/threonine-protein kinase SD2-5; AltName: Full=S-domain-2 (SD2) receptor kinase 5; Short=SD2-5; Flags: Precursor	0
SCA-6_Chr6v1_17695	Leaf	24.1034	---NA---	NA
SCA-6_Chr6v1_18127	Leaf	10.0345	PP186_ARATHRecName: Full=Pentatricopeptide repeat-containing protein At2g35130	0
SCA-6_Chr6v1_18645	Leaf	14.3966	Y7633_ORYSJRecName: Full=B3 domain-containing protein Os07g0563300	0
SCA-6_Chr6v1_18896	Leaf	13.5172	RBCX1_ARATHRecName: Full=Chaperonin-like RBCX protein 1, chloroplastic; Short=AtRBCX1; Flags: Precursor	8.62e-66
SCA-6_Chr7v1_19610	Leaf	12.0345	PP304_ARATHRecName: Full=Pentatricopeptide repeat-containing protein At4g04790, mitochondrial; Flags: Precursor	0
SCA-6_Chr7v1_20396	Leaf	17.0172	PT314_ARATHRecName: Full=Probable sugar phosphate/phosphate translocator At3g14410	0
SCA-6_Chr7v1_20472	Leaf	18.9483	RECAC_ARATHRecName: Full=DNA repair protein recA homolog 1, chloroplastic; AltName: Full=Recombinase A homolog 1; Flags: Precursor	0
SCA-6_Chr8v1_21711	Leaf	14.5	ROC3_NICSYRecName: Full=28 kDa ribonucleoprotein, chloroplastic; Short=28RNP; Flags: Precursor	1.55e-26
SCA-6_Chr8v1_21955	Leaf	16.2931	KN7E_ORYSJRecName: Full=Kinesin-like protein KIN-7E, chloroplastic; Flags: Precursor	0
SCA-6_Chr8v1_22003	Leaf	23.6379	EHD3_ORYSJRecName: Full=PHD finger protein EHD3; AltName: Full=Proetin EARLY HEADING 3	1.72e-78
SCA-6_Chr8v1_22031	Leaf	9.86207	ODBA1_ARATHRecName: Full=2-oxoisovalerate dehydrogenase subunit alpha 1, mitochondrial; AltName: Full=Branched-chain alpha-keto acid dehydrogenase E1 component alpha chain; Short=BCKDE1A; Short=BCKDH E1-alpha; Flags: Precursor	0
SCA-6_Chr8v1_22497	Leaf	10.7931	BH080_ARATHRecName: Full=Transcription factor bHLH80; AltName: Full=Basic helix-loop-helix protein 80; Short=AtbHLH80; Short=bHLH 80; AltName: Full=Transcription factor EN 71; AltName: Full=bHLH transcription factor bHLH080	1.28e-102
SCA-6_Chr9v1_22707	Leaf	13.9138	GLR22_ARATHRecName: Full=Glutamate receptor 2.2; AltName: Full=Ligand-gated ion channel 2.2; Flags: Precursor	4.38e-163
SCA-6_Chr9v1_23482	Leaf	17.8966	CFM3_MAIZERecName: Full=CRM-domain containing factor CFM3, chloroplastic/mitochondrial; AltName: Full=Protein CRM FAMILY MEMBER 3; Short=ZmCFM3; Flags: Precursor	0
SCA-6_Chr9v1_23767	Leaf	18.8103	PP431_ARATHRecName: Full=Pentatricopeptide repeat-containing protein At5g55740, chloroplastic; AltName: Full=Protein CHLORORESPIRATORY REDUCTION 21; Flags: Precursor	0
SCA-6_Chr9v1_23830	Leaf	18.1552	MED17_ARATHRecName: Full=Mediator of RNA polymerase II transcription subunit 17	0
SCA-6_Chr9v1_24280	Leaf	10.0517	---NA---	NA
SCA-6_Chr9v1_24344	Leaf	17.2241	---NA---	NA
SCA-6_Chr9v1_24825	Leaf	19.2759	FB121_ARATHRecName: Full=F-box protein At2g32560	4.57e-134
SCA-6_Chr9v1_25013	Leaf	15.6724	TSL_ARATHRecName: Full=Serine/threonine-protein kinase TOUSLED	0
SCA-6_Chr9v1_25201	Leaf	26	GYAR_THEPDRecName: Full=Glyoxylate reductase	3.53e-38
SCA-6_Chr9v1_25661	Leaf	15.6724	TSL_ARATHRecName: Full=Serine/threonine-protein kinase TOUSLED	0
SCA-6_Chr9v1_25835	Leaf	26	GYAR_THEPDRecName: Full=Glyoxylate reductase	3.53e-38
SCA-6_Chr9v1_26121	Leaf	16.069	SCL14_ARATHRecName: Full=Scarecrow-like protein 14; Short=AtSCL14; AltName: Full=GRAS family protein 2; Short=AtGRAS-2	0
SCA-6_Chr1v1_00503	Leaf	14.2586	KDSR_DICDIRecName: Full=3-ketodihydrosphingosine reductase; Short=KDS reductase; AltName: Full=3-dehydrosphinganine reductase; Flags: Precursor	1.27e-12
SCA-6_Chr1v1_02627	Leaf	16.3103	ALP1_ARATHRecName: Full=Protein ANTAGONIST OF LIKE HETEROCHROMATIN PROTEIN 1	0
SCA-6_Chr1v1_02939	Leaf	12.8621	DNJB3_MOUSERecName: Full=DnaJ homolog subfamily B member 3; Short=DnaJ protein homolog 3; AltName: Full=Heat shock protein J3; Short=HSJ-3; AltName: Full=MSJ-1	8.96e-17
SCA-6_Chr1v1_03229	Leaf	14.3276	RABA3_ARATHRecName: Full=Ras-related protein RABA3; Short=AtRABA3	6.49e-118
SCA-6_Chr2v1_04362	Leaf	21.6552	SPNS2_ARATHRecName: Full=Probable sphingolipid transporter spinster homolog 2	0
SCA-6_Chr2v1_05495	Leaf	10.7931	PXC2_ARATHRecName: Full=Leucine-rich repeat receptor-like protein kinase PXC2; AltName: Full=Protein PXY/TDR-CORRELATED 2; Flags: Precursor	1.44e-65
SCA-6_Chr2v1_05727	Leaf	17.2241	EPF1_ARATHRecName: Full=Protein EPIDERMAL PATTERNING FACTOR 1; Contains: RecName: Full=MEPF1; Flags: Precursor	2.38e-33
SCA-6_Chr2v1_06777	Leaf	15.2069	PUB10_ARATHRecName: Full=U-box domain-containing protein 10; AltName: Full=Plant U-box protein 10; AltName: Full=RING-type E3 ubiquitin transferase PUB10	0
SCA-6_Chr2v1_07531	Leaf	9.63793	PII2_ARATHRecName: Full=Piriformospora indica-insensitive protein 2; Flags: Precursor	1.15e-164
SCA-6_Chr3v1_07697	Leaf	17.3103	---NA---	NA
SCA-6_Chr3v1_09136	Leaf	17.3966	RUMI_CULQURecName: Full=O-glucosyltransferase rumi homolog; Flags: Precursor	4.89e-28
SCA-6_Chr3v1_09576	Leaf	7.62069	MY111_ARATHRecName: Full=Transcription factor MYB111; AltName: Full=Myb-related protein 111; Short=AtMYB111; AltName: Full=Protein PRODUCTION OF FLAVONOL GLYCOSIDES 3	4.43e-64
SCA-6_Chr4v1_11055	Leaf	13.3621	PDLP7_ARATHRecName: Full=Plasmodesmata-located protein 7; Short=PD-located protein 7; AltName: Full=Cysteine-rich repeat secretory protein 60; Flags: Precursor	1.24e-120
SCA-6_Chr4v1_11263	Leaf	13.3621	PDLP7_ARATHRecName: Full=Plasmodesmata-located protein 7; Short=PD-located protein 7; AltName: Full=Cysteine-rich repeat secretory protein 60; Flags: Precursor	1.24e-120
SCA-6_Chr4v1_11512	Leaf	12.8448	P24D9_ARATHRecName: Full=Transmembrane emp24 domain-containing protein p24delta9; AltName: Full=p24 family protein delta2c; Short=p24delta2c; AltName: Full=p24 family protein delta9; Short=p24delta9; Flags: Precursor	3.86e-102
SCA-6_Chr4v1_11907	Leaf	26.0172	AXEP_POPTRRecName: Full=L-Ala-D/L-amino acid epimerase; AltName: Full=L-Ala-D/L-Xxx epimerase	1.33e-164
SCA-6_Chr5v1_15117	Leaf	21.3793	---NA---	NA
SCA-6_Chr5v1_16076	Leaf	14.6897	---NA---	NA
SCA-6_Chr7v1_20218	Leaf	9.25862	Y3148_ARATHRecName: Full=Probable leucine-rich repeat receptor-like serine/threonine-protein kinase At3g14840; Flags: Precursor	0
SCA-6_Chr8v1_21077	Leaf	15.0862	OTC_PEARecName: Full=Ornithine carbamoyltransferase, chloroplastic; AltName: Full=Ornithine transcarbamylase; Short=OTCase; Flags: Precursor	0
SCA-6_Chr1v1_03305	Leaf	15.4138	CPC_ARATHRecName: Full=Transcription factor CPC; AltName: Full=Protein CAPRICE	9.53e-34
SCA-6_Chr3v1_08552	Leaf	18.8103	ADPRM_ORYSJRecName: Full=Manganese-dependent ADP-ribose/CDP-alcohol diphosphatase; AltName: Full=ADPRibase-Mn; AltName: Full=CDP-choline phosphohydrolase	2.98e-163
SCA-6_Chr3v1_10369	Leaf	20.2586	SKL2_ARATHRecName: Full=Probable inactive shikimate kinase like 2, chloroplastic; Short=AtSKL2; Flags: Precursor	2.33e-168
SCA-6_Chr5v1_14128	Leaf	25.8621	---NA---	NA
SCA-6_Chr6v1_17557	Leaf	7.2931	---NA---	NA
SCA-6_Chr1v1_00081	Leaf	4.2931	NAC22_ORYSJRecName: Full=NAC domain-containing protein 22; Short=ONAC022	2.05e-60
SCA-6_Chr1v1_00575	Leaf	23.1724	Y3028_ARATHRecName: Full=Uncharacterized acetyltransferase At3g50280	6.57e-94
SCA-6_Chr1v1_00889	Leaf	16.7931	DTX27_ARATHRecName: Full=Protein DETOXIFICATION 27; Short=AtDTX27; AltName: Full=Multidrug and toxic compound extrusion protein 27; Short=MATE protein 27	0
SCA-6_Chr1v1_01257	Leaf	18.7759	---NA---	NA
SCA-6_Chr2v1_04723	Leaf	26.7586	---NA---	NA
SCA-6_Chr2v1_06496	Leaf	21.0345	PHT21_ARATHRecName: Full=Inorganic phosphate transporter 2-1, chloroplastic; AltName: Full=H(+)/Pi cotransporter; Short=AtPht2;1; Flags: Precursor	0
SCA-6_Chr2v1_06595	Leaf	21.0345	PHT21_ARATHRecName: Full=Inorganic phosphate transporter 2-1, chloroplastic; AltName: Full=H(+)/Pi cotransporter; Short=AtPht2;1; Flags: Precursor	0
SCA-6_Chr3v1_08294	Leaf	22.2069	PMT2_ARATHRecName: Full=Probable methyltransferase PMT2	0
SCA-6_Chr3v1_09963	Leaf	18.5345	C76B6_CATRORecName: Full=Geraniol 8-hydroxylase; AltName: Full=Cytochrome P450 76B6; AltName: Full=Geraniol 10-hydroxylase; Short=CrG10H	0
SCA-6_Chr4v1_11301	Leaf	19.5862	---NA---	NA
SCA-6_Chr4v1_11351	Leaf	17.4138	IP5P8_ARATHRecName: Full=Type I inositol polyphosphate 5-phosphatase 8; Short=At5PTase8	1.03e-109
SCA-6_Chr4v1_12601	Leaf	15.6552	HMG15_ARATHRecName: Full=High mobility group B protein 15; AltName: Full=Nucleosome/chromatin assembly factor group D 15	1.37e-145
SCA-6_Chr5v1_14268	Leaf	20.7241	---NA---	NA
SCA-6_Chr5v1_15749	Leaf	32.9138	BEBT_TOBACRecName: Full=Benzyl alcohol O-benzoyltransferase; AltName: Full=Benzoyl coenzyme A:benzyl alcohol benzoyl transferase	0
SCA-6_Chr5v1_16573	Leaf	17.3103	PPD7_ARATHRecName: Full=PsbP domain-containing protein 7, chloroplastic; AltName: Full=Photosystem II reaction center PsbP family protein; Flags: Precursor	2.93e-68
SCA-6_Chr6v1_17287	Leaf	5.72414	C05AK_ARATHRecName: Full=Cytochrome P450 705A22; AltName: Full=Protein GRAVITY PERSISTENCE SIGNAL 1	3.59e-155
SCA-6_Chr6v1_18445	Leaf	5.82759	GLR29_ARATHRecName: Full=Glutamate receptor 2.9; AltName: Full=Ligand-gated ion channel 2.9; Flags: Precursor	9.85e-28
SCA-6_Chr6v1_18744	Leaf	16.3276	CRK29_ARATHRecName: Full=Cysteine-rich receptor-like protein kinase 29; Short=Cysteine-rich RLK29; Flags: Precursor	4.1e-44
SCA-6_Chr7v1_19121	Leaf	16.8103	AAP7_ARATHRecName: Full=Probable amino acid permease 7; AltName: Full=Amino acid transporter AAP7	0
SCA-6_Chr7v1_19147	Leaf	7.17241	HIP47_ARATHRecName: Full=Heavy metal-associated isoprenylated plant protein 47; Short=AtHIP47; Flags: Precursor	7.86e-16
SCA-6_Chr7v1_19273	Leaf	9.44828	ZIP11_ARATHRecName: Full=Zinc transporter 11; AltName: Full=ZRT/IRT-like protein 11; Flags: Precursor	2.05e-133
SCA-6_Chr7v1_19275	Leaf	9.46552	ZIP11_ARATHRecName: Full=Zinc transporter 11; AltName: Full=ZRT/IRT-like protein 11; Flags: Precursor	1.55e-100
SCA-6_Chr7v1_19479	Leaf	13.5	PLSC_COCNURecName: Full=1-acyl-sn-glycerol-3-phosphate acyltransferase; Short=1-AGP acyltransferase; Short=1-AGPAT; AltName: Full=Lysophosphatidic acid acyltransferase; Short=LPAAT	9.52e-133
SCA-6_Chr7v1_19679	Leaf	13.569	SD11_ARATHRecName: Full=G-type lectin S-receptor-like serine/threonine-protein kinase SD1-1; AltName: Full=S-domain-1 (SD1) receptor kinase 1; Short=SD1-1; Flags: Precursor	1.81e-31
SCA-6_Chr7v1_19798	Leaf	20.069	BGL18_ORYSJRecName: Full=Beta-glucosidase 18; Short=Os4bglu18; Flags: Precursor	0
SCA-6_Chr7v1_19899	Leaf	9.31034	FLY2_ARATHRecName: Full=Transmembrane E3 ubiquitin-protein ligase FLY2; AltName: Full=Protein FLYING SAUCER 2; AltName: Full=RING-type E3 ubiquitin transferase FLY2; Flags: Precursor	0.000701
SCA-6_Chr7v1_20161	Leaf	9.7931	---NA---	NA
SCA-6_Chr8v1_21426	Leaf	14.7414	PUMP5_ARATHRecName: Full=Mitochondrial uncoupling protein 5; Short=AtPUMP5; AltName: Full=Mitochondrial dicarboxylate carrier 1	2.18e-157
SCA-6_Chr8v1_21704	Leaf	12.1552	PHT19_ARATHRecName: Full=Probable inorganic phosphate transporter 1-9; Short=AtPht1;9; AltName: Full=H(+)/Pi cotransporter	0
SCA-6_Chr8v1_21838	Leaf	15.0862	---NA---	NA
SCA-6_Chr9v1_24060	Leaf	18.0172	ATMM_ASPFLRecName: Full=FAD-dependent monooxygenase atmM; AltName: Full=Aflatrem synthesis protein M	1.46e-11
SCA-6_Chr9v1_24182	Leaf	12.4138	EGC_CITJARecName: Full=EG45-like domain containing protein; AltName: Full=Blight-associated protein p12; AltName: Full=Plant natriuretic peptide; Short=PNP; Flags: Precursor	4.02e-43
SCA-6_Chr9v1_25906	Leaf	19	NEUR_DROMERecName: Full=Protein neuralized	2.88e-11
SCA-6_Chr1v1_00063	Pod	NA	PCNB_HAEINRecName: Full=Poly(A) polymerase I; Short=PAP I	1.58e-31
SCA-6_Chr1v1_00225	Pod	NA	FMP32_YEASTRecName: Full=Protein FMP32, mitochondrial; AltName: Full=Found in mitochondrial proteome protein 32; Flags: Precursor	1.82e-20
SCA-6_Chr1v1_01080	Pod	NA	C96AF_ARATHRecName: Full=Alkane hydroxylase MAH1; AltName: Full=Cytochrome P450 96A15; AltName: Full=Protein MID-CHAIN ALKANE HYDROXYLASE 1	1.93e-165
SCA-6_Chr1v1_01737	Pod	NA	UFOG6_FRAANRecName: Full=UDP-glucose flavonoid 3-O-glucosyltransferase 6; AltName: Full=Flavonol 3-O-glucosyltransferase 6; Short=FaGT6	3.92e-87
SCA-6_Chr1v1_01738	Pod	NA	ZIP1_ARATHRecName: Full=Zinc transporter 1; AltName: Full=ZRT/IRT-like protein 1; Flags: Precursor	1.38e-73
SCA-6_Chr1v1_01832	Pod	NA	PGLR_GOSHIRecName: Full=Polygalacturonase; Short=PG; AltName: Full=Pectinase; Flags: Precursor	0
SCA-6_Chr1v1_02510	Pod	NA	ACCH1_ARATHRecName: Full=1-aminocyclopropane-1-carboxylate oxidase homolog 1	1.78e-119
SCA-6_Chr1v1_03094	Pod	NA	PDR3_TOBACRecName: Full=Pleiotropic drug resistance protein 3; AltName: Full=NtPDR3	0
SCA-6_Chr1v1_03116	Pod	NA	---NA---	NA
SCA-6_Chr1v1_03240	Pod	NA	RPC10_SCHPORecName: Full=DNA-directed RNA polymerase III subunit RPC10; Short=RNA polymerase III subunit C10; AltName: Full=DNA-directed RNA polymerases III 12.5 kDa polypeptide; AltName: Full=RNA polymerase III subunit C11	2.88e-24
SCA-6_Chr1v1_03363	Pod	NA	MAKR6_ARATHRecName: Full=Probable membrane-associated kinase regulator 6	7.5e-15
SCA-6_Chr1v1_03379	Pod	NA	1A1C_TOBACRecName: Full=1-aminocyclopropane-1-carboxylate synthase; Short=ACC synthase; AltName: Full=S-adenosyl-L-methionine methylthioadenosine-lyase	0
SCA-6_Chr1v1_03533	Pod	NA	---NA---	NA
SCA-6_Chr1v1_03628	Pod	NA	PME2_CITSIRecName: Full=Pectinesterase 2; Short=PE 2; AltName: Full=Pectin methylesterase; Flags: Precursor	0
SCA-6_Chr1v1_03701	Pod	NA	RHIP1_ARATHRecName: Full=RGS1-HXK1-interacting protein 1	7.09e-25
SCA-6_Chr10v1_27072	Pod	NA	DHAR2_ARATHRecName: Full=Glutathione S-transferase DHAR2; AltName: Full=Chloride intracellular channel homolog 2; Short=CLIC homolog 2; AltName: Full=Glutathione-dependent dehydroascorbate reductase 2; Short=AtDHAR2; Short=CytDHAR; Short=GSH-dependent dehydroascorbate reductase 2	1.46e-14
SCA-6_Chr10v1_28110	Pod	NA	SINA2_ARATHRecName: Full=E3 ubiquitin-protein ligase SINAT2; AltName: Full=RING-type E3 ubiquitin transferase SINAT2; AltName: Full=Seven in absentia homolog 2	0
SCA-6_Chr2v1_04434	Pod	NA	F16P2_SPIOLRecName: Full=Fructose-1,6-bisphosphatase, cytosolic; Short=FBPase; AltName: Full=D-fructose-1,6-bisphosphate 1-phosphohydrolase	0
SCA-6_Chr2v1_04509	Pod	NA	CC124_DICDIRecName: Full=Coiled-coil domain-containing protein 124 homolog	8.01e-25
SCA-6_Chr2v1_04988	Pod	NA	RD21B_ARATHRecName: Full=Probable cysteine protease RD21B; Flags: Precursor	0
SCA-6_Chr2v1_05351	Pod	NA	OE64M_ARATHRecName: Full=Outer envelope protein 64, mitochondrial; AltName: Full=Mitochondrial outer membrane protein 64; Short=mtOM64; AltName: Full=Translocon at the outer membrane of chloroplasts 64-V; Short=AtTOC64-V	2.36e-132
SCA-6_Chr2v1_05523	Pod	NA	HIBC1_ARATHRecName: Full=3-hydroxyisobutyryl-CoA hydrolase 1; AltName: Full=CoA-thioester hydrolase CHY1	5.2e-134
SCA-6_Chr2v1_05965	Pod	NA	FBX6_ARATHRecName: Full=F-box only protein 6	0
SCA-6_Chr2v1_06643	Pod	NA	GH5FP_CHAOBRecName: Full=Glycosyl hydrolase 5 family protein; AltName: Allergen=Cha o 3; Flags: Precursor	1.65e-157
SCA-6_Chr2v1_06809	Pod	NA	---NA---	NA
SCA-6_Chr2v1_07409	Pod	NA	PPR60_ARATHRecName: Full=Pentatricopeptide repeat-containing protein At1g26900, mitochondrial; Flags: Precursor	0
SCA-6_Chr3v1_08072	Pod	NA	PGES2_BOVINRecName: Full=Prostaglandin E synthase 2; AltName: Full=Membrane-associated prostaglandin E synthase-2; Short=mPGE synthase-2; AltName: Full=Microsomal prostaglandin E synthase 2; Short=mPGES-2; Contains: RecName: Full=Prostaglandin E synthase 2 truncated form	7.78e-64
SCA-6_Chr3v1_08447	Pod	NA	RABEK_XENLARecName: Full=Rab9 effector protein with kelch motifs	8.25e-33
SCA-6_Chr3v1_08761	Pod	NA	LCB2A_ARATHRecName: Full=Long chain base biosynthesis protein 2a; Short=AtLCB2a; AltName: Full=Long chain base biosynthesis protein 2; Short=AtLCB2	0
SCA-6_Chr3v1_08914	Pod	NA	RFT1_DICDIRecName: Full=Protein RFT1 homolog	4.81e-64
SCA-6_Chr3v1_08953	Pod	NA	GUN8_ARATHRecName: Full=Endoglucanase 8; AltName: Full=Cellulase 1; Short=AtCEL1; AltName: Full=Endo-1,4-beta glucanase 8; Flags: Precursor	0
SCA-6_Chr3v1_09237	Pod	NA	Y1465_ARATHRecName: Full=Late embryogenesis abundant protein At1g64065	2.6e-19
SCA-6_Chr3v1_09577	Pod	NA	MET17_MOUSERecName: Full=Methyltransferase-like protein 17, mitochondrial; AltName: Full=Methyltransferase 11 domain-containing protein 1; AltName: Full=Protein RSM22 homolog, mitochondrial; Flags: Precursor	6.12e-30
SCA-6_Chr3v1_09732	Pod	NA	EXLB1_ARATHRecName: Full=Expansin-like B1; Short=At-EXPR1; Short=AtEXLB1; Short=AtEXPR1; AltName: Full=Ath-ExpBeta-3.1; Flags: Precursor	1.97e-104
SCA-6_Chr3v1_09774	Pod	NA	ATL22_ARATHRecName: Full=RING-H2 finger protein ATL22; AltName: Full=RING-type E3 ubiquitin transferase ATL22; Flags: Precursor	4.25e-20
SCA-6_Chr3v1_09788	Pod	NA	HXNY_EMENIRecName: Full=2-oxoglutarate-Fe(II) type oxidoreductase hxnY; AltName: Full=Nicotinate catabolism cluster protein hxnY	1.67e-14
SCA-6_Chr3v1_09868	Pod	NA	GSXL3_ARATHRecName: Full=Flavin-containing monooxygenase FMO GS-OX-like 3; AltName: Full=Flavin-monooxygenase glucosinolate S-oxygenase-like 3	0
SCA-6_Chr4v1_10553	Pod	NA	WAXS1_ARATHRecName: Full=Probable long-chain-alcohol O-fatty-acyltransferase 1; AltName: Full=Wax synthase 1	1.75e-80
SCA-6_Chr4v1_10874	Pod	NA	UKL1_ARATHRecName: Full=Uridine kinase-like protein 1, chloroplastic; Includes: RecName: Full=Uridine kinase; Short=UK; Includes: RecName: Full=Putative uracil phosphoribosyltransferase; Short=UPRTase; AltName: Full=UMP pyrophosphorylase; Flags: Precursor	0
SCA-6_Chr4v1_10890	Pod	NA	ENY2_ARATHRecName: Full=Transcription and mRNA export factor ENY2; AltName: Full=Enhancer of yellow 2 transcription factor homolog	6.16e-53
SCA-6_Chr4v1_11044	Pod	NA	ACS_ARATHRecName: Full=Acetyl-coenzyme A synthetase, chloroplastic/glyoxysomal; AltName: Full=Acetate--CoA ligase; AltName: Full=Acetyl-CoA synthetase; Flags: Precursor	0
SCA-6_Chr4v1_11088	Pod	NA	UKL1_ARATHRecName: Full=Uridine kinase-like protein 1, chloroplastic; Includes: RecName: Full=Uridine kinase; Short=UK; Includes: RecName: Full=Putative uracil phosphoribosyltransferase; Short=UPRTase; AltName: Full=UMP pyrophosphorylase; Flags: Precursor	0
SCA-6_Chr4v1_11103	Pod	NA	ENY2_ARATHRecName: Full=Transcription and mRNA export factor ENY2; AltName: Full=Enhancer of yellow 2 transcription factor homolog	1.7e-48
SCA-6_Chr4v1_11252	Pod	NA	ACS_ARATHRecName: Full=Acetyl-coenzyme A synthetase, chloroplastic/glyoxysomal; AltName: Full=Acetate--CoA ligase; AltName: Full=Acetyl-CoA synthetase; Flags: Precursor	0
SCA-6_Chr4v1_11857	Pod	NA	---NA---	NA
SCA-6_Chr4v1_11902	Pod	NA	---NA---	NA
SCA-6_Chr4v1_12178	Pod	NA	LOR15_ARATHRecName: Full=Protein LURP-one-related 15	2.54e-95
SCA-6_Chr4v1_12275	Pod	NA	PPO_MALDORecName: Full=Polyphenol oxidase, chloroplastic; Short=PPO; AltName: Full=Catechol oxidase; Flags: Precursor	4.77e-39
SCA-6_Chr4v1_12278	Pod	NA	RNF14_MOUSERecName: Full=E3 ubiquitin-protein ligase RNF14; AltName: Full=Androgen receptor-associated protein 54; AltName: Full=Protein Triad2; AltName: Full=RING finger protein 14	1.15e-14
SCA-6_Chr4v1_12848	Pod	NA	LERK4_ORYSJRecName: Full=G-type lectin S-receptor-like serine/threonine-protein kinase LECRK4; Short=OsLecRK4; AltName: Full=OsRLCK136; Flags: Precursor	3.92e-103
SCA-6_Chr5v1_14534	Pod	NA	TBL8_ARATHRecName: Full=Protein trichome birefringence-like 8	0
SCA-6_Chr5v1_16164	Pod	NA	---NA---	NA
SCA-6_Chr6v1_16858	Pod	NA	YP091_YEASTRecName: Full=Uncharacterized PH domain-containing protein YPR091C	9.56e-19
SCA-6_Chr6v1_17030	Pod	NA	SPX1_ORYSJRecName: Full=SPX domain-containing protein 1; AltName: Full=Protein SPX DOMAIN GENE 1; Short=OsSPX1	1.08e-45
SCA-6_Chr6v1_17618	Pod	NA	RAF2B_ARATHRecName: Full=Ras-related protein RABF2b; Short=AtRABF2b; AltName: Full=Ras-related protein Ara-7; AltName: Full=Ras-related protein Rab5B; Short=AtRab5B	1.39e-59
SCA-6_Chr6v1_17655	Pod	NA	CCMH_ORYSJRecName: Full=Cytochrome c-type biogenesis CcmH-like mitochondrial protein; Short=OsCCMH	1.02e-87
SCA-6_Chr6v1_18006	Pod	NA	SAG21_ARATHRecName: Full=Protein SENESCENCE-ASSOCIATED GENE 21, mitochondrial; AltName: Full=Late embryogenesis abundant like 5; Short=AtLEA5; AltName: Full=Late embryogenis abundant protein 38; Flags: Precursor	5.82e-05
SCA-6_Chr6v1_18043	Pod	NA	AAPC_CENCIRecName: Full=Putative glucose-6-phosphate 1-epimerase; AltName: Full=Putative D-hexose-6-phosphate mutarotase; AltName: Full=Putative apospory-associated protein C	0
SCA-6_Chr6v1_18115	Pod	NA	---NA---	NA
SCA-6_Chr6v1_18267	Pod	NA	AB9B_ARATHRecName: Full=ABC transporter B family member 9; Short=ABC transporter ABCB.9; Short=AtABCB9; AltName: Full=Multidrug resistance protein 9; AltName: Full=P-glycoprotein 9	0
SCA-6_Chr6v1_18720	Pod	NA	NES2_FRAANRecName: Full=(3S,6E)-nerolidol synthase 2, chloroplastic/mitochondrial; Short=FaNES2; Flags: Precursor	0
SCA-6_Chr6v1_19035	Pod	NA	PUB35_ARATHRecName: Full=U-box domain-containing protein 35; AltName: Full=Plant U-box protein 35; Includes: RecName: Full=E3 ubiquitin ligase; AltName: Full=RING-type E3 ubiquitin transferase; Includes: RecName: Full=Serine/threonine-protein kinase	1.09e-11
SCA-6_Chr7v1_19119	Pod	NA	AAP7_ARATHRecName: Full=Probable amino acid permease 7; AltName: Full=Amino acid transporter AAP7	0
SCA-6_Chr8v1_20892	Pod	NA	AMYA_VIGMURecName: Full=Alpha-amylase; AltName: Full=1,4-alpha-D-glucan glucanohydrolase; Flags: Precursor	0
SCA-6_Chr8v1_20909	Pod	NA	CXE2_ARATHRecName: Full=Probable carboxylesterase 2; AltName: Full=AtCXE2	7.61e-118
SCA-6_Chr8v1_21037	Pod	NA	TYW1_ARATHRecName: Full=S-adenosyl-L-methionine-dependent tRNA 4-demethylwyosine synthase; AltName: Full=tRNA wybutosine-synthesizing protein 1 homolog	0
SCA-6_Chr8v1_21585	Pod	NA	E70A1_ARATHRecName: Full=Exocyst complex component EXO70A1; Short=AtExo70a1; AltName: Full=Exocyst subunit Exo70 family protein A1	1.72e-47
SCA-6_Chr8v1_21962	Pod	NA	BGA16_ARATHRecName: Full=Beta-galactosidase 16; Short=Lactase 16; Flags: Precursor	0
SCA-6_Chr8v1_22125	Pod	NA	---NA---	NA
SCA-6_Chr9v1_22877	Pod	NA	HST_ARATHRecName: Full=Shikimate O-hydroxycinnamoyltransferase; AltName: Full=Hydroxycinnamoyl transferase; AltName: Full=Hydroxycinnamoyl-Coenzyme A shikimate/quinate hydroxycinnamoyltransferase	4.41e-27
SCA-6_Chr9v1_23552	Pod	NA	---NA---	NA
SCA-6_Chr9v1_23694	Pod	NA	---NA---	NA
SCA-6_Chr9v1_24036	Pod	NA	G3OX_PEARecName: Full=Gibberellin 3-beta-dioxygenase 1; AltName: Full=GA 3-oxidase 1; AltName: Full=Gibberellin 3 beta-hydroxylase 1	9.19e-131
SCA-6_Chr9v1_24417	Pod	NA	RPB5A_ARATHRecName: Full=DNA-directed RNA polymerases II and IV subunit 5A; Short=RPB5a; AltName: Full=DNA-directed RNA polymerase II subunit E; AltName: Full=RNA polymerase I, II and III 24.3 kDa subunit; Short=AtRPB24.3	2.34e-79
SCA-6_Chr9v1_24917	Pod	NA	GRIK1_ARATHRecName: Full=Serine/threonine-protein kinase GRIK1; AltName: Full=Protein GEMINIVIRUS REP INTERACTING KINASE 1; Short=Protein GRIK1; AltName: Full=SnRK1-activating protein kinase 2; Short=AtSnAK2	2.23e-44
SCA-6_Chr9v1_24993	Pod	NA	SYWC_ARATHRecName: Full=Tryptophan--tRNA ligase, cytoplasmic; AltName: Full=Tryptophanyl-tRNA synthetase; Short=TrpRS	0
SCA-6_Chr9v1_25063	Pod	NA	ALMT2_ARATHRecName: Full=Aluminum-activated malate transporter 2; Short=AtALMT2	1.36e-159
SCA-6_Chr9v1_25229	Pod	NA	---NA---	NA
SCA-6_Chr9v1_25308	Pod	NA	RS18_THET2RecName: Full=30S ribosomal protein S18	2.55e-08
SCA-6_Chr9v1_25641	Pod	NA	SYWC_ARATHRecName: Full=Tryptophan--tRNA ligase, cytoplasmic; AltName: Full=Tryptophanyl-tRNA synthetase; Short=TrpRS	0
SCA-6_Chr9v1_25712	Pod	NA	ALMT2_ARATHRecName: Full=Aluminum-activated malate transporter 2; Short=AtALMT2	1.36e-159
SCA-6_Chr9v1_25863	Pod	NA	---NA---	NA
SCA-6_Chr9v1_25943	Pod	NA	RS18_THET2RecName: Full=30S ribosomal protein S18	2.55e-08
SCA-6_Chr1v1_00497	Pod	NA	CYP40_ARATHRecName: Full=Peptidyl-prolyl cis-trans isomerase CYP40; Short=PPIase CYP40; AltName: Full=Cyclophilin of 40 kDa; Short=Cyclophilin-40; AltName: Full=Protein SQUINT; AltName: Full=Rotamase CYP40	0
SCA-6_Chr1v1_03056	Pod	NA	MYB78_ARATHRecName: Full=Transcription factor MYB78; AltName: Full=Myb-related protein 78; Short=AtMYB78	1.15e-80
SCA-6_Chr1v1_03501	Pod	NA	BAP1_ARATHRecName: Full=BON1-associated protein 1	5.61e-33
SCA-6_Chr1v1_03818	Pod	NA	ATL22_ARATHRecName: Full=RING-H2 finger protein ATL22; AltName: Full=RING-type E3 ubiquitin transferase ATL22; Flags: Precursor	1.78e-24
SCA-6_Chr10v1_26795	Pod	NA	Y3028_ARATHRecName: Full=Uncharacterized acetyltransferase At3g50280	6.74e-66
SCA-6_Chr10v1_27386	Pod	NA	GALE2_CYATERecName: Full=UDP-glucose 4-epimerase GEPI48; AltName: Full=Galactowaldenase; AltName: Full=UDP-galactose 4-epimerase	0
SCA-6_Chr10v1_28228	Pod	NA	---NA---	NA
SCA-6_Chr10v1_28259	Pod	NA	C14A1_ARATHRecName: Full=Cytochrome P450 714A1; AltName: Full=EUI-like P450 A1	2.02e-109
SCA-6_Chr2v1_04440	Pod	NA	NPC1_PIGRecName: Full=NPC intracellular cholesterol transporter 1; AltName: Full=Niemann-Pick C1 protein; Flags: Precursor	0
SCA-6_Chr2v1_06076	Pod	NA	DTX12_ARATHRecName: Full=Protein DETOXIFICATION 12; Short=AtDTX12; AltName: Full=Multidrug and toxic compound extrusion protein 12; Short=MATE protein 12	0
SCA-6_Chr2v1_07230	Pod	NA	UPS2_ARATHRecName: Full=Ureide permease 2; Short=AtUPS2	0
SCA-6_Chr2v1_07383	Pod	NA	---NA---	NA
SCA-6_Chr3v1_08517	Pod	NA	AGUA_ARATHRecName: Full=Agmatine deiminase; AltName: Full=Agmatine iminohydrolase; AltName: Full=Protein EMBRYO DEFECTIVE 1873	0
SCA-6_Chr3v1_10223	Pod	NA	EDR4_ARATHRecName: Full=Protein ENHANCED DISEASE RESISTANCE 4	1.13e-05
SCA-6_Chr4v1_10691	Pod	NA	NRT27_ARATHRecName: Full=High affinity nitrate transporter 2.7; Short=AtNRT2:7	0
SCA-6_Chr4v1_10797	Pod	NA	SRGT1_ARATHRecName: Full=Peptidyl serine alpha-galactosyltransferase; Short=AtSGT1; Flags: Precursor	0
SCA-6_Chr4v1_11856	Pod	NA	---NA---	NA
SCA-6_Chr5v1_13972	Pod	NA	---NA---	NA
SCA-6_Chr5v1_14894	Pod	NA	KPYC2_ORYSJRecName: Full=Pyruvate kinase 2, cytosolic; Short=OsPK2	0
SCA-6_Chr5v1_15154	Pod	NA	ATXR4_ARATHRecName: Full=Histone-lysine N-methyltransferase ATXR4; AltName: Full=Protein SET DOMAIN GROUP 38; AltName: Full=Trithorax-related protein 4; Short=TRX-related protein 4; Flags: Precursor	1.04e-149
SCA-6_Chr6v1_17282	Pod	NA	BAMS_BETPLRecName: Full=Beta-amyrin synthase	0
SCA-6_Chr6v1_17767	Pod	NA	ILL4_ARATHRecName: Full=IAA-amino acid hydrolase ILR1-like 4; AltName: Full=jasmonoyl-L-amino acid hydrolase; Flags: Precursor	0
SCA-6_Chr6v1_17888	Pod	NA	APM1_ARATHRecName: Full=Aminopeptidase M1; AltName: Full=Alpha-aminoacylpeptide hydrolase	0
SCA-6_Chr6v1_17933	Pod	NA	XPOT_ARATHRecName: Full=Exportin-T; AltName: Full=Exportin(tRNA); AltName: Full=Protein PAUSED; AltName: Full=tRNA exportin	0
SCA-6_Chr6v1_18367	Pod	NA	PCO5_ARATHRecName: Full=Plant cysteine oxidase 5	1.06e-98
SCA-6_Chr6v1_18398	Pod	NA	---NA---	NA
SCA-6_Chr8v1_20893	Pod	NA	AMYA_VIGMURecName: Full=Alpha-amylase; AltName: Full=1,4-alpha-D-glucan glucanohydrolase; Flags: Precursor	0
SCA-6_Chr8v1_21002	Pod	NA	MCU4_ARATHRecName: Full=Calcium uniporter protein 4, mitochondrial; Flags: Precursor	1.88e-100
SCA-6_Chr8v1_21154	Pod	NA	C83B1_ARATHRecName: Full=Cytochrome P450 83B1; AltName: Full=Protein ALTERED TRYPTOPHAN REGULATION 4; AltName: Full=Protein RED ELONGATED 1; AltName: Full=Protein SUPERROOT 2	8.28e-166
SCA-6_Chr9v1_23008	Pod	NA	DAAA_ARATHRecName: Full=D-amino-acid transaminase, chloroplastic; AltName: Full=Aminodeoxychorismate lyase; Short=AtADCL; AltName: Full=Branched-chain-amino-acid aminotransferase-like protein 3; Flags: Precursor	4.48e-163
SCA-6_Chr9v1_23827	Pod	NA	Y1801_ARATHRecName: Full=MAPK kinase substrate protein At1g80180	2.21e-20
SCA-6_Chr9v1_24543	Pod	NA	COP10_ARATHRecName: Full=Constitutive photomorphogenesis protein 10	4.9e-95
SCA-6_Chr9v1_26070	Pod	NA	TRNHF_ARATHRecName: Full=Tropinone reductase homolog At5g06060	1.59e-72
SCA-6_Chr2v1_04794	Pod	NA	RUTD_PSE14RecName: Full=Putative aminoacrylate hydrolase RutD; AltName: Full=Aminohydrolase	1.27e-07
SCA-6_Chr2v1_05221	Pod	NA	NGBR_MOUSERecName: Full=Dehydrodolichyl diphosphate synthase complex subunit Nus1; AltName: Full=Nogo-B receptor; Short=NgBR; AltName: Full=Nuclear undecaprenyl pyrophosphate synthase 1 homolog	6.54e-12
SCA-6_Chr3v1_08676	Pod	NA	C94B3_ARATHRecName: Full=Cytochrome P450 94B3; AltName: Full=Jasmonoyl-L-amino acid 12-hydroxylase; AltName: Full=Jasmonoyl-isoleucine-12-hydroxylase	0
SCA-6_Chr5v1_14050	Pod	NA	ORC2_ARATHRecName: Full=Origin of replication complex subunit 2; Short=AtORC2	5.22e-175
SCA-6_Chr6v1_16975	Pod	NA	SWC2_ARATHRecName: Full=SWR1 complex subunit 2	4.04e-27
SCA-6_Chr8v1_22582	Pod	NA	PTP1_ARATHRecName: Full=Protein-tyrosine-phosphatase PTP1; AltName: Full=Protein tyrosine phosphatase 1; Short=AtPTP1	5.91e-159
SCA-6_Chr9v1_23300	Pod	NA	DEAHC_ARATHRecName: Full=ATP-dependent RNA helicase DEAH12, chloroplastic; Flags: Precursor	2.62e-17
SCA-6_Chr1v1_00622	Pod	NA	PIP2_ARATHRecName: Full=PAMP-induced secreted peptide 2; Flags: Precursor	5.56e-07
SCA-6_Chr1v1_00908	Pod	NA	---NA---	NA
SCA-6_Chr1v1_01270	Pod	NA	---NA---	NA
SCA-6_Chr1v1_01584	Pod	NA	WRK28_ARATHRecName: Full=WRKY transcription factor 28; AltName: Full=WRKY DNA-binding protein 28	3.44e-64
SCA-6_Chr1v1_01585	Pod	NA	---NA---	NA
SCA-6_Chr1v1_03781	Pod	NA	ADLO1_ARATHRecName: Full=Protein ARABIDILLO 1; AltName: Full=F-box only protein 5	0
SCA-6_Chr10v1_26785	Pod	NA	U76B1_ARATHRecName: Full=UDP-glycosyltransferase 76B1	0
SCA-6_Chr10v1_27104	Pod	NA	AB16G_ARATHRecName: Full=ABC transporter G family member 16; Short=ABC transporter ABCG.16; Short=AtABCG16; AltName: Full=Probable white-brown complex homolog protein 16; Short=AtWBC16	0
SCA-6_Chr2v1_04458	Pod	NA	LAZ1_ARATHRecName: Full=Protein LAZ1; AltName: Full=Lazarus1	0
SCA-6_Chr2v1_04501	Pod	NA	LHTL8_ARATHRecName: Full=Lysine histidine transporter-like 8; AltName: Full=Amino acid transporter-like protein 1	0
SCA-6_Chr2v1_05663	Pod	NA	ENT3_ARATHRecName: Full=Equilibrative nucleotide transporter 3; Short=AtENT3; AltName: Full=Nucleoside transporter ENT3; AltName: Full=Protein FLUOROURIDINE RESISTANT 1	0
SCA-6_Chr2v1_05797	Pod	NA	TAT_ARATHRecName: Full=Tyrosine aminotransferase; Short=TAT; AltName: Full=L-tyrosine:2-oxoglutarate aminotransferase	0
SCA-6_Chr2v1_06097	Pod	NA	BAT1_ARATHRecName: Full=Amino-acid permease BAT1; AltName: Full=Bidirectional amino acid transporter 1; AltName: Full=GABA permease; Short=AtGABP	0
SCA-6_Chr2v1_06728	Pod	NA	4CLL9_ARATHRecName: Full=4-coumarate--CoA ligase-like 9; AltName: Full=4-coumarate--CoA ligase isoform 4; Short=At4CL4	7.47e-177
SCA-6_Chr2v1_06966	Pod	NA	GALUR_FRAANRecName: Full=D-galacturonate reductase; Short=FaGalUR; AltName: Full=Aldo-keto reductase 2	1.14e-169
SCA-6_Chr3v1_07577	Pod	NA	SECAA_ARATHRecName: Full=Exocyst complex component SEC10a; Short=AtSec10a; AltName: Full=Exocyst complex component 5	0
SCA-6_Chr3v1_08514	Pod	NA	ASCL_SOLLCRecName: Full=ASC1-like protein; AltName: Full=Alternaria stem canker resistance-like protein	6.69e-148
SCA-6_Chr3v1_08684	Pod	NA	PPA27_ARATHRecName: Full=Probable inactive purple acid phosphatase 27; Flags: Precursor	0
SCA-6_Chr3v1_08864	Pod	NA	BCP_PEARecName: Full=Blue copper protein; Flags: Precursor	1.34e-29
SCA-6_Chr3v1_09176	Pod	NA	LSI3_ORYSJRecName: Full=Silicon efflux transporter LSI3; AltName: Full=Low silicon protein 3	7.73e-132
SCA-6_Chr3v1_10168	Pod	NA	Y1465_ARATHRecName: Full=Late embryogenesis abundant protein At1g64065	1.1e-28
SCA-6_Chr3v1_10524	Pod	NA	AOX1A_ARATHRecName: Full=Ubiquinol oxidase 1a, mitochondrial; AltName: Full=Alternative oxidase 1a; Flags: Precursor	5.57e-175
SCA-6_Chr4v1_11001	Pod	NA	EF114_ARATHRecName: Full=Ethylene-responsive transcription factor ERF114; AltName: Full=ERF bud enhancer	5.49e-39
SCA-6_Chr4v1_11210	Pod	NA	EF114_ARATHRecName: Full=Ethylene-responsive transcription factor ERF114; AltName: Full=ERF bud enhancer	5.49e-39
SCA-6_Chr4v1_11441	Pod	NA	---NA---	NA
SCA-6_Chr4v1_11610	Pod	NA	PMAT2_ARATHRecName: Full=Phenolic glucoside malonyltransferase 2	2.25e-120
SCA-6_Chr4v1_11726	Pod	NA	PMAT2_ARATHRecName: Full=Phenolic glucoside malonyltransferase 2	8.76e-121
SCA-6_Chr4v1_12006	Pod	NA	ACFR2_ARATHRecName: Full=Probable transmembrane ascorbate ferrireductase 2; AltName: Full=Cytochrome b561-1; Short=Artb561-2; Short=AtCytb561; AltName: Full=Protein b561A.tha4	3.2e-125
SCA-6_Chr4v1_12328	Pod	NA	---NA---	NA
SCA-6_Chr4v1_12412	Pod	NA	GOT1_ARATHRecName: Full=Vesicle transport protein GOT1; AltName: Full=Golgi transport 1	4.6e-42
SCA-6_Chr4v1_12687	Pod	NA	---NA---	NA
SCA-6_Chr4v1_12891	Pod	NA	NLTL2_ARATHRecName: Full=Non-specific lipid-transfer protein-like protein At2g13820; Flags: Precursor	2.25e-20
SCA-6_Chr4v1_13043	Pod	NA	PRU1_PRUARRecName: Full=Major allergen Pru ar 1; AltName: Allergen=Pru ar 1	6.5e-59
SCA-6_Chr4v1_13142	Pod	NA	PTR4_ARATHRecName: Full=Protein NRT1/ PTR FAMILY 5.3; Short=AtNPF5.3; AltName: Full=Peptide transporter PTR3-B	4.06e-58
SCA-6_Chr4v1_13190	Pod	NA	---NA---	NA
SCA-6_Chr4v1_13430	Pod	NA	PRU1_PRUARRecName: Full=Major allergen Pru ar 1; AltName: Allergen=Pru ar 1	8.06e-60
SCA-6_Chr5v1_13986	Pod	NA	LRK59_ARATHRecName: Full=L-type lectin-domain containing receptor kinase V.9; Short=LecRK-V.9; Flags: Precursor	0
SCA-6_Chr5v1_14516	Pod	NA	NAC90_ARATHRecName: Full=NAC domain-containing protein 90; Short=ANAC090	4.43e-71
SCA-6_Chr5v1_14568	Pod	NA	SILD_FORINRecName: Full=Secoisolariciresinol dehydrogenase	2.71e-22
SCA-6_Chr5v1_15253	Pod	NA	---NA---	NA
SCA-6_Chr5v1_15317	Pod	NA	HSFB3_ARATHRecName: Full=Heat stress transcription factor B-3; Short=AtHsfB3; AltName: Full=AtHsf-05	8.99e-75
SCA-6_Chr5v1_15981	Pod	NA	COMT1_CATRORecName: Full=Caffeic acid 3-O-methyltransferase; Short=CAOMT; Short=COMT; AltName: Full=S-adenosysl-L-methionine:caffeic acid 3-O-methyltransferase	2.84e-132
SCA-6_Chr5v1_15983	Pod	NA	COMT1_CATRORecName: Full=Caffeic acid 3-O-methyltransferase; Short=CAOMT; Short=COMT; AltName: Full=S-adenosysl-L-methionine:caffeic acid 3-O-methyltransferase	3.46e-126
SCA-6_Chr6v1_16920	Pod	NA	BBE15_ARATHRecName: Full=Berberine bridge enzyme-like 15; Short=AtBBE-like 15; AltName: Full=Protein EMBRYO SAC DEVELOPMENT ARREST 28; AltName: Full=Protein MATERNAL EFFECT EMBRYO ARREST 23; Flags: Precursor	2.88e-108
SCA-6_Chr6v1_17122	Pod	NA	NFD4_ARATHRecName: Full=Protein NUCLEAR FUSION DEFECTIVE 4	6.51e-25
SCA-6_Chr6v1_17283	Pod	NA	AB40G_ARATHRecName: Full=ABC transporter G family member 40; Short=ABC transporter ABCG.40; Short=AtABCG40; AltName: Full=Pleiotropic drug resistance protein 12	0
SCA-6_Chr6v1_17290	Pod	NA	QRT3_ARATHRecName: Full=Polygalacturonase QRT3; Short=AtQRT3; Short=PG QRT3; AltName: Full=Pectinase QRT3; AltName: Full=Protein QUARTET 3; Flags: Precursor	0
SCA-6_Chr6v1_18301	Pod	NA	RKF1_ARATHRecName: Full=Probable LRR receptor-like serine/threonine-protein kinase RFK1; AltName: Full=Receptor-like kinase in flowers 1; Flags: Precursor	0
SCA-6_Chr6v1_18394	Pod	NA	BH107_ARATHRecName: Full=Putative transcription factor bHLH107; AltName: Full=Basic helix-loop-helix protein 107; Short=AtbHLH107; Short=bHLH 107; AltName: Full=Transcription factor EN 55; AltName: Full=bHLH transcription factor bHLH107	3.28e-28
SCA-6_Chr6v1_18476	Pod	NA	MLO6_ARATHRecName: Full=MLO-like protein 6; Short=AtMlo6	4.09e-68
SCA-6_Chr6v1_18592	Pod	NA	PPO_MALDORecName: Full=Polyphenol oxidase, chloroplastic; Short=PPO; AltName: Full=Catechol oxidase; Flags: Precursor	0
SCA-6_Chr6v1_18627	Pod	NA	NDA1_ARATHRecName: Full=Internal alternative NAD(P)H-ubiquinone oxidoreductase A1, mitochondrial; AltName: Full=Internal alternative NADH dehydrogenase NDA1; AltName: Full=Internal non-phosphorylating NAD(P)H dehydrogenase 1; Short=AtNDI1; AltName: Full=NADH:ubiquinone reductase (non-electrogenic) NDA1; Flags: Precursor	0
SCA-6_Chr6v1_18822	Pod	NA	DTX40_ARATHRecName: Full=Protein DETOXIFICATION 40; Short=AtDTX40; AltName: Full=Multidrug and toxic compound extrusion protein 40; Short=MATE protein 40	0
SCA-6_Chr7v1_20222	Pod	NA	Y3148_ARATHRecName: Full=Probable leucine-rich repeat receptor-like serine/threonine-protein kinase At3g14840; Flags: Precursor	0
SCA-6_Chr7v1_20677	Pod	NA	---NA---	NA
SCA-6_Chr7v1_20683	Pod	NA	---NA---	NA
SCA-6_Chr7v1_20695	Pod	NA	---NA---	NA
SCA-6_Chr7v1_20696	Pod	NA	---NA---	NA
SCA-6_Chr7v1_20698	Pod	NA	---NA---	NA
SCA-6_Chr8v1_20933	Pod	NA	---NA---	NA
SCA-6_Chr8v1_20967	Pod	NA	C82A3_SOYBNRecName: Full=Cytochrome P450 82A3; AltName: Full=Cytochrome P450 CP6	1.85e-155
SCA-6_Chr8v1_21158	Pod	NA	C83B1_ARATHRecName: Full=Cytochrome P450 83B1; AltName: Full=Protein ALTERED TRYPTOPHAN REGULATION 4; AltName: Full=Protein RED ELONGATED 1; AltName: Full=Protein SUPERROOT 2	4.81e-164
SCA-6_Chr8v1_21634	Pod	NA	ASPL2_ARATHRecName: Full=Aspartic proteinase-like protein 2; Flags: Precursor	8.53e-33
SCA-6_Chr9v1_22905	Pod	NA	---NA---	NA
SCA-6_Chr9v1_23833	Pod	NA	EKI_ARATHRecName: Full=Probable ethanolamine kinase; AltName: Full=Protein EMBRYO DEFECTIVE 1187	0
SCA-6_Chr9v1_24187	Pod	NA	---NA---	NA
SCA-6_Chr9v1_24571	Pod	NA	DIR20_ARATHRecName: Full=Dirigent protein 20; Short=AtDIR20; Flags: Precursor	5.21e-84
SCA-6_Chr9v1_25236	Pod	NA	GAT1_ARATHRecName: Full=GABA transporter 1; Short=AtGAT1; AltName: Full=Bidirectional amino acid transporter 1	1.76e-80
SCA-6_Chr9v1_25441	Pod	NA	3)-beta-glucan endohydrolase; Short=(1-	1.81e-149
SCA-6_Chr9v1_25873	Pod	NA	GAT1_ARATHRecName: Full=GABA transporter 1; Short=AtGAT1; AltName: Full=Bidirectional amino acid transporter 1	9.58e-81
SCA-6_Chr9v1_26079	Pod	NA	PTR36_ARATHRecName: Full=Probable peptide/nitrate transporter At3g43790; AltName: Full=Protein ZINC INDUCED FACILITATOR-LIKE 2	1.22e-122
SCA-6_Chr9v1_26128	Pod	NA	RBL1_ARATHRecName: Full=RHOMBOID-like protein 1; Short=AtRBL1	0
SCA-6_Chr1v1_01899	Pod	NA	NOI4_ARATHRecName: Full=Protein NOI4; AltName: Full=Protein DiDi 18T-1d	6.02e-24
SCA-6_Chr10v1_26868	Pod	NA	CSPLI_ARATHRecName: Full=CASP-like protein 5B2; Short=AtCASPL5B2	5.85e-53
SCA-6_Chr2v1_05363	Pod	NA	PUM7_ARATHRecName: Full=Putative pumilio homolog 7, chloroplastic; Short=APUM-7; Short=AtPUM7; Flags: Precursor	3.61e-137
SCA-6_Chr2v1_07480	Pod	NA	ALMT4_ARATHRecName: Full=Aluminum-activated malate transporter 4; Short=AtALMT4	0
SCA-6_Chr3v1_07721	Pod	NA	---NA---	NA
SCA-6_Chr3v1_08579	Pod	NA	MHF2_ARATHRecName: Full=Protein MHF2 homolog; Short=AtMHF2	3.85e-41
SCA-6_Chr3v1_09479	Pod	NA	WTR38_ARATHRecName: Full=WAT1-related protein At5g07050	5.2e-77
SCA-6_Chr3v1_09670	Pod	NA	PLA1_PLAACRecName: Full=Putative invertase inhibitor; AltName: Full=Pollen allergen Pla a 1; AltName: Allergen=Pla a 1; Flags: Precursor	5.21e-41
SCA-6_Chr3v1_10344	Pod	NA	---NA---	NA
SCA-6_Chr4v1_10575	Pod	NA	---NA---	NA
SCA-6_Chr4v1_11684	Pod	NA	PIGP_ARATHRecName: Full=Phosphatidylinositol N-acetylglucosaminyltransferase subunit P	4.3e-50
SCA-6_Chr5v1_16165	Pod	NA	EXOS1_HUMANRecName: Full=Exosome complex component CSL4; AltName: Full=Exosome component 1	1.57e-42
SCA-6_Chr6v1_17211	Pod	NA	PLMT_ARATHRecName: Full=Phosphatidyl-N-methylethanolamine N-methyltransferase; AltName: Full=Phospholipid methyltransferase; Short=PLMT	4.59e-91
SCA-6_Chr6v1_18555	Pod	NA	---NA---	NA
SCA-6_Chr8v1_21089	Pod	NA	JMT_ARATHRecName: Full=Jasmonate O-methyltransferase; AltName: Full=S-adenosyl-L-methionine:jasmonic acid carboxyl methyltransferase	5.97e-126
SCA-6_Chr8v1_21292	Pod	NA	NDUB2_ARATHRecName: Full=NADH dehydrogenase	8.62e-21
SCA-6_Chr8v1_22045	Pod	NA	---NA---	NA
SCA-6_Chr8v1_22251	Pod	NA	NDUS2_NICSYRecName: Full=NADH dehydrogenase	6.1e-25
SCA-6_Chr9v1_22715	Pod	NA	P2C59_ARATHRecName: Full=Probable protein phosphatase 2C 59; Short=AtPP2C59; AltName: Full=HopW1-1-interacting protein 2; AltName: Full=Protein phosphatase 2C WIN2; Short=PP2C WIN2	3.81e-39
SCA-6_Chr9v1_23933	Pod	NA	---NA---	NA
SCA-6_Chr9v1_24643	Pod	NA	TOP6B_ARATHRecName: Full=DNA topoisomerase 6 subunit B; Short=AtTOP6B; AltName: Full=Protein BRASSINOSTEROID INSENSITIVE 3; AltName: Full=Protein ELONGATED HYPOCOTYL 6; AltName: Full=Protein ROOT HAIRLESS 3	0
SCA-6_Chr9v1_25319	Pod	NA	EF4L1_ARATHRecName: Full=Protein ELF4-LIKE 1	3.08e-29
SCA-6_Chr9v1_25954	Pod	NA	EF4L1_ARATHRecName: Full=Protein ELF4-LIKE 1	2.77e-28
SCA-6_Chr9v1_26375	Pod	NA	---NA---	NA
SCA-6_Chr1v1_00323	Pod	NA	ATD3A_XENLARecName: Full=ATPase family AAA domain-containing protein 3-A	4.79e-117
SCA-6_Chr1v1_03374	Pod	NA	PIP_AERSORecName: Full=Proline iminopeptidase; Short=PIP; AltName: Full=Prolyl aminopeptidase; Short=PAP	8.38e-110
SCA-6_Chr1v1_03514	Pod	NA	PMTF_ARATHRecName: Full=Probable methyltransferase PMT15	0
SCA-6_Chr10v1_26971	Pod	NA	ELP1_ARATHRecName: Full=Elongator complex protein 1; Short=AtELP1; AltName: Full=Elongator component 1; AltName: Full=Protein ABA-OVERLY SENSITIVE 1; AltName: Full=Protein ELONGATA 2	0
SCA-6_Chr10v1_27331	Pod	NA	PUS1_YARLIRecName: Full=tRNA pseudouridine synthase 1; AltName: Full=tRNA pseudouridylate synthase 1; AltName: Full=tRNA-uridine isomerase 1	1.9e-67
SCA-6_Chr3v1_07740	Pod	NA	RH30_ORYSJRecName: Full=DEAD-box ATP-dependent RNA helicase 30	8.79e-42
SCA-6_Chr3v1_07767	Pod	NA	---NA---	NA
SCA-6_Chr3v1_07963	Pod	NA	DPH2_NEMVERecName: Full=2-(3-amino-3-carboxypropyl)histidine synthase subunit 2; AltName: Full=Diphthamide biosynthesis protein 2; AltName: Full=Diphtheria toxin resistance protein 2; AltName: Full=S-adenosyl-L-methionine:L-histidine 3-amino-3-carboxypropyltransferase 2	5.08e-48
SCA-6_Chr3v1_08790	Pod	NA	BON1_ARATHRecName: Full=Protein BONZAI 1; AltName: Full=COPINE 1	0
SCA-6_Chr3v1_09369	Pod	NA	DOF46_ARATHRecName: Full=Dof zinc finger protein DOF4.6; Short=AtDOF4.6	5.5e-54
SCA-6_Chr5v1_14581	Pod	NA	E2FA_ARATHRecName: Full=Transcription factor E2FA; AltName: Full=E2F transcription factor-3; Short=AtE2F3	0
SCA-6_Chr5v1_15214	Pod	NA	LCAT3_ARATHRecName: Full=Phospholipase A(1) LCAT3; AltName: Full=Lecithin-cholesterol acyltransferase-like 3	0
SCA-6_Chr6v1_18022	Pod	NA	---NA---	NA
SCA-6_Chr6v1_18231	Pod	NA	FLS2_ARATHRecName: Full=LRR receptor-like serine/threonine-protein kinase FLS2; AltName: Full=Protein FLAGELLIN-SENSING 2; AltName: Full=Protein FLAGELLIN-SENSITIVE 2; Flags: Precursor	0
SCA-6_Chr8v1_22187	Pod	NA	LCV2_ARATHRecName: Full=Protein LIKE COV 2	2.56e-156
SCA-6_Chr9v1_23613	Pod	NA	HXNY_EMENIRecName: Full=2-oxoglutarate-Fe(II) type oxidoreductase hxnY; AltName: Full=Nicotinate catabolism cluster protein hxnY	1.06e-40
SCA-6_Chr9v1_23847	Pod	NA	PT432_ARATHRecName: Full=Probable sugar phosphate/phosphate translocator At4g32390	0
SCA-6_Chr1v1_00057	Pod	NA	SAC7_ARATHRecName: Full=Phosphoinositide phosphatase SAC7; Short=AtSAC7; AltName: Full=Protein ROOT HAIR DEFECTIVE 4; AltName: Full=Protein SUPPRESSOR OF ACTIN 1C; Short=AtSAC1c; AltName: Full=Protein SUPPRESSOR OF ACTIN 7; AltName: Full=SAC domain protein 7; AltName: Full=SAC1-like protein AtSAC1c	0
SCA-6_Chr1v1_01531	Pod	NA	ARC1A_ARATHRecName: Full=Actin-related protein 2/3 complex subunit 1A; AltName: Full=Actin-related protein C1; AltName: Full=Actin-related protein C1A; AltName: Full=Arp2/3 complex 41 kDa subunit; AltName: Full=p41-ARC	7.08e-39
SCA-6_Chr1v1_02467	Pod	NA	XB34_ORYSJRecName: Full=Probable E3 ubiquitin-protein ligase XBOS34; AltName: Full=Ankyrin repeat domain and RING finger-containing protein XBOS34; AltName: Full=RING-type E3 ubiquitin transferase XBOS34; AltName: Full=XB3 protein homolog 4	1.11e-145
SCA-6_Chr10v1_27133	Pod	NA	ELP6_ARATHRecName: Full=Elongator complex protein 6; Short=AtELP6; AltName: Full=Elongator component 6; AltName: Full=UPF0405 protein ELP6	2.31e-110
SCA-6_Chr10v1_28161	Pod	NA	RH17_ARATHRecName: Full=DEAD-box ATP-dependent RNA helicase 17	0
SCA-6_Chr2v1_06245	Pod	NA	FH8_ARATHRecName: Full=Formin-like protein 8; Short=AtFH8; Short=AtFORMIN-1; Flags: Precursor	2.89e-174
SCA-6_Chr2v1_07188	Pod	NA	MADS2_VITVIRecName: Full=Agamous-like MADS-box protein MADS2; AltName: Full=MADS-box protein 2; Short=VvMADS2; AltName: Full=SEPALLATA homolog 1; Short=VvSEP1; Short=VviSEP1	1.15e-112
SCA-6_Chr2v1_07202	Pod	NA	FOLM_PEARecName: Full=Folate synthesis bifunctional protein, mitochondrial; Includes: RecName: Full=6-hydroxymethyl-7,8-dihydropterin pyrophosphokinase; Short=HPPK; AltName: Full=2-amino-4-hydroxy-6-hydroxymethyldihydropteridine diphosphokinase; AltName: Full=7,8-dihydro-6-hydroxymethylpterin-pyrophosphokinase; Short=PPPK; Includes: RecName: Full=Dihydropteroate synthase; Short=DHPS; Flags: Precu…	2.4e-47
SCA-6_Chr2v1_07443	Pod	NA	SCP46_ARATHRecName: Full=Serine carboxypeptidase-like 46; Flags: Precursor	4.09e-133
SCA-6_Chr3v1_08295	Pod	NA	TRIP4_MOUSERecName: Full=Activating signal cointegrator 1; Short=ASC-1; AltName: Full=Thyroid receptor-interacting protein 4; Short=TR-interacting protein 4; Short=TRIP-4	7.34e-33
SCA-6_Chr3v1_10387	Pod	NA	PMK_ARATHRecName: Full=Phosphomevalonate kinase, peroxisomal; AltName: Full=5-phosphomevalonate kinase; Short=AtPMK	0
SCA-6_Chr4v1_11405	Pod	NA	VIP2L_ARATHRecName: Full=Inositol hexakisphosphate and diphosphoinositol-pentakisphosphate kinase VIP2; AltName: Full=Protein VIP HOMOLOG 1; AltName: Full=VIP1 homolog protein 2; Short=Arabidopsis homolog protein of yeast VIP1 2; Short=AtVIP2	0
SCA-6_Chr4v1_13586	Pod	NA	SAD2H_ARATHRecName: Full=Importin beta-like SAD2 homolog	1.15e-20
SCA-6_Chr5v1_13835	Pod	NA	YIPL_SOLTURecName: Full=Protein yippee-like	1.48e-71
SCA-6_Chr5v1_14693	Pod	NA	Y5838_ARATHRecName: Full=Probably inactive leucine-rich repeat receptor-like protein kinase At5g48380; Flags: Precursor	0
SCA-6_Chr5v1_14960	Pod	NA	ARP_ARATHRecName: Full=DNA-(apurinic or apyrimidinic site) lyase, chloroplastic; AltName: Full=Apurinic endonuclease-redox protein	0
SCA-6_Chr6v1_17785	Pod	NA	Y1561_ARATHRecName: Full=Probable LRR receptor-like serine/threonine-protein kinase At1g56130; Flags: Precursor	0
SCA-6_Chr6v1_18056	Pod	NA	Y1561_ARATHRecName: Full=Probable LRR receptor-like serine/threonine-protein kinase At1g56130; Flags: Precursor	0
SCA-6_Chr6v1_18086	Pod	NA	AGO2_ARATHRecName: Full=Protein argonaute 2	0
SCA-6_Chr6v1_18559	Pod	NA	PP334_ARATHRecName: Full=Pentatricopeptide repeat-containing protein At4g21705, mitochondrial; Flags: Precursor	0
SCA-6_Chr8v1_21245	Pod	NA	NIP1_ARATHRecName: Full=NEP1-interacting protein 1; AltName: Full=RING-H2 finger protein ATL26	1.92e-45
SCA-6_Chr8v1_21567	Pod	NA	---NA---	NA
SCA-6_Chr8v1_22407	Pod	NA	PXC3_ARATHRecName: Full=Leucine-rich repeat receptor-like tyrosine-protein kinase PXC3; AltName: Full=Protein PXY/TDR-CORRELATED 3; Flags: Precursor	1.14e-115
SCA-6_Chr9v1_23304	Pod	NA	MT21D_HUMANRecName: Full=Protein-lysine methyltransferase METTL21D; AltName: Full=Methyltransferase-like protein 21D; AltName: Full=VCP lysine methyltransferase; Short=VCP-KMT; AltName: Full=Valosin-containing protein lysine methyltransferase	1.96e-22
SCA-6_Chr9v1_23355	Pod	NA	---NA---	NA
SCA-6_Chr9v1_23469	Pod	NA	IQM1_ARATHRecName: Full=IQ domain-containing protein IQM1; AltName: Full=IQ motif-containing protein 1	0
SCA-6_Chr9v1_23661	Pod	NA	LIN1_LOTJARecName: Full=Putative E3 ubiquitin-protein ligase LIN-1; AltName: Full=Protein cerberus; AltName: Full=RING-type E3 ubiquitin transferase LIN-1	0
SCA-6_Chr9v1_25205	Pod	NA	PDR2_NICPLRecName: Full=Pleiotropic drug resistance protein 2; AltName: Full=NpPDR2	0
SCA-6_Chr9v1_25839	Pod	NA	PDR2_NICPLRecName: Full=Pleiotropic drug resistance protein 2; AltName: Full=NpPDR2	0
SCA-6_Chr9v1_25860	Pod	NA	---NA---	NA
SCA-6_Chr2v1_04902	Pod	NA	---NA---	NA
SCA-6_Chr2v1_05344	Pod	NA	MCA3_ARATHRecName: Full=Metacaspase-3; Short=AtMC3; AltName: Full=Metacaspase 1a; Short=AtMCP1a	1.32e-11
SCA-6_Chr2v1_06202	Pod	NA	---NA---	NA
SCA-6_Chr2v1_06949	Pod	NA	HAK17_ORYSJRecName: Full=Probable potassium transporter 17; AltName: Full=OsHAK17	2.29e-148
SCA-6_Chr3v1_08367	Pod	NA	---NA---	NA
SCA-6_Chr3v1_09663	Pod	NA	EXLB1_ORYSJRecName: Full=Expansin-like B1; AltName: Full=Expansin-related 1; AltName: Full=OsEXLB1; AltName: Full=OsEXPR1; AltName: Full=OsaEXPb3.1; Flags: Precursor	4.33e-111
SCA-6_Chr6v1_18156	Pod	NA	PK1IP_HUMANRecName: Full=p21-activated protein kinase-interacting protein 1; AltName: Full=PAK/PLC-interacting protein 1; Short=hPIP1; AltName: Full=PAK1-interacting protein 1; AltName: Full=WD repeat-containing protein 84	2.3e-52
SCA-6_Chr7v1_20018	Pod	NA	CARB_ARATHRecName: Full=Carbamoyl-phosphate synthase large chain, chloroplastic; AltName: Full=Carbamoyl-phosphate synthetase ammonia chain; AltName: Full=Protein VENOSA 6; Flags: Precursor	0
SCA-6_Chr9v1_26287	Pod	NA	C3H24_ARATHRecName: Full=Zinc finger CCCH domain-containing protein 24; Short=AtC3H24	0
SCA-6_Chr1v1_00255	Pod	NA	EPHA_MYCTURecName: Full=Epoxide hydrolase A; Short=EHB; AltName: Full=Epoxide hydrolase EphA	1.23e-66
SCA-6_Chr1v1_00563	Pod	NA	Y5713_ARATHRecName: Full=PI-PLC X domain-containing protein At5g67130; Flags: Precursor	7.29e-147
SCA-6_Chr1v1_00678	Pod	NA	QSPP_DICDIRecName: Full=Queuosine salvage protein	6.19e-80
SCA-6_Chr1v1_01193	Pod	NA	---NA---	NA
SCA-6_Chr1v1_01574	Pod	NA	KPRS4_SPIOLRecName: Full=Ribose-phosphate pyrophosphokinase 4; AltName: Full=Phosphoribosyl pyrophosphate synthase 4	0
SCA-6_Chr1v1_02542	Pod	NA	C94A1_VICSARecName: Full=Cytochrome P450 94A1; AltName: Full=P450-dependent fatty acid omega-hydroxylase	0
SCA-6_Chr1v1_03278	Pod	NA	DRP1B_ARATHRecName: Full=Dynamin-related protein 1B; AltName: Full=Dynamin-like protein B	0
SCA-6_Chr1v1_03292	Pod	NA	CNG13_ARATHRecName: Full=Putative cyclic nucleotide-gated ion channel 13; AltName: Full=Cyclic nucleotide- and calmodulin-regulated ion channel 13	0
SCA-6_Chr1v1_03829	Pod	NA	---NA---	NA
SCA-6_Chr1v1_03915	Pod	NA	FKB42_ARATHRecName: Full=Peptidyl-prolyl cis-trans isomerase FKBP42; Short=PPIase FKBP42; AltName: Full=42 kDa peptidyl-prolyl isomerase; AltName: Full=FK506-binding protein 42; Short=AtFKBP42; AltName: Full=Immunophilin FKBP42; AltName: Full=Protein TWISTED DWARF 1; AltName: Full=Protein ULTRACURVATA 2; AltName: Full=Rotamase	2.76e-176
SCA-6_Chr10v1_26708	Pod	NA	FERON_ARATHRecName: Full=Receptor-like protein kinase FERONIA; AltName: Full=Protein SIRENE; Flags: Precursor	1.7e-56
SCA-6_Chr10v1_26917	Pod	NA	PP16A_ARATHRecName: Full=16 kDa phloem protein 1; Short=AtPP16-1; Short=Phloem protein 16-1; AltName: Full=Elicitor-responsive protein FIERG2	8.44e-59
SCA-6_Chr10v1_26947	Pod	NA	---NA---	NA
SCA-6_Chr10v1_27094	Pod	NA	---NA---	NA
SCA-6_Chr10v1_27179	Pod	NA	---NA---	NA
SCA-6_Chr10v1_27624	Pod	NA	---NA---	NA
SCA-6_Chr10v1_27777	Pod	NA	---NA---	NA
SCA-6_Chr2v1_04055	Pod	NA	VQ22_ARATHRecName: Full=VQ motif-containing protein 22; Short=AtVQ22	7.26e-09
SCA-6_Chr2v1_06159	Pod	NA	---NA---	NA
SCA-6_Chr2v1_06708	Pod	NA	AB5C_ARATHRecName: Full=ABC transporter C family member 5; Short=ABC transporter ABCC.5; Short=AtABCC5; AltName: Full=ATP-energized glutathione S-conjugate pump 5; AltName: Full=Glutathione S-conjugate-transporting ATPase 5; AltName: Full=Multidrug resistance-associated protein 5	0
SCA-6_Chr2v1_06778	Pod	NA	Y1648_ARATHRecName: Full=Uncharacterized protein At1g66480	3.55e-51
SCA-6_Chr2v1_07442	Pod	NA	WK72A_SOLLCRecName: Full=WRKY transcription factor 72A; Short=SlWRKY72a; AltName: Full=SlWRKY73; AltName: Full=WRKY DNA-binding protein 72A	1.28e-106
SCA-6_Chr3v1_07890	Pod	NA	SYT4_ARATHRecName: Full=Synaptotagmin-4; AltName: Full=NTMC2T2.2; AltName: Full=Synaptotagmin D	4.94e-20
SCA-6_Chr3v1_08502	Pod	NA	WRK50_ARATHRecName: Full=Probable WRKY transcription factor 50; AltName: Full=WRKY DNA-binding protein 50	2.15e-23
SCA-6_Chr3v1_08847	Pod	NA	---NA---	NA
SCA-6_Chr3v1_08896	Pod	NA	HEX6_RICCORecName: Full=Hexose carrier protein HEX6	0
SCA-6_Chr3v1_08948	Pod	NA	SKS2_ARATHRecName: Full=Monocopper oxidase-like protein SKS2; Flags: Precursor	0
SCA-6_Chr3v1_09217	Pod	NA	SARD4_ARATHRecName: Full=Protein SAR DEFICIENT 4; AltName: Full=Ornithine cyclodeaminase-like protein; Short=AtOCD; Flags: Precursor	2.82e-147
SCA-6_Chr3v1_09860	Pod	NA	LPPB_ARATHRecName: Full=Probable lipid phosphate phosphatase beta; Short=AtLPPB; AltName: Full=Phosphatidic acid phosphatase beta	2.78e-49
SCA-6_Chr3v1_09992	Pod	NA	PLDB1_ARATHRecName: Full=Phospholipase D beta 1; Short=AtPLDbeta1; Short=PLD beta 1; Short=PLDbeta	0
SCA-6_Chr3v1_10170	Pod	NA	---NA---	NA
SCA-6_Chr4v1_10578	Pod	NA	S23IP_MOUSERecName: Full=SEC23-interacting protein	9.22e-08
SCA-6_Chr4v1_10685	Pod	NA	CRK42_ARATHRecName: Full=Cysteine-rich receptor-like protein kinase 42; Short=Cysteine-rich RLK42; Flags: Precursor	1.73e-94
SCA-6_Chr4v1_10929	Pod	NA	WRK75_ARATHRecName: Full=Probable WRKY transcription factor 75; AltName: Full=WRKY DNA-binding protein 75	3.39e-60
SCA-6_Chr4v1_11138	Pod	NA	WRK75_ARATHRecName: Full=Probable WRKY transcription factor 75; AltName: Full=WRKY DNA-binding protein 75	3.39e-60
SCA-6_Chr4v1_11593	Pod	NA	WDR12_ARATHRecName: Full=Ribosome biogenesis protein WDR12 homolog; AltName: Full=Pescadillo-interacting protein 2; Short=AtPEIP2	0
SCA-6_Chr4v1_11611	Pod	NA	PMAT1_ARATHRecName: Full=Phenolic glucoside malonyltransferase 1	7.68e-116
SCA-6_Chr4v1_12028	Pod	NA	---NA---	NA
SCA-6_Chr4v1_12254	Pod	NA	SYKC_ARATHRecName: Full=Lysine--tRNA ligase, cytoplasmic; AltName: Full=Lysyl-tRNA synthetase; Short=LysRS; AltName: Full=Lysyl-tRNA synthetase 1; Short=AtKRS-1	0
SCA-6_Chr4v1_12557	Pod	NA	DF170_ARATHRecName: Full=Putative defensin-like protein 170; AltName: Full=Putative low-molecular-weight cysteine-rich protein 62; Short=Protein LCR62; Flags: Precursor	9.12e-05
SCA-6_Chr4v1_12727	Pod	NA	GSTX1_TOBACRecName: Full=Probable glutathione S-transferase; AltName: Full=Auxin-induced protein PGNT1/PCNT110	1.66e-19
SCA-6_Chr4v1_12822	Pod	NA	HIDM_GLYECRecName: Full=2-hydroxyisoflavanone dehydratase; AltName: Full=Carboxylesterase HIDM	4.45e-138
SCA-6_Chr4v1_12964	Pod	NA	PUB43_ARATHRecName: Full=U-box domain-containing protein 43; AltName: Full=Plant U-box protein 43; AltName: Full=RING-type E3 ubiquitin transferase PUB43	1.15e-38
SCA-6_Chr4v1_13046	Pod	NA	PRU1_PRUARRecName: Full=Major allergen Pru ar 1; AltName: Allergen=Pru ar 1	1.47e-39
SCA-6_Chr5v1_13834	Pod	NA	IMP2L_DANRERecName: Full=Mitochondrial inner membrane protease subunit 2; AltName: Full=IMP2-like protein	9.36e-35
SCA-6_Chr5v1_14321	Pod	NA	U73D1_ARATHRecName: Full=UDP-glycosyltransferase 73D1	0
SCA-6_Chr5v1_14897	Pod	NA	Y8948_DICDIRecName: Full=Putative methyltransferase DDB_G0268948	1.58e-38
SCA-6_Chr5v1_15664	Pod	NA	GSTU7_ARATHRecName: Full=Glutathione S-transferase U7; Short=AtGSTU7; AltName: Full=GST class-tau member 7; AltName: Full=Glutathione S-transferase 25	1.59e-44
SCA-6_Chr5v1_15669	Pod	NA	GSTU7_ARATHRecName: Full=Glutathione S-transferase U7; Short=AtGSTU7; AltName: Full=GST class-tau member 7; AltName: Full=Glutathione S-transferase 25	1.59e-44
SCA-6_Chr5v1_16053	Pod	NA	RGA1_SOLBURecName: Full=Putative disease resistance protein RGA1; AltName: Full=RGA3-blb	5.21e-121
SCA-6_Chr6v1_16884	Pod	NA	C7A15_VITVIRecName: Full=Beta-amyrin 28-monooxygenase; AltName: Full=Beta-amyrin 28-oxidase; AltName: Full=Cytochrome P450 716A15; Short=VvCYP716A15	6.32e-179
SCA-6_Chr6v1_16886	Pod	NA	C7A15_VITVIRecName: Full=Beta-amyrin 28-monooxygenase; AltName: Full=Beta-amyrin 28-oxidase; AltName: Full=Cytochrome P450 716A15; Short=VvCYP716A15	4.46e-179
SCA-6_Chr6v1_16913	Pod	NA	BBE28_ARATHRecName: Full=Berberine bridge enzyme-like 28; Short=AtBBE-like 28; Flags: Precursor	0
SCA-6_Chr6v1_17475	Pod	NA	SUMM2_ARATHRecName: Full=Disease resistance protein SUMM2; AltName: Full=Disease resistance protein At1g12280; AltName: Full=Protein SUPPRESSOR OF MKK1 MKK2 2	6.58e-96
SCA-6_Chr6v1_18400	Pod	NA	SAG12_ARATHRecName: Full=Senescence-specific cysteine protease SAG12; AltName: Full=Cysteine proteinase SAG12; AltName: Full=Protein SENESCENCE-ASSOCIATED GENE 12; Flags: Precursor	3.05e-87
SCA-6_Chr6v1_19025	Pod	NA	NUDT2_ARATHRecName: Full=Nudix hydrolase 2; Short=AtNUDT2; AltName: Full=ADP-ribose pyrophosphatase; AltName: Full=NADH pyrophosphatase	2.34e-128
SCA-6_Chr7v1_19367	Pod	NA	EHD1_ARATHRecName: Full=EH domain-containing protein 1; Short=AtEHD1	0
SCA-6_Chr7v1_19772	Pod	NA	---NA---	NA
SCA-6_Chr8v1_20858	Pod	NA	Y3028_ARATHRecName: Full=Uncharacterized acetyltransferase At3g50280	1.78e-81
SCA-6_Chr8v1_21250	Pod	NA	TNPO1_ORYSIRecName: Full=Transportin-1; Short=OsTRN1; AltName: Full=Importin beta-2; AltName: Full=Karyopherin beta-2	0
SCA-6_Chr8v1_22017	Pod	NA	WAK2_ARATHRecName: Full=Wall-associated receptor kinase 2; Flags: Precursor	0
SCA-6_Chr9v1_22834	Pod	NA	UGNT1_ARATHRecName: Full=UDP-N-acetylglucosamine transporter UGNT1; Short=UDP-GlcNAc transporter 1; AltName: Full=Nucleotide-sugar uncharacterized transporter 3	0
SCA-6_Chr9v1_23196	Pod	NA	---NA---	NA
SCA-6_Chr9v1_23470	Pod	NA	---NA---	NA
SCA-6_Chr9v1_23704	Pod	NA	CE101_ARATHRecName: Full=G-type lectin S-receptor-like serine/threonine-protein kinase CES101; AltName: Full=Protein CALLUS EXPRESSION OF RBCS 101; Flags: Precursor	0
SCA-6_Chr9v1_24288	Pod	NA	WDR75_DANRERecName: Full=WD repeat-containing protein 75	3.38e-53
SCA-6_Chr9v1_25374	Pod	NA	NCER1_ARATHRecName: Full=Neutral ceramidase 1; Short=AtNCER1; Short=N-CDase 1; Short=NCDase 1; AltName: Full=Acylsphingosine deacylase 1; AltName: Full=N-acylsphingosine amidohydrolase 1; Flags: Precursor	0
SCA-6_Chr9v1_25602	Pod	NA	EF1A_ORYSJRecName: Full=Elongation factor 1-alpha; Short=EF-1-alpha	0
SCA-6_Chr9v1_26009	Pod	NA	NCER1_ARATHRecName: Full=Neutral ceramidase 1; Short=AtNCER1; Short=N-CDase 1; Short=NCDase 1; AltName: Full=Acylsphingosine deacylase 1; AltName: Full=N-acylsphingosine amidohydrolase 1; Flags: Precursor	0
SCA-6_Chr1v1_00295	Pod	NA	---NA---	NA
SCA-6_Chr1v1_00659	Pod	NA	P4H9_ARATHRecName: Full=Probable prolyl 4-hydroxylase 9; Short=AtP4H9	7.83e-126
SCA-6_Chr1v1_01084	Pod	NA	LIIP1_ARATHRecName: Full=Small GTPase LIP1; AltName: Full=Protein LIGHT INSENSITIVE PERIOD 1	2.52e-125
SCA-6_Chr1v1_03976	Pod	NA	---NA---	NA
SCA-6_Chr10v1_27126	Pod	NA	---NA---	NA
SCA-6_Chr10v1_27540	Pod	NA	---NA---	NA
SCA-6_Chr2v1_04504	Pod	NA	---NA---	NA
SCA-6_Chr2v1_04531	Pod	NA	MSL4_ARATHRecName: Full=Mechanosensitive ion channel protein 4; AltName: Full=Mechanosensitive channel of small conductance-like 4; AltName: Full=MscS-Like protein 4	4.39e-57
SCA-6_Chr2v1_06977	Pod	NA	LRL24_ARATHRecName: Full=LEAF RUST 10 DISEASE-RESISTANCE LOCUS RECEPTOR-LIKE PROTEIN KINASE-like 2.4; AltName: Full=Probable receptor-like serine/threonine-protein kinase LRK10L-2.4; Flags: Precursor	2.74e-98
SCA-6_Chr3v1_07689	Pod	NA	---NA---	NA
SCA-6_Chr3v1_09268	Pod	NA	---NA---	NA
SCA-6_Chr3v1_10206	Pod	NA	---NA---	NA
SCA-6_Chr3v1_10386	Pod	NA	SRPRB_DICDIRecName: Full=Signal recognition particle receptor subunit beta; Short=SR-beta	3.71e-27
SCA-6_Chr4v1_10988	Pod	NA	AK2_ARATHRecName: Full=Aspartokinase 2, chloroplastic; AltName: Full=Aspartate kinase 2; Flags: Precursor	0
SCA-6_Chr4v1_11197	Pod	NA	AK2_ARATHRecName: Full=Aspartokinase 2, chloroplastic; AltName: Full=Aspartate kinase 2; Flags: Precursor	0
SCA-6_Chr4v1_12293	Pod	NA	GYP1_SCHPORecName: Full=GTPase-activating protein gyp1; AltName: Full=GAP for ypt1	1.09e-111
SCA-6_Chr5v1_14923	Pod	NA	PICBP_ARATHRecName: Full=Calmodulin binding protein PICBP; AltName: Full=Pathogen-induced CaM-binding protein	1.13e-36
SCA-6_Chr5v1_15478	Pod	NA	MBS1_ARATHRecName: Full=Protein METHYLENE BLUE SENSITIVITY 1	2.61e-50
SCA-6_Chr5v1_15498	Pod	NA	SCGT_TOBACRecName: Full=Scopoletin glucosyltransferase; AltName: Full=Phenylpropanoid:glucosyltransferase 1	0
SCA-6_Chr5v1_16568	Pod	NA	CCH11_ARATHRecName: Full=Cyclin-H1-1; Short=CycH1;1	8.87e-133
SCA-6_Chr6v1_18271	Pod	NA	XTH16_ARATHRecName: Full=Probable xyloglucan endotransglucosylase/hydrolase protein 16; Short=At-XTH16; Short=XTH-16; Flags: Precursor	3.75e-140
SCA-6_Chr8v1_21553	Pod	NA	CGR2_ARATHRecName: Full=Probable pectin methylesterase CGR2; AltName: Full=Cotton Golgi-related 2	2.96e-124
SCA-6_Chr8v1_22100	Pod	NA	ADH1_SOLTURecName: Full=Alcohol dehydrogenase 1	0
SCA-6_Chr9v1_23410	Pod	NA	MD20A_ARATHRecName: Full=Mediator of RNA polymerase II transcription subunit 20a	4.05e-125
SCA-6_Chr9v1_23696	Pod	NA	PLT5_ARATHRecName: Full=Polyol transporter 5; AltName: Full=Protein POLYOL TRANSPORTER 5; Short=AtPLT5; AltName: Full=Sugar-proton symporter PLT5	4.18e-173
SCA-6_Chr9v1_26186	Pod	NA	ALPL_ARATHRecName: Full=Protein ALP1-like	1.02e-159
SCA-6_Chr1v1_00409	Pod	NA	GATL2_ARATHRecName: Full=Probable galacturonosyltransferase-like 2	1.32e-180
SCA-6_Chr1v1_00413	Pod	NA	LYK4_ARATHRecName: Full=LysM domain receptor-like kinase 4; Short=LysM-containing receptor-like kinase 4; Flags: Precursor	0
SCA-6_Chr1v1_01689	Pod	NA	U71K2_PYRCORecName: Full=UDP-glycosyltransferase 71K2; AltName: Full=UDP-glucose:chalcone 2'-O-glucosyltransferase; AltName: Full=UDP-glucose:flavonol 2'-O-glucosyltransferase	2.25e-66
SCA-6_Chr1v1_02487	Pod	NA	ERF98_ARATHRecName: Full=Ethylene-responsive transcription factor ERF098	7.26e-44
SCA-6_Chr1v1_02716	Pod	NA	HEM11_ARATHRecName: Full=Glutamyl-tRNA reductase 1, chloroplastic; Short=GluTR; Flags: Precursor	3.11e-05
SCA-6_Chr1v1_03041	Pod	NA	GPAT3_ARATHRecName: Full=Probable glycerol-3-phosphate acyltransferase 3; Short=AtGPAT3	0
SCA-6_Chr10v1_26644	Pod	NA	LRK91_ARATHRecName: Full=L-type lectin-domain containing receptor kinase IX.1; Short=LecRK-IX.1; Flags: Precursor	2.82e-130
SCA-6_Chr2v1_04963	Pod	NA	PUB26_ARATHRecName: Full=U-box domain-containing protein 26; AltName: Full=Plant U-box protein 26; AltName: Full=RING-type E3 ubiquitin transferase PUB26	6.87e-134
SCA-6_Chr2v1_05674	Pod	NA	---NA---	NA
SCA-6_Chr2v1_06172	Pod	NA	LBD42_ARATHRecName: Full=LOB domain-containing protein 42; AltName: Full=ASYMMETRIC LEAVES 2-like protein 36; Short=AS2-like protein 36	7.22e-87
SCA-6_Chr3v1_07927	Pod	NA	LRL21_ARATHRecName: Full=LEAF RUST 10 DISEASE-RESISTANCE LOCUS RECEPTOR-LIKE PROTEIN KINASE-like 2.1; AltName: Full=Probable receptor-like serine/threonine-protein kinase LRK10L-2.1; Flags: Precursor	5.25e-12
SCA-6_Chr3v1_08820	Pod	NA	RBOHC_SOLTURecName: Full=Respiratory burst oxidase homolog protein C; AltName: Full=NADPH oxidase RBOHC; AltName: Full=StRBOHC	0
SCA-6_Chr3v1_08860	Pod	NA	NDK1_PEARecName: Full=Nucleoside diphosphate kinase 1; AltName: Full=Nucleoside diphosphate kinase I; Short=NDK I; Short=NDP kinase I; Short=NDPK I	7.81e-93
SCA-6_Chr3v1_09385	Pod	NA	AATP4_ARATHRecName: Full=AAA-ATPase At2g46620	0
SCA-6_Chr3v1_10190	Pod	NA	CHX18_ARATHRecName: Full=Cation/H(+) antiporter 18; AltName: Full=Protein CATION/H+ EXCHANGER 18; Short=AtCHX18	1.65e-167
SCA-6_Chr3v1_10500	Pod	NA	CCR4D_ARATHRecName: Full=Carbon catabolite repressor protein 4 homolog 4; Short=CCR4 homolog 4	4.09e-129
SCA-6_Chr3v1_10506	Pod	NA	MAG2L_ARATHRecName: Full=RINT1-like protein MAG2L; AltName: Full=Protein MAIGO 2 homolog; AltName: Full=Protein MAIGO 2-like	0
SCA-6_Chr3v1_10507	Pod	NA	PIMA_MYCS2RecName: Full=Phosphatidyl-myo-inositol mannosyltransferase; AltName: Full=Alpha-mannosyltransferase; AltName: Full=GDP-mannose-dependent alpha-(1-2)-phosphatidylinositol mannosyltransferase; AltName: Full=Guanosine diphosphomannose-phosphatidyl-inositol alpha-mannosyltransferase; AltName: Full=Phosphatidylinositol alpha-mannosyltransferase; Short=PI alpha-mannosyltransferase	2.96e-11
SCA-6_Chr4v1_11588	Pod	NA	U83A1_ARATHRecName: Full=UDP-glycosyltransferase 83A1	3.88e-155
SCA-6_Chr4v1_12781	Pod	NA	CONG1_LUPANRecName: Full=Gamma conglutin 1; AltName: Full=Conglutin gamma; AltName: Allergen=Lup an gamma-conglutin; Contains: RecName: Full=Gamma conglutin 1 beta subunit; AltName: Full=Gamma conglutin 1 small subunit; Contains: RecName: Full=Gamma conglutin 1 alpha subunit; AltName: Full=Gamma conglutin 1 large subunit; Flags: Precursor	1.02e-99
SCA-6_Chr4v1_12990	Pod	NA	BH092_ARATHRecName: Full=Transcription factor bHLH92; AltName: Full=Basic helix-loop-helix protein 92; Short=AtbHLH92; Short=bHLH 92; AltName: Full=Transcription factor EN 22; AltName: Full=bHLH transcription factor bHLH092	9.07e-44
SCA-6_Chr4v1_13148	Pod	NA	---NA---	NA
SCA-6_Chr4v1_13241	Pod	NA	---NA---	NA
SCA-6_Chr5v1_14078	Pod	NA	ZAT11_ARATHRecName: Full=Zinc finger protein ZAT11	9.9e-51
SCA-6_Chr5v1_14190	Pod	NA	CRPK1_ARATHRecName: Full=Cold-responsive protein kinase 1	9.15e-88
SCA-6_Chr5v1_14611	Pod	NA	PUB23_ARATHRecName: Full=E3 ubiquitin-protein ligase PUB23; AltName: Full=Plant U-box protein 23; AltName: Full=RING-type E3 ubiquitin transferase PUB23; AltName: Full=U-box domain-containing protein 23	0
SCA-6_Chr5v1_14997	Pod	NA	---NA---	NA
SCA-6_Chr5v1_15479	Pod	NA	DSP3_ARATHRecName: Full=Tyrosine-protein phosphatase DSP3; AltName: Full=Protein PLANT AND FUNGI ATYPICAL DUAL-SPECIFICITY PHOSPHATASE 3; Short=AtPFA-DSP3	5.77e-101
SCA-6_Chr5v1_16437	Pod	NA	DRL5_ARATHRecName: Full=Probable disease resistance protein At1g51480	1.47e-13
SCA-6_Chr5v1_16457	Pod	NA	DRL27_ARATHRecName: Full=Disease resistance protein At4g27190	4.44e-11
SCA-6_Chr5v1_16562	Pod	NA	ZED1_ARATHRecName: Full=Non-functional pseudokinase ZED1; AltName: Full=Protein HOPZ-ETI-DEFICIENT 1	4.59e-52
SCA-6_Chr6v1_17105	Pod	NA	TYRA2_ARATHRecName: Full=Arogenate dehydrogenase 2, chloroplastic; AltName: Full=TyrAAT2; Flags: Precursor	3.14e-169
SCA-6_Chr6v1_18694	Pod	NA	B120_ARATHRecName: Full=G-type lectin S-receptor-like serine/threonine-protein kinase B120; Flags: Precursor	0
SCA-6_Chr8v1_21556	Pod	NA	---NA---	NA
SCA-6_Chr8v1_21981	Pod	NA	Y1105_ARATHRecName: Full=Probable receptor-like protein kinase At1g11050; Flags: Precursor	6.95e-103
SCA-6_Chr8v1_22528	Pod	NA	ACCR4_ARATHRecName: Full=Serine/threonine-protein kinase-like protein CCR4; AltName: Full=CRINKLY 4-related kinase 1; Short=AtCRK1; AltName: Full=Protein CRINKLY 4 RELATED 4; Short=AtCCR4; Flags: Precursor	0
SCA-6_Chr9v1_23801	Pod	NA	Y5005_ARATHRecName: Full=Probable receptor-like protein kinase At5g20050; Flags: Precursor	0
SCA-6_Chr9v1_25226	Pod	NA	---NA---	NA
SCA-6_Chr9v1_25303	Pod	NA	PUB43_ARATHRecName: Full=U-box domain-containing protein 43; AltName: Full=Plant U-box protein 43; AltName: Full=RING-type E3 ubiquitin transferase PUB43	7.44e-92
SCA-6_Chr9v1_25938	Pod	NA	PUB43_ARATHRecName: Full=U-box domain-containing protein 43; AltName: Full=Plant U-box protein 43; AltName: Full=RING-type E3 ubiquitin transferase PUB43	7.44e-92
SCA-6_Chr1v1_00472	Pod	NA	MES3_ARATHRecName: Full=Methylesterase 3; Short=AtMES3	4.83e-104
SCA-6_Chr1v1_01306	Pod	NA	SIR4_ARATHRecName: Full=NAD-dependent protein deacylase SRT2; AltName: Full=Regulatory protein SIR2 homolog 2; Flags: Precursor	4.9e-179
SCA-6_Chr10v1_27123	Pod	NA	NILP2_ARATHRecName: Full=Nitrilase-like protein 2	6.58e-123
SCA-6_Chr10v1_28172	Pod	NA	---NA---	NA
SCA-6_Chr2v1_06168	Pod	NA	---NA---	NA
SCA-6_Chr2v1_06721	Pod	NA	YUID_BACSURecName: Full=Uncharacterized membrane protein YuiD	9.59e-25
SCA-6_Chr3v1_09282	Pod	NA	---NA---	NA
SCA-6_Chr3v1_09769	Pod	NA	EF102_ARATHRecName: Full=Ethylene-responsive transcription factor 5; Short=AtERF5; AltName: Full=Ethylene-responsive element-binding factor 5; Short=EREBP-5	2.93e-70
SCA-6_Chr3v1_10142	Pod	NA	BCH1_ARATHRecName: Full=Beta-carotene 3-hydroxylase 1, chloroplastic; Short=AtB1; Flags: Precursor	7.14e-111
SCA-6_Chr3v1_10488	Pod	NA	---NA---	NA
SCA-6_Chr4v1_12154	Pod	NA	PUB16_ARATHRecName: Full=U-box domain-containing protein 16; AltName: Full=Plant U-box protein 16; AltName: Full=RING-type E3 ubiquitin transferase PUB16	0
SCA-6_Chr5v1_14152	Pod	NA	NFYB8_ARATHRecName: Full=Nuclear transcription factor Y subunit B-8; Short=AtNF-YB-8	1.22e-77
SCA-6_Chr5v1_15784	Pod	NA	---NA---	NA
SCA-6_Chr5v1_15963	Pod	NA	UBC2_MEDSARecName: Full=Ubiquitin-conjugating enzyme E2 2; AltName: Full=E2 ubiquitin-conjugating enzyme 2; AltName: Full=Ubiquitin carrier protein 2; AltName: Full=Ubiquitin-conjugating enzyme E2-17 kDa 2; AltName: Full=Ubiquitin-protein ligase 2	3.15e-110
SCA-6_Chr5v1_16563	Pod	NA	ZED1_ARATHRecName: Full=Non-functional pseudokinase ZED1; AltName: Full=Protein HOPZ-ETI-DEFICIENT 1	1.42e-46
SCA-6_Chr6v1_18181	Pod	NA	---NA---	NA
SCA-6_Chr7v1_19384	Pod	NA	YUID_BACSURecName: Full=Uncharacterized membrane protein YuiD	2.64e-19
SCA-6_Chr7v1_19433	Pod	NA	---NA---	NA
SCA-6_Chr9v1_22782	Pod	NA	---NA---	NA
SCA-6_Chr9v1_23322	Pod	NA	---NA---	NA
SCA-6_Chr9v1_24692	Pod	NA	TYRA1_ARATHRecName: Full=Arogenate dehydrogenase 1, chloroplastic; AltName: Full=TYRATC; AltName: Full=TyrAAT1; Flags: Precursor	7.15e-95
SCA-6_Chr1v1_00082	Pod	NA	PP161_ARATHRecName: Full=Pentatricopeptide repeat-containing protein At2g17670	0
SCA-6_Chr1v1_01563	Pod	NA	XTH16_ARATHRecName: Full=Probable xyloglucan endotransglucosylase/hydrolase protein 16; Short=At-XTH16; Short=XTH-16; Flags: Precursor	3.67e-143
SCA-6_Chr1v1_01882	Pod	NA	---NA---	NA
SCA-6_Chr1v1_02484	Pod	NA	ERFC3_SOLLCRecName: Full=Ethylene-response factor C3; Short=Sl.ERF.C.3; AltName: Full=Ethylene-responsive element-binding factor C3; AltName: Full=Ethylene-responsive transcription factor C3	1.48e-57
SCA-6_Chr10v1_26950	Pod	NA	DOF36_ARATHRecName: Full=Dof zinc finger protein DOF3.6; Short=AtDOF3.6; AltName: Full=OBF-binding protein 3	1.57e-74
SCA-6_Chr10v1_28099	Pod	NA	---NA---	NA
SCA-6_Chr3v1_09768	Pod	NA	---NA---	NA
SCA-6_Chr5v1_14950	Pod	NA	---NA---	NA
SCA-6_Chr6v1_16935	Pod	NA	EX84B_ARATHRecName: Full=Exocyst complex component EXO84B; Short=AtExo80b	0
SCA-6_Chr7v1_19794	Pod	NA	---NA---	NA
SCA-6_Chr8v1_21912	Pod	NA	UGAL1_ARATHRecName: Full=UDP-galactose transporter 1; Short=At-UDP-GalT1	1.89e-123
SCA-6_Chr9v1_23529	Pod	NA	COAC2_ARATHRecName: Full=Mitochondrial carrier protein CoAc2; AltName: Full=AtCoAc2; AltName: Full=Mitochondrial coenzyme A transporter CoAc2	2.1e-173
SCA-6_Chr1v1_00366	Pod	NA	PLT6_ARATHRecName: Full=Probable polyol transporter 6	0
SCA-6_Chr1v1_00767	Pod	NA	---NA---	NA
SCA-6_Chr1v1_00956	Pod	NA	---NA---	NA
SCA-6_Chr1v1_01067	Pod	NA	DPE1_ARATHRecName: Full=4-alpha-glucanotransferase DPE1, chloroplastic/amyloplastic; AltName: Full=Amylomaltase; AltName: Full=Disproportionating enzyme; Short=D-enzyme; AltName: Full=Protein DISPROPORTIONATING ENZYME 1; Flags: Precursor	0
SCA-6_Chr1v1_01179	Pod	NA	PUB27_ARATHRecName: Full=U-box domain-containing protein 27; AltName: Full=Plant U-box protein 27; AltName: Full=RING-type E3 ubiquitin transferase PUB27	4.48e-130
SCA-6_Chr1v1_01264	Pod	NA	ODBA2_ARATHRecName: Full=2-oxoisovalerate dehydrogenase subunit alpha 2, mitochondrial; AltName: Full=Branched-chain alpha-keto acid dehydrogenase E1 component alpha chain; Short=BCKDE1A; Short=BCKDH E1-alpha; Flags: Precursor	0
SCA-6_Chr2v1_04967	Pod	NA	ALPL_ARATHRecName: Full=Protein ALP1-like	1.11e-35
SCA-6_Chr2v1_05826	Pod	NA	GRXC9_ARATHRecName: Full=Glutaredoxin-C9; Short=AtGrxC9; AltName: Full=Protein ROXY 19	3.21e-43
SCA-6_Chr2v1_06102	Pod	NA	---NA---	NA
SCA-6_Chr2v1_06128	Pod	NA	NDT2_ARATHRecName: Full=Nicotinamide adenine dinucleotide transporter 2, mitochondrial; Short=AtNDT2; AltName: Full=NAD(+) transporter 2	1.64e-160
SCA-6_Chr2v1_06763	Pod	NA	---NA---	NA
SCA-6_Chr4v1_12929	Pod	NA	DYM_CHICKRecName: Full=Dymeclin	1.73e-90
SCA-6_Chr5v1_15244	Pod	NA	ZED1_ARATHRecName: Full=Non-functional pseudokinase ZED1; AltName: Full=Protein HOPZ-ETI-DEFICIENT 1	1.46e-46
SCA-6_Chr6v1_18168	Pod	NA	Y4837_ARATHRecName: Full=KH domain-containing protein At4g18375	1.16e-29
SCA-6_Chr6v1_18641	Pod	NA	VP282_ARATHRecName: Full=Vacuolar protein sorting-associated protein 28 homolog 2	1.12e-140
SCA-6_Chr7v1_20678	Pod	NA	---NA---	NA
SCA-6_Chr8v1_20914	Pod	NA	PLP2_ARATHRecName: Full=Patatin-like protein 2; Short=AtPLP2; AltName: Full=Patatin-related phospholipase A IIalpha; Short=pPLAIIa; AltName: Full=Phospholipase A IIA; Short=AtPLAIIA	0
SCA-6_Chr8v1_20936	Pod	NA	---NA---	NA
SCA-6_Chr8v1_20999	Pod	NA	LPAT4_ARATHRecName: Full=Probable 1-acyl-sn-glycerol-3-phosphate acyltransferase 4; AltName: Full=Lysophosphatidyl acyltransferase 4	6.29e-179
SCA-6_Chr9v1_23441	Pod	NA	THRC1_ARATHRecName: Full=Threonine synthase 1, chloroplastic; AltName: Full=Protein METHIONINE OVER-ACCUMULATOR 2; Flags: Precursor	0
SCA-6_Chr1v1_00510	Pod	NA	---NA---	NA
SCA-6_Chr1v1_03515	Pod	NA	C87A3_ORYSJRecName: Full=Cytochrome P450 87A3	9.02e-129
SCA-6_Chr2v1_04192	Pod	NA	Y5994_ARATHRecName: Full=Uncharacterized protein At5g49945; Flags: Precursor	0.000609
SCA-6_Chr2v1_04518	Pod	NA	FBL10_ARATHRecName: Full=F-box/LRR-repeat protein 10	0
SCA-6_Chr2v1_04758	Pod	NA	Y4391_ARATHRecName: Full=Probable receptor-like protein kinase At4g39110; Flags: Precursor	0
SCA-6_Chr2v1_04759	Pod	NA	---NA---	NA
SCA-6_Chr2v1_04950	Pod	NA	---NA---	NA
SCA-6_Chr2v1_06872	Pod	NA	---NA---	NA
SCA-6_Chr3v1_08127	Pod	NA	PUB21_ARATHRecName: Full=U-box domain-containing protein 21; AltName: Full=Plant U-box protein 21; AltName: Full=RING-type E3 ubiquitin transferase PUB21	2.37e-130
SCA-6_Chr3v1_10246	Pod	NA	PRI1_MOUSERecName: Full=DNA primase small subunit; AltName: Full=DNA primase 49 kDa subunit; Short=p49	1.57e-108
SCA-6_Chr4v1_12164	Pod	NA	AAT1_ARATHRecName: Full=Aspartate aminotransferase, mitochondrial; AltName: Full=Transaminase A; Flags: Precursor	0
SCA-6_Chr5v1_13970	Pod	NA	---NA---	NA
SCA-6_Chr5v1_14096	Pod	NA	E70H1_ARATHRecName: Full=Exocyst complex component EXO70H1; Short=AtExo70h1; AltName: Full=Exocyst subunit Exo70 family protein H1	0
SCA-6_Chr5v1_15033	Pod	NA	ABD18_MOUSERecName: Full=Protein ABHD18; AltName: Full=Alpha/beta hydrolase domain-containing protein 18; Short=Abhydrolase domain-containing protein 18; Flags: Precursor	3.89e-31
SCA-6_Chr6v1_17137	Pod	NA	---NA---	NA
SCA-6_Chr6v1_17615	Pod	NA	---NA---	NA
SCA-6_Chr6v1_17617	Pod	NA	RGA3_SOLBURecName: Full=Putative disease resistance protein RGA3; AltName: Full=Blight resistance protein B149; AltName: Full=RGA1-blb	1.37e-149
SCA-6_Chr6v1_17722	Pod	NA	---NA---	NA
SCA-6_Chr7v1_19938	Pod	NA	GH317_ARATHRecName: Full=Indole-3-acetic acid-amido synthetase GH3.17; AltName: Full=Auxin-responsive GH3-like protein 17; Short=AtGH3-17	0
SCA-6_Chr7v1_20213	Pod	NA	Y3475_ARATHRecName: Full=Probable LRR receptor-like serine/threonine-protein kinase At3g47570; Flags: Precursor	0
SCA-6_Chr8v1_21302	Pod	NA	---NA---	NA
SCA-6_Chr8v1_21366	Pod	NA	---NA---	NA
SCA-6_Chr8v1_21677	Pod	NA	---NA---	NA
SCA-6_Chr8v1_21734	Pod	NA	PCO2_ARATHRecName: Full=Plant cysteine oxidase 2	2.83e-54
SCA-6_Chr8v1_22170	Pod	NA	U80B1_ARATHRecName: Full=Sterol 3-beta-glucosyltransferase UGT80B1; AltName: Full=Protein TRANSPARENT TESTA 15; AltName: Full=UDP-glucose:sterol glucosyltransferase 80B1	0
SCA-6_Chr9v1_23709	Pod	NA	RHN1_NICPLRecName: Full=Ras-related protein RHN1	4.85e-76
SCA-6_Chr1v1_00019	Root	28.4	HMR2B_PANGIRecName: Full=3-hydroxy-3-methylglutaryl coenzyme A reductase 2-B; Short=HMG-CoA reductase 2; Short=Hydroxymethylglutaryl-CoA reductase; Short=PgHMGR2	0
SCA-6_Chr1v1_00178	Root	68.3	SNAK2_SOLTURecName: Full=Snakin-2; Flags: Precursor	1.4e-26
SCA-6_Chr1v1_00483	Root	25.7	ASOL_BRANARecName: Full=L-ascorbate oxidase homolog; Flags: Precursor	0
SCA-6_Chr1v1_00798	Root	33.2	BXL6_ARATHRecName: Full=Probable beta-D-xylosidase 6; Short=AtBXL6; Flags: Precursor	0
SCA-6_Chr1v1_00995	Root	98.8	DFC_ARATHRecName: Full=Protein DOWNSTREAM OF FLC; Short=AtDFC; AltName: Full=Pollen allergen-like protein; Flags: Precursor	3.99e-46
SCA-6_Chr1v1_01044	Root	33.65	GAGT1_ARATHRecName: Full=Glutathione hydrolase 1; AltName: Full=Gamma-glutamyltransferase 1; AltName: Full=Gamma-glutamyltranspeptidase 1; Flags: Precursor	0
SCA-6_Chr1v1_01265	Root	22.25	NC104_ARATHRecName: Full=NAC domain-containing protein 104; Short=ANAC104; AltName: Full=Protein XYLEM NAC DOMAIN 1	3.29e-56
SCA-6_Chr1v1_02004	Root	26.5	U74E2_ARATHRecName: Full=UDP-glycosyltransferase 74E2	1.13e-86
SCA-6_Chr1v1_02646	Root	119.3	PRP1_ARATHRecName: Full=Proline-rich protein 1; Short=AtPRP1; AltName: Full=Protein ROOT HAIR SPECIFIC 7; Flags: Precursor	2.38e-20
SCA-6_Chr1v1_02776	Root	197.65	PER3_ARATHRecName: Full=Peroxidase 3; Short=Atperox P3; AltName: Full=ATPRC; AltName: Full=RCI3A; AltName: Full=Rare cold-inducible protein; Flags: Precursor	1.02e-119
SCA-6_Chr1v1_02837	Root	29.2	GSTFD_ARATHRecName: Full=Glutathione S-transferase F13; Short=AtGSTF13; AltName: Full=GST class-phi member 13	1.35e-39
SCA-6_Chr1v1_02929	Root	106.1	PRP1_ARATHRecName: Full=Proline-rich protein 1; Short=AtPRP1; AltName: Full=Protein ROOT HAIR SPECIFIC 7; Flags: Precursor	7.71e-19
SCA-6_Chr1v1_03646	Root	322.45	14KD_DAUCARecName: Full=14 kDa proline-rich protein DC2.15; Flags: Precursor	1.17e-36
SCA-6_Chr10v1_26656	Root	78.25	AGP30_ARATHRecName: Full=Non-classical arabinogalactan protein 30; Short=AtAGP30; Flags: Precursor	1.39e-14
SCA-6_Chr10v1_27047	Root	64.75	BAD1_ARATHRecName: Full=Ankyrin repeat-containing protein BDA1; AltName: Full=Protein BIAN DA 1	7.25e-27
SCA-6_Chr2v1_04626	Root	65.45	DIR4_ARATHRecName: Full=Dirigent protein 4; Short=AtDIR4; Flags: Precursor	8.53e-58
SCA-6_Chr2v1_04764	Root	77.05	CIF1_ARATHRecName: Full=Protein CASPARIAN STRIP INTEGRITY FACTOR 1; Flags: Precursor	2.42e-18
SCA-6_Chr2v1_05203	Root	43.95	DIRL1_ARATHRecName: Full=Putative lipid-transfer protein DIR1; AltName: Full=Protein DEFECTIVE IN INDUCED RESISTANCE 1; Flags: Precursor	2.62e-15
SCA-6_Chr2v1_05331	Root	59.7	UGT2_GARJARecName: Full=7-deoxyloganetin glucosyltransferase; AltName: Full=Genipin glucosyltransferase; AltName: Full=UDP-glucose glucosyltransferase 2; Short=GjUGT2; AltName: Full=UDP-glycosyltransferase 85A24	4.65e-132
SCA-6_Chr2v1_05593	Root	57.65	UCC1_ARATHRecName: Full=Uclacyanin 1; Flags: Precursor	1.61e-40
SCA-6_Chr2v1_06789	Root	30.8	WDL7_ARATHRecName: Full=Protein WVD2-like 7	9.4e-32
SCA-6_Chr2v1_06886	Root	26.35	DRP1C_ARATHRecName: Full=Dynamin-related protein 1C; AltName: Full=Dynamin-like protein 5; AltName: Full=Dynamin-like protein C; AltName: Full=Dynamin-like protein DLP1	0
SCA-6_Chr2v1_07075	Root	38.55	---NA---	NA
SCA-6_Chr2v1_07170	Root	24.65	SOT13_ARATHRecName: Full=Cytosolic sulfotransferase 13; Short=AtSOT13	1.92e-121
SCA-6_Chr3v1_08279	Root	26.6	PRE4_ARATHRecName: Full=Transcription factor PRE4; AltName: Full=Basic helix-loop-helix protein 161; Short=AtbHLH161; Short=bHLH 161; AltName: Full=Protein BANQUO 3; AltName: Full=Protein PACLOBUTRAZOL RESISTANCE 4; AltName: Full=bHLH transcription factor bHLH161	3.82e-40
SCA-6_Chr3v1_08557	Root	63	C71A1_PERAERecName: Full=Cytochrome P450 71A1; AltName: Full=ARP-2; AltName: Full=CYPLXXIA1	0
SCA-6_Chr3v1_08899	Root	22.45	EXB15_ORYSJRecName: Full=Expansin-B15; AltName: Full=Beta-expansin-15; AltName: Full=OsEXPB15; AltName: Full=OsaEXPb1.16; Flags: Precursor	2.45e-100
SCA-6_Chr3v1_09026	Root	28.4	BH120_ARATHRecName: Full=Transcription factor bHLH120; AltName: Full=Basic helix-loop-helix protein 120; Short=AtbHLH120; Short=bHLH 120; AltName: Full=Transcription factor EN 4; AltName: Full=bHLH transcription factor bHLH120	9.88e-42
SCA-6_Chr3v1_09098	Root	26.35	CET1_TOBACRecName: Full=CEN-like protein 1	1.01e-93
SCA-6_Chr3v1_09109	Root	149.85	ASO_CATRORecName: Full=O-acetylstemmadenine oxidase; Short=CrASO; AltName: Full=Precondylocarpine acetate synthase; Flags: Precursor	6.62e-122
SCA-6_Chr3v1_09257	Root	39	CHIT3_VITVIRecName: Full=Acidic endochitinase; Flags: Precursor	2.43e-142
SCA-6_Chr3v1_09810	Root	644.9	TIP23_ARATHRecName: Full=Aquaporin TIP2-3; AltName: Full=Tonoplast intrinsic protein 2-3; Short=AtTIP2;3	5.47e-144
SCA-6_Chr3v1_10198	Root	52.4	AB10C_ARATHRecName: Full=ABC transporter C family member 10; Short=ABC transporter ABCC.10; Short=AtABCC10; AltName: Full=ATP-energized glutathione S-conjugate pump 14; AltName: Full=Glutathione S-conjugate-transporting ATPase 14; AltName: Full=Multidrug resistance-associated protein 14	0
SCA-6_Chr3v1_10414	Root	27.2	CSCL1_ARATHRecName: Full=CSC1-like protein At1g32090	0
SCA-6_Chr3v1_10467	Root	14.9	UAF30_YEASTRecName: Full=Upstream activation factor subunit UAF30; AltName: Full=Upstream activation factor 30 KDa subunit; Short=p30	6.67e-19
SCA-6_Chr4v1_11680	Root	80.35	PRP3_ARATHRecName: Full=Proline-rich protein 3; Short=AtPRP3; Flags: Precursor	1.89e-14
SCA-6_Chr4v1_11847	Root	31	HIP21_ARATHRecName: Full=Heavy metal-associated isoprenylated plant protein 21; Short=AtHIP21; Short=AtHIPP21; Flags: Precursor	2.65e-76
SCA-6_Chr4v1_12032	Root	82.3	RLP22_ARATHRecName: Full=Receptor like protein 22; Short=AtRLP22; Flags: Precursor	1.34e-123
SCA-6_Chr4v1_12055	Root	26.65	TBL19_ARATHRecName: Full=Protein trichome birefringence-like 19	6.63e-147
SCA-6_Chr4v1_12140	Root	58.65	NLTP2_GOSHIRecName: Full=Non-specific lipid-transfer protein; Short=LTP; AltName: Full=GH3; Flags: Precursor	1.68e-20
SCA-6_Chr4v1_12200	Root	13.55	UGT9_CATRORecName: Full=UDP glycosyltransferase 9; Short=CrUGT9	1.85e-18
SCA-6_Chr4v1_12284	Root	27.25	PMGI_MESCRRecName: Full=2,3-bisphosphoglycerate-independent phosphoglycerate mutase; Short=BPG-independent PGAM; Short=Phosphoglyceromutase; AltName: Full=PGAM-I	0
SCA-6_Chr4v1_12327	Root	17.95	PER61_ARATHRecName: Full=Probable peroxidase 61; Short=Atperox P61; Flags: Precursor	1.62e-177
SCA-6_Chr4v1_12450	Root	13.15	PTR18_ARATHRecName: Full=Protein NRT1/ PTR FAMILY 3.1; Short=AtNPF3.1	1.21e-35
SCA-6_Chr4v1_12669	Root	20.05	RCH2_ARATHRecName: Full=Receptor-like protein kinase 2; Flags: Precursor	0
SCA-6_Chr4v1_13019	Root	50.25	GSTX1_TOBACRecName: Full=Probable glutathione S-transferase; AltName: Full=Auxin-induced protein PGNT1/PCNT110	2.53e-54
SCA-6_Chr4v1_13025	Root	45.75	GSTX6_SOYBNRecName: Full=Probable glutathione S-transferase; AltName: Full=G2-4; AltName: Full=Heat shock protein 26A	4.06e-38
SCA-6_Chr4v1_13125	Root	32.65	DCTP1_RATRecName: Full=dCTP pyrophosphatase 1; AltName: Full=Deoxycytidine-triphosphatase 1; Short=dCTPase 1; AltName: Full=RS21-C6	9.08e-31
SCA-6_Chr4v1_13267	Root	110	PER24_ARATHRecName: Full=Peroxidase 24; Short=Atperox P24; AltName: Full=ATP47; Flags: Precursor	6.38e-106
SCA-6_Chr5v1_13690	Root	32.9	PGLR_PRUPERecName: Full=Polygalacturonase; Short=PG; AltName: Full=Pectinase; Flags: Precursor	0
SCA-6_Chr5v1_13896	Root	75.6	LAC7_ARATHRecName: Full=Laccase-7; AltName: Full=Benzenediol:oxygen oxidoreductase 7; AltName: Full=Diphenol oxidase 7; AltName: Full=Urishiol oxidase 7; Flags: Precursor	0
SCA-6_Chr5v1_13925	Root	141.55	---NA---	NA
SCA-6_Chr5v1_14011	Root	67	RBL1_ARATHRecName: Full=RHOMBOID-like protein 1; Short=AtRBL1	3.08e-177
SCA-6_Chr5v1_14303	Root	27.1	FLUG_EMENIRecName: Full=Protein fluG	7.25e-95
SCA-6_Chr5v1_14528	Root	33.1	CASP1_THECCRecName: Full=Casparian strip membrane protein 1; Short=TcCASP1	2.94e-142
SCA-6_Chr5v1_15892	Root	52.45	PER44_ARATHRecName: Full=Peroxidase 44; Short=Atperox P44; AltName: Full=ATP35; Flags: Precursor	9.41e-131
SCA-6_Chr5v1_16005	Root	56.3	BGH3B_BACO1RecName: Full=Beta-glucosidase BoGH3B; AltName: Full=Glycosyl hydrolase family protein 3B; Short=BoGH3B; Flags: Precursor	2.72e-53
SCA-6_Chr5v1_16145	Root	479.7	GL113_ARATHRecName: Full=Germin-like protein subfamily 1 member 13; Flags: Precursor	5.14e-104
SCA-6_Chr5v1_16238	Root	32.2	ACCH1_ARATHRecName: Full=1-aminocyclopropane-1-carboxylate oxidase homolog 1	6.48e-142
SCA-6_Chr6v1_17503	Root	125.9	---NA---	NA
SCA-6_Chr6v1_17729	Root	15.55	MPPA_SOLTURecName: Full=Mitochondrial-processing peptidase subunit alpha; AltName: Full=Alpha-MPP; AltName: Full=Ubiquinol-cytochrome-c reductase subunit II; Flags: Precursor	0
SCA-6_Chr6v1_17997	Root	43.05	GLIP1_ARATHRecName: Full=GDSL esterase/lipase 1; AltName: Full=Extracellular lipase 1; Flags: Precursor	3.78e-127
SCA-6_Chr6v1_18593	Root	381.8	PPO_MALDORecName: Full=Polyphenol oxidase, chloroplastic; Short=PPO; AltName: Full=Catechol oxidase; Flags: Precursor	0
SCA-6_Chr7v1_19280	Root	35.15	GAO_LACSARecName: Full=Germacrene A hydroxylase; AltName: Full=Germacrene A oxidase; Short=LsGAO	2.62e-124
SCA-6_Chr7v1_19475	Root	148.55	DRL28_ARATHRecName: Full=Probable disease resistance protein At4g27220	4.24e-56
SCA-6_Chr7v1_19779	Root	34.05	PP320_ARATHRecName: Full=Pentatricopeptide repeat-containing protein DOT4, chloroplastic; AltName: Full=Protein DEFECTIVELY ORGANIZED TRIBUTARIES 4; AltName: Full=Protein FLAVODENTATA; Flags: Precursor	4.24e-152
SCA-6_Chr7v1_20674	Root	38.7	ACCH1_ARATHRecName: Full=1-aminocyclopropane-1-carboxylate oxidase homolog 1	1.93e-136
SCA-6_Chr7v1_20805	Root	55.65	OCT3_ARATHRecName: Full=Organic cation/carnitine transporter 3; Short=AtOCT3	0
SCA-6_Chr7v1_20818	Root	18.45	SMB_ARATHRecName: Full=Protein SOMBRERO; AltName: Full=NAC domain-containing protein 33; Short=ANAC033	5.76e-126
SCA-6_Chr8v1_21201	Root	19.25	---NA---	NA
SCA-6_Chr8v1_21494	Root	29.1	---NA---	NA
SCA-6_Chr8v1_21897	Root	23.2	ERF12_ARATHRecName: Full=Ethylene-responsive transcription factor ERF012; AltName: Full=Dehydration response element-binding protein 26	1.19e-44
SCA-6_Chr8v1_22214	Root	33.4	TAR4_ARATHRecName: Full=Tryptophan aminotransferase-related protein 4	0
SCA-6_Chr9v1_22649	Root	53.05	CML4_ARATHRecName: Full=Calmodulin-like protein 4	2.82e-17
SCA-6_Chr9v1_22677	Root	21.35	PER16_ARATHRecName: Full=Peroxidase 16; Short=Atperox P16; AltName: Full=ATP22a; Flags: Precursor	3.3e-158
SCA-6_Chr9v1_23594	Root	19.85	PME53_ARATHRecName: Full=Probable pectinesterase 53; Short=PE 53; AltName: Full=Pectin methylesterase 53; Short=AtPME53; Flags: Precursor	0
SCA-6_Chr9v1_23605	Root	26.4	CYP5F_ARATHRecName: Full=Cytochrome B5-like protein; Short=AtCb5LP; AltName: Full=Cytochrome b5 isoform F; Short=AtCb5-F	4.86e-53
SCA-6_Chr9v1_23939	Root	27.65	SRG1_ARATHRecName: Full=Protein SRG1; Short=AtSRG1; AltName: Full=Protein SENESCENCE-RELATED GENE 1	3.9e-22
SCA-6_Chr9v1_23976	Root	20.9	---NA---	NA
SCA-6_Chr9v1_24316	Root	156.25	PER45_ARATHRecName: Full=Peroxidase 45; Short=Atperox P45; AltName: Full=ATP8a; Flags: Precursor	6.59e-174
SCA-6_Chr9v1_24546	Root	31.55	AEE18_ARATHRecName: Full=Probable acyl-activating enzyme 18, peroxisomal	0
SCA-6_Chr9v1_24828	Root	16.25	C75A1_PETHYRecName: Full=Flavonoid 3',5'-hydroxylase 1; Short=F3'5'H; AltName: Full=CYPLXXVA1; AltName: Full=Cytochrome P450 75A1	0
SCA-6_Chr9v1_24921	Root	32	---NA---	NA
SCA-6_Chr9v1_25494	Root	16.25	C75A1_PETHYRecName: Full=Flavonoid 3',5'-hydroxylase 1; Short=F3'5'H; AltName: Full=CYPLXXVA1; AltName: Full=Cytochrome P450 75A1	0
SCA-6_Chr9v1_26199	Root	49	DIR25_ARATHRecName: Full=Dirigent protein 25; Short=AtDIR25; Flags: Precursor	1.14e-93
SCA-6_Chr1v1_00155	Root	37.3	AHK1_ARATHRecName: Full=Histidine kinase 1; AltName: Full=Arabidopsis histidine kinase 1; Short=AtHK1; AltName: Full=Protein AUTHENTIC HIS-KINASE 1	0
SCA-6_Chr1v1_00421	Root	31.1	---NA---	NA
SCA-6_Chr1v1_00804	Root	46.1	NORK_PEARecName: Full=Nodulation receptor kinase; Flags: Precursor	0
SCA-6_Chr1v1_00996	Root	12.2	POLX_TOBACRecName: Full=Retrovirus-related Pol polyprotein from transposon TNT 1-94; Includes: RecName: Full=Protease; Includes: RecName: Full=Reverse transcriptase; Includes: RecName: Full=Endonuclease	1.01e-30
SCA-6_Chr1v1_01644	Root	16.3	B561L_ARATHRecName: Full=Cytochrome b561 domain-containing protein At2g30890; AltName: Full=Protein b561A.tha12; Flags: Precursor	9.2e-29
SCA-6_Chr1v1_01771	Root	17.1	NF7O_XENLARecName: Full=Nuclear factor 7, ovary; Short=xNF7-O	8.07e-06
SCA-6_Chr1v1_02159	Root	15.05	Y5880_ARATHRecName: Full=BTB/POZ domain-containing protein At5g48800	0
SCA-6_Chr1v1_02831	Root	36	POT5_ARATHRecName: Full=Potassium transporter 5; Short=AtHAK1; Short=AtHAK5; Short=AtPOT5	0
SCA-6_Chr1v1_03210	Root	59	---NA---	NA
SCA-6_Chr1v1_03608	Root	23.75	---NA---	NA
SCA-6_Chr10v1_28236	Root	27.4	MES17_ARATHRecName: Full=Methylesterase 17; Short=AtMES17; AltName: Full=Methyl indole-3-acetic acid esterase	1.74e-120
SCA-6_Chr2v1_04582	Root	48.2	RBK2_ARATHRecName: Full=Receptor-like cytosolic serine/threonine-protein kinase RBK2; AltName: Full=Protein ROP BINDING PROTEIN KINASES 2	1.33e-79
SCA-6_Chr2v1_05406	Root	15.8	VITH4_ARATHRecName: Full=Vacuolar iron transporter homolog 4; AltName: Full=Protein NODULIN-LIKE 4	5.07e-87
SCA-6_Chr2v1_05737	Root	26.85	CLC1_ARATHRecName: Full=Clathrin light chain 1	5.43e-97
SCA-6_Chr2v1_05839	Root	14.65	POT5_ARATHRecName: Full=Potassium transporter 5; Short=AtHAK1; Short=AtHAK5; Short=AtPOT5	0
SCA-6_Chr2v1_05920	Root	27.8	SAU32_ARATHRecName: Full=Auxin-responsive protein SAUR32; AltName: Full=Protein ABOLISHED APICAL HOOK MAINTENANCE 1; AltName: Full=Protein SMALL AUXIN UP RNA 32	4.54e-16
SCA-6_Chr2v1_06039	Root	23.9	---NA---	NA
SCA-6_Chr2v1_06822	Root	91.9	MLP28_ARATHRecName: Full=MLP-like protein 28	4.79e-38
SCA-6_Chr2v1_06968	Root	20.05	BRL2_ARATHRecName: Full=Serine/threonine-protein kinase BRI1-like 2; AltName: Full=BRASSINOSTEROID INSENSITIVE 1-like protein 2; AltName: Full=Protein VASCULAR HIGHWAY 1; Flags: Precursor	0
SCA-6_Chr2v1_07028	Root	40.5	LAMT_CATRORecName: Full=Loganic acid O-methyltransferase; Short=CrLAMT	3.13e-93
SCA-6_Chr2v1_07064	Root	42.9	VUP1_ARATHRecName: Full=Vascular-related unknown protein 1	5.24e-25
SCA-6_Chr2v1_07175	Root	35.9	C7A22_PANGIRecName: Full=Cytochrome P450 CYP749A22; AltName: Full=Cytochrome P450 CYP749A20	8.6e-69
SCA-6_Chr3v1_07687	Root	20.9	BRG3_ARATHRecName: Full=Probable BOI-related E3 ubiquitin-protein ligase 3; AltName: Full=RING-type E3 ubiquitin transferase BRG3	9.53e-22
SCA-6_Chr3v1_08692	Root	38	MOCOS_ARATHRecName: Full=Molybdenum cofactor sulfurase; Short=MCS; Short=MOS; Short=MoCo sulfurase; AltName: Full=Abscisic acid protein 3; AltName: Full=Low expression of osmotically expressive genes protein 5; AltName: Full=Molybdenum cofactor sulfurtransferase	3.36e-05
SCA-6_Chr3v1_08916	Root	19.85	TDR_ARATHRecName: Full=Leucine-rich repeat receptor-like protein kinase TDR; AltName: Full=Protein PHLOEM INTERCALATED WITH XYLEM; AltName: Full=Tracheary element differentiation inhibitory factor receptor; Short=AtTDR; Short=TDIF receptor; Flags: Precursor	0
SCA-6_Chr3v1_09639	Root	30.15	KAO2_ARATHRecName: Full=Ent-kaurenoic acid oxidase 2; Short=AtKAO2; AltName: Full=Cytochrome P450 88A4	1.28e-170
SCA-6_Chr4v1_10912	Root	34.85	PER55_ARATHRecName: Full=Peroxidase 55; Short=Atperox P55; AltName: Full=ATP20a; Flags: Precursor	3.72e-147
SCA-6_Chr4v1_11123	Root	34.85	PER55_ARATHRecName: Full=Peroxidase 55; Short=Atperox P55; AltName: Full=ATP20a; Flags: Precursor	3.72e-147
SCA-6_Chr4v1_11477	Root	62.45	NIP21_ORYSJRecName: Full=Aquaporin NIP2-1; AltName: Full=Low silicon protein 1; AltName: Full=NOD26-like intrinsic protein 2-1; AltName: Full=OsNIP2;1; AltName: Full=Silicon influx transporter LSI1	8.39e-117
SCA-6_Chr4v1_11836	Root	547.4	BNM2A_BRANARecName: Full=BURP domain-containing protein BNM2A; AltName: Full=Brassica napus microspore-derived embryo protein 2; Short=BNM2; Flags: Precursor	2.18e-44
SCA-6_Chr4v1_12033	Root	23.9	---NA---	NA
SCA-6_Chr4v1_12105	Root	24.85	MAN6_ARATHRecName: Full=Mannan endo-1,4-beta-mannosidase 6; AltName: Full=Beta-mannanase 6; AltName: Full=Endo-beta-1,4-mannanase 6; Short=AtMAN6; Flags: Precursor	0
SCA-6_Chr4v1_12600	Root	20.1	ERF62_ARATHRecName: Full=Ethylene-responsive transcription factor ERF062	5.87e-82
SCA-6_Chr4v1_12756	Root	34.7	MD33A_ARATHRecName: Full=Mediator of RNA polymerase II transcription subunit 33A; AltName: Full=REF4-related 1 protein; AltName: Full=REF4-resembling 1 protein	0
SCA-6_Chr4v1_13268	Root	59.85	PER3_ARATHRecName: Full=Peroxidase 3; Short=Atperox P3; AltName: Full=ATPRC; AltName: Full=RCI3A; AltName: Full=Rare cold-inducible protein; Flags: Precursor	2.43e-118
SCA-6_Chr5v1_14378	Root	14.45	---NA---	NA
SCA-6_Chr5v1_14546	Root	26.2	ILL3_ORYSJRecName: Full=IAA-amino acid hydrolase ILR1-like 3; Flags: Precursor	0
SCA-6_Chr5v1_15024	Root	77.1	C93A1_SOYBNRecName: Full=3,9-dihydroxypterocarpan 6A-monooxygenase; AltName: Full=Cytochrome P450 93A1; AltName: Full=Dihydroxypterocarpan 6a-hydroxylase; Short=D6aH	1.13e-155
SCA-6_Chr5v1_15026	Root	59.85	C93A1_SOYBNRecName: Full=3,9-dihydroxypterocarpan 6A-monooxygenase; AltName: Full=Cytochrome P450 93A1; AltName: Full=Dihydroxypterocarpan 6a-hydroxylase; Short=D6aH	5.29e-143
SCA-6_Chr5v1_15027	Root	419.4	C93A1_SOYBNRecName: Full=3,9-dihydroxypterocarpan 6A-monooxygenase; AltName: Full=Cytochrome P450 93A1; AltName: Full=Dihydroxypterocarpan 6a-hydroxylase; Short=D6aH	4.13e-166
SCA-6_Chr5v1_15028	Root	340.35	C93A1_SOYBNRecName: Full=3,9-dihydroxypterocarpan 6A-monooxygenase; AltName: Full=Cytochrome P450 93A1; AltName: Full=Dihydroxypterocarpan 6a-hydroxylase; Short=D6aH	0
SCA-6_Chr5v1_15076	Root	31.2	---NA---	NA
SCA-6_Chr5v1_16071	Root	51.6	---NA---	NA
SCA-6_Chr5v1_16073	Root	90.05	---NA---	NA
SCA-6_Chr5v1_16137	Root	29.1	GL17_ARATHRecName: Full=Germin-like protein subfamily 1 member 7; Flags: Precursor	4.23e-109
SCA-6_Chr5v1_16249	Root	29.35	AHL20_ARATHRecName: Full=AT-hook motif nuclear-localized protein 20	1.91e-101
SCA-6_Chr5v1_16363	Root	19.55	DCOR_CAPANRecName: Full=Ornithine decarboxylase; Short=ODC; AltName: Full=CaODC1; AltName: Full=CapODC	5.93e-60
SCA-6_Chr6v1_17537	Root	62.45	AOP1L_ARATHRecName: Full=Probable 2-oxoglutarate-dependent dioxygenase AOP1.2	1.12e-81
SCA-6_Chr6v1_17538	Root	89	AOP1L_ARATHRecName: Full=Probable 2-oxoglutarate-dependent dioxygenase AOP1.2	7.18e-83
SCA-6_Chr6v1_17539	Root	101.25	AOP1L_ARATHRecName: Full=Probable 2-oxoglutarate-dependent dioxygenase AOP1.2	3.21e-128
SCA-6_Chr6v1_17660	Root	75.35	PRX2B_ARATHRecName: Full=Peroxiredoxin-2B; AltName: Full=Peroxiredoxin IIB; AltName: Full=Peroxiredoxin TPx1; AltName: Full=Thioredoxin peroxidase 2B; AltName: Full=Thioredoxin-dependent peroxidase 1	3.28e-84
SCA-6_Chr6v1_17928	Root	36.2	NSP1_MEDTRRecName: Full=Nodulation-signaling pathway 1 protein	0
SCA-6_Chr6v1_17940	Root	26.65	---NA---	NA
SCA-6_Chr6v1_18094	Root	22.7	IRT1_ARATHRecName: Full=Fe(2+) transport protein 1; AltName: Full=Fe(II) transport protein 1; AltName: Full=Iron-regulated transporter 1; Flags: Precursor	2.13e-114
SCA-6_Chr6v1_18388	Root	20.95	HIP28_ARATHRecName: Full=Heavy metal-associated isoprenylated plant protein 28; Short=AtHIP28; Flags: Precursor	1.28e-45
SCA-6_Chr6v1_18682	Root	31.3	---NA---	NA
SCA-6_Chr7v1_19149	Root	23.9	PIK1_ORYSJRecName: Full=Disease resistance protein Pik-1; AltName: Full=Pik-1 blast resistance protein	9.46e-19
SCA-6_Chr7v1_20556	Root	30.2	Y5614_ARATHRecName: Full=Probable LRR receptor-like serine/threonine-protein kinase At1g56140; Flags: Precursor	1.77e-103
SCA-6_Chr7v1_20618	Root	34.75	---NA---	NA
SCA-6_Chr8v1_21060	Root	57.85	RAD_ANTMARecName: Full=Transcription factor RADIALIS	2.84e-31
SCA-6_Chr8v1_21345	Root	23.1	FK117_ARATHRecName: Full=F-box/kelch-repeat protein At5g42350	0
SCA-6_Chr8v1_21638	Root	45.75	CYQ32_CATRORecName: Full=Cytochrome P450 81Q32; Short=CrCYP81Q32	8.73e-174
SCA-6_Chr8v1_21966	Root	44.8	NRAM5_ORYSJRecName: Full=Metal transporter Nramp5	0
SCA-6_Chr9v1_22876	Root	22.95	HST_TOBACRecName: Full=Shikimate O-hydroxycinnamoyltransferase; AltName: Full=Hydroxycinnamoyl transferase; AltName: Full=Hydroxycinnamoyl-Coenzyme A shikimate/quinate hydroxycinnamoyltransferase	1.68e-106
SCA-6_Chr9v1_23058	Root	24.3	Y2579_ARATHRecName: Full=Probably inactive leucine-rich repeat receptor-like protein kinase At2g25790; Flags: Precursor	0
SCA-6_Chr9v1_23457	Root	18.6	U91C1_ARATHRecName: Full=UDP-glycosyltransferase 91C1	2.23e-96
SCA-6_Chr9v1_24657	Root	23.95	U92A1_ARATHRecName: Full=UDP-glycosyltransferase 92A1	1.04e-175
SCA-6_Chr9v1_24711	Root	14.15	MYB83_ARATHRecName: Full=Transcription factor MYB83; AltName: Full=Myb-related protein 83; Short=AtMYB83	1.57e-74
SCA-6_Chr9v1_25420	Root	16.15	---NA---	NA
SCA-6_Chr9v1_26060	Root	16.15	---NA---	NA
SCA-6_Chr9v1_26105	Root	27.05	LAC2_ARATHRecName: Full=Laccase-2; AltName: Full=Benzenediol:oxygen oxidoreductase 2; AltName: Full=Diphenol oxidase 2; AltName: Full=Urishiol oxidase 2; Flags: Precursor	0
SCA-6_Chr9v1_26188	Root	32.25	MYB59_ARATHRecName: Full=Transcription factor MYB59; AltName: Full=Myb-related protein 59; Short=AtMYB59	1.97e-103
SCA-6_Chr9v1_26332	Root	12.35	---NA---	NA
SCA-6_Chr9v1_26359	Root	161.6	NRT21_ARATHRecName: Full=High-affinity nitrate transporter 2.1; Short=AtNRT2:1; AltName: Full=Protein ACH1; AltName: Full=Protein LATERAL ROOT INITIATION 1	0
SCA-6_Chr9v1_26384	Root	28.1	---NA---	NA
SCA-6_Chr1v1_00541	Root	33.6	GLR31_ARATHRecName: Full=Glutamate receptor 3.1; Short=AtGLR2; AltName: Full=Ligand-gated ion channel 3.1; Flags: Precursor	1.23e-48
SCA-6_Chr1v1_01301	Root	27.6	PCYOX_ARATHRecName: Full=Farnesylcysteine lyase; Flags: Precursor	0
SCA-6_Chr10v1_26638	Root	30.05	TBL33_ARATHRecName: Full=Protein trichome birefringence-like 33	0
SCA-6_Chr2v1_04820	Root	13.1	OSS2_PEARecName: Full=Organ-specific protein S2	5.45e-22
SCA-6_Chr2v1_04896	Root	19.15	CYP40_ARATHRecName: Full=Peptidyl-prolyl cis-trans isomerase CYP40; Short=PPIase CYP40; AltName: Full=Cyclophilin of 40 kDa; Short=Cyclophilin-40; AltName: Full=Protein SQUINT; AltName: Full=Rotamase CYP40	0
SCA-6_Chr2v1_05366	Root	25.7	GLIP2_ARATHRecName: Full=GDSL esterase/lipase 2; AltName: Full=Extracellular lipase 2; Flags: Precursor	4.2e-100
SCA-6_Chr2v1_05804	Root	19.9	C7A29_PANGIRecName: Full=Cytochrome P450 CYP72A219; AltName: Full=Cytochrome P450 CYP72A129	0
SCA-6_Chr2v1_06676	Root	23.7	AIRP2_ARATHRecName: Full=E3 ubiquitin-protein ligase AIRP2; AltName: Full=Protein ABA INSENSITIVE RING PROTEIN 2; Short=AtAIRP2; AltName: Full=RING-type E3 ubiquitin transferase AIRP2	3.65e-76
SCA-6_Chr2v1_06692	Root	21.45	SAT_CATRORecName: Full=Stemmadenine O-acetyltransferase; Short=CrSAT	7.51e-86
SCA-6_Chr2v1_06903	Root	19.05	BH111_ARATHRecName: Full=Transcription factor bHLH111; AltName: Full=Basic helix-loop-helix protein 111; Short=AtbHLH111; Short=bHLH 111; AltName: Full=Transcription factor EN 66; AltName: Full=bHLH transcription factor bHLH111	6.4e-66
SCA-6_Chr2v1_06987	Root	28.65	IP5P9_ARATHRecName: Full=Type IV inositol polyphosphate 5-phosphatase 9; Short=At5PTase9	0
SCA-6_Chr3v1_07606	Root	22.15	DG783_ARATHRecName: Full=Putative DNA glycosylase At3g47830	9.13e-125
SCA-6_Chr3v1_08228	Root	19.35	BTSL2_ARATHRecName: Full=Zinc finger protein BRUTUS-like At1g74770	0
SCA-6_Chr3v1_09606	Root	25	PYR1_ARATHRecName: Full=Abscisic acid receptor PYR1; AltName: Full=ABI1-binding protein 6; AltName: Full=Protein PYRABACTIN RESISTANCE 1; AltName: Full=Regulatory components of ABA receptor 11	2.77e-96
SCA-6_Chr3v1_09975	Root	19.05	BH120_ARATHRecName: Full=Transcription factor bHLH120; AltName: Full=Basic helix-loop-helix protein 120; Short=AtbHLH120; Short=bHLH 120; AltName: Full=Transcription factor EN 4; AltName: Full=bHLH transcription factor bHLH120	5.68e-40
SCA-6_Chr4v1_10853	Root	28.15	MYB15_ANTMARecName: Full=Myb-related protein 315	3.73e-24
SCA-6_Chr4v1_12117	Root	14.1	---NA---	NA
SCA-6_Chr4v1_12166	Root	24.55	PER1_ARAHYRecName: Full=Cationic peroxidase 1; AltName: Full=PNPC1; Flags: Precursor	5.66e-50
SCA-6_Chr4v1_12799	Root	30	TC10A_ARATHRecName: Full=3-dehydrosphinganine reductase TSC10A; AltName: Full=3-ketodihydrosphingosine reductase; Short=KDS reductase; AltName: Full=3-ketosphinganine reductase	7.66e-136
SCA-6_Chr5v1_16020	Root	44.45	CSLE6_ORYSJRecName: Full=Cellulose synthase-like protein E6; AltName: Full=OsCslE6	1.26e-179
SCA-6_Chr5v1_16736	Root	30.3	PDR3_TOBACRecName: Full=Pleiotropic drug resistance protein 3; AltName: Full=NtPDR3	0
SCA-6_Chr6v1_17224	Root	29.9	MRS21_ARATHRecName: Full=Magnesium transporter MRS2-1; AltName: Full=Magnesium Transporter 2; Short=AtMGT2	1.27e-163
SCA-6_Chr6v1_17543	Root	27.15	AOP1L_ARATHRecName: Full=Probable 2-oxoglutarate-dependent dioxygenase AOP1.2	1.6e-107
SCA-6_Chr6v1_17607	Root	28.15	---NA---	NA
SCA-6_Chr6v1_17765	Root	50.25	DIR21_ARATHRecName: Full=Dirigent protein 21; Short=AtDIR21; Flags: Precursor	7.47e-24
SCA-6_Chr7v1_20119	Root	21.6	---NA---	NA
SCA-6_Chr7v1_20555	Root	24.95	Y1561_ARATHRecName: Full=Probable LRR receptor-like serine/threonine-protein kinase At1g56130; Flags: Precursor	0
SCA-6_Chr7v1_20816	Root	37.7	NANA_ARATHRecName: Full=Aspartic proteinase NANA, chloroplast; Flags: Precursor	1.66e-103
SCA-6_Chr9v1_22969	Root	30.55	KAT3_ARATHRecName: Full=Potassium channel KAT3; AltName: Full=AKT4; AltName: Full=AtKC1; AltName: Full=Potassium channel TKC	0
SCA-6_Chr9v1_24053	Root	24.15	PDR1_TOBACRecName: Full=Pleiotropic drug resistance protein 1; AltName: Full=NtPDR1	0
SCA-6_Chr9v1_24239	Root	19.35	XTH23_ARATHRecName: Full=Probable xyloglucan endotransglucosylase/hydrolase protein 23; Short=At-XTH23; Short=XTH-23; Flags: Precursor	1.71e-142
SCA-6_Chr9v1_26451	Root	22.75	LAC3_ARATHRecName: Full=Laccase-3; AltName: Full=Benzenediol:oxygen oxidoreductase 3; AltName: Full=Diphenol oxidase 3; AltName: Full=Urishiol oxidase 3; Flags: Precursor	0
SCA-6_Chr1v1_00892	Root	19.35	AGO5_ARATHRecName: Full=Protein argonaute 5	3.13e-46
SCA-6_Chr1v1_01213	Root	14.2	ADH1_PETHYRecName: Full=Alcohol dehydrogenase 1	0
SCA-6_Chr1v1_02087	Root	17.85	---NA---	NA
SCA-6_Chr1v1_02461	Root	20.55	NAC22_ARATHRecName: Full=NAC domain-containing protein 21/22; Short=ANAC021/ANAC022	4.28e-64
SCA-6_Chr1v1_03602	Root	17	BEN1_ARATHRecName: Full=Protein BRI1-5 ENHANCED 1	2.16e-129
SCA-6_Chr1v1_03837	Root	29.1	C14C2_ORYSJRecName: Full=Cytochrome P450 714C2	0
SCA-6_Chr10v1_27713	Root	20.7	M820_ARATHRecName: Full=Uncharacterized mitochondrial protein AtMg00820; AltName: Full=ORF170	1.01e-18
SCA-6_Chr10v1_27738	Root	20.85	CCAMK_MEDTRRecName: Full=Calcium and calcium/calmodulin-dependent serine/threonine-protein kinase DMI-3; AltName: Full=CCaMK DMI3; AltName: Full=MtCCaMK; AltName: Full=Protein DOES NOT MAKE INFECTIONS 3	0
SCA-6_Chr2v1_04416	Root	20.95	WRKY9_ARATHRecName: Full=Probable WRKY transcription factor 9; AltName: Full=WRKY DNA-binding protein 9	7.02e-88
SCA-6_Chr2v1_06100	Root	27	LPP2_ARATHRecName: Full=Lipid phosphate phosphatase 2; Short=AtLPP2; AltName: Full=Phosphatidic acid phosphatase 2; Short=AtPAP2; AltName: Full=Prenyl diphosphate phosphatase	1.32e-171
SCA-6_Chr2v1_06730	Root	24.95	UREA_ARATHRecName: Full=Urease; AltName: Full=Urea amidohydrolase	0
SCA-6_Chr2v1_07366	Root	19.9	CML30_ARATHRecName: Full=Probable calcium-binding protein CML30; AltName: Full=Calmodulin-like protein 30	5.37e-29
SCA-6_Chr2v1_07486	Root	14	PCR12_ARATHRecName: Full=Protein PLANT CADMIUM RESISTANCE 12; Short=AtPCR12	1.07e-46
SCA-6_Chr3v1_08268	Root	18	WK72A_SOLLCRecName: Full=WRKY transcription factor 72A; Short=SlWRKY72a; AltName: Full=SlWRKY73; AltName: Full=WRKY DNA-binding protein 72A	9.44e-138
SCA-6_Chr3v1_09086	Root	10.9	PMTF_ARATHRecName: Full=Probable methyltransferase PMT15	0
SCA-6_Chr3v1_10139	Root	18.5	---NA---	NA
SCA-6_Chr3v1_10451	Root	14.65	CCLOP_LOTJARecName: Full=Protein CYCLOPS; Short=LjCYCLOPS; AltName: Full=Protein IPD3 homolog	0
SCA-6_Chr4v1_11443	Root	21.3	GALM_BOVINRecName: Full=Aldose 1-epimerase; AltName: Full=Galactose mutarotase	1.54e-88
SCA-6_Chr4v1_12554	Root	29.65	PHT15_ARATHRecName: Full=Probable inorganic phosphate transporter 1-5; Short=AtPht1;5; AltName: Full=H(+)/Pi cotransporter	0
SCA-6_Chr4v1_12797	Root	20.2	TC10B_ARATHRecName: Full=3-dehydrosphinganine reductase TSC10B; AltName: Full=3-ketodihydrosphingosine reductase; Short=KDS reductase; AltName: Full=3-ketosphinganine reductase	5.23e-136
SCA-6_Chr4v1_13247	Root	16.95	DMP2_ARATHRecName: Full=Protein DMP2; Short=AtDMP2	7.15e-63
SCA-6_Chr5v1_13739	Root	19.1	TBL35_ARATHRecName: Full=Protein trichome birefringence-like 35	0
SCA-6_Chr5v1_13977	Root	19.25	TRNH3_ARATHRecName: Full=Tropinone reductase homolog At2g29150	1.02e-114
SCA-6_Chr5v1_14640	Root	20.95	ATL71_ARATHRecName: Full=Putative RING-H2 finger protein ATL71; AltName: Full=RING-type E3 ubiquitin transferase ATL71	1.48e-56
SCA-6_Chr5v1_15382	Root	24.85	---NA---	NA
SCA-6_Chr5v1_15432	Root	35.4	HTH_ARATHRecName: Full=Protein HOTHEAD; AltName: Full=Protein ADHESION OF CALYX EDGES; Flags: Precursor	0
SCA-6_Chr5v1_15442	Root	52.1	HTH_ARATHRecName: Full=Protein HOTHEAD; AltName: Full=Protein ADHESION OF CALYX EDGES; Flags: Precursor	0
SCA-6_Chr5v1_15598	Root	21.55	GDL74_ARATHRecName: Full=GDSL esterase/lipase At5g03980; AltName: Full=Extracellular lipase At5g03980; Flags: Precursor	2.63e-50
SCA-6_Chr5v1_15766	Root	19.9	NPC4_ARATHRecName: Full=Non-specific phospholipase C4	0
SCA-6_Chr5v1_15980	Root	23.4	COMT1_PRUDURecName: Full=Caffeic acid 3-O-methyltransferase; Short=CAOMT; Short=COMT; AltName: Full=S-adenosysl-L-methionine:caffeic acid 3-O-methyltransferase	2.57e-144
SCA-6_Chr5v1_16144	Root	34.55	GL113_ARATHRecName: Full=Germin-like protein subfamily 1 member 13; Flags: Precursor	2.43e-104
SCA-6_Chr6v1_17930	Root	20.95	BPHD_PSEPURecName: Full=2-hydroxy-6-oxo-6-phenylhexa-2,4-dienoate hydrolase; Short=HOPDA hydrolase; AltName: Full=2,6-dioxo-6-phenylhexa-3-enoate hydrolase	3.13e-10
SCA-6_Chr6v1_18918	Root	17.95	LUL4_ARATHRecName: Full=Probable E3 ubiquitin-protein ligase LUL4; AltName: Full=Probable RING-type E3 ubiquitin transferase LUL4; AltName: Full=Protein LOG2-LIKE UBIQUITIN LIGASE 4; AltName: Full=RING finger protein 208	3.8e-06
SCA-6_Chr7v1_19185	Root	20.9	LFG4_ARATHRecName: Full=Protein LIFEGUARD 4; Short=AtLFG4	1.08e-28
SCA-6_Chr7v1_19778	Root	22.4	---NA---	NA
SCA-6_Chr7v1_20467	Root	21.25	---NA---	NA
SCA-6_Chr8v1_20840	Root	19.05	ERG1_ORYSJRecName: Full=Elicitor-responsive protein 1; Short=OsERG1; AltName: Full=17 kDa phloem protein; AltName: Full=Fungal elicitor immediate early-responsive gene 1 protein; Short=FIERG1; AltName: Full=RPP17	3.84e-09
SCA-6_Chr8v1_20944	Root	19.3	PTR12_ARATHRecName: Full=Protein NRT1/ PTR FAMILY 4.5; Short=AtNPF4.5; AltName: Full=Protein ABA-IMPORTING TRANSPORTER 2	5.03e-156
SCA-6_Chr8v1_21258	Root	13.25	---NA---	NA
SCA-6_Chr8v1_21884	Root	21	Y5537_ARATHRecName: Full=G-type lectin S-receptor-like serine/threonine-protein kinase At5g35370; Flags: Precursor	0
SCA-6_Chr8v1_22294	Root	17.75	BRN2_ARATHRecName: Full=Protein BEARSKIN2; AltName: Full=NAC domain-containing protein 70; Short=ANAC070	5.38e-160
SCA-6_Chr8v1_22565	Root	18.45	---NA---	NA
SCA-6_Chr9v1_23036	Root	18.35	CCD1_ONCHCRecName: Full=Carotenoid 9,10(9',10')-cleavage dioxygenase 1; AltName: Full=Carotenoid cleavage dioxygenase 1; Short=OgCCD1	2.06e-38
SCA-6_Chr9v1_23161	Root	17.55	MAX1_ARATHRecName: Full=Cytochrome P450 711A1; AltName: Full=Protein MORE AXILLARY BRANCHES 1	0
SCA-6_Chr9v1_24633	Root	25.6	BGL12_ORYSIRecName: Full=Beta-glucosidase 12; Flags: Precursor	0
SCA-6_Chr9v1_25109	Root	25.25	CASP3_RICCORecName: Full=Casparian strip membrane protein 3; Short=RcCASP3	7.58e-87
SCA-6_Chr9v1_25155	Root	25.8	TGA9_ARATHRecName: Full=Transcription factor TGA9; AltName: Full=Protein TGACG (TGA) motif-binding protein 9; AltName: Full=bZIP transcription factor 21; Short=AtbZIP21	0
SCA-6_Chr9v1_25758	Root	20.1	CASP3_RICCORecName: Full=Casparian strip membrane protein 3; Short=RcCASP3	7.58e-87
SCA-6_Chr9v1_25799	Root	25.75	TGA9_ARATHRecName: Full=Transcription factor TGA9; AltName: Full=Protein TGACG (TGA) motif-binding protein 9; AltName: Full=bZIP transcription factor 21; Short=AtbZIP21	0
SCA-6_Chr9v1_26323	Root	20.45	PAL1_TOBACRecName: Full=Phenylalanine ammonia-lyase	0
SCA-6_Chr9v1_26488	Root	20.95	---NA---	NA
SCA-6_Chr9v1_26489	Root	16.45	LBD15_ARATHRecName: Full=LOB domain-containing protein 15; AltName: Full=ASYMMETRIC LEAVES 2-like protein 11; Short=AS2-like protein 11	1.06e-84
SCA-6_Chr1v1_00324	Seed	83	LEAD8_DAUCARecName: Full=Embryonic protein DC-8	0.000157
SCA-6_Chr1v1_00410	Seed	49.36	YPQ1_YEASTRecName: Full=Probable vacuolar amino acid transporter YPQ1; AltName: Full=PQ-loop repeat-containing protein 1	6.11e-22
SCA-6_Chr1v1_00485	Seed	92.6	RTNLM_ARATHRecName: Full=Reticulon-like protein B13; Short=AtRTNLB13	1.26e-23
SCA-6_Chr1v1_00654	Seed	12.84	---NA---	NA
SCA-6_Chr1v1_00712	Seed	22.6	---NA---	NA
SCA-6_Chr1v1_00852	Seed	93.2	AIL6_ARATHRecName: Full=AP2-like ethylene-responsive transcription factor AIL6; AltName: Full=Protein AINTEGUMENTA-LIKE 6	4.79e-98
SCA-6_Chr1v1_01122	Seed	32.88	---NA---	NA
SCA-6_Chr1v1_01176	Seed	27.6	MTEF4_ARATHRecName: Full=Transcription termination factor MTERF4, chloroplastic; AltName: Full=Mitochondrial transcription termination factor 4; AltName: Full=Protein BELAYA SMERT'; AltName: Full=Protein RUGOSA2; Flags: Precursor	4.52e-148
SCA-6_Chr1v1_01197	Seed	270.6	---NA---	NA
SCA-6_Chr1v1_01203	Seed	19.76	C3H38_ARATHRecName: Full=Zinc finger CCCH domain-containing protein 38; Short=AtC3H38	2.01e-44
SCA-6_Chr1v1_01239	Seed	22.76	M3K3A_ARATHRecName: Full=Mitogen-activated protein kinase kinase kinase 3; AltName: Full=MAP3K alpha protein kinase; Short=AtMAP3Kalpha	0
SCA-6_Chr1v1_01561	Seed	9.6	T5H_TAXCURecName: Full=Taxadiene 5-alpha hydroxylase	2.14e-82
SCA-6_Chr1v1_01808	Seed	522.56	---NA---	NA
SCA-6_Chr1v1_01922	Seed	13.72	Y3739_ARATHRecName: Full=Uncharacterized membrane protein At3g27390	6.44e-151
SCA-6_Chr1v1_02140	Seed	44.48	PPA15_ARATHRecName: Full=Purple acid phosphatase 15; AltName: Full=Phytase; Flags: Precursor	0
SCA-6_Chr1v1_02685	Seed	22.92	---NA---	NA
SCA-6_Chr1v1_02759	Seed	24.24	LE14B_LITERRecName: Full=LEC14B protein	0
SCA-6_Chr1v1_02809	Seed	22.6	MUB3_ORYSJRecName: Full=Membrane-anchored ubiquitin-fold protein 3; Short=Membrane-anchored ub-fold protein 3; AltName: Full=OsMUB3; Flags: Precursor	5.84e-41
SCA-6_Chr1v1_02853	Seed	81	TSPO_ARATHRecName: Full=Translocator protein homolog; Short=AtTSPO	2.57e-63
SCA-6_Chr1v1_02886	Seed	23.72	OP164_ARATHRecName: Full=Outer envelope pore protein 16-4, chloroplastic; AltName: Full=Chloroplastic outer envelope pore protein of 16 kDa 4; Short=AtOEP16-4; Short=OEP16-4	5.6e-44
SCA-6_Chr1v1_03128	Seed	24.76	CHMP7_XENTRRecName: Full=Charged multivesicular body protein 7; AltName: Full=Chromatin-modifying protein 7	4.6e-25
SCA-6_Chr1v1_03584	Seed	30.48	LBD18_ARATHRecName: Full=LOB domain-containing protein 18; AltName: Full=ASYMMETRIC LEAVES 2-like protein 20; Short=AS2-like protein 20	8.1e-86
SCA-6_Chr1v1_03667	Seed	30.52	FB345_ARATHRecName: Full=F-box protein At4g00755	3.34e-105
SCA-6_Chr1v1_03669	Seed	31.04	FB345_ARATHRecName: Full=F-box protein At4g00755	3.34e-105
SCA-6_Chr1v1_03898	Seed	13.68	TKPR1_ARATHRecName: Full=Tetraketide alpha-pyrone reductase 1; AltName: Full=Protein DIHYDROFLAVONOL 4-REDUCTASE-LIKE 1	3.83e-83
SCA-6_Chr1v1_03935	Seed	23.4	---NA---	NA
SCA-6_Chr10v1_26623	Seed	28.52	CHX4_ARATHRecName: Full=Cation/H(+) antiporter 4; AltName: Full=Protein CATION/H+ EXCHANGER 4; Short=AtCHX4	9.13e-153
SCA-6_Chr10v1_26663	Seed	20.84	ASIL2_ARATHRecName: Full=Trihelix transcription factor ASIL2; AltName: Full=6B-interacting protein 1-like 2; AltName: Full=Trihelix DNA-binding protein ASIL2	7.8e-37
SCA-6_Chr10v1_26675	Seed	9.52	SLE3_SOYBNRecName: Full=Protein SLE3; AltName: Full=Soybean group-1 late embryogenesis abundant protein 3; AltName: Full=Soybean group-1 lea protein 3; Short=Sle3	2.82e-40
SCA-6_Chr10v1_26873	Seed	93.28	---NA---	NA
SCA-6_Chr10v1_26890	Seed	75.96	---NA---	NA
SCA-6_Chr10v1_27253	Seed	12.44	TKT_SCHPORecName: Full=Probable transketolase; Short=TK	8.91e-83
SCA-6_Chr10v1_27254	Seed	10.68	TKT_STRP8RecName: Full=Transketolase; Short=TK	2.77e-05
SCA-6_Chr10v1_27330	Seed	90.48	RD19D_ARATHRecName: Full=Probable cysteine protease RD19D; Flags: Precursor	0
SCA-6_Chr10v1_27762	Seed	22.24	SAC3C_ARATHRecName: Full=SAC3 family protein C	3.51e-150
SCA-6_Chr10v1_27965	Seed	17.44	LRP1_ARATHRecName: Full=Protein LATERAL ROOT PRIMORDIUM 1	8.02e-54
SCA-6_Chr10v1_28030	Seed	21.68	FY_ARATHRecName: Full=Flowering time control protein FY	0
SCA-6_Chr2v1_04043	Seed	22.92	ERG_ANTMARecName: Full=GTP-binding protein ERG	0
SCA-6_Chr2v1_04254	Seed	52.16	FMO1_ARATHRecName: Full=Probable flavin-containing monooxygenase 1	4.61e-126
SCA-6_Chr2v1_04879	Seed	42.92	DLO2_ARATHRecName: Full=Protein DMR6-LIKE OXYGENASE 2; AltName: Full=2-oxoglutarate (2OG)-Fe(II) oxygenase-like protein DLO2; AltName: Full=Salicylate 3-hydroxylase DLO2; Short=S3H DLO2; Short=SA 3-hydroxylase DLO2; Short=Salicylic acid 3-hydroxylase DLO2	5.73e-74
SCA-6_Chr2v1_04976	Seed	17.72	AOG_PHAANRecName: Full=Abscisate beta-glucosyltransferase; AltName: Full=ABA-glucosyltransferase	1.95e-72
SCA-6_Chr2v1_05365	Seed	45.8	GLIP5_ARATHRecName: Full=GDSL esterase/lipase 5; AltName: Full=Extracellular lipase 5; Flags: Precursor	1.94e-108
SCA-6_Chr2v1_05410	Seed	88.84	DDPS6_ARATHRecName: Full=Dehydrodolichyl diphosphate synthase 6; Short=Dedol-PP synthase 6	5.07e-98
SCA-6_Chr2v1_05520	Seed	30.4	SODF3_ARATHRecName: Full=Superoxide dismutase	5.85e-144
SCA-6_Chr2v1_05675	Seed	54.12	---NA---	NA
SCA-6_Chr2v1_05676	Seed	71.96	---NA---	NA
SCA-6_Chr2v1_05677	Seed	34.44	---NA---	NA
SCA-6_Chr2v1_06041	Seed	22.56	GSHB_SOLLCRecName: Full=Glutathione synthetase, chloroplastic; Short=GSH synthetase; Short=GSH-S; Short=Glutathione synthase; Flags: Precursor	0
SCA-6_Chr2v1_06486	Seed	28.72	FB84_ARATHRecName: Full=F-box protein At1g70590	3.37e-150
SCA-6_Chr2v1_06491	Seed	17	DTX29_ARATHRecName: Full=Protein DETOXIFICATION 29; Short=AtDTX29; AltName: Full=Multidrug and toxic compound extrusion protein 29; Short=MATE protein 29	0
SCA-6_Chr2v1_06583	Seed	28.72	FB84_ARATHRecName: Full=F-box protein At1g70590	3.37e-150
SCA-6_Chr2v1_06588	Seed	17	DTX29_ARATHRecName: Full=Protein DETOXIFICATION 29; Short=AtDTX29; AltName: Full=Multidrug and toxic compound extrusion protein 29; Short=MATE protein 29	0
SCA-6_Chr2v1_07024	Seed	24.76	TADA2_ORYSJRecName: Full=Transcriptional adapter ADA2	0
SCA-6_Chr2v1_07056	Seed	31.32	XRCC2_ARATHRecName: Full=DNA repair protein XRCC2 homolog; AltName: Full=X-ray repair cross-complementing protein 2 homolog; Short=AtXRCC2	8.46e-104
SCA-6_Chr3v1_07743	Seed	23.56	RLP24_ARATHRecName: Full=Probable ribosome biogenesis protein RLP24	3.01e-54
SCA-6_Chr3v1_07768	Seed	15.4	RFS_PEARecName: Full=Galactinol--sucrose galactosyltransferase; AltName: Full=Raffinose synthase	0
SCA-6_Chr3v1_08050	Seed	24.28	GOGC2_ARATHRecName: Full=Golgin candidate 2; Short=AtGC2	2.76e-97
SCA-6_Chr3v1_08604	Seed	29.16	TTC37_HUMANRecName: Full=Tetratricopeptide repeat protein 37; Short=TPR repeat protein 37; AltName: Full=SKI3 homolog; Short=Ski3; AltName: Full=Tricho-hepatic-enteric syndrome protein; Short=Thespin	1.54e-12
SCA-6_Chr3v1_08722	Seed	160.04	HSD1B_ARATHRecName: Full=11-beta-hydroxysteroid dehydrogenase 1B; AltName: Full=17-beta-hydroxysteroid dehydrogenase 1B; AltName: Full=Hydroxysteroid dehydrogenase 1; Short=AtHSD1	7.57e-154
SCA-6_Chr3v1_09110	Seed	18.12	PHI_BACSURecName: Full=3-hexulose-6-phosphate isomerase; AltName: Full=6-phospho-3-hexuloisomerase; Short=PHI	2.02e-22
SCA-6_Chr3v1_09174	Seed	13.4	Y1666_ARATHRecName: Full=Uncharacterized protein At1g76660	3.72e-27
SCA-6_Chr3v1_09680	Seed	33.96	FLZ2_ARATHRecName: Full=FCS-Like Zinc finger 2	2.07e-20
SCA-6_Chr3v1_09897	Seed	20.24	PMEI9_ARATHRecName: Full=Pectinesterase inhibitor 9; AltName: Full=Pectin methylesterase inhibitor 9; Short=AtPMEI9; Flags: Precursor	1.27e-68
SCA-6_Chr3v1_10023	Seed	27.32	RRP36_NEMVERecName: Full=Ribosomal RNA processing protein 36 homolog	1.88e-31
SCA-6_Chr3v1_10191	Seed	29.48	Y5162_ARATHRecName: Full=Uncharacterized protein At5g41620	0
SCA-6_Chr3v1_10265	Seed	20.84	---NA---	NA
SCA-6_Chr3v1_10300	Seed	42.56	SWET7_ARATHRecName: Full=Bidirectional sugar transporter SWEET7; Short=AtSWEET7; AltName: Full=Protein SUGARS WILL EVENTUALLY BE EXPORTED TRANSPORTERS 7	1.02e-103
SCA-6_Chr3v1_10341	Seed	27.48	CI111_ARATHRecName: Full=Calmodulin-interacting protein 111; Short=CaM-interacting protein 111; AltName: Full=ATPase family AAA domain-containing protein CIP111	0
SCA-6_Chr3v1_10487	Seed	24.44	---NA---	NA
SCA-6_Chr3v1_10530	Seed	22.72	GANAB_MOUSERecName: Full=Neutral alpha-glucosidase AB; AltName: Full=Alpha-glucosidase 2; AltName: Full=Glucosidase II subunit alpha; Flags: Precursor	2.97e-16
SCA-6_Chr4v1_10705	Seed	25.8	OLEO6_GOSHIRecName: Full=Oleosin 18.2 kDa	6.1e-70
SCA-6_Chr4v1_10715	Seed	43.84	FBL4_ARATHRecName: Full=F-box/LRR-repeat protein 4; Short=AtFBL4	1.03e-17
SCA-6_Chr4v1_10987	Seed	31.08	ICE1_ARATHRecName: Full=Transcription factor ICE1; AltName: Full=Basic helix-loop-helix protein 116; Short=AtbHLH116; Short=bHLH 116; AltName: Full=Inducer of CBF expression 1; AltName: Full=Transcription factor EN 45; AltName: Full=Transcription factor SCREAM; AltName: Full=bHLH transcription factor bHLH116	9.33e-170
SCA-6_Chr4v1_11542	Seed	23.08	TRMH_AQUAERecName: Full=tRNA (guanosine(18)-2'-O)-methyltransferase; AltName: Full=tRNA	1.32e-29
SCA-6_Chr4v1_11744	Seed	15.44	---NA---	NA
SCA-6_Chr4v1_11766	Seed	73.68	---NA---	NA
SCA-6_Chr4v1_11845	Seed	25.2	---NA---	NA
SCA-6_Chr4v1_11903	Seed	66.32	---NA---	NA
SCA-6_Chr4v1_12021	Seed	146.28	DEF01_ARATHRecName: Full=Defensin-like protein 1; AltName: Full=Low-molecular-weight cysteine-rich protein 68; Short=Protein LCR68; AltName: Full=Plant defensin 2.3; Flags: Precursor	1.97e-24
SCA-6_Chr4v1_12331	Seed	18.32	---NA---	NA
SCA-6_Chr4v1_12389	Seed	17.32	---NA---	NA
SCA-6_Chr4v1_12432	Seed	30.4	GEMI2_MOUSERecName: Full=Gem-associated protein 2; Short=Gemin-2; AltName: Full=Component of gems 2; AltName: Full=Survival of motor neuron protein-interacting protein 1; Short=SMN-interacting protein 1	1.66e-11
SCA-6_Chr4v1_12487	Seed	26.16	TOP3B_ARATHRecName: Full=DNA topoisomerase 3-beta	0
SCA-6_Chr4v1_12488	Seed	23.84	BCCIP_ARATHRecName: Full=Protein BCCIP homolog	2.4e-115
SCA-6_Chr4v1_12529	Seed	27.28	HSFA5_ARATHRecName: Full=Heat stress transcription factor A-5; Short=AtHsfA5; AltName: Full=AtHsf-12	0
SCA-6_Chr4v1_12816	Seed	25.16	P2C70_ARATHRecName: Full=Protein phosphatase 2C 70; Short=AtPP2C70; AltName: Full=Kinase-associated protein phosphatase; AltName: Full=Protein ROOT ATTENUATED GROWTH 1	1.19e-51
SCA-6_Chr4v1_12827	Seed	20.76	MAKR1_ARATHRecName: Full=Probable membrane-associated kinase regulator 1	7.09e-70
SCA-6_Chr4v1_12908	Seed	23.72	SHKA_DICDIRecName: Full=Dual specificity protein kinase shkA; AltName: Full=SH2 domain-containing protein 1; AltName: Full=SH2 domain-containing protein A	3.81e-19
SCA-6_Chr4v1_12952	Seed	67.72	---NA---	NA
SCA-6_Chr4v1_12981	Seed	23.68	TATB_HERARRecName: Full=Sec-independent protein translocase protein TatB	1.44e-05
SCA-6_Chr4v1_13318	Seed	23.56	TOPRS_MOUSERecName: Full=E3 ubiquitin-protein ligase Topors; AltName: Full=RING-type E3 ubiquitin transferase Topors; AltName: Full=SUMO1-protein E3 ligase Topors; AltName: Full=Topoisomerase I-binding RING finger protein; AltName: Full=Topoisomerase I-binding arginine/serine-rich protein; AltName: Full=Tumor suppressor p53-binding protein 3; Short=p53-binding protein 3; Short=p53BP3	1.07e-15
SCA-6_Chr5v1_13691	Seed	18.32	EMB74_ARATHRecName: Full=Protein EMBRYO DEFECTIVE 1674	8.71e-32
SCA-6_Chr5v1_13747	Seed	22.2	---NA---	NA
SCA-6_Chr5v1_13768	Seed	28.28	Y273_METTHRecName: Full=UPF0098 protein MTH_273	1.08e-20
SCA-6_Chr5v1_14074	Seed	24.92	---NA---	NA
SCA-6_Chr5v1_14192	Seed	31.68	HST_TOBACRecName: Full=Shikimate O-hydroxycinnamoyltransferase; AltName: Full=Hydroxycinnamoyl transferase; AltName: Full=Hydroxycinnamoyl-Coenzyme A shikimate/quinate hydroxycinnamoyltransferase	1.18e-46
SCA-6_Chr5v1_14449	Seed	28.08	ABI5_ARATHRecName: Full=Protein ABSCISIC ACID-INSENSITIVE 5; AltName: Full=Dc3 promoter-binding factor 1; Short=AtDPBF1; AltName: Full=Protein GROWTH-INSENSITIVITY TO ABA 1; AltName: Full=bZIP transcription factor 39; Short=AtbZIP39	1.41e-117
SCA-6_Chr5v1_14526	Seed	18	CP18B_ARATHRecName: Full=Peptidyl-prolyl cis-trans isomerase CYP18-2; Short=PPIase CYP18-2; AltName: Full=Cyclophilin of 18 kDa 2; AltName: Full=Cyclophilin-18-2	7.45e-89
SCA-6_Chr5v1_14556	Seed	18.52	LEAD8_DAUCARecName: Full=Embryonic protein DC-8	1.38e-66
SCA-6_Chr5v1_14676	Seed	21.8	IN80D_DICDIRecName: Full=INO80 complex subunit D	2.51e-05
SCA-6_Chr5v1_14885	Seed	20.16	---NA---	NA
SCA-6_Chr5v1_15039	Seed	78.92	TGA10_TOBACRecName: Full=bZIP transcription factor TGA10; AltName: Full=Protein TGACG (TGA) motif-binding protein 10	0
SCA-6_Chr5v1_15123	Seed	24.64	---NA---	NA
SCA-6_Chr5v1_15175	Seed	21.56	USPAL_ARATHRecName: Full=Universal stress protein A-like protein	2.2e-13
SCA-6_Chr5v1_15475	Seed	66.48	SEI1_ARATHRecName: Full=Seipin-1; Short=AtSEIPIN1	2.48e-105
SCA-6_Chr5v1_15972	Seed	18.48	---NA---	NA
SCA-6_Chr5v1_16346	Seed	70.52	---NA---	NA
SCA-6_Chr5v1_16548	Seed	26.6	ERCC1_ARATHRecName: Full=DNA excision repair protein ERCC-1; Short=AtERCC1; Short=AtRAD10; AltName: Full=Ultraviolet hypersensitive 7	0
SCA-6_Chr5v1_16643	Seed	28.8	SSBP_ARATHRecName: Full=Single-stranded DNA-binding protein, mitochondrial; Flags: Precursor	1.69e-90
SCA-6_Chr5v1_16649	Seed	17.52	DI193_ARATHRecName: Full=Protein DEHYDRATION-INDUCED 19 homolog 3; Short=AtDi19-3	5.03e-36
SCA-6_Chr6v1_16803	Seed	23.32	RMP_HUMANRecName: Full=Unconventional prefoldin RPB5 interactor 1; AltName: Full=Protein NNX3; AltName: Full=Protein phosphatase 1 regulatory subunit 19; AltName: Full=RNA polymerase II subunit 5-mediating protein; Short=RPB5-mediating protein	8.09e-17
SCA-6_Chr6v1_17039	Seed	21.04	---NA---	NA
SCA-6_Chr6v1_17273	Seed	20.36	---NA---	NA
SCA-6_Chr6v1_17294	Seed	25.32	---NA---	NA
SCA-6_Chr6v1_17627	Seed	39.16	BAC2_ARATHRecName: Full=Mitochondrial arginine transporter BAC2; AltName: Full=Mitochondrial basic amino acid carrier 2; Short=AtMBAC2	1.83e-148
SCA-6_Chr6v1_17922	Seed	30.64	GRF5_ARATHRecName: Full=Growth-regulating factor 5; Short=AtGRF5; AltName: Full=Transcription activator GRF5	4.82e-72
SCA-6_Chr6v1_18373	Seed	119.8	PYL6_ARATHRecName: Full=Abscisic acid receptor PYL6; AltName: Full=ABI1-binding protein 5; AltName: Full=PYR1-like protein 6; AltName: Full=Regulatory components of ABA receptor 9	1.06e-63
SCA-6_Chr6v1_18510	Seed	23.2	---NA---	NA
SCA-6_Chr6v1_19049	Seed	28.44	PFKA2_ARATHRecName: Full=ATP-dependent 6-phosphofructokinase 2; Short=ATP-PFK 2; Short=Phosphofructokinase 2; AltName: Full=Phosphohexokinase 2	0
SCA-6_Chr7v1_19120	Seed	20.32	CD48C_ARATHRecName: Full=Cell division control protein 48 homolog C; Short=AtCDC48c; AltName: Full=Protein EMBRYO DEFECTIVE 1354	0
SCA-6_Chr7v1_19213	Seed	23.36	---NA---	NA
SCA-6_Chr7v1_19352	Seed	23.92	Y3228_ARATHRecName: Full=PHD finger protein At3g20280	1.25e-46
SCA-6_Chr7v1_19379	Seed	26.88	---NA---	NA
SCA-6_Chr7v1_19440	Seed	43.2	NIP1_ARATHRecName: Full=NEP1-interacting protein 1; AltName: Full=RING-H2 finger protein ATL26	2.97e-42
SCA-6_Chr7v1_19747	Seed	57.6	---NA---	NA
SCA-6_Chr7v1_19977	Seed	26.48	---NA---	NA
SCA-6_Chr7v1_20021	Seed	30.76	SHH2_ARATHRecName: Full=Protein SAWADEE HOMEODOMAIN HOMOLOG 2; AltName: Full=Probable DNA-binding transcription factor 2	5.47e-158
SCA-6_Chr7v1_20095	Seed	127.04	DOGL4_ARATHRecName: Full=Protein DOG1-like 4	6.38e-32
SCA-6_Chr7v1_20102	Seed	23.52	TXN4B_HUMANRecName: Full=Thioredoxin-like protein 4B; AltName: Full=Dim1-like protein	7.86e-66
SCA-6_Chr7v1_20445	Seed	32.8	---NA---	NA
SCA-6_Chr7v1_20750	Seed	23.56	ATX10_DICDIRecName: Full=Ataxin-10 homolog	1.45e-17
SCA-6_Chr8v1_21117	Seed	15.52	DRE2D_ARATHRecName: Full=Dehydration-responsive element-binding protein 2D; Short=Protein DREB2D	9.8e-55
SCA-6_Chr8v1_21488	Seed	20	PPR28_ARATHRecName: Full=Pentatricopeptide repeat-containing protein At1g09900	0
SCA-6_Chr8v1_21583	Seed	36.84	---NA---	NA
SCA-6_Chr8v1_21643	Seed	102.16	AGL66_ARATHRecName: Full=Agamous-like MADS-box protein AGL66	6.07e-52
SCA-6_Chr8v1_22362	Seed	69.12	HSD5_ARATHRecName: Full=11-beta-hydroxysteroid dehydrogenase-like 5; AltName: Full=17-beta-hydroxysteroid dehydrogenase-like 5; AltName: Full=Hydroxysteroid dehydrogenase 5; Short=AtHSD5	0
SCA-6_Chr8v1_22480	Seed	14.84	C93B1_GLYECRecName: Full=Licodione synthase; AltName: Full=(2S)-flavanone 2-hydroxylase; AltName: Full=CYP GE-5; AltName: Full=Cytochrome P450 93B1; AltName: Full=Flavone synthase II	6.99e-91
SCA-6_Chr8v1_22481	Seed	50.72	MO1_ARATHRecName: Full=Monooxygenase 1; Short=AtMO1	4.18e-113
SCA-6_Chr8v1_22547	Seed	27.4	CTF64_ARATHRecName: Full=Cleavage stimulating factor 64; Short=AtCstF-64; Short=AtCstF64; AltName: Full=CF-1 64 kDa subunit; AltName: Full=Cleavage stimulation factor 64 kDa subunit; Short=CSTF 64 kDa subunit; AltName: Full=Protein ENHANCED SILENCING PHENOTYPE 1; AltName: Full=Protein SUPPRESSORS OF OVEREXPRESSED FCA 19; Short=SOF19	1.36e-149
SCA-6_Chr8v1_22588	Seed	35.08	SUC2_ARATHRecName: Full=Sucrose transport protein SUC2; AltName: Full=Sucrose permease 2; AltName: Full=Sucrose transporter 1; AltName: Full=Sucrose-proton symporter 2	0
SCA-6_Chr9v1_22678	Seed	25.16	CENPO_CHICKRecName: Full=Centromere protein O; Short=CENP-O	1.63e-05
SCA-6_Chr9v1_22792	Seed	27.08	---NA---	NA
SCA-6_Chr9v1_22799	Seed	21.96	NCDN_XENLARecName: Full=Neurochondrin	4.24e-14
SCA-6_Chr9v1_22917	Seed	29.52	FH13_ARATHRecName: Full=Formin-like protein 13; Short=AtFH13	0
SCA-6_Chr9v1_23113	Seed	23.04	GLYP3_ARATHRecName: Full=Serine hydroxymethyltransferase 3, chloroplastic; Short=AtSHMT3; AltName: Full=Glycine hydroxymethyltransferase 3; AltName: Full=Serine methylase 3; Flags: Precursor	1.51e-69
SCA-6_Chr9v1_23326	Seed	33.8	---NA---	NA
SCA-6_Chr9v1_23464	Seed	27.08	IF415_TOBACRecName: Full=Eukaryotic initiation factor 4A-15; Short=eIF-4A-15; AltName: Full=ATP-dependent RNA helicase eIF4A-15	0
SCA-6_Chr9v1_23835	Seed	18.76	RH52_ARATHRecName: Full=DEAD-box ATP-dependent RNA helicase 52	0
SCA-6_Chr9v1_23970	Seed	36.96	---NA---	NA
SCA-6_Chr9v1_23974	Seed	14.64	---NA---	NA
SCA-6_Chr9v1_24932	Seed	96.12	---NA---	NA
SCA-6_Chr9v1_25136	Seed	22.08	---NA---	NA
SCA-6_Chr9v1_25266	Seed	16.2	SMR3_ARATHRecName: Full=Cyclin-dependent protein kinase inhibitor SMR3; AltName: Full=Protein SIAMESE-RELATED 3	3.07e-06
SCA-6_Chr9v1_25500	Seed	20.84	AB4F_ARATHRecName: Full=ABC transporter F family member 4; Short=ABC transporter ABCF.4; Short=AtABCF4; AltName: Full=GCN20-type ATP-binding cassette protein GCN4	0
SCA-6_Chr9v1_25589	Seed	96	---NA---	NA
SCA-6_Chr9v1_25783	Seed	22.08	---NA---	NA
SCA-6_Chr9v1_25903	Seed	16.2	SMR3_ARATHRecName: Full=Cyclin-dependent protein kinase inhibitor SMR3; AltName: Full=Protein SIAMESE-RELATED 3	3.07e-06
SCA-6_Chr9v1_26354	Seed	37.32	PP174_ARATHRecName: Full=Pentatricopeptide repeat-containing protein At2g28050	1.62e-77
SCA-6_Chr9v1_26406	Seed	25	RPAP2_ARATHRecName: Full=Putative RNA polymerase II subunit B1 CTD phosphatase RPAP2 homolog; AltName: Full=RNA polymerase II-associated protein 2 homolog	0
SCA-6_Chr9v1_26416	Seed	18.24	ETO1_ARATHRecName: Full=Ethylene-overproduction protein 1; AltName: Full=Protein ETHYLENE OVERPRODUCER 1; Short=Protein ETO1	0
SCA-6_Chr9v1_26418	Seed	22.36	---NA---	NA
SCA-6_Chr9v1_26500	Seed	29.52	---NA---	NA
SCA-6_Chr9v1_26507	Seed	32.28	VAL1_ARATHRecName: Full=B3 domain-containing transcription repressor VAL1; AltName: Full=Protein HIGH-LEVEL EXPRESSION OF SUGAR-INDUCIBLE 2; AltName: Full=Protein VP1/ABI3-LIKE 1	0
SCA-6_Chr1v1_01037	Seed	17.96	DOA10_YEASTRecName: Full=ERAD-associated E3 ubiquitin-protein ligase DOA10; AltName: Full=RING-type E3 ubiquitin transferase DOA10	5.58e-07
SCA-6_Chr1v1_01130	Seed	15.56	CBPR_HEVBRRecName: Full=Citrate-binding protein; Flags: Precursor	6.77e-57
SCA-6_Chr1v1_02062	Seed	22.8	---NA---	NA
SCA-6_Chr1v1_03120	Seed	21.32	CHI10_ORYSJRecName: Full=Chitinase 10; AltName: Full=Pathogenesis related (PR)-3 chitinase 10; Flags: Precursor	5.59e-136
SCA-6_Chr1v1_03182	Seed	42.2	DLO2_ARATHRecName: Full=Protein DMR6-LIKE OXYGENASE 2; AltName: Full=2-oxoglutarate (2OG)-Fe(II) oxygenase-like protein DLO2; AltName: Full=Salicylate 3-hydroxylase DLO2; Short=S3H DLO2; Short=SA 3-hydroxylase DLO2; Short=Salicylic acid 3-hydroxylase DLO2	1.64e-60
SCA-6_Chr1v1_03279	Seed	11.44	WSD1_ARATHRecName: Full=O-acyltransferase WSD1; AltName: Full=Diacylglycerol O-acyltransferase; Short=DGAT; AltName: Full=Long-chain-alcohol O-fatty-acyltransferase; AltName: Full=Wax synthase; Short=WS	1.49e-133
SCA-6_Chr1v1_03498	Seed	60.84	---NA---	NA
SCA-6_Chr10v1_26551	Seed	57	PTR14_ARATHRecName: Full=Protein NRT1/ PTR FAMILY 7.3; Short=AtNPF7.3; AltName: Full=Nitrate transporter 1.5	1.02e-07
SCA-6_Chr10v1_27753	Seed	38.72	---NA---	NA
SCA-6_Chr2v1_04371	Seed	10.24	BNM2C_BRANARecName: Full=BURP domain-containing protein BNM2C; Flags: Precursor	4.64e-80
SCA-6_Chr3v1_08033	Seed	527.92	ASP_THECCRecName: Full=21 kDa seed protein; Flags: Precursor	1.25e-162
SCA-6_Chr4v1_11909	Seed	17.4	NLTP_VIGUNRecName: Full=Probable non-specific lipid-transfer protein AKCS9; Short=LTP; Flags: Precursor	3.03e-29
SCA-6_Chr4v1_12406	Seed	27.76	PIRL_SOLLCRecName: Full=Pirin-like protein	2.16e-162
SCA-6_Chr5v1_16078	Seed	21.8	---NA---	NA
SCA-6_Chr5v1_16081	Seed	14.76	---NA---	NA
SCA-6_Chr8v1_21200	Seed	9.16	THLP1_ARATHRecName: Full=Thaumatin-like protein 1; Short=AtTLP1; Flags: Precursor	6.42e-117
SCA-6_Chr8v1_21611	Seed	23.76	LBD38_ARATHRecName: Full=LOB domain-containing protein 38; AltName: Full=ASYMMETRIC LEAVES 2-like protein 40; Short=AS2-like protein 40	1.37e-64
SCA-6_Chr8v1_22286	Seed	10.72	GDL28_ARATHRecName: Full=GDSL esterase/lipase At1g71250; AltName: Full=Extracellular lipase At1g71250; Flags: Precursor	0
SCA-6_Chr9v1_23926	Seed	26.68	TOC90_ARATHRecName: Full=Translocase of chloroplast 90, chloroplastic; Short=AtToc90; AltName: Full=90 kDa chloroplast outer envelope protein; AltName: Full=Plastid protein import 4	0
SCA-6_Chr9v1_24653	Seed	42.2	IO_CATRORecName: Full=Iridoid oxidase; Short=CrIO; AltName: Full=Cytochrome P450 76A26; Short=CrCYP76A26	2.05e-122
SCA-6_Chr9v1_24679	Seed	18.36	HMA4_ORYSJRecName: Full=Copper-transporting ATPase HMA4; AltName: Full=Protein HEAVY METAL ATPASE 4; Short=OsHMA4	0
SCA-6_Chr9v1_24795	Seed	37.68	---NA---	NA
SCA-6_Chr9v1_25462	Seed	38.64	---NA---	NA
SCA-6_Chr1v1_00187	Seed	24.56	---NA---	NA
SCA-6_Chr1v1_00189	Seed	19.8	AATPC_ARATHRecName: Full=AAA-ATPase At3g50940; Flags: Precursor	2.8e-126
SCA-6_Chr1v1_00523	Seed	23.48	Y3739_ARATHRecName: Full=Uncharacterized membrane protein At3g27390	5.74e-138
SCA-6_Chr1v1_00926	Seed	26.96	---NA---	NA
SCA-6_Chr1v1_01217	Seed	22.52	NAC82_ARATHRecName: Full=NAC domain-containing protein 82; Short=ANAC082; AltName: Full=Protein VND-INTERACTING 1	2.68e-96
SCA-6_Chr1v1_01242	Seed	19.4	---NA---	NA
SCA-6_Chr1v1_01316	Seed	29.12	ANK3_MOUSERecName: Full=Ankyrin-3; Short=ANK-3; AltName: Full=Ankyrin-G	2.32e-22
SCA-6_Chr1v1_01617	Seed	29.04	HVT1_ARATHRecName: Full=DExH-box ATP-dependent RNA helicase DExH6; AltName: Full=Protein HELICASE IN VASCULAR TISSUE AND TAPETUM	0
SCA-6_Chr1v1_01701	Seed	17.6	RUG3_ARATHRecName: Full=RCC1 domain-containing protein RUG3, mitochondrial; AltName: Full=RCC1/UVR8/GEF-like protein 3, mitochondrial; Flags: Precursor	0
SCA-6_Chr1v1_01962	Seed	18.96	---NA---	NA
SCA-6_Chr1v1_02651	Seed	25.56	SKI30_ARATHRecName: Full=F-box/kelch-repeat protein SKIP30; AltName: Full=SKP1-interacting partner 30	0
SCA-6_Chr1v1_02749	Seed	33.12	GH36_ORYSJRecName: Full=Probable indole-3-acetic acid-amido synthetase GH3.6; AltName: Full=Auxin-responsive GH3-like protein 6; Short=OsGH3-6	1.04e-116
SCA-6_Chr1v1_02760	Seed	16.68	PP177_ARATHRecName: Full=Pentatricopeptide repeat-containing protein At2g30780	9.51e-169
SCA-6_Chr1v1_02793	Seed	16.84	YUC10_ARATHRecName: Full=Probable indole-3-pyruvate monooxygenase YUCCA10; AltName: Full=Flavin-containing monooxygenase YUCCA10	5.05e-147
SCA-6_Chr1v1_02825	Seed	15.72	MTPC1_ARATHRecName: Full=Metal tolerance protein C1; Short=AtMTPc1; AltName: Full=AtMTP6	0
SCA-6_Chr1v1_02922	Seed	17.68	---NA---	NA
SCA-6_Chr1v1_03180	Seed	16.04	ATG1A_ARATHRecName: Full=Serine/threonine-protein kinase ATG1a; AltName: Full=Autophagy-related protein 1a; Short=AtAPG1a	0
SCA-6_Chr1v1_03573	Seed	22.84	ANKZ1_HUMANRecName: Full=Ankyrin repeat and zinc finger domain-containing protein 1; AltName: Full=Zinc finger protein 744	1e-41
SCA-6_Chr1v1_03855	Seed	24.44	TGD4_ARATHRecName: Full=Protein TRIGALACTOSYLDIACYLGLYCEROL 4, chloroplastic; AltName: Full=Protein PIGMENT DEFECTIVE 320	1.68e-78
SCA-6_Chr1v1_03922	Seed	31.88	---NA---	NA
SCA-6_Chr10v1_26823	Seed	23.16	MYB1_ARATHRecName: Full=Transcription factor MYB1; AltName: Full=Myb-related protein 1; Short=AtMYB1	1.7e-93
SCA-6_Chr10v1_28067	Seed	19.72	EI2BB_DICDIRecName: Full=Translation initiation factor eIF-2B subunit beta; AltName: Full=eIF-2B GDP-GTP exchange factor subunit beta	7.14e-92
SCA-6_Chr10v1_28070	Seed	32	SKIP5_ARATHRecName: Full=F-box protein SKIP5; AltName: Full=SKP1-interacting partner 5	1.45e-130
SCA-6_Chr10v1_28246	Seed	22.36	---NA---	NA
SCA-6_Chr2v1_04276	Seed	7.96	SAU23_ARATHRecName: Full=Auxin-responsive protein SAUR23; AltName: Full=Protein SMALL AUXIN UP RNA 23	2.51e-25
SCA-6_Chr2v1_04665	Seed	7.96	SAU23_ARATHRecName: Full=Auxin-responsive protein SAUR23; AltName: Full=Protein SMALL AUXIN UP RNA 23	2.51e-25
SCA-6_Chr2v1_04668	Seed	38.96	SAU20_ARATHRecName: Full=Auxin-responsive protein SAUR20; AltName: Full=Protein SMALL AUXIN UP RNA 20	1.98e-30
SCA-6_Chr2v1_05044	Seed	13.32	PUP3_ARATHRecName: Full=Purine permease 3; Short=AtPUP3	1.3e-81
SCA-6_Chr2v1_05048	Seed	10.16	FL3H3_ORYSJRecName: Full=Flavanone 3-dioxygenase 3; AltName: Full=Flavanone 3-beta-hydroxylase 3; AltName: Full=Flavanone 3-hydroxylase 3; Short=OsF3H-3; AltName: Full=Flavonoid 3-hydroxylase; Short=OsF3H	5.86e-17
SCA-6_Chr2v1_05961	Seed	19.92	---NA---	NA
SCA-6_Chr2v1_07460	Seed	24.88	EF118_ARATHRecName: Full=Ethylene-responsive transcription factor ERF118	9.56e-54
SCA-6_Chr3v1_07757	Seed	24.92	OLEO_HELANRecName: Full=Oleosin	4.28e-41
SCA-6_Chr3v1_08271	Seed	30.16	---NA---	NA
SCA-6_Chr3v1_08364	Seed	18.44	TRI50_PIGRecName: Full=E3 ubiquitin-protein ligase TRIM50; AltName: Full=RING-type E3 ubiquitin transferase TRIM50; AltName: Full=Tripartite motif-containing protein 50	0.000172
SCA-6_Chr3v1_08683	Seed	23.16	SPN1_CHICKRecName: Full=Snurportin-1; AltName: Full=RNA U transporter 1	3.97e-51
SCA-6_Chr3v1_08730	Seed	24.56	SWI3A_ARATHRecName: Full=SWI/SNF complex subunit SWI3A; Short=AtSWI3A; AltName: Full=Transcription regulatory protein SWI3A	5.21e-161
SCA-6_Chr3v1_09117	Seed	24.12	FBL53_ARATHRecName: Full=F-box/LRR-repeat protein At3g48880	6.89e-152
SCA-6_Chr3v1_09559	Seed	20.84	YIPL6_ARATHRecName: Full=Protein yippee-like At4g27745	4.14e-64
SCA-6_Chr3v1_10009	Seed	31.04	---NA---	NA
SCA-6_Chr3v1_10373	Seed	30.44	LAS1L_MOUSERecName: Full=Ribosomal biogenesis protein LAS1L; AltName: Full=Protein LAS1 homolog	1.02e-16
[truncated: 331 more rows]

## Sheet: Additional File 3C
Additional File 3C. Kulesza et al. (2024) The Cacao Gene Atlas: A Transcriptome Developmental Atlas Reveals Highly Tissue-Specific and Dynamically Regulated Gene Networks in Theobroma cacao L
Additional File 3C. Functionally Organ-specific Genes. This table is related to Figures 5 and 6.
Gene	Tissue Type	Mean Expression (in CPM)	Mean Global Expression Without Query Tissue (in CPM)	Uniprot Annotation	E-Value
SCA-6_Chr10v1_26551	Seed	57	13.8333	PTR14_ARATHRecName: Full=Protein NRT1/ PTR FAMILY 7.3; Short=AtNPF7.3; AltName: Full=Nitrate transporter 1.5	1.02e-07
SCA-6_Chr10v1_26554	Leaf	60.6379	21.8333	KPRS5_ARATHRecName: Full=Ribose-phosphate pyrophosphokinase 5, chloroplastic; AltName: Full=Phosphoribosyl pyrophosphate synthase 5; Flags: Precursor	1.54e-37
SCA-6_Chr10v1_26562	Flower	249.417	17.8333	CER1_ARATHRecName: Full=Very-long-chain aldehyde decarbonylase CER1; AltName: Full=Protein ECERIFERUM 1	0
SCA-6_Chr10v1_26568	Shoot	488.5	234.833	C3H53_ORYSJRecName: Full=Zinc finger CCCH domain-containing protein 53; Short=OsC3H53	1.91e-174
SCA-6_Chr10v1_26573	Flower	48.4167	2.66667	BH091_ARATHRecName: Full=Transcription factor bHLH91; AltName: Full=Basic helix-loop-helix protein 91; Short=AtbHLH91; Short=bHLH 91; AltName: Full=Transcription factor EN 25; AltName: Full=bHLH transcription factor bHLH091	1.84e-116
SCA-6_Chr10v1_26575	Shoot	180.975	42.8333	IQD14_ARATHRecName: Full=Protein IQ-DOMAIN 14	1.32e-24
SCA-6_Chr10v1_26578	Fruit	46.5636	3.66667	Y1675_ARATHRecName: Full=G-type lectin S-receptor-like serine/threonine-protein kinase At1g67520; Flags: Precursor	1.7e-172
SCA-6_Chr10v1_26588	Root	61.15	17.8333	ELD1_ARATHRecName: Full=Glycosyltransferase-like KOBITO 1; AltName: Full=Protein ABA INSENSITIVE 8; AltName: Full=Protein ELONGATION DEFECTIVE 1; Flags: Precursor	0
SCA-6_Chr10v1_26602	Leaf	105.155	45.3333	ABA2_ARATHRecName: Full=Xanthoxin dehydrogenase; AltName: Full=Protein GLUCOSE INSENSITIVE 1; AltName: Full=Protein IMPAIRED SUCROSE INDUCTION 4; AltName: Full=Protein SALOBRENO 3; AltName: Full=Protein SALT RESISTANT 1; AltName: Full=Protein SUGAR INSENSITIVE 4; AltName: Full=Short-chain alcohol dehydrogenase ABA2; AltName: Full=Short-chain dehydrogenase reductase 1; Short=AtSDR1; AltName: Full=…	6.63e-134
SCA-6_Chr10v1_26605	Seed	244.44	107.833	NOP53_ARATHRecName: Full=Ribosome biogenesis protein NOP53	5e-78
SCA-6_Chr10v1_26607	Flower	39.3333	17.1667	AVT6C_ARATHRecName: Full=Amino acid transporter AVT6C; Short=AtAvt6C	0
SCA-6_Chr10v1_26622	Seed	529.08	149.167	ERD15_ARATHRecName: Full=Protein EARLY RESPONSIVE TO DEHYDRATION 15; AltName: Full=PAM2-containing protein CID1; AltName: Full=Polyadenylate-binding protein-interacting protein 1; Short=PABP-interacting protein 1; Short=Poly(A)-binding protein-interacting protein 1; AltName: Full=Protein CTC-INTERACTING DOMAIN 1; AltName: Full=Protein LIGHT STRESS-REGULATED 1	1.1e-14
SCA-6_Chr10v1_26626	Seed	158.92	66.3333	BCCP_NOSS1RecName: Full=Biotin carboxyl carrier protein of acetyl-CoA carboxylase; Short=BCCP	8.85e-10
SCA-6_Chr10v1_26631	Root	90.7	30.6667	LAC12_ARATHRecName: Full=Laccase-12; AltName: Full=Benzenediol:oxygen oxidoreductase 12; AltName: Full=Diphenol oxidase 12; AltName: Full=Urishiol oxidase 12; Flags: Precursor	0
SCA-6_Chr10v1_26635	Root	97.45	16.6667	PYL4_ARATHRecName: Full=Abscisic acid receptor PYL4; AltName: Full=ABI1-binding protein 2; AltName: Full=PYR1-like protein 4; AltName: Full=Regulatory components of ABA receptor 10	1.8e-82
SCA-6_Chr10v1_26636	Root	111.45	38.1667	TBL33_ARATHRecName: Full=Protein trichome birefringence-like 33	0
SCA-6_Chr10v1_26638	Root	30.05	2.5	TBL33_ARATHRecName: Full=Protein trichome birefringence-like 33	0
SCA-6_Chr10v1_26642	Seed	39.4	17.6667	RH18_ARATHRecName: Full=DEAD-box ATP-dependent RNA helicase 18	0
SCA-6_Chr10v1_26656	Root	78.25	1	AGP30_ARATHRecName: Full=Non-classical arabinogalactan protein 30; Short=AtAGP30; Flags: Precursor	1.39e-14
SCA-6_Chr10v1_26660	Leaf	96.5172	10.5	UGPA3_ARATHRecName: Full=UTP--glucose-1-phosphate uridylyltransferase 3, chloroplastic; AltName: Full=UDP-glucose pyrophosphorylase 3; Flags: Precursor	0
SCA-6_Chr10v1_26662	Flower	60.25	12.8333	LBD21_ARATHRecName: Full=LOB domain-containing protein 21; AltName: Full=ASYMMETRIC LEAVES 2-like protein 12; Short=AS2-like protein 12	4.68e-64
SCA-6_Chr10v1_26670	Leaf	135.034	30	---NA---	NA
SCA-6_Chr10v1_26676	Seed	2374.72	1.16667	LE19_GOSHIRecName: Full=Late embryogenesis abundant protein D-19; Short=LEA D-19	1.1e-42
SCA-6_Chr10v1_26679	Root	127.5	35.1667	TBL29_ARATHRecName: Full=Protein ESKIMO 1; AltName: Full=Protein trichome birefringence-like 29	0
SCA-6_Chr10v1_26706	Fruit	52.2545	23.5	FERON_ARATHRecName: Full=Receptor-like protein kinase FERONIA; AltName: Full=Protein SIRENE; Flags: Precursor	1.4e-72
SCA-6_Chr10v1_26710	Fruit	39.6727	15.5	---NA---	NA
SCA-6_Chr10v1_26711	Seed	40.44	13	NUP88_ARATHRecName: Full=Nuclear pore complex protein NUP88; AltName: Full=Nucleoporin 88; AltName: Full=Protein EMBRYO DEFECTIVE 2789; AltName: Full=Protein MODIFIER OF SNC1,7	0
SCA-6_Chr10v1_26712	Leaf	133.448	58	C90A1_ARATHRecName: Full=Cytochrome P450 90A1	0
SCA-6_Chr10v1_26713	Axillary	757.316	170.333	HMGB1_ARATHRecName: Full=High mobility group B protein 1; AltName: Full=High mobility group protein A; Short=AtHMGalpha; Short=HMG alpha; AltName: Full=Nucleosome/chromatin assembly factor group D 01; Short=Nucleosome/chromatin assembly factor group D 1	1.76e-34
SCA-6_Chr10v1_26714	Leaf	173.552	38.3333	CB4C_ARATHRecName: Full=Chlorophyll a-b binding protein CP29.3, chloroplastic; AltName: Full=LHCB4.3; AltName: Full=LHCII protein 4.3; Flags: Precursor	1.06e-152
SCA-6_Chr10v1_26716	Flower	82.4167	34.3333	ATE1_ARATHRecName: Full=Arginyl-tRNA--protein transferase 1; Short=Arginyltransferase 1; Short=R-transferase 1; AltName: Full=Arginine-tRNA--protein transferase 1; AltName: Full=AtATE1; AltName: Full=Protein DELAYED-LEAF-SENESCENCE 1	0
SCA-6_Chr10v1_26730	Leaf	111.828	5	EGY2_ARATHRecName: Full=Probable zinc metalloprotease EGY2, chloroplastic; AltName: Full=Protein ETHYLENE-DEPENDENT GRAVITROPISM-DEFICIENT AND YELLOW-GREEN 2; Flags: Precursor	4.18e-25
SCA-6_Chr10v1_26738	Root	8131.1	2297.17	PIP2_PEARecName: Full=Probable aquaporin PIP-type 7a; AltName: Full=Turgor-responsive protein 31; AltName: Full=Turgor-responsive protein 7a	0
SCA-6_Chr10v1_26768	Seed	475.24	48.6667	TCS2_CAMSIRecName: Full=Probable caffeine synthase 2	4.19e-122
SCA-6_Chr10v1_26780	Axillary	50.3158	19.6667	UGT8_CATRORecName: Full=7-deoxyloganetic acid glucosyltransferase; AltName: Full=UDP-glucose glucosyltransferase 8; Short=CrUGT8; AltName: Full=UDP-glycosyltransferase 709C2	0
SCA-6_Chr10v1_26794	Seed	66.72	9.83333	Y3028_ARATHRecName: Full=Uncharacterized acetyltransferase At3g50280	1.67e-57
SCA-6_Chr10v1_26795	Fruit	49.7273	4.33333	Y3028_ARATHRecName: Full=Uncharacterized acetyltransferase At3g50280	6.74e-66
SCA-6_Chr10v1_26800	Seed	46.96	17.5	---NA---	NA
SCA-6_Chr10v1_26807	Leaf	294.172	30.1667	S17P_SPIOLRecName: Full=Sedoheptulose-1,7-bisphosphatase, chloroplastic; AltName: Full=SED(1,7)P2ase; AltName: Full=Sedoheptulose bisphosphatase; Short=SBPase; Flags: Precursor	0
SCA-6_Chr10v1_26811	Flower	140.667	61.8333	WLI2B_ARATHRecName: Full=LIM domain-containing protein WLIM2b; AltName: Full=Widely-expressed LIM protein 2B	1.59e-114
SCA-6_Chr10v1_26814	Fruit	32	15.5	PT311_ARATHRecName: Full=Probable sugar phosphate/phosphate translocator At3g11320	0
SCA-6_Chr10v1_26824	Shoot	71.2	29.5	---NA---	NA
SCA-6_Chr10v1_26828	Axillary	36.7895	16.1667	---NA---	NA
SCA-6_Chr10v1_26831	Root	1027.95	242.667	---NA---	NA
SCA-6_Chr10v1_26862	Flower	52.3333	10.6667	FPGS1_ARATHRecName: Full=Folylpolyglutamate synthase; AltName: Full=DHFS-FPGS homolog B; AltName: Full=Folylpoly-gamma-glutamate synthetase; Short=FPGS; AltName: Full=Tetrahydrofolylpolyglutamate synthase; Short=Tetrahydrofolate synthase	0
SCA-6_Chr10v1_26871	Axillary	449.263	194	GMPP1_ARATHRecName: Full=Mannose-1-phosphate guanylyltransferase 1; AltName: Full=GDP-mannose pyrophosphorylase 1; AltName: Full=Protein CYTOKINESIS DEFECTIVE 1; AltName: Full=Protein EMBRYO DEFECTIVE 101; AltName: Full=Protein HYPERSENSITIVE TO AMMONIUM ION 1; AltName: Full=Protein SENSITIVE TO OZONE 1; AltName: Full=Protein VITAMIN C DEFECTIVE 1	0
SCA-6_Chr10v1_26873	Seed	93.28	14.6667	---NA---	NA
SCA-6_Chr10v1_26888	Fruit	60.7273	6.16667	RHC2A_ARATHRecName: Full=Probable E3 ubiquitin-protein ligase RHC2A; AltName: Full=RING-H2 finger C2a; AltName: Full=RING-H2 zinc finger protein RHC2a; AltName: Full=RING-type E3 ubiquitin transferase RHC2A	1.25e-100
SCA-6_Chr10v1_26890	Seed	75.96	16	---NA---	NA
SCA-6_Chr10v1_26891	Flower	170.167	1	POED2_ARATHRecName: Full=Polyprenol reductase 2	5.18e-124
SCA-6_Chr10v1_26899	Leaf	2244.62	70	RCA1_LARTRRecName: Full=Ribulose bisphosphate carboxylase/oxygenase activase 1, chloroplastic; Short=RA 1; Short=RuBisCO activase 1; AltName: Full=RuBisCO activase alpha form; Flags: Precursor	0
SCA-6_Chr10v1_26902	Leaf	39.4483	15.8333	TL15A_ARATHRecName: Full=Thylakoid lumenal 15 kDa protein 1, chloroplastic; AltName: Full=p15; Flags: Precursor	9.49e-100
SCA-6_Chr10v1_26905	Fruit	193.127	11	TRNHF_ARATHRecName: Full=Tropinone reductase homolog At5g06060	4.2e-146
SCA-6_Chr10v1_26907	Root	34.3	13.3333	HESO1_ARATHRecName: Full=Protein HESO1; AltName: Full=HEN1 suppressor 1; AltName: Full=RNA uridylyltransferase	2.41e-155
SCA-6_Chr10v1_26913	Shoot	97.2	43.6667	IDN2_ARATHRecName: Full=Protein INVOLVED IN DE NOVO 2; AltName: Full=Protein RNA-DIRECTED DNA METHYLATION 12	1.53e-152
SCA-6_Chr10v1_26920	Seed	34.48	8.66667	RK176_ORYSJRecName: Full=Receptor-like cytoplasmic kinase 176; Short=OsRLCK176	5.13e-45
SCA-6_Chr10v1_26923	Leaf	515.759	148.833	---NA---	NA
SCA-6_Chr10v1_26927	Seed	35.56	10.5	---NA---	NA
SCA-6_Chr10v1_26937	Leaf	37.3276	9.66667	---NA---	NA
SCA-6_Chr10v1_26943	Seed	115.44	55.8333	KIN17_ARATHRecName: Full=KIN17-like protein	0
SCA-6_Chr10v1_26956	Seed	82.52	16.1667	---NA---	NA
SCA-6_Chr10v1_26960	Fruit	1451.38	621.833	HSP72_SOLLCRecName: Full=Heat shock cognate 70 kDa protein 2	0
SCA-6_Chr10v1_26965	Flower	69.25	15.8333	CSPLI_POPTRRecName: Full=CASP-like protein 4C2; Short=PtCASPL4C2	8.78e-96
SCA-6_Chr10v1_26975	Root	82.2	30.3333	ECI1_ARATHRecName: Full=Enoyl-CoA delta isomerase 1, peroxisomal; AltName: Full=Delta(3),Delta(2)-enoyl CoA isomerase 1; Short=AtECI1	2.78e-97
SCA-6_Chr10v1_26997	Seed	30.12	3.66667	FB129_ARATHRecName: Full=F-box protein At2g39490	1.42e-50
SCA-6_Chr10v1_27021	Root	564.95	160.833	TIP13_ARATHRecName: Full=Aquaporin TIP1-3; AltName: Full=Gamma-tonoplast intrinsic protein 3; Short=Gamma-TIP3; AltName: Full=Tonoplast intrinsic protein 1-3; Short=AtTIP1;3	1.2e-152
SCA-6_Chr10v1_27047	Root	64.75	1.66667	BAD1_ARATHRecName: Full=Ankyrin repeat-containing protein BDA1; AltName: Full=Protein BIAN DA 1	7.25e-27
SCA-6_Chr10v1_27058	Flower	34.5833	11.3333	KCS19_ARATHRecName: Full=3-ketoacyl-CoA synthase 19; Short=KCS-19; AltName: Full=Very long-chain fatty acid condensing enzyme 19; Short=VLCFA condensing enzyme 19	0
SCA-6_Chr10v1_27066	Flower	144.75	69.3333	MTP5_ORYSJRecName: Full=Metal tolerance protein 5; Short=OsMTP5	0
SCA-6_Chr10v1_27074	Fruit	33.1818	16.1667	---NA---	NA
SCA-6_Chr10v1_27081	Root	125.05	55.1667	CSE_ARATHRecName: Full=Caffeoylshikimate esterase; AltName: Full=Lysophospholipase 2; Short=LysoPL2	1.77e-56
SCA-6_Chr10v1_27088	Seed	100.24	47.5	---NA---	NA
SCA-6_Chr10v1_27116	Flower	137.333	59.5	H4_ARATHRecName: Full=Histone H4	2.56e-67
SCA-6_Chr10v1_27118	Seed	775.12	313.5	RSZ32_ARATHRecName: Full=Serine/arginine-rich splicing factor RS2Z32; AltName: Full=RS-containing zinc finger protein 32; Short=At-RS2Z32; Short=At-RSZ32; Short=AtRSZ32; AltName: Full=Serine/arginine-rich splicing factor RSZ34; Short=AtRSZ34	5.76e-26
SCA-6_Chr10v1_27121	Leaf	114.759	39.6667	---NA---	NA
SCA-6_Chr10v1_27127	Leaf	92.5862	15.1667	---NA---	NA
SCA-6_Chr10v1_27134	Leaf	66.9828	25.5	PRR73_ORYSJRecName: Full=Two-component response regulator-like PRR73; AltName: Full=Pseudo-response regulator 73; Short=OsPRR73	4.03e-150
SCA-6_Chr10v1_27138	Fruit	84.1636	32.1667	KAD1_ARATHRecName: Full=Adenylate kinase 1, chloroplastic; Short=AK 1; Short=AtPADK1; AltName: Full=ATP-AMP transphosphorylase 1; AltName: Full=ATP:AMP phosphotransferase; AltName: Full=Adenylate monophosphate kinase 1; Short=AMK1; Flags: Precursor	2.35e-137
SCA-6_Chr10v1_27165	Seed	42.32	12	---NA---	NA
SCA-6_Chr10v1_27172	Seed	93.32	46	SAMC_DANRERecName: Full=S-adenosylmethionine mitochondrial carrier protein; AltName: Full=Mitochondrial S-adenosylmethionine transporter; AltName: Full=Solute carrier family 25 member 26	2.73e-29
SCA-6_Chr10v1_27173	Seed	105.84	33.8333	SCMC1_BOVINRecName: Full=Calcium-binding mitochondrial carrier protein SCaMC-1; AltName: Full=Small calcium-binding mitochondrial carrier protein 1; AltName: Full=Solute carrier family 25 member 24	7.74e-10
SCA-6_Chr10v1_27175	Leaf	174.345	21	IQD1_ARATHRecName: Full=Protein IQ-DOMAIN 1	4.47e-93
SCA-6_Chr10v1_27177	Root	1709.9	824.333	EF1A_MANESRecName: Full=Elongation factor 1-alpha; Short=EF-1-alpha	0
SCA-6_Chr10v1_27186	Seed	44.2	20.8333	SIZ1_ARATHRecName: Full=E3 SUMO-protein ligase SIZ1; AltName: Full=E3 SUMO-protein transferase SIZ1	0
SCA-6_Chr10v1_27187	Axillary	46.1579	15	---NA---	NA
SCA-6_Chr10v1_27190	Fruit	50.5818	23.5	---NA---	NA
SCA-6_Chr10v1_27192	Seed	390.44	175.167	NCOR1_XENTRRecName: Full=Nuclear receptor corepressor 1; Short=N-CoR; Short=N-CoR1; Short=xN-CoR	1.69e-20
SCA-6_Chr10v1_27201	Leaf	72.2241	32.5	AB1K1_ARATHRecName: Full=Protein ACTIVITY OF BC1 COMPLEX KINASE 1, chloroplastic; Short=ABC1-LIKE KINASE 1; AltName: Full=Protein ABC1-LIKE KINASE RELATED TO CHLOROPHYLL DEGRADATION AND OXIDATIVE STRESS 1; Short=AtACDO1; AltName: Full=Protein BLEACHING AND DWARF IN RED LIGHT 1; AltName: Full=Protein PROTON GRADIENT REGULATION 6; Flags: Precursor	3.58e-88
SCA-6_Chr10v1_27205	Leaf	1050.78	128.833	CB11_SOLLCRecName: Full=Chlorophyll a-b binding protein 6A, chloroplastic; AltName: Full=LHCI type I CAB-6A; AltName: Full=Light-harvesting complex I 26 kDa protein; Flags: Precursor	7.86e-149
SCA-6_Chr10v1_27217	Shoot	82.775	21	PLP6_ARATHRecName: Full=Patatin-like protein 6; Short=AtPLP6; AltName: Full=Patatin-related phospholipase A IIIalpha; Short=pPLAIIIa; AltName: Full=Phospholipase A IIB; Short=AtPLAIIB	0
SCA-6_Chr10v1_27223	Flower	182.417	46.6667	CSE_ARATHRecName: Full=Caffeoylshikimate esterase; AltName: Full=Lysophospholipase 2; Short=LysoPL2	1.09e-52
SCA-6_Chr10v1_27225	Leaf	647.345	164.5	---NA---	NA
SCA-6_Chr10v1_27238	Leaf	59.2931	15.6667	ARFR_ORYSJRecName: Full=Auxin response factor 18; AltName: Full=OsARF10	0
SCA-6_Chr10v1_27248	Fruit	72.2545	19	SYT3_ARATHRecName: Full=Synaptotagmin-3; AltName: Full=NTMC2T1.3; AltName: Full=Synaptotagmin C	0
SCA-6_Chr10v1_27252	Root	1223.15	254.5	PALY_CITLIRecName: Full=Phenylalanine ammonia-lyase	0
SCA-6_Chr10v1_27256	Fruit	67.0364	16	NATAL_ARATHRecName: Full=Probable acetyltransferase NATA1-like	1.06e-112
SCA-6_Chr10v1_27265	Root	43.3	1.33333	BGIA_MOMCHRecName: Full=Glu S.griseus protease inhibitor; AltName: Full=BGIA	8.5e-23
SCA-6_Chr10v1_27282	Root	33.6	10	AVT1C_ARATHRecName: Full=Amino acid transporter AVT1C; Short=AtAvt1C	5.13e-46
SCA-6_Chr10v1_27294	Axillary	216	28.6667	---NA---	NA
SCA-6_Chr10v1_27301	Fruit	136.691	36.3333	PUB14_ARATHRecName: Full=U-box domain-containing protein 14; AltName: Full=E3 ubiquitin-protein ligase PUB14; AltName: Full=Plant U-box protein 14; AltName: Full=Prototypical U-box domain protein 14; AltName: Full=RING-type E3 ubiquitin transferase PUB14	0
SCA-6_Chr10v1_27323	Leaf	30.1552	3.33333	---NA---	NA
SCA-6_Chr10v1_27324	Flower	436.333	158.167	SCP49_ARATHRecName: Full=Serine carboxypeptidase-like 49; Flags: Precursor	0
SCA-6_Chr10v1_27330	Seed	90.48	1	RD19D_ARATHRecName: Full=Probable cysteine protease RD19D; Flags: Precursor	0
SCA-6_Chr10v1_27335	Fruit	31.9273	8.5	SP3AA_BACSURecName: Full=Stage III sporulation protein AA	9.73e-137
SCA-6_Chr10v1_27339	Fruit	48.5636	24.1667	KCY3_ARATHRecName: Full=UMP-CMP kinase 3; AltName: Full=Deoxycytidylate kinase; Short=CK; Short=dCMP kinase; AltName: Full=Uridine monophosphate/cytidine monophosphate kinase; Short=UMP/CMP kinase; Short=UMP/CMPK	5.13e-112
SCA-6_Chr10v1_27341	Shoot	83.95	40.6667	RDM3_ARATHRecName: Full=Protein RNA-directed DNA methylation 3; AltName: Full=KOW domain-containing transcription factor 1; AltName: Full=Protein SPT5-like	0
SCA-6_Chr10v1_27342	Axillary	30.7368	14.6667	---NA---	NA
SCA-6_Chr10v1_27359	Flower	33.9167	15	NAC52_ARATHRecName: Full=NAC domain containing protein 52; Short=ANAC052; AltName: Full=NAC domain containing protein 51; Short=ANAC051; AltName: Full=Protein POLLEN DEVELOPMENT DEFECTIVE 1; AltName: Full=Protein SUPPRESSOR OF GENE SILENCING 1	6.03e-160
SCA-6_Chr10v1_27362	Leaf	122.431	50.3333	MDHP_PEARecName: Full=Malate dehydrogenase	0
SCA-6_Chr10v1_27372	Shoot	131.9	48	NEUR_DROMERecName: Full=Protein neuralized	1.03e-11
SCA-6_Chr10v1_27377	Flower	70.75	23	SMR3_ARATHRecName: Full=Cyclin-dependent protein kinase inhibitor SMR3; AltName: Full=Protein SIAMESE-RELATED 3	1.21e-05
SCA-6_Chr10v1_27381	Seed	35	15.8333	---NA---	NA
SCA-6_Chr10v1_27386	Fruit	50.2182	1.5	GALE2_CYATERecName: Full=UDP-glucose 4-epimerase GEPI48; AltName: Full=Galactowaldenase; AltName: Full=UDP-galactose 4-epimerase	0
SCA-6_Chr10v1_27397	Flower	92.9167	40.1667	PDPK2_ARATHRecName: Full=3-phosphoinositide-dependent protein kinase 2; Short=AtPDK2	0
SCA-6_Chr10v1_27400	Root	52.25	8.66667	BSPA_POPDERecName: Full=Bark storage protein A; Flags: Precursor	3.19e-53
SCA-6_Chr10v1_27406	Flower	561.833	1.83333	TPS9_RICCORecName: Full=Probable terpene synthase 9; Short=RcSeTPS9	0
SCA-6_Chr10v1_27414	Fruit	66.9636	2.5	BGIA_MOMCHRecName: Full=Glu S.griseus protease inhibitor; AltName: Full=BGIA	8.83e-24
SCA-6_Chr10v1_27450	Seed	68.76	18.3333	---NA---	NA
SCA-6_Chr10v1_27464	Fruit	32.8364	6.33333	LRK10_WHEATRecName: Full=Rust resistance kinase Lr10; AltName: Full=Probable receptor-like serine/threonine-protein kinase LRK10; Flags: Precursor	4.25e-100
SCA-6_Chr10v1_27474	Flower	2626.58	1108.67	ATOX1_ARATHRecName: Full=Copper transport protein ATX1; AltName: Full=Copper chaperone ATX1	3.19e-38
SCA-6_Chr10v1_27486	Seed	150.84	49.1667	EPL1_GIBZERecName: Full=Enhancer of polycomb-like protein 1	6.41e-05
SCA-6_Chr10v1_27500	Fruit	215.891	89.8333	MVD2_ARATHRecName: Full=Diphosphomevalonate decarboxylase MVD2, peroxisomal; AltName: Full=Mevalonate 5-diphosphate decarboxylase 2; Short=AtMDD2; Short=AtMVD2	0
SCA-6_Chr10v1_27539	Seed	164.84	54.1667	MK67I_DANRERecName: Full=MKI67 FHA domain-interacting nucleolar phosphoprotein; AltName: Full=Nucleolar phosphoprotein NOPP34-like protein	2.39e-39
SCA-6_Chr10v1_27542	Flower	67.5	18.8333	C77A3_SOYBNRecName: Full=Cytochrome P450 77A3	0
SCA-6_Chr10v1_27568	Leaf	61.5345	24	GATA_VITVIRecName: Full=Glutamyl-tRNA(Gln) amidotransferase subunit A, chloroplastic/mitochondrial; Short=Glu-AdT subunit A	0
SCA-6_Chr10v1_27573	Leaf	58.5517	28.8333	TC159_ARATHRecName: Full=Translocase of chloroplast 159, chloroplastic; Short=AtToc159; AltName: Full=159 kDa chloroplast outer envelope protein; AltName: Full=Plastid protein import 2; AltName: Full=Translocase of chloroplast 160, chloroplastic; Short=AtToc160; AltName: Full=Translocase of chloroplast 86, chloroplastic; Short=AtToc86	0
SCA-6_Chr10v1_27575	Flower	50.1667	13	CAAT6_ARATHRecName: Full=Cationic amino acid transporter 6, chloroplastic; Flags: Precursor	0
SCA-6_Chr10v1_27582	Seed	186.32	74	URIC2_CANLIRecName: Full=Uricase-2 isozyme 2; AltName: Full=Urate oxidase; AltName: Full=Uricase II clone pcClNUO-02	5.02e-142
SCA-6_Chr10v1_27583	Seed	63.96	29.5	BMS1_SCHPORecName: Full=Ribosome biogenesis protein bms1	0
SCA-6_Chr10v1_27587	Leaf	48.7586	8.5	---NA---	NA
SCA-6_Chr10v1_27590	Flower	185	68.5	VP602_ARATHRecName: Full=Vacuolar protein sorting-associated protein 60.2	1.72e-68
SCA-6_Chr10v1_27593	Flower	71.5833	31.1667	BC10_ORYSJRecName: Full=Glycosyltransferase BC10; AltName: Full=Protein BRITTLE CULM 10; AltName: Full=Protein FRAGILE CULM 116	2.56e-16
SCA-6_Chr10v1_27612	Seed	74.36	37.1667	NUP1_ARATHRecName: Full=Nuclear pore complex protein NUP1; AltName: Full=Nuclear pore complex protein NUP136; AltName: Full=Nucleoporin 1; AltName: Full=Nucleoporin 136	0
SCA-6_Chr10v1_27613	Axillary	531.105	242.667	PFD1_MOUSERecName: Full=Prefoldin subunit 1	6.11e-17
SCA-6_Chr10v1_27614	Root	34.55	17	---NA---	NA
SCA-6_Chr10v1_27623	Fruit	53.4182	9.83333	---NA---	NA
SCA-6_Chr10v1_27628	Shoot	33.575	15.5	ATM_ARATHRecName: Full=Serine/threonine-protein kinase ATM; AltName: Full=Ataxia telangiectasia mutated homolog; Short=AtATM	2.55e-38
SCA-6_Chr10v1_27661	Leaf	98.6724	5.5	DET2_GOSHIRecName: Full=Steroid 5-alpha-reductase DET2; Short=GhDET2	1.02e-18
SCA-6_Chr10v1_27663	Fruit	377.764	10.5	TECR_DICDIRecName: Full=Very-long-chain enoyl-CoA reductase; AltName: Full=Synaptic glycoprotein SC2-like protein; AltName: Full=Trans-2,3-enoyl-CoA reductase; Short=TER	7.51e-21
SCA-6_Chr10v1_27674	Leaf	70.8966	27.6667	---NA---	NA
SCA-6_Chr10v1_27678	Fruit	195	89	---NA---	NA
SCA-6_Chr10v1_27685	Fruit	34.0364	10.1667	ALA1_ARATHRecName: Full=Phospholipid-transporting ATPase 1; Short=AtALA1; AltName: Full=Aminophospholipid flippase 1	0
SCA-6_Chr10v1_27686	Flower	37.5833	18.3333	Y3037_ARATHRecName: Full=Probable inactive leucine-rich repeat receptor-like protein kinase At3g03770; Flags: Precursor	0
SCA-6_Chr10v1_27698	Seed	227.44	90.8333	SRRM2_HUMANRecName: Full=Serine/arginine repetitive matrix protein 2; AltName: Full=300 kDa nuclear matrix antigen; AltName: Full=Serine/arginine-rich splicing factor-related nuclear matrix protein of 300 kDa; Short=SR-related nuclear matrix protein of 300 kDa; Short=Ser/Arg-related nuclear matrix protein of 300 kDa; AltName: Full=Splicing coactivator subunit SRm300; AltName: Full=Tax-responsive …	7.46e-10
SCA-6_Chr10v1_27702	Seed	56.36	22.6667	NCA1_ARATHRecName: Full=Protein NCA1; AltName: Full=NO CATALASE ACTIVITY 1	6.53e-176
SCA-6_Chr10v1_27708	Seed	216.8	87	SRRM2_MOUSERecName: Full=Serine/arginine repetitive matrix protein 2	1.19e-20
SCA-6_Chr10v1_27742	Seed	116.68	27.6667	AI5L2_ARATHRecName: Full=ABSCISIC ACID-INSENSITIVE 5-like protein 2; AltName: Full=ABA-responsive element-binding protein 3; AltName: Full=Dc3 promoter-binding factor 3; Short=AtDPBF3; AltName: Full=bZIP transcription factor 66; Short=AtbZIP66	1.62e-89
SCA-6_Chr10v1_27753	Seed	38.72	6.33333	---NA---	NA
SCA-6_Chr10v1_27755	Seed	131.48	59.1667	DNJC2_RATRecName: Full=DnaJ homolog subfamily C member 2; AltName: Full=Gliosarcoma-related antigen MIDA1; AltName: Full=Zuotin-related factor 1	1.4e-90
SCA-6_Chr10v1_27759	Leaf	155.5	1.5	---NA---	NA
SCA-6_Chr10v1_27787	Seed	74.84	27.3333	RFC2_ORYSJRecName: Full=Replication factor C subunit 2; Short=OsRFC2; AltName: Full=Activator 1 subunit 2	4.57e-54
SCA-6_Chr10v1_27795	Seed	59.36	25.3333	C7254_GLYURRecName: Full=11-oxo-beta-amyrin 30-oxidase; AltName: Full=Cytochrome P450 72A154	2.17e-16
SCA-6_Chr10v1_27798	Shoot	76.925	16	WTR38_ARATHRecName: Full=WAT1-related protein At5g07050	1.03e-58
SCA-6_Chr10v1_27810	Leaf	52.1379	7.5	MPH1_ARATHRecName: Full=Protein MAINTENANCE OF PSII UNDER HIGH LIGHT 1	5.49e-83
SCA-6_Chr10v1_27817	Leaf	52.1379	7.5	MPH1_ARATHRecName: Full=Protein MAINTENANCE OF PSII UNDER HIGH LIGHT 1	1.51e-82
SCA-6_Chr10v1_27834	Seed	72.68	27.6667	LNK3_ARATHRecName: Full=Protein LNK3; AltName: Full=Night light-inducible and clock-regulated 3	3.21e-17
SCA-6_Chr10v1_27875	Flower	62.6667	14.5	HDG11_ARATHRecName: Full=Homeobox-leucine zipper protein HDG11; AltName: Full=HD-ZIP protein HDG11; AltName: Full=Homeodomain GLABRA 2-like protein 11; AltName: Full=Homeodomain transcription factor HDG11; AltName: Full=Protein ENHANCED DROUGHT TOLERANCE 1; AltName: Full=Protein HOMEODOMAIN GLABROUS 11	0
SCA-6_Chr10v1_27887	Root	71.55	32.5	RM02_ORYSJRecName: Full=60S ribosomal protein L2, mitochondrial	5.43e-40
SCA-6_Chr10v1_27899	Seed	1108.16	3.16667	TIP32_ARATHRecName: Full=Probable aquaporin TIP3-2; AltName: Full=Beta-tonoplast intrinsic protein; Short=Beta-TIP; AltName: Full=Tonoplast intrinsic protein 3-2; Short=AtTIP3;2; Contains: RecName: Full=Probable aquaporin TIP3-2, N-terminally processed	3.57e-132
SCA-6_Chr10v1_27903	Flower	93.5833	24.5	BH079_ARATHRecName: Full=Transcription factor bHLH79; AltName: Full=Basic helix-loop-helix protein 79; Short=AtbHLH79; Short=bHLH 79; AltName: Full=Transcription factor EN 81; AltName: Full=bHLH transcription factor bHLH079	1.51e-75
SCA-6_Chr10v1_27907	Flower	52.3333	14	BH079_ARATHRecName: Full=Transcription factor bHLH79; AltName: Full=Basic helix-loop-helix protein 79; Short=AtbHLH79; Short=bHLH 79; AltName: Full=Transcription factor EN 81; AltName: Full=bHLH transcription factor bHLH079	5.03e-85
SCA-6_Chr10v1_27920	Flower	34.4167	11.5	CP123_ARATHRecName: Full=Calvin cycle protein CP12-3, chloroplastic; AltName: Full=CP12 domain-containing protein 3; AltName: Full=Chloroplast protein 12-3; Flags: Precursor	1.99e-39
SCA-6_Chr10v1_27972	Leaf	126.724	1	C83B1_ARATHRecName: Full=Cytochrome P450 83B1; AltName: Full=Protein ALTERED TRYPTOPHAN REGULATION 4; AltName: Full=Protein RED ELONGATED 1; AltName: Full=Protein SUPERROOT 2	0
SCA-6_Chr10v1_28010	Axillary	66.7895	7	SOT15_ARATHRecName: Full=Cytosolic sulfotransferase 15; Short=AtSOT15; AltName: Full=Sulfotransferase 2a; Short=AtST2a	5.49e-68
SCA-6_Chr10v1_28017	Flower	298.75	90.3333	SIP11_ORYSJRecName: Full=Aquaporin SIP1-1; AltName: Full=OsSIP1;1; AltName: Full=Small basic intrinsic protein 1-1	2.43e-72
SCA-6_Chr10v1_28018	Root	61.4	10.6667	ORR9_ORYSIRecName: Full=Two-component response regulator ORR9; AltName: Full=Type A response regulator 9; Short=OsRR9	5.55e-75
SCA-6_Chr10v1_28019	Seed	62	19.8333	---NA---	NA
SCA-6_Chr10v1_28020	Seed	288.96	124.833	RL71_ARATHRecName: Full=60S ribosomal protein L7-1	2.33e-104
SCA-6_Chr10v1_28032	Flower	35.5833	14.6667	SRR1_ARATHRecName: Full=Protein SENSITIVITY TO RED LIGHT REDUCED 1	1.4e-119
SCA-6_Chr10v1_28070	Seed	32	13.5	SKIP5_ARATHRecName: Full=F-box protein SKIP5; AltName: Full=SKP1-interacting partner 5	1.45e-130
SCA-6_Chr10v1_28075	Seed	442.96	81.6667	ANX4_FRAANRecName: Full=Annexin-like protein RJ4	4.98e-174
SCA-6_Chr10v1_28076	Seed	251.36	83.3333	XYLA_ARATHRecName: Full=Xylose isomerase	0
SCA-6_Chr10v1_28078	Root	35.35	16.5	SCGT_TOBACRecName: Full=Scopoletin glucosyltransferase; AltName: Full=Phenylpropanoid:glucosyltransferase 1	0
SCA-6_Chr10v1_28088	Leaf	219.672	16.3333	ANXD4_ARATHRecName: Full=Annexin D4; AltName: Full=AnnAt4	1.23e-97
SCA-6_Chr10v1_28098	Leaf	49.9483	19.3333	PUB44_ARATHRecName: Full=U-box domain-containing protein 44; AltName: Full=Plant U-box protein 44; AltName: Full=Protein SENESCENCE-ASSOCIATED E3 UBIQUITIN LIGASE 1; AltName: Full=RING-type E3 ubiquitin transferase PUB44	9.82e-44
SCA-6_Chr10v1_28113	Shoot	42.825	17.8333	Y3623_ARATHRecName: Full=BTB/POZ domain-containing protein At3g56230	6.19e-80
SCA-6_Chr10v1_28125	Root	161.75	78.1667	PER4_VITVIRecName: Full=Peroxidase 4; Flags: Precursor	1.35e-136
SCA-6_Chr10v1_28128	Flower	618	255.167	PER4_VITVIRecName: Full=Peroxidase 4; Flags: Precursor	1.59e-139
SCA-6_Chr10v1_28134	Flower	70.6667	34	PER4_VITVIRecName: Full=Peroxidase 4; Flags: Precursor	0
SCA-6_Chr10v1_28141	Leaf	68.1379	15.1667	DCUP_TOBACRecName: Full=Uroporphyrinogen decarboxylase, chloroplastic; Short=UPD; Short=URO-D; Flags: Precursor	0
SCA-6_Chr10v1_28154	Seed	38.64	17.8333	GPDA2_ARATHRecName: Full=Glycerol-3-phosphate dehydrogenase	4.61e-10
SCA-6_Chr10v1_28156	Leaf	56.1897	16	LSF2_ARATHRecName: Full=Phosphoglucan phosphatase LSF2, chloroplastic; AltName: Full=Phosphoglucan phosphatase like sex Four2; AltName: Full=Protein LIKE SEX4 2; Flags: Precursor	1.53e-155
SCA-6_Chr10v1_28170	Shoot	81.1	31.5	IRK_ARATHRecName: Full=Probable LRR receptor-like serine/threonine-protein kinase IRK; AltName: Full=Inflorescence and root apices receptor-like kinase; Flags: Precursor	0
SCA-6_Chr10v1_28192	Root	837.55	319	CFI3_ARATHRecName: Full=Probable chalcone--flavonone isomerase 3; Short=Chalcone isomerase 3; AltName: Full=Chalcone isomerase-like 1	3.04e-95
SCA-6_Chr10v1_28193	Axillary	33.2105	13	ATL72_ARATHRecName: Full=RING-H2 finger protein ATL72; AltName: Full=RING-type E3 ubiquitin transferase ATL72	6.2e-64
SCA-6_Chr10v1_28197	Flower	1752.58	169.833	EXPA8_ARATHRecName: Full=Expansin-A8; Short=AtEXPA8; AltName: Full=Alpha-expansin-8; Short=At-EXP8; Short=AtEx8; AltName: Full=Ath-ExpAlpha-1.11; Flags: Precursor	1.1e-146
SCA-6_Chr10v1_28218	Flower	122.333	31.1667	POT2_ARATHRecName: Full=Potassium transporter 2; Short=AtKT2; Short=AtKUP2; Short=AtPOT2	0
SCA-6_Chr10v1_28219	Leaf	95.9138	3.66667	---NA---	NA
SCA-6_Chr10v1_28222	Flower	657.417	304.333	TCMO_SOYBNRecName: Full=Trans-cinnamate 4-monooxygenase; AltName: Full=Cinnamic acid 4-hydroxylase; Short=C4H; Short=CA4H; AltName: Full=Cytochrome P450 73; AltName: Full=Cytochrome P450C4H	0
SCA-6_Chr10v1_28224	Axillary	178.684	18	WRK70_ARATHRecName: Full=Probable WRKY transcription factor 70; AltName: Full=WRKY DNA-binding protein 70	1.67e-25
SCA-6_Chr10v1_28232	Leaf	57.1207	13.1667	Y5520_ARATHRecName: Full=Uncharacterized aarF domain-containing protein kinase At5g05200, chloroplastic; Flags: Precursor	8.02e-54
SCA-6_Chr10v1_28235	Shoot	69.7	21.3333	NET4A_ARATHRecName: Full=Protein NETWORKED 4A	9.27e-55
SCA-6_Chr10v1_28238	Leaf	67.2069	25.8333	KPK2_ARATHRecName: Full=Serine/threonine-protein kinase AtPK2/AtPK19; AltName: Full=Ribosomal-protein S6 kinase homolog 2	4.26e-57
SCA-6_Chr10v1_28256	Axillary	40.3684	15.3333	---NA---	NA
SCA-6_Chr10v1_28263	Leaf	206.603	99.6667	---NA---	NA
SCA-6_Chr10v1_28276	Fruit	110.055	27	C14A1_ARATHRecName: Full=Cytochrome P450 714A1; AltName: Full=EUI-like P450 A1	1.34e-117
SCA-6_Chr1v1_00003	Shoot	131.775	59	KN14E_ARATHRecName: Full=Kinesin-like protein KIN-14E; AltName: Full=Kinesin-like calmodulin-binding protein; AltName: Full=Protein ZWICHEL	0
SCA-6_Chr1v1_00040	Leaf	72.2759	30	GLR36_ARATHRecName: Full=Glutamate receptor 3.6; AltName: Full=Ligand-gated ion channel 3.6; Flags: Precursor	0
SCA-6_Chr1v1_00043	Seed	35.36	8.5	AVT3C_ARATHRecName: Full=Amino acid transporter AVT3C; Short=AtAvt3C; AltName: Full=Aromatic and neutral amino acid transporter-like protein 2	0
SCA-6_Chr1v1_00056	Root	76.8	13.6667	DDPS6_ARATHRecName: Full=Dehydrodolichyl diphosphate synthase 6; Short=Dedol-PP synthase 6	5.55e-110
SCA-6_Chr1v1_00058	Fruit	66.0545	8.83333	DIR19_ARATHRecName: Full=Dirigent protein 19; Short=AtDIR19; Flags: Precursor	5.8e-09
SCA-6_Chr1v1_00059	Leaf	174.31	10.8333	CATA2_GOSHIRecName: Full=Catalase isozyme 2	0
SCA-6_Chr1v1_00063	Fruit	58.2182	13.8333	PCNB_HAEINRecName: Full=Poly(A) polymerase I; Short=PAP I	1.58e-31
SCA-6_Chr1v1_00066	Fruit	36.6727	18.3333	SERB2_ARATHRecName: Full=Phosphoserine aminotransferase 2, chloroplastic; Short=AtPSAT2; Flags: Precursor	0
SCA-6_Chr1v1_00073	Seed	58.12	6.33333	SSL5_ARATHRecName: Full=Protein STRICTOSIDINE SYNTHASE-LIKE 5; Short=AtSSL5; AltName: Full=Protein YELLOW-LEAF-SPECIFIC GENE 2; Flags: Precursor	5.15e-141
SCA-6_Chr1v1_00080	Fruit	826.018	1	CHIB_VITVIRecName: Full=Basic endochitinase; Flags: Precursor	9.9e-138
SCA-6_Chr1v1_00094	Flower	254.917	1	GDL79_ARATHRecName: Full=GDSL esterase/lipase At5g33370; AltName: Full=Extracellular lipase At5g33370; Flags: Precursor	3.33e-65
SCA-6_Chr1v1_00106	Leaf	47.8448	18.1667	AKRP_ARATHRecName: Full=Ankyrin repeat domain-containing protein, chloroplastic; Short=AKRP; AltName: Full=Protein EMBRYO DEFECTIVE 2036; Flags: Precursor	0
SCA-6_Chr1v1_00113	Fruit	118.818	57.6667	P4H10_ARATHRecName: Full=Probable prolyl 4-hydroxylase 10; Short=AtP4H10	1.29e-176
SCA-6_Chr1v1_00115	Fruit	80.1636	34	NIP1_ARATHRecName: Full=NEP1-interacting protein 1; AltName: Full=RING-H2 finger protein ATL26	5.4e-130
SCA-6_Chr1v1_00124	Seed	36.4	7.33333	MET23_XENLARecName: Full=Methyltransferase-like protein 23	8.06e-44
SCA-6_Chr1v1_00125	Leaf	54.069	12.3333	PER64_ARATHRecName: Full=Peroxidase 64; Short=Atperox P64; AltName: Full=ATP17a; AltName: Full=PRXR4; Flags: Precursor	1.46e-150
SCA-6_Chr1v1_00127	Flower	274.167	76.3333	PIP27_ARATHRecName: Full=Aquaporin PIP2-7; AltName: Full=Plasma membrane intrinsic protein 2-7; Short=AtPIP2;7; AltName: Full=Plasma membrane intrinsic protein 3; AltName: Full=Salt stress-induced major intrinsic protein	3.74e-169
SCA-6_Chr1v1_00128	Fruit	114.945	52.3333	LRP1C_ARATHRecName: Full=La-related protein 1C; Short=AtLARP1c	4.37e-88
SCA-6_Chr1v1_00140	Seed	48.92	4.83333	HIP27_ARATHRecName: Full=Heavy metal-associated isoprenylated plant protein 27; Short=AtHIP27; Short=AtHIPP27; Flags: Precursor	1.92e-75
SCA-6_Chr1v1_00155	Root	37.3	2.33333	AHK1_ARATHRecName: Full=Histidine kinase 1; AltName: Full=Arabidopsis histidine kinase 1; Short=AtHK1; AltName: Full=Protein AUTHENTIC HIS-KINASE 1	0
SCA-6_Chr1v1_00158	Fruit	130.655	49.8333	PSMDA_ORYSJRecName: Full=26S proteasome non-ATPase regulatory subunit 4 homolog; AltName: Full=26S proteasome regulatory subunit RPN10; Short=OsRPN10; AltName: Full=26S proteasome regulatory subunit S5a homolog; Short=OsS5a	1.17e-173
SCA-6_Chr1v1_00166	Seed	128.16	9.66667	THLP1_ARATHRecName: Full=Thaumatin-like protein 1; Short=AtTLP1; Flags: Precursor	8.44e-91
SCA-6_Chr1v1_00168	Leaf	420.293	41.1667	FENR_MESCRRecName: Full=Ferredoxin--NADP reductase, chloroplastic; Short=FNR; Flags: Precursor	0
SCA-6_Chr1v1_00174	Root	94	45.3333	CDPKS_ARATHRecName: Full=Calcium-dependent protein kinase 28	0
SCA-6_Chr1v1_00178	Root	68.3	1	SNAK2_SOLTURecName: Full=Snakin-2; Flags: Precursor	1.4e-26
SCA-6_Chr1v1_00179	Shoot	95.7	22.8333	---NA---	NA
SCA-6_Chr1v1_00186	Leaf	124.155	32.1667	---NA---	NA
SCA-6_Chr1v1_00190	Fruit	67.2727	16	AATPC_ARATHRecName: Full=AAA-ATPase At3g50940; Flags: Precursor	6.89e-131
SCA-6_Chr1v1_00204	Root	55.45	25.5	H33_ARATHRecName: Full=Histone H3.3; AltName: Full=Histone H3.2	3.14e-75
SCA-6_Chr1v1_00209	Flower	227.25	105.667	VATL_GOSHIRecName: Full=V-type proton ATPase 16 kDa proteolipid subunit; Short=V-ATPase 16 kDa proteolipid subunit; AltName: Full=Vacuolar proton pump 16 kDa proteolipid subunit	3.53e-112
SCA-6_Chr1v1_00215	Axillary	31.8947	9.66667	---NA---	NA
SCA-6_Chr1v1_00216	Flower	163.5	56.3333	BBX19_ARATHRecName: Full=B-box zinc finger protein 19; AltName: Full=Protein DOUBLE B-BOX 1B; AltName: Full=Protein SALT TOLERANCE HOMOLOG 5	1.26e-75
SCA-6_Chr1v1_00220	Leaf	31.2241	2	PME53_ARATHRecName: Full=Probable pectinesterase 53; Short=PE 53; AltName: Full=Pectin methylesterase 53; Short=AtPME53; Flags: Precursor	7.09e-138
SCA-6_Chr1v1_00226	Fruit	309.4	116.333	C84A1_ARATHRecName: Full=Cytochrome P450 84A1; AltName: Full=Ferulate-5-hydroxylase; Short=F5H	0
SCA-6_Chr1v1_00228	Flower	127.5	43.1667	GATA5_ARATHRecName: Full=GATA transcription factor 5	2.76e-95
SCA-6_Chr1v1_00233	Flower	149.5	12.1667	AL3F1_ARATHRecName: Full=Aldehyde dehydrogenase family 3 member F1	0
SCA-6_Chr1v1_00238	Axillary	44.4737	12.8333	SHI_ARATHRecName: Full=Protein SHORT INTERNODES	2.09e-107
SCA-6_Chr1v1_00254	Seed	631.12	135.333	UBC16_ARATHRecName: Full=Probable ubiquitin-conjugating enzyme E2 16; AltName: Full=E2 ubiquitin-conjugating enzyme 16; AltName: Full=Ubiquitin carrier protein 16	2.02e-94
SCA-6_Chr1v1_00276	Root	331.5	74.5	AATP3_ARATHRecName: Full=AAA-ATPase At2g18193	1.24e-150
SCA-6_Chr1v1_00285	Root	163.15	76.1667	Y5696_SACENRecName: Full=UPF0261 protein SACE_5696	1.02e-108
SCA-6_Chr1v1_00294	Flower	54.4167	10.5	SAMT_CLABRRecName: Full=Salicylate carboxymethyltransferase; AltName: Full=S-adenosyl-L-methionine:salicylate acid carboxylmethyltransferase; Short=CbSAMT; AltName: Full=Salicylate O-methyltransferase	1.16e-99
SCA-6_Chr1v1_00303	Shoot	119.4	22	AUL1_ARATHRecName: Full=Auxilin-like protein 1	7.92e-90
SCA-6_Chr1v1_00305	Flower	113.833	45.8333	IPYR_ORYSJRecName: Full=Soluble inorganic pyrophosphatase; AltName: Full=Pyrophosphate phospho-hydrolase; Short=PPase	2.53e-126
SCA-6_Chr1v1_00306	Fruit	94.7091	44.6667	RER1B_ARATHRecName: Full=Protein RER1B; Short=AtRER1B	1.2e-93
SCA-6_Chr1v1_00320	Axillary	64.9474	29.3333	PUB5_ARATHRecName: Full=U-box domain-containing protein 5; AltName: Full=Plant U-box protein 5; AltName: Full=RING-type E3 ubiquitin transferase PUB5	1.51e-135
SCA-6_Chr1v1_00322	Flower	100.5	8.16667	RADL3_ARATHRecName: Full=Protein RADIALIS-like 3; Short=AtRL3; Short=Protein RAD-like 3	5.38e-29
SCA-6_Chr1v1_00324	Seed	83	8	LEAD8_DAUCARecName: Full=Embryonic protein DC-8	0.000157
SCA-6_Chr1v1_00344	Root	49.3	21.6667	YJX4_SCHPORecName: Full=CRAL-TRIO domain-containing protein C23B6.04c	4.36e-33
SCA-6_Chr1v1_00345	Seed	119.68	29.6667	---NA---	NA
SCA-6_Chr1v1_00347	Seed	122.88	30.5	---NA---	NA
SCA-6_Chr1v1_00354	Shoot	30.325	11.1667	DDM1_ARATHRecName: Full=ATP-dependent DNA helicase DDM1; AltName: Full=Protein CHROMATIN REMODELING 1; Short=AtCHR1; Short=CHR01; AltName: Full=Protein DECREASED DNA METHYLATION 1; Short=AtDDM1; AltName: Full=Protein SOMNIFEROUS 1; AltName: Full=SWI/SNF2-related matrix-associated actin-dependent regulator of chromatin DDM1	0
SCA-6_Chr1v1_00355	Axillary	98.2632	34.3333	TAUE3_ARATHRecName: Full=Sulfite exporter TauE/SafE family protein 3	0
SCA-6_Chr1v1_00378	Shoot	341.85	169	P2C80_ARATHRecName: Full=Probable protein phosphatase 2C 80; Short=AtPP2C80	1.56e-157
SCA-6_Chr1v1_00380	Axillary	61.4211	28.6667	SCL15_ARATHRecName: Full=Scarecrow-like protein 15; Short=AtSCL15; AltName: Full=GRAS family protein 25; Short=AtGRAS-25	2.36e-170
SCA-6_Chr1v1_00381	Seed	44	18.6667	GBF1_ARATHRecName: Full=G-box-binding factor 1; Short=AtGBF1; AltName: Full=bZIP transcription factor 41; Short=AtbZIP41	3.1e-119
SCA-6_Chr1v1_00384	Fruit	182.6	81.6667	FQRL2_ARATHRecName: Full=Probable NAD(P)H dehydrogenase (quinone) FQR1-like 2	6.33e-135
SCA-6_Chr1v1_00393	Flower	60.3333	15.3333	UFOG5_MANESRecName: Full=Anthocyanidin 3-O-glucosyltransferase 5; AltName: Full=Flavonol 3-O-glucosyltransferase 5; AltName: Full=UDP-glucose flavonoid 3-O-glucosyltransferase 5	6.88e-175
SCA-6_Chr1v1_00400	Seed	408.84	190.167	RCE1_ARATHRecName: Full=NEDD8-conjugating enzyme Ubc12; AltName: Full=RUB1 carrier protein 1; AltName: Full=RUB1-conjugating enzyme 1	2.46e-110
SCA-6_Chr1v1_00408	Flower	34.5	13.8333	RNF5_CAEELRecName: Full=E3 ubiquitin ligase rnf-5; AltName: Full=RING finger protein 5	1.36e-31
SCA-6_Chr1v1_00410	Seed	49.36	1.33333	YPQ1_YEASTRecName: Full=Probable vacuolar amino acid transporter YPQ1; AltName: Full=PQ-loop repeat-containing protein 1	6.11e-22
SCA-6_Chr1v1_00411	Flower	156.5	24.5	CML41_ARATHRecName: Full=Probable calcium-binding protein CML41; AltName: Full=Calmodulin-like protein 41	3.68e-54
SCA-6_Chr1v1_00412	Fruit	55.6182	15.5	CRPM4_ARATHRecName: Full=Cold-regulated 413 plasma membrane protein 4; Short=AtCOR413-PM4	1.07e-23
SCA-6_Chr1v1_00416	Leaf	54.8276	25	DAR1_ARATHRecName: Full=Protein DA1-related 1	0
SCA-6_Chr1v1_00419	Seed	153.2	46.3333	BLH2_ARATHRecName: Full=BEL1-like homeodomain protein 2; Short=BEL1-like protein 2; AltName: Full=Protein SAWTOOTH 1	0
SCA-6_Chr1v1_00421	Root	31.1	2.66667	---NA---	NA
SCA-6_Chr1v1_00427	Flower	30.75	4	ST14_SOLTURecName: Full=STS14 protein; Flags: Precursor	3.12e-67
SCA-6_Chr1v1_00430	Flower	31.5833	7.33333	---NA---	NA
SCA-6_Chr1v1_00433	Leaf	3017.33	397.5	PSBO_TOBACRecName: Full=Oxygen-evolving enhancer protein 1, chloroplastic; Short=OEE1; AltName: Full=33 kDa subunit of oxygen evolving system of photosystem II; AltName: Full=33 kDa thylakoid membrane protein; AltName: Full=OEC 33 kDa subunit; Flags: Precursor	0
SCA-6_Chr1v1_00436	Root	67.65	31.8333	Y5656_ARATHRecName: Full=BTB/POZ domain-containing protein At5g66560	0
SCA-6_Chr1v1_00439	Leaf	197.776	60.3333	---NA---	NA
SCA-6_Chr1v1_00440	Seed	30.96	8.33333	WAKLO_ARATHRecName: Full=Wall-associated receptor kinase-like 14; Flags: Precursor	0
SCA-6_Chr1v1_00448	Root	128.2	19.8333	C82C4_ARATHRecName: Full=Xanthotoxin 5-hydroxylase CYP82C4; Short=8-methoxypsoralen 5-hydroxylase CYP82C4; AltName: Full=Cytochrome P450 82C4; AltName: Full=Fraxetin 5-hydroxylase CYP82C4	0
SCA-6_Chr1v1_00485	Seed	92.6	1	RTNLM_ARATHRecName: Full=Reticulon-like protein B13; Short=AtRTNLB13	1.26e-23
SCA-6_Chr1v1_00501	Seed	44.88	14.1667	PGML4_ARATHRecName: Full=Phosphoglycerate mutase-like protein 4	4.02e-109
SCA-6_Chr1v1_00507	Shoot	44.2	18.1667	---NA---	NA
SCA-6_Chr1v1_00522	Leaf	117.241	34.1667	KRP3_ARATHRecName: Full=Cyclin-dependent kinase inhibitor 3; AltName: Full=Inhibitor/interactor of CDK protein 6; AltName: Full=KIP-related protein 3	1.34e-20
SCA-6_Chr1v1_00541	Root	33.6	6.83333	GLR31_ARATHRecName: Full=Glutamate receptor 3.1; Short=AtGLR2; AltName: Full=Ligand-gated ion channel 3.1; Flags: Precursor	1.23e-48
SCA-6_Chr1v1_00546	Leaf	94.4655	22.8333	ABA2_PRUARRecName: Full=Zeaxanthin epoxidase, chloroplastic; AltName: Full=PA-ZE; Flags: Precursor	0
SCA-6_Chr1v1_00564	Shoot	35.075	15	Y1154_ARATHRecName: Full=Probable serine/threonine-protein kinase At1g01540	0
SCA-6_Chr1v1_00565	Shoot	58.25	26.1667	DPOLA_ARATHRecName: Full=DNA polymerase alpha catalytic subunit	0
SCA-6_Chr1v1_00566	Fruit	55.2182	13	NPRT2_ARATHRecName: Full=Nicotinate phosphoribosyltransferase 2	0
SCA-6_Chr1v1_00570	Root	568.65	23.1667	CAMT_POPTMRecName: Full=Caffeoyl-CoA O-methyltransferase; AltName: Full=Trans-caffeoyl-CoA 3-O-methyltransferase; Short=CCoAMT; Short=CCoAOMT	2.8e-171
SCA-6_Chr1v1_00571	Flower	46.8333	9.66667	FB302_ARATHRecName: Full=F-box protein At5g67140	1.86e-116
SCA-6_Chr1v1_00572	Axillary	62.1053	29	Y5713_ARATHRecName: Full=PI-PLC X domain-containing protein At5g67130; Flags: Precursor	0
SCA-6_Chr1v1_00585	Fruit	146.564	63.8333	AP2_ARATHRecName: Full=Floral homeotic protein APETALA 2	4.85e-137
SCA-6_Chr1v1_00587	Seed	348.92	153.5	CBSX1_ARATHRecName: Full=CBS domain-containing protein CBSX1, chloroplastic; AltName: Full=CBS domain-containing protein 2; Short=AtCDCP2; AltName: Full=Protein LOSS OF THE TIMING OF ET AND JA BIOSYNTHESIS 2; Short=AtLEJ2; Flags: Precursor	3.1e-100
SCA-6_Chr1v1_00588	Seed	75.88	37.3333	ERF10_ARATHRecName: Full=Ethylene-responsive transcription factor ERF010	1.19e-65
SCA-6_Chr1v1_00594	Shoot	48.475	17	Y5720_ARATHRecName: Full=Probable inactive receptor kinase At5g67200; Flags: Precursor	0
SCA-6_Chr1v1_00597	Root	150.6	13.1667	DIOX2_ARATHRecName: Full=Probable 2-oxoglutarate-dependent dioxygenase At3g50210	9.07e-168
SCA-6_Chr1v1_00599	Seed	41.36	15.1667	DUS1L_MOUSERecName: Full=tRNA-dihydrouridine(16/17) synthase	8.65e-93
SCA-6_Chr1v1_00601	Root	530.55	202.667	IX14H_ARATHRecName: Full=Probable beta-1,4-xylosyltransferase IRX14H; AltName: Full=Protein IRREGULAR XYLEM 14 homolog; AltName: Full=Xylan xylosyltransferase IRX14H	0
SCA-6_Chr1v1_00605	Flower	101	45.1667	RER1A_ARATHRecName: Full=Protein RER1A; Short=AtRER1A	2.59e-62
SCA-6_Chr1v1_00615	Shoot	46.35	14.5	Y4372_ARATHRecName: Full=Probable LRR receptor-like serine/threonine-protein kinase At4g37250; Flags: Precursor	0
SCA-6_Chr1v1_00616	Seed	57.56	23.6667	YAM3_SCHPORecName: Full=Putative oxidoreductase C1F5.03c	1.57e-49
SCA-6_Chr1v1_00617	Leaf	139.5	46.8333	MYB73_ARATHRecName: Full=Transcription factor MYB73; AltName: Full=Myb-related protein 73; Short=AtMYB73	5.18e-111
SCA-6_Chr1v1_00635	Seed	260.4	105.5	HOS15_ARATHRecName: Full=WD40 repeat-containing protein HOS15; AltName: Full=HIGH OSMOTIC STRESS GENE EXPRESSION 15	0
SCA-6_Chr1v1_00651	Leaf	418.655	103	D14L_ORYSJRecName: Full=Probable esterase D14L; AltName: Full=Protein DWARF-14-like; Short=Protein D14-like; AltName: Full=Protein HEBIBA D14L	2.74e-167
SCA-6_Chr1v1_00655	Shoot	32.525	12.3333	SBT17_ARATHRecName: Full=Subtilisin-like protease SBT1.7; AltName: Full=Cucumisin-like serine protease; AltName: Full=Subtilase subfamily 1 member 7; Short=AtSBT1.7; AltName: Full=Subtilisin-like serine protease 1; Short=At-SLP1; Flags: Precursor	0
SCA-6_Chr1v1_00658	Seed	37.44	1.66667	P4H9_ARATHRecName: Full=Probable prolyl 4-hydroxylase 9; Short=AtP4H9	1.21e-118
SCA-6_Chr1v1_00664	Leaf	54.8103	23	RNC1_ARATHRecName: Full=Ribonuclease III domain-containing protein RNC1, chloroplastic; AltName: Full=Chloroplast ribonuclease III domain protein; Flags: Precursor	0
SCA-6_Chr1v1_00666	Leaf	71.6897	30.6667	---NA---	NA
SCA-6_Chr1v1_00671	Fruit	212.455	81.5	LBD38_ARATHRecName: Full=LOB domain-containing protein 38; AltName: Full=ASYMMETRIC LEAVES 2-like protein 40; Short=AS2-like protein 40	2.84e-91
SCA-6_Chr1v1_00677	Axillary	156.684	58.6667	FMDA_METMERecName: Full=Formamidase; AltName: Full=Formamide amidohydrolase	2.31e-146
SCA-6_Chr1v1_00680	Seed	34.12	8.5	HLS1L_ARATHRecName: Full=Probable N-acetyltransferase HLS1-like	0
SCA-6_Chr1v1_00681	Shoot	85.15	40.8333	NPY2_ARATHRecName: Full=BTB/POZ domain-containing protein NPY2; AltName: Full=Protein NAKED PINS IN YUC MUTANTS 2	0
SCA-6_Chr1v1_00684	Shoot	38.075	4.33333	3)-beta-glucan endohydrolase; Short=(1-	7.53e-28
SCA-6_Chr1v1_00693	Flower	85.8333	33.3333	RL261_ARATHRecName: Full=60S ribosomal protein L26-1	3.23e-92
SCA-6_Chr1v1_00704	Leaf	40.1207	15.3333	PP451_ARATHRecName: Full=Pentatricopeptide repeat-containing protein At5g67570, chloroplastic; AltName: Full=Protein DELAYED GREENING 1; AltName: Full=Protein EMBRYO DEFECTIVE 1408; Flags: Precursor	0
SCA-6_Chr1v1_00713	Seed	139.88	46.1667	C3H49_ORYSJRecName: Full=Zinc finger CCCH domain-containing protein 49; Short=OsC3H49	0
SCA-6_Chr1v1_00714	Shoot	46.275	18.5	---NA---	NA
SCA-6_Chr1v1_00716	Flower	86.1667	17.3333	HHP4_ARATHRecName: Full=Heptahelical transmembrane protein 4; AltName: Full=PAQR family protein HHP4	0
SCA-6_Chr1v1_00717	Shoot	198.075	81	GT7_ARATHRecName: Full=Putative glycosyltransferase 7; Short=AtGT7	0
SCA-6_Chr1v1_00720	Flower	30.25	14.3333	SCP18_ARATHRecName: Full=Serine carboxypeptidase-like 18; Flags: Precursor	4.56e-146
SCA-6_Chr1v1_00722	Leaf	93.8103	36.6667	---NA---	NA
SCA-6_Chr1v1_00733	Flower	31.5	13.5	GRF1_ARATHRecName: Full=Growth-regulating factor 1; Short=AtGRF1; AltName: Full=Transcription activator GRF1	4.49e-137
SCA-6_Chr1v1_00734	Leaf	53.4828	16.8333	AAED1_ARATHRecName: Full=Thioredoxin-like protein AAED1, chloroplastic; AltName: Full=AhpC/TSA antioxidant enzyme domain-containing protein 1; Flags: Precursor	9.57e-20
SCA-6_Chr1v1_00749	Fruit	140.382	66.5	CGR2_ARATHRecName: Full=Probable pectin methylesterase CGR2; AltName: Full=Cotton Golgi-related 2	2.04e-153
SCA-6_Chr1v1_00753	Fruit	163.164	62.3333	BCAT2_HUMLURecName: Full=Branched-chain amino acid aminotransferase 2, chloroplastic; Short=HlBCAT2; Flags: Precursor	0
SCA-6_Chr1v1_00756	Fruit	167.655	58.1667	HAT22_ARATHRecName: Full=Homeobox-leucine zipper protein HAT22; AltName: Full=Homeodomain-leucine zipper protein HAT22; Short=HD-ZIP protein 22	5.3e-114
SCA-6_Chr1v1_00759	Flower	2612.92	160.167	XTH7_ARATHRecName: Full=Probable xyloglucan endotransglucosylase/hydrolase protein 7; Short=At-XTH7; Short=XTH-7; Flags: Precursor	8.74e-125
SCA-6_Chr1v1_00764	Shoot	495.575	179.333	---NA---	NA
SCA-6_Chr1v1_00775	Shoot	349	156.333	MDHG_CITLARecName: Full=Malate dehydrogenase, glyoxysomal; Flags: Precursor	0
SCA-6_Chr1v1_00797	Root	76.5	28.8333	BH093_ARATHRecName: Full=Transcription factor bHLH93; AltName: Full=Basic helix-loop-helix protein 93; Short=AtbHLH93; Short=bHLH 93; AltName: Full=Transcription factor EN 47; AltName: Full=bHLH transcription factor bHLH093	4.44e-91
SCA-6_Chr1v1_00798	Root	33.2	11.3333	BXL6_ARATHRecName: Full=Probable beta-D-xylosidase 6; Short=AtBXL6; Flags: Precursor	0
SCA-6_Chr1v1_00799	Flower	433.083	170.833	---NA---	NA
SCA-6_Chr1v1_00800	Axillary	308.737	113.167	GRDP1_ARATHRecName: Full=Glycine-rich domain-containing protein 1; Short=AtGRDP1	0
SCA-6_Chr1v1_00801	Fruit	60.3636	24.1667	HSP7M_PHAVURecName: Full=Heat shock 70 kDa protein, mitochondrial; Flags: Precursor	0
SCA-6_Chr1v1_00802	Leaf	46.9138	17.6667	Y4920_ARATHRecName: Full=Uncharacterized protein At4g37920	0
SCA-6_Chr1v1_00804	Root	46.1	1	NORK_PEARecName: Full=Nodulation receptor kinase; Flags: Precursor	0
SCA-6_Chr1v1_00807	Leaf	671.948	46.1667	GLYM_PEARecName: Full=Serine hydroxymethyltransferase, mitochondrial; Short=SHMT; AltName: Full=Glycine hydroxymethyltransferase; AltName: Full=Serine methylase; Flags: Precursor	0
SCA-6_Chr1v1_00827	Axillary	104.526	13.8333	MTDH_FRAANRecName: Full=Probable mannitol dehydrogenase; AltName: Full=NAD-dependent mannitol dehydrogenase	0
SCA-6_Chr1v1_00852	Seed	93.2	10	AIL6_ARATHRecName: Full=AP2-like ethylene-responsive transcription factor AIL6; AltName: Full=Protein AINTEGUMENTA-LIKE 6	4.79e-98
SCA-6_Chr1v1_00868	Axillary	30.2632	10.3333	JOIN_SOLLCRecName: Full=MADS-box protein JOINTLESS; AltName: Full=LeMADS	7.92e-103
SCA-6_Chr1v1_00870	Leaf	67.5172	32.1667	KN14A_ARATHRecName: Full=Kinesin-like protein KIN-14A; AltName: Full=Geminivirus Rep-interacting motor protein; AltName: Full=Geminivirus replication protein-interacting protein; AltName: Full=Kinesin CDKA-1-associated protein 1; AltName: Full=Kinesin-like protein KCA1; AltName: Full=Kinesin-like protein for actin-based chloroplast movement 1	0
SCA-6_Chr1v1_00881	Leaf	274.655	128.333	PFKA5_ARATHRecName: Full=ATP-dependent 6-phosphofructokinase 5, chloroplastic; Short=ATP-PFK 5; Short=Phosphofructokinase 5; AltName: Full=Phosphohexokinase 5; Flags: Precursor	0
SCA-6_Chr1v1_00883	Shoot	86.075	37.6667	ZHD1_ORYSJRecName: Full=Zinc-finger homeodomain protein 1; Short=OsZHD1	1.93e-79
SCA-6_Chr1v1_00887	Fruit	51.8364	2.5	LOVG_CAEELRecName: Full=Esterase C25G4.2	5.04e-15
SCA-6_Chr1v1_00891	Seed	34.44	15.1667	ATL6_ARATHRecName: Full=E3 ubiquitin-protein ligase ATL6; AltName: Full=RING-H2 finger protein ATL6; AltName: Full=RING-type E3 ubiquitin transferase ATL6; Flags: Precursor	7.34e-77
SCA-6_Chr1v1_00897	Flower	42.4167	3.16667	H32_ARATHRecName: Full=Histone H3.2; AltName: Full=Histone H3.1	6.53e-95
SCA-6_Chr1v1_00907	Shoot	1702.08	822.667	ATB16_ARATHRecName: Full=Homeobox-leucine zipper protein ATHB-16; AltName: Full=HD-ZIP protein ATHB-16; AltName: Full=Homeodomain transcription factor ATHB-16	7.58e-80
SCA-6_Chr1v1_00916	Seed	211.24	48	GCL1_ARATHRecName: Full=LanC-like protein GCL1; AltName: Full=G protein-coupled receptor 2-like protein 1; Short=Protein GCR2-like 1	0
SCA-6_Chr1v1_00917	Seed	173.6	46	SAPK1_ORYSJRecName: Full=Serine/threonine-protein kinase SAPK1; AltName: Full=Osmotic stress/abscisic acid-activated protein kinase 1; AltName: Full=stress-activated protein kinase 1; Short=OsSAPK1	2.21e-169
SCA-6_Chr1v1_00919	Flower	77.75	14.3333	PER17_ARATHRecName: Full=Peroxidase 17; Short=Atperox P17; AltName: Full=ATP25a; Flags: Precursor	0
SCA-6_Chr1v1_00931	Leaf	55.2069	4.5	GPPL1_ARATHRecName: Full=Haloacid dehalogenase-like hydrolase domain-containing protein At4g39970; Flags: Precursor	2.26e-158
SCA-6_Chr1v1_00933	Flower	93.75	8.33333	UGTK5_MANESRecName: Full=Linamarin synthase 2; AltName: Full=Cyanohydrin UDP-glucosyltransferase UGT85K5	0
SCA-6_Chr1v1_00947	Fruit	148.036	53.3333	STOP1_ARATHRecName: Full=Protein SENSITIVE TO PROTON RHIZOTOXICITY 1; AltName: Full=Zinc finger protein STOP1	9.04e-70
SCA-6_Chr1v1_00953	Leaf	152.586	42.8333	RK29_ARATHRecName: Full=50S ribosomal protein L29, chloroplastic; AltName: Full=CL29; Flags: Precursor	3.35e-56
SCA-6_Chr1v1_00957	Fruit	33.3091	11.1667	RAH1E_ARATHRecName: Full=Ras-related protein RABH1e; Short=AtRABH1e	2.03e-143
SCA-6_Chr1v1_00965	Shoot	1862	842.333	ANXD2_ARATHRecName: Full=Annexin D2; AltName: Full=AnnAt2	1.03e-167
SCA-6_Chr1v1_00970	Axillary	104.684	44.1667	---NA---	NA
SCA-6_Chr1v1_00977	Axillary	42.7895	15	---NA---	NA
SCA-6_Chr1v1_00984	Shoot	811.575	393	PLAT2_ARATHRecName: Full=PLAT domain-containing protein 2; Short=AtPLAT2; Short=PLAT domain protein 2; Flags: Precursor	1.46e-77
SCA-6_Chr1v1_00989	Seed	44	6.66667	ACOX2_ARATHRecName: Full=Acyl-coenzyme A oxidase 2, peroxisomal; Short=AOX 2; AltName: Full=Long-chain acyl-CoA oxidase; Short=AtCX2; Flags: Precursor	0
SCA-6_Chr1v1_00995	Root	98.8	1.16667	DFC_ARATHRecName: Full=Protein DOWNSTREAM OF FLC; Short=AtDFC; AltName: Full=Pollen allergen-like protein; Flags: Precursor	3.99e-46
SCA-6_Chr1v1_00999	Flower	103.417	51.1667	FABZ_ANAVTRecName: Full=3-hydroxyacyl-[acyl-carrier-protein] dehydratase FabZ; AltName: Full=(3R)-hydroxymyristoyl-	5.17e-51
SCA-6_Chr1v1_01003	Flower	6295.83	1001.5	INO1_SESINRecName: Full=Inositol-3-phosphate synthase; Short=MIP synthase; AltName: Full=Myo-inositol 1-phosphate synthase; Short=IPS; Short=MI-1-P synthase	0
SCA-6_Chr1v1_01031	Seed	76.44	20	RED1_MAGO7RecName: Full=Short-chain dehydrogenase RED1; AltName: Full=Pyriculol/pyriculariol biosynthesis cluster protein RED1	3.24e-40
SCA-6_Chr1v1_01035	Fruit	100.582	33.3333	RHA2A_ARATHRecName: Full=E3 ubiquitin-protein ligase RHA2A; AltName: Full=RING-H2 finger A2a; AltName: Full=RING-H2 zinc finger protein RHA2a; AltName: Full=RING-type E3 ubiquitin transferase RHA2A	3.16e-19
SCA-6_Chr1v1_01036	Seed	78.16	17.8333	---NA---	NA
SCA-6_Chr1v1_01039	Leaf	318.121	131.5	---NA---	NA
SCA-6_Chr1v1_01042	Root	58.65	28.1667	AGT21_ARATHRecName: Full=Alanine--glyoxylate aminotransferase 2 homolog 1, mitochondrial; AltName: Full=Beta-alanine-pyruvate aminotransferase 1; Flags: Precursor	0
SCA-6_Chr1v1_01044	Root	33.65	8	GAGT1_ARATHRecName: Full=Glutathione hydrolase 1; AltName: Full=Gamma-glutamyltransferase 1; AltName: Full=Gamma-glutamyltranspeptidase 1; Flags: Precursor	0
SCA-6_Chr1v1_01053	Leaf	64.2414	17.1667	---NA---	NA
SCA-6_Chr1v1_01056	Root	56.55	25.5	Y5020_ARATHRecName: Full=Probable inactive receptor kinase At5g10020; Flags: Precursor	0
SCA-6_Chr1v1_01059	Seed	36.8	17.3333	HIT4_ARATHRecName: Full=Protein HEAT INTOLERANT 4	1.56e-172
SCA-6_Chr1v1_01066	Leaf	104.466	37.3333	STEP2_ARATHRecName: Full=Stress enhanced protein 2, chloroplastic; Flags: Precursor	2.53e-77
SCA-6_Chr1v1_01068	Leaf	30.9828	1.33333	---NA---	NA
SCA-6_Chr1v1_01069	Shoot	78.325	4.5	C78A7_ARATHRecName: Full=Cytochrome P450 78A7	0
SCA-6_Chr1v1_01077	Leaf	208.293	23.8333	AB5F_ARATHRecName: Full=ABC transporter F family member 5; Short=ABC transporter ABCF.5; Short=AtABCF5; AltName: Full=GCN20-type ATP-binding cassette protein GCN5	0
SCA-6_Chr1v1_01088	Leaf	208.655	33.1667	ISCAP_ARATHRecName: Full=Iron-sulfur assembly protein IscA, chloroplastic; AltName: Full=Plastid SufA-like protein; AltName: Full=Protein scaffold protein AtCpIscA; Flags: Precursor	1.22e-79
SCA-6_Chr1v1_01105	Shoot	110.5	51.1667	URGT5_ARATHRecName: Full=UDP-rhamnose/UDP-galactose transporter 5; Short=UDP-Rha/UDP-Gal transporter 5; AltName: Full=Bi-functional UDP-rhamnose/UDP-galactose transporter	0
SCA-6_Chr1v1_01106	Seed	57.6	22.5	---NA---	NA
SCA-6_Chr1v1_01117	Shoot	132.175	58.5	RIR1_ARATHRecName: Full=Ribonucleoside-diphosphate reductase large subunit; AltName: Full=Protein DEFECTIVE IN POLLEN DNA DEGRADATION 2; AltName: Full=Ribonucleoside-diphosphate reductase R1 subunit; Short=AtRNR1	0
SCA-6_Chr1v1_01122	Seed	32.88	11.3333	---NA---	NA
SCA-6_Chr1v1_01124	Shoot	466.525	220	CESA6_ARATHRecName: Full=Cellulose synthase A catalytic subunit 6	0
SCA-6_Chr1v1_01133	Flower	161.75	49.8333	CADH9_ARATHRecName: Full=Probable cinnamyl alcohol dehydrogenase 9; Short=AtCAD9	2.47e-67
SCA-6_Chr1v1_01145	Axillary	69.8947	18.8333	---NA---	NA
SCA-6_Chr1v1_01148	Flower	30.5833	15.1667	---NA---	NA
SCA-6_Chr1v1_01150	Fruit	128.873	51.6667	BOLA2_ARATHRecName: Full=Protein BOLA2	3.45e-44
SCA-6_Chr1v1_01197	Seed	270.6	1.66667	---NA---	NA
SCA-6_Chr1v1_01199	Root	46.95	15	GUX1_ARATHRecName: Full=UDP-glucuronate:xylan alpha-glucuronosyltransferase 1; Short=UDP-GlcA:xylan glucuronyltransferase 1; AltName: Full=Glycogenin-like protein 1; AltName: Full=Plant glycogenin-like starch initiation protein 1; AltName: Full=Protein GLUCURONIC ACID SUBSTITUTION OF XYLAN 1; Short=AtGUX1	0
SCA-6_Chr1v1_01212	Seed	46.36	11.6667	NAC82_ARATHRecName: Full=NAC domain-containing protein 82; Short=ANAC082; AltName: Full=Protein VND-INTERACTING 1	7.39e-84
SCA-6_Chr1v1_01215	Seed	666.52	65.3333	ADH1_PETHYRecName: Full=Alcohol dehydrogenase 1	0
SCA-6_Chr1v1_01221	Leaf	31	15	FTSI4_ARATHRecName: Full=Probable inactive ATP-dependent zinc metalloprotease FTSHI 4, chloroplastic; Short=AtFTSHI4; AltName: Full=Protein EMBRYO DEFECTIVE 3144; AltName: Full=Protein FTSH INACTIVE PROTEASE 4; Flags: Precursor	0
SCA-6_Chr1v1_01235	Axillary	83.8947	40.8333	SEUSS_ARATHRecName: Full=Transcriptional corepressor SEUSS; Short=AtSEU	0
SCA-6_Chr1v1_01240	Seed	172.88	74.6667	---NA---	NA
SCA-6_Chr1v1_01249	Leaf	1370.64	204.5	PSAN_ARATHRecName: Full=Photosystem I reaction center subunit N, chloroplastic; Short=PSI-N; Flags: Precursor	1.09e-84
SCA-6_Chr1v1_01251	Flower	135	16.5	---NA---	NA
SCA-6_Chr1v1_01266	Leaf	34.7586	2.83333	HDA14_ARATHRecName: Full=Histone deacetylase 14	3.59e-145
SCA-6_Chr1v1_01281	Leaf	106.655	10	GAO1B_WHEATRecName: Full=Gibberellin 20 oxidase 1-B; AltName: Full=GA 20-oxidase 1-B; AltName: Full=Gibberellin C-20 oxidase 1-B; AltName: Full=TaGA20ox1-B; Short=Ta20ox1B	5.81e-123
SCA-6_Chr1v1_01292	Shoot	31.8	14.5	AUG1_ARATHRecName: Full=AUGMIN subunit 1	2.18e-168
SCA-6_Chr1v1_01309	Root	30.6	2.33333	BAT1_ORYSJRecName: Full=Amino-acid permease BAT1 homolog	1.12e-135
SCA-6_Chr1v1_01318	Leaf	45.1552	11.6667	---NA---	NA
SCA-6_Chr1v1_01320	Seed	1727.88	136.333	---NA---	NA
SCA-6_Chr1v1_01326	Shoot	53.975	21.3333	4)-beta-D-galactanase; Flags: Precursor	0
SCA-6_Chr1v1_01345	Flower	32.1667	4.66667	SAU32_ARATHRecName: Full=Auxin-responsive protein SAUR32; AltName: Full=Protein ABOLISHED APICAL HOOK MAINTENANCE 1; AltName: Full=Protein SMALL AUXIN UP RNA 32	3.4e-15
SCA-6_Chr1v1_01346	Leaf	31.6034	7.5	---NA---	NA
SCA-6_Chr1v1_01354	Leaf	62.8276	26.8333	HESO1_ARATHRecName: Full=Protein HESO1; AltName: Full=HEN1 suppressor 1; AltName: Full=RNA uridylyltransferase	2.29e-23
SCA-6_Chr1v1_01360	Fruit	40.8909	7.66667	---NA---	NA
SCA-6_Chr1v1_01361	Flower	35.5833	15.3333	PHSB_ARATHRecName: Full=Probable polyamine transporter At1g31830	0
SCA-6_Chr1v1_01372	Shoot	55.75	27.5	DNMT1_ARATHRecName: Full=DNA (cytosine-5)-methyltransferase 1; AltName: Full=DNA methyltransferase 01; AltName: Full=DNA methyltransferase 2; AltName: Full=DNA methyltransferase AthI; Short=DNA Metase AthI; Short=M.AthI; AltName: Full=DNA methyltransferase DDM2; AltName: Full=Protein DECREASED DNA METHYLATION 2	0
SCA-6_Chr1v1_01374	Seed	32.44	11.3333	---NA---	NA
SCA-6_Chr1v1_01375	Flower	467.667	1	CXE18_ARATHRecName: Full=Probable carboxylesterase 18; AltName: Full=AtCXE18	2.99e-124
SCA-6_Chr1v1_01376	Leaf	43.2414	12.6667	CXE18_ARATHRecName: Full=Probable carboxylesterase 18; AltName: Full=AtCXE18	2.2e-162
SCA-6_Chr1v1_01386	Flower	207.083	20	PER47_ARATHRecName: Full=Peroxidase 47; Short=Atperox P47; AltName: Full=ATP32; Flags: Precursor	2.64e-166
SCA-6_Chr1v1_01387	Flower	78.9167	35.1667	Y1342_ARATHRecName: Full=PHD finger protein At1g33420	0
SCA-6_Chr1v1_01389	Shoot	66.525	31.8333	SGS3_SOLLCRecName: Full=Protein SUPPRESSOR OF GENE SILENCING 3; AltName: Full=SlSGS3	0
SCA-6_Chr1v1_01422	Leaf	134.655	66	CAPP3_ARATHRecName: Full=Phosphoenolpyruvate carboxylase 3; Short=AtPPC3; Short=PEPC 3; Short=PEPCase 3	0
SCA-6_Chr1v1_01431	Leaf	30.069	1.5	PLA20_ARATHRecName: Full=Phospholipase A1-IIdelta	0
SCA-6_Chr1v1_01435	Shoot	64.25	12.1667	Y4407_SELMLRecName: Full=Inactive protein kinase SELMODRAFT_444075	1.74e-48
SCA-6_Chr1v1_01438	Fruit	60.8182	12.5	AAT1_ARATHRecName: Full=Aspartate aminotransferase, mitochondrial; AltName: Full=Transaminase A; Flags: Precursor	0
SCA-6_Chr1v1_01447	Leaf	80.0862	8.33333	DJC76_ARATHRecName: Full=Chaperone protein dnaJ C76, chloroplastic; Short=atDjC76; AltName: Full=AtDjC17; AltName: Full=AtJ17; Flags: Precursor	2.6e-24
SCA-6_Chr1v1_01487	Seed	1061.32	99	---NA---	NA
SCA-6_Chr1v1_01538	Fruit	262.364	89.1667	---NA---	NA
SCA-6_Chr1v1_01539	Fruit	89.7091	31.6667	CISY2_ARATHRecName: Full=Citrate synthase 2, peroxisomal; Flags: Precursor	0
SCA-6_Chr1v1_01553	Fruit	109.4	2.66667	MADS1_VITVIRecName: Full=Agamous-like MADS-box protein MADS1; AltName: Full=Agamous homolog 1; Short=VvAG1; Short=VviAG1; AltName: Full=MADS-box protein 1; Short=Vvmads1	1.95e-66
SCA-6_Chr1v1_01560	Flower	1114.92	123	PDF1_ARATHRecName: Full=Protodermal factor 1; Flags: Precursor	2.31e-50
SCA-6_Chr1v1_01571	Axillary	69.7368	32.5	OML2_ORYSJRecName: Full=Protein MEI2-like 2; Short=OML2; AltName: Full=MEI2-like protein 2	0
SCA-6_Chr1v1_01592	Fruit	49.4182	24.6667	RH53_ARATHRecName: Full=DEAD-box ATP-dependent RNA helicase 53, mitochondrial; Flags: Precursor	0
SCA-6_Chr1v1_01601	Flower	158	68.1667	ARFF_ORYSJRecName: Full=Auxin response factor 6; AltName: Full=OsARF6a	0
SCA-6_Chr1v1_01606	Leaf	391.19	31.1667	Y1669_ARATHRecName: Full=Uncharacterized oxidoreductase At1g06690, chloroplastic; Flags: Precursor	0
SCA-6_Chr1v1_01612	Flower	64.8333	21	RTNLH_ARATHRecName: Full=Reticulon-like protein B8; Short=AtRTNLB8	5.32e-18
SCA-6_Chr1v1_01614	Leaf	1723.21	276.833	PSBP_PEARecName: Full=Oxygen-evolving enhancer protein 2, chloroplastic; Short=OEE2; AltName: Full=23 kDa subunit of oxygen evolving system of photosystem II; AltName: Full=23 kDa thylakoid membrane protein; AltName: Full=OEC 23 kDa subunit; Flags: Precursor	6.04e-106
SCA-6_Chr1v1_01618	Leaf	35.0172	3.5	---NA---	NA
SCA-6_Chr1v1_01622	Leaf	355.328	113.833	PSY_DAUCARecName: Full=Phytoene synthase, chloroplastic; Flags: Precursor	0
SCA-6_Chr1v1_01624	Axillary	212.368	45.3333	GSTF9_ARATHRecName: Full=Glutathione S-transferase F9; Short=AtGSTF9; AltName: Full=AtGSTF7; AltName: Full=GST class-phi member 9	1.04e-111
SCA-6_Chr1v1_01625	Flower	538.75	165.667	GSTF9_ARATHRecName: Full=Glutathione S-transferase F9; Short=AtGSTF9; AltName: Full=AtGSTF7; AltName: Full=GST class-phi member 9	1.25e-112
SCA-6_Chr1v1_01645	Leaf	62.4483	5	---NA---	NA
SCA-6_Chr1v1_01657	Seed	69.92	26.8333	Y4757_DICDIRecName: Full=OTU domain-containing protein DDB_G0284757	7.69e-22
SCA-6_Chr1v1_01659	Flower	48.0833	23	MCC21_ARATHRecName: Full=MATH domain and coiled-coil domain-containing protein At3g58270; AltName: Full=RTM3-like protein At3g58270	6.35e-06
SCA-6_Chr1v1_01668	Root	918.95	451	---NA---	NA
SCA-6_Chr1v1_01669	Leaf	38.5172	15.1667	---NA---	NA
SCA-6_Chr1v1_01672	Root	117.8	45.1667	HIBC8_ARATHRecName: Full=3-hydroxyisobutyryl-CoA hydrolase-like protein 5	0
SCA-6_Chr1v1_01678	Root	32.05	14	CCT2_ARATHRecName: Full=Choline-phosphate cytidylyltransferase 2; Short=AtCCT2; AltName: Full=CTP:phosphocholine cytidylyltransferase 2; AltName: Full=Phosphorylcholine transferase 2	1.71e-109
SCA-6_Chr1v1_01685	Leaf	69.569	9.83333	UFOG6_FRAANRecName: Full=UDP-glucose flavonoid 3-O-glucosyltransferase 6; AltName: Full=Flavonol 3-O-glucosyltransferase 6; Short=FaGT6	1.97e-109
SCA-6_Chr1v1_01704	Leaf	307.276	137.5	HEM6_SOYBNRecName: Full=Oxygen-dependent coproporphyrinogen-III oxidase, chloroplastic; Short=Coprogen oxidase; Short=Coproporphyrinogenase; Flags: Precursor	0
SCA-6_Chr1v1_01712	Leaf	45	1.16667	CSLB3_ARATHRecName: Full=Cellulose synthase-like protein B3; Short=AtCslB3	0
SCA-6_Chr1v1_01713	Flower	97.3333	29.6667	CSLH1_ORYSJRecName: Full=Cellulose synthase-like protein H1; AltName: Full=OsCslH1	0
SCA-6_Chr1v1_01724	Leaf	225.586	60.1667	HPL_SOLLCRecName: Full=Fatty acid hydroperoxide lyase, chloroplastic; Short=LeHPL; AltName: Full=Cytochrome P450 74B	0
SCA-6_Chr1v1_01727	Root	55.8	26.8333	YUID_BACSURecName: Full=Uncharacterized membrane protein YuiD	1.41e-09
SCA-6_Chr1v1_01729	Seed	142.72	64	UFD1_HUMANRecName: Full=Ubiquitin recognition factor in ER-associated degradation protein 1; AltName: Full=Ubiquitin fusion degradation protein 1; Short=UB fusion protein 1	1.77e-24
SCA-6_Chr1v1_01763	Flower	45	19.3333	---NA---	NA
SCA-6_Chr1v1_01772	Fruit	914.582	74.1667	ACCO_DIOKARecName: Full=1-aminocyclopropane-1-carboxylate oxidase; Short=ACC oxidase; AltName: Full=Ethylene-forming enzyme; Short=EFE	4.99e-61
SCA-6_Chr1v1_01773	Fruit	623.073	32.6667	ACCO1_PETHYRecName: Full=1-aminocyclopropane-1-carboxylate oxidase 1; Short=ACC oxidase 1; Short=ACCO; AltName: Full=Ethylene-forming enzyme; Short=EFE	2.45e-54
SCA-6_Chr1v1_01787	Flower	172.083	39.8333	GDL34_ARATHRecName: Full=GDSL esterase/lipase At2g04570; AltName: Full=Extracellular lipase At2g04570; Flags: Precursor	2.99e-168
SCA-6_Chr1v1_01793	Seed	106.96	49.5	IBR5_ARATHRecName: Full=Protein-tyrosine-phosphatase IBR5; AltName: Full=Protein INDOLE-3-BUTYRIC ACID RESPONSE 5; Short=Protein IBA RESPONSE 5; AltName: Full=SKP1-interacting partner 33	2.74e-111
SCA-6_Chr1v1_01800	Fruit	5844.91	1152	---NA---	NA
SCA-6_Chr1v1_01802	Root	307.25	151.667	FLA7_ARATHRecName: Full=Fasciclin-like arabinogalactan protein 7; Flags: Precursor	1.39e-84
SCA-6_Chr1v1_01807	Leaf	42.1897	19.1667	TBD2A_HUMANRecName: Full=TBC1 domain family member 2A; AltName: Full=Armus; AltName: Full=Prostate antigen recognized and identified by SEREX 1; Short=PARIS-1	4.43e-54
SCA-6_Chr1v1_01808	Seed	522.56	1	---NA---	NA
SCA-6_Chr1v1_01809	Seed	524.72	57.3333	GRP1_TOBACRecName: Full=Glycine-rich protein; Flags: Precursor	3.16e-18
SCA-6_Chr1v1_01817	Axillary	79.5263	37.8333	IF1A_ONOVIRecName: Full=Eukaryotic translation initiation factor 1A; Short=eIF-1A; AltName: Full=Eukaryotic translation initiation factor 4C; Short=eIF-4C	7.9e-88
SCA-6_Chr1v1_01832	Fruit	871.818	1	PGLR_GOSHIRecName: Full=Polygalacturonase; Short=PG; AltName: Full=Pectinase; Flags: Precursor	0
SCA-6_Chr1v1_01839	Root	50.05	14.8333	B561G_ARATHRecName: Full=Cytochrome b561 and DOMON domain-containing protein At2g04850; AltName: Full=Protein b561A.tha7; Flags: Precursor	0
SCA-6_Chr1v1_01843	Fruit	58.7636	3	Y5813_ARATHRecName: Full=BTB/POZ domain-containing protein At5g48130	0
SCA-6_Chr1v1_01844	Fruit	32.3455	10.5	WNK11_ARATHRecName: Full=Probable serine/threonine-protein kinase WNK11; Short=AtWNK11; AltName: Full=Protein kinase with no lysine 11	1.21e-171
SCA-6_Chr1v1_01860	Leaf	6388.81	1020	CB21_GOSHIRecName: Full=Chlorophyll a-b binding protein 151, chloroplastic; AltName: Full=LHCII type II CAB-151; Short=LHCP; Flags: Precursor	0
SCA-6_Chr1v1_01888	Leaf	112.431	15.1667	---NA---	NA
SCA-6_Chr1v1_01892	Leaf	30.9138	14.3333	NFYB3_ARATHRecName: Full=Nuclear transcription factor Y subunit B-3; Short=AtNF-YB-3; AltName: Full=Transcriptional activator HAP3C	3.16e-75
SCA-6_Chr1v1_01893	Root	572.75	179.167	FLA2_ARATHRecName: Full=Fasciclin-like arabinogalactan protein 2; Flags: Precursor	2.06e-175
SCA-6_Chr1v1_01898	Fruit	468.327	120.167	THIC1_ARATHRecName: Full=Acetyl-CoA acetyltransferase, cytosolic 1; AltName: Full=Cytosolic acetoacetyl-CoA thiolase 1; Short=Thiolase 1; AltName: Full=Protein EMBRYO DEFECTIVE 1276	0
SCA-6_Chr1v1_01909	Shoot	579.3	205.333	---NA---	NA
SCA-6_Chr1v1_01910	Leaf	32.2414	10.8333	RNE_ARATHRecName: Full=Ribonuclease E/G-like protein, chloroplastic; Short=RNase E/G-like protein; AltName: Full=RNase E; Flags: Precursor	0
SCA-6_Chr1v1_01913	Seed	104.84	47.5	COL9_ARATHRecName: Full=Zinc finger protein CONSTANS-LIKE 9	1.22e-157
SCA-6_Chr1v1_01933	Leaf	37.7241	7.5	AIR3_ARATHRecName: Full=Subtilisin-like protease SBT5.3; AltName: Full=Auxin-induced in root cultures protein 3; AltName: Full=Subtilase subfamily 5 member 3; Short=AtSBT5.3; AltName: Full=Subtilisin-like protease AIR3; Flags: Precursor	0
SCA-6_Chr1v1_01934	Leaf	52.5172	5.5	AIR3_ARATHRecName: Full=Subtilisin-like protease SBT5.3; AltName: Full=Auxin-induced in root cultures protein 3; AltName: Full=Subtilase subfamily 5 member 3; Short=AtSBT5.3; AltName: Full=Subtilisin-like protease AIR3; Flags: Precursor	9.39e-175
SCA-6_Chr1v1_01953	Leaf	2363.19	317.833	CB23_PEARecName: Full=Chlorophyll a-b binding protein 3, chloroplastic; AltName: Full=LHCII type III CAB-3; Flags: Precursor	3.88e-146
SCA-6_Chr1v1_01959	Root	130.2	50.5	GLYR1_ARATHRecName: Full=Glyoxylate/succinic semialdehyde reductase 1; Short=AtGLYR1; Short=AtGR1; Short=SSA reductase 1; AltName: Full=Gamma-hydroxybutyrate dehydrogenase; Short=AtGHBDH	1e-174
SCA-6_Chr1v1_01960	Leaf	57.5862	27.5	RLT3_ARATHRecName: Full=Homeobox-DDT domain protein RLT3; AltName: Full=Protein RINGLET 3	0
SCA-6_Chr1v1_01964	Root	103.4	7	B561K_ARATHRecName: Full=Cytochrome b561 and DOMON domain-containing protein At3g07570; AltName: Full=Protein b561A.tha11; Flags: Precursor	1.34e-144
SCA-6_Chr1v1_01967	Seed	66.08	30	---NA---	NA
SCA-6_Chr1v1_01991	Seed	226.4	113	PEX13_ARATHRecName: Full=Peroxisomal membrane protein 13; AltName: Full=ABSTINENCE BY MUTUAL CONSENT; AltName: Full=Peroxin-13; Short=AtPEX13; AltName: Full=Peroxisome biogenesis protein 13; AltName: Full=Pex13p; AltName: Full=Protein ABERRANT PEROXISOME MORPHOLOGY 2; AltName: Full=Protein AMC	1.02e-50
SCA-6_Chr1v1_01998	Flower	103.583	51.5	RNS2_ARATHRecName: Full=Ribonuclease 2; Flags: Precursor	8.3e-58
SCA-6_Chr1v1_01999	Seed	77.84	33.1667	MD19A_ARATHRecName: Full=Mediator of RNA polymerase II transcription subunit 19a	1.45e-57
SCA-6_Chr1v1_02001	Leaf	47.3103	20.6667	ACOT9_HUMANRecName: Full=Acyl-coenzyme A thioesterase 9, mitochondrial; Short=Acyl-CoA thioesterase 9; AltName: Full=Acyl-CoA thioester hydrolase 9; Flags: Precursor	5.06e-46
SCA-6_Chr1v1_02005	Root	31.3	8.66667	U74E2_ARATHRecName: Full=UDP-glycosyltransferase 74E2	1.78e-95
SCA-6_Chr1v1_02012	Leaf	40.4483	12.8333	STR4A_ARATHRecName: Full=Rhodanese-like domain-containing protein 4A, chloroplastic; AltName: Full=Sulfurtransferase 4A; Short=AtStr4a; Flags: Precursor	5.95e-20
SCA-6_Chr1v1_02015	Leaf	1671.12	436.667	PSAL_ARATHRecName: Full=Photosystem I reaction center subunit XI, chloroplastic; Short=PSI-L; AltName: Full=PSI subunit V; Flags: Precursor	4.49e-105
SCA-6_Chr1v1_02023	Flower	206.333	92	---NA---	NA
SCA-6_Chr1v1_02044	Leaf	88.1034	7	IBH1_ARATHRecName: Full=Transcription factor IBH1; Short=AtIBH1; AltName: Full=BHLH transcription factor zeta; Short=bHLH zeta; AltName: Full=Basic helix-loop-helix protein 158; Short=AtbHLH158; Short=bHLH 158; AltName: Full=Protein ILI1-BINDING BHLH 1; AltName: Full=bHLH transcription factor bHLH158	1.01e-13
SCA-6_Chr1v1_02047	Flower	1268.75	246.167	Y5848_ARATHRecName: Full=Uncharacterized protein At5g48480	1.35e-39
SCA-6_Chr1v1_02048	Root	1874.95	785.5	DIRL1_ARATHRecName: Full=Putative lipid-transfer protein DIR1; AltName: Full=Protein DEFECTIVE IN INDUCED RESISTANCE 1; Flags: Precursor	2.5e-19
SCA-6_Chr1v1_02056	Root	65.35	16.5	DCTP1_HUMANRecName: Full=dCTP pyrophosphatase 1; AltName: Full=Deoxycytidine-triphosphatase 1; Short=dCTPase 1; AltName: Full=RS21C6; AltName: Full=XTP3-transactivated gene A protein	9.04e-34
SCA-6_Chr1v1_02057	Leaf	30.7759	4.5	EPFL9_ARATHRecName: Full=EPIDERMAL PATTERNING FACTOR-like protein 9; Short=EPF-like protein 9; Contains: RecName: Full=Stomagen; Flags: Precursor	9.38e-31
SCA-6_Chr1v1_02063	Fruit	417.709	143.167	B561C_ARATHRecName: Full=Cytochrome b561 and DOMON domain-containing protein At3g25290; AltName: Full=Protein b561A.tha3; Flags: Precursor	0
SCA-6_Chr1v1_02064	Fruit	1277.44	124.167	AIR12_ARATHRecName: Full=Auxin-induced in root cultures protein 12; Flags: Precursor	3.51e-61
SCA-6_Chr1v1_02070	Fruit	54.5273	25.6667	CHIP_ARATHRecName: Full=E3 ubiquitin-protein ligase CHIP; AltName: Full=Carboxyl terminus of HSC70-interacting protein; Short=AtCHIP; AltName: Full=Plant U-box protein 61; AltName: Full=RING-type E3 ubiquitin transferase CHIP; AltName: Full=U-box domain-containing protein 61	2.01e-133
SCA-6_Chr1v1_02076	Root	39.95	3.83333	BH062_ARATHRecName: Full=Transcription factor bHLH62; AltName: Full=Basic helix-loop-helix protein 62; Short=AtbHLH62; Short=bHLH 62; AltName: Full=Transcription factor EN 85; AltName: Full=bHLH transcription factor bHLH062	1.27e-113
SCA-6_Chr1v1_02079	Root	492.6	242	---NA---	NA
SCA-6_Chr1v1_02080	Root	864.2	371.333	FKB65_ARATHRecName: Full=Peptidyl-prolyl cis-trans isomerase FKBP65; Short=PPIase FKBP65; AltName: Full=70 kDa peptidyl-prolyl isomerase; AltName: Full=FK506-binding protein 65; Short=AtFKBP65; AltName: Full=Immunophilin FKBP65; AltName: Full=Peptidyl-prolyl isomerase ROF2; AltName: Full=Protein ROTAMASE FKBP 2; AltName: Full=Rotamase	3.26e-103
SCA-6_Chr1v1_02084	Shoot	60.175	24	3)-beta-glucan endohydrolase; Short=(1-	0
SCA-6_Chr1v1_02086	Seed	168.36	73.5	UVB31_ARATHRecName: Full=UV-B-induced protein At3g17800, chloroplastic; Flags: Precursor	2.23e-57
SCA-6_Chr1v1_02092	Root	51.55	16.8333	---NA---	NA
SCA-6_Chr1v1_02103	Seed	68.52	7.5	AFP3_ARATHRecName: Full=Ninja-family protein AFP3; AltName: Full=ABI five-binding protein 3; Short=ABI5-binding protein 3	4.88e-28
SCA-6_Chr1v1_02118	Seed	73.92	34.5	RNF4_MOUSERecName: Full=E3 ubiquitin-protein ligase RNF4; AltName: Full=RING finger protein 4; AltName: Full=RING-type E3 ubiquitin transferase RNF4	8.66e-08
SCA-6_Chr1v1_02129	Fruit	333.145	1.5	XTH2_ARATHRecName: Full=Xyloglucan endotransglucosylase/hydrolase protein 2; Short=At-XTH2; Short=XTH-2; Flags: Precursor	1.48e-129
SCA-6_Chr1v1_02140	Seed	44.48	9.16667	PPA15_ARATHRecName: Full=Purple acid phosphatase 15; AltName: Full=Phytase; Flags: Precursor	0
SCA-6_Chr1v1_02141	Flower	49.1667	7.16667	RAD18_YEASTRecName: Full=Postreplication repair E3 ubiquitin-protein ligase RAD18; AltName: Full=RING-type E3 ubiquitin transferase RAD18; AltName: Full=Radiation sensitivity protein 18	0.000182
SCA-6_Chr1v1_02157	Root	606.75	294.833	---NA---	NA
SCA-6_Chr1v1_02169	Axillary	97.9474	10.8333	TDIF_ZINVIRecName: Full=CLAVATA3/ESR (CLE)-related protein TDIF; AltName: Full=Tracheary element differentiation inhibitory factor; Contains: RecName: Full=TDIFp; Flags: Precursor	5.54e-11
SCA-6_Chr1v1_02174	Fruit	624.273	219.167	VA726_ARATHRecName: Full=Putative vesicle-associated membrane protein 726; Short=AtVAMP726	5.91e-87
SCA-6_Chr1v1_02176	Seed	35.28	4	SDI1_ARATHRecName: Full=Protein SULFUR DEFICIENCY-INDUCED 1; Short=AtSDI1	2.41e-139
SCA-6_Chr1v1_02177	Fruit	156.218	66.3333	RP25L_HUMANRecName: Full=Ribonuclease P protein subunit p25-like protein; Short=RNase P protein subunit-like p25; AltName: Full=Rpp25-like protein	6.83e-18
SCA-6_Chr1v1_02184	Flower	64.5	28.3333	---NA---	NA
SCA-6_Chr1v1_02201	Seed	208.92	1	ABI3_ARATHRecName: Full=B3 domain-containing transcription factor ABI3; AltName: Full=Protein ABSCISIC ACID-INSENSITIVE 3	5.19e-131
SCA-6_Chr1v1_02205	Flower	63.5833	1.66667	---NA---	NA
SCA-6_Chr1v1_02206	Flower	200.167	39.8333	---NA---	NA
SCA-6_Chr1v1_02211	Seed	48.32	17.6667	PIF1_ARATHRecName: Full=Transcription factor PIF1; AltName: Full=Basic helix-loop-helix protein 15; Short=AtbHLH15; Short=bHLH 15; AltName: Full=Protein PHY-INTERACTING FACTOR 1; AltName: Full=Protein PHYTOCHROME INTERACTING FACTOR 3-LIKE 5; AltName: Full=Transcription factor EN 101; AltName: Full=bHLH transcription factor bHLH015	5.18e-103
SCA-6_Chr1v1_02222	Seed	2210.12	459.5	ERF1Z_ARATHRecName: Full=Eukaryotic peptide chain release factor subunit 1-3; Short=Eukaryotic release factor 1-3; Short=eRF1-3; AltName: Full=Omnipotent suppressor protein 1 homolog 3; Short=SUP1 homolog 3	0
SCA-6_Chr1v1_02227	Root	53.6	25.6667	SAPK7_ORYSJRecName: Full=Serine/threonine-protein kinase SAPK7; AltName: Full=Osmotic stress/abscisic acid-activated protein kinase 7; AltName: Full=RK4 kinase; AltName: Full=stress-activated protein kinase 7; Short=OsSAPK7	0
SCA-6_Chr1v1_02230	Seed	30.28	14.5	CHFR_MOUSERecName: Full=E3 ubiquitin-protein ligase CHFR; AltName: Full=Checkpoint with forkhead and RING finger domains protein; AltName: Full=RING-type E3 ubiquitin transferase CHFR	2.45e-29
SCA-6_Chr1v1_02241	Seed	147.92	1.16667	CDC21_ARATHRecName: Full=Cell division cycle 20.1, cofactor of APC complex; Short=AtCDC20.1	8.17e-08
SCA-6_Chr1v1_02242	Leaf	63.6724	26.8333	HEMH2_ORYSJRecName: Full=Ferrochelatase-2, chloroplastic; AltName: Full=Ferrochelatase II; AltName: Full=Heme synthase 2; AltName: Full=Protoheme ferro-lyase 2; Flags: Precursor	0
SCA-6_Chr1v1_02272	Root	90.95	42.1667	SUCD_METS5RecName: Full=Succinate-semialdehyde dehydrogenase (acetylating)	4.85e-80
SCA-6_Chr1v1_02275	Leaf	43.2586	9.33333	GUFP_VITVIRecName: Full=Translation factor GUF1 homolog, chloroplastic; AltName: Full=Elongation factor 4 homolog; Short=EF-4; AltName: Full=GTPase GUF1 homolog; AltName: Full=Ribosomal back-translocase; Flags: Precursor	0
SCA-6_Chr1v1_02285	Fruit	43.1273	2.33333	---NA---	NA
SCA-6_Chr1v1_02290	Fruit	45.5636	4.33333	SRC2_ARATHRecName: Full=Protein SRC2 homolog; Short=AtSRC2	4.67e-14
SCA-6_Chr1v1_02291	Root	76.95	31.5	EBP_ORYSJRecName: Full=Probable 3-beta-hydroxysteroid-Delta(8),Delta(7)-isomerase; AltName: Full=Cholestenol Delta-isomerase; AltName: Full=Delta(8)-Delta(7) sterol isomerase; Short=D8-D7 sterol isomerase	1.94e-96
SCA-6_Chr1v1_02298	Flower	30.25	12	CKB12_ARATHRecName: Full=Cyclin-dependent kinase B1-2; Short=CDKB1;2	0
SCA-6_Chr1v1_02335	Flower	132.5	64	TAX1_ARATHRecName: Full=Signaling peptide TAXIMIN 1; Flags: Precursor	8.53e-30
SCA-6_Chr1v1_02339	Root	118	52	OPI10_SCHPORecName: Full=Protein OPI10 homolog	1.12e-10
SCA-6_Chr1v1_02345	Leaf	1693.5	244.333	PSAEA_NICSYRecName: Full=Photosystem I reaction center subunit IV A, chloroplastic; Short=PSI-E A; Contains: RecName: Full=Photosystem I reaction center subunit IV A isoform 2; Flags: Precursor	2.99e-50
SCA-6_Chr1v1_02346	Leaf	43.1552	7.83333	LPA1_ARATHRecName: Full=Protein LOW PSII ACCUMULATION 1, chloroplastic; Flags: Precursor	2.23e-14
SCA-6_Chr1v1_02349	Fruit	50.1636	3	GSTU7_ARATHRecName: Full=Glutathione S-transferase U7; Short=AtGSTU7; AltName: Full=GST class-tau member 7; AltName: Full=Glutathione S-transferase 25	3.15e-44
SCA-6_Chr1v1_02382	Flower	61.1667	14.1667	TYDC1_ARATHRecName: Full=Tyrosine decarboxylase 1	0
SCA-6_Chr1v1_02387	Seed	173.84	77.6667	MUR3_ARATHRecName: Full=Xyloglucan galactosyltransferase MUR3; AltName: Full=Protein KATAMARI; AltName: Full=Protein MURUS 3; Short=AtMUR3; AltName: Full=Protein SHORT ROOT IN SALT MEDIUM 3	0
SCA-6_Chr1v1_02390	Leaf	143	12.1667	PSB28_ORYSJRecName: Full=Photosystem II reaction center PSB28 protein, chloroplastic; AltName: Full=Photosystem II protein W-like; Flags: Precursor	1.09e-67
SCA-6_Chr1v1_02394	Seed	59.88	19.8333	IAA11_ARATHRecName: Full=Auxin-responsive protein IAA11; AltName: Full=Indoleacetic acid-induced protein 11	3.6e-76
SCA-6_Chr1v1_02398	Leaf	58.5862	3.5	---NA---	NA
SCA-6_Chr1v1_02415	Flower	63	21.8333	YQJG_ECOLIRecName: Full=Glutathionyl-hydroquinone reductase YqjG; Short=GS-HQR	6.63e-70
SCA-6_Chr1v1_02430	Axillary	59.3158	26.6667	BARD1_ARATHRecName: Full=BRCA1-associated RING domain protein 1; Short=AtBARD1; AltName: Full=Protein REPRESSOR OF WUSCHEL 1	4.74e-168
SCA-6_Chr1v1_02433	Shoot	53.25	20.8333	GDIR_ARATHRecName: Full=Rho GDP-dissociation inhibitor 1; Short=AtRhoGDI1; Short=Rho GDI-1	7.34e-59
SCA-6_Chr1v1_02439	Flower	450.583	57.1667	FAO2_LOTJARecName: Full=Long-chain-alcohol oxidase FAO2; AltName: Full=Long-chain fatty alcohol oxidase 2	0
SCA-6_Chr1v1_02452	Flower	31.3333	15	---NA---	NA
SCA-6_Chr1v1_02454	Seed	93.12	36.5	CHR8_ARATHRecName: Full=Protein CHROMATIN REMODELING 8; Short=AtCHR8; Short=AtCSB	0
SCA-6_Chr1v1_02457	Shoot	59.675	25.8333	PMT8_ARATHRecName: Full=Probable methyltransferase PMT8	0
SCA-6_Chr1v1_02476	Flower	62.5	20.1667	---NA---	NA
SCA-6_Chr1v1_02479	Fruit	43.7455	16	MYB15_ARATHRecName: Full=Transcription factor MYB15; AltName: Full=Myb-related protein 15; Short=AtMYB15; AltName: Full=Myb-related protein Y19; Short=AtY19	6.23e-84
SCA-6_Chr1v1_02483	Fruit	30.4909	2.33333	PHT14_ARATHRecName: Full=Inorganic phosphate transporter 1-4; Short=AtPht1;4; AltName: Full=H(+)/Pi cotransporter	0
SCA-6_Chr1v1_02521	Shoot	83.225	34.3333	PARP1_ARATHRecName: Full=Poly [ADP-ribose] polymerase 1; Short=PARP-1; AltName: Full=NAD(+) ADP-ribosyltransferase 1; Short=ADPRT-1; AltName: Full=Poly	0
SCA-6_Chr1v1_02526	Fruit	51.8909	22.3333	DOHH_ARATHRecName: Full=Deoxyhypusine hydroxylase; Short=DOHH; AltName: Full=Deoxyhypusine dioxygenase; AltName: Full=Deoxyhypusine monooxygenase	1.26e-174
SCA-6_Chr1v1_02567	Root	51.65	24.6667	DRIP2_ARATHRecName: Full=E3 ubiquitin protein ligase DRIP2; AltName: Full=DREB2A-interacting protein 2; AltName: Full=RING-type E3 ubiquitin transferase DRIP2	4.92e-171
SCA-6_Chr1v1_02572	Root	167.5	78.3333	PLA15_ARATHRecName: Full=Phospholipase A1-Igamma1, chloroplastic; Flags: Precursor	0
SCA-6_Chr1v1_02580	Shoot	55.05	24.8333	UNE12_ARATHRecName: Full=Transcription factor UNE12; AltName: Full=Basic helix-loop-helix protein 59; Short=AtbHLH59; Short=bHLH 59; AltName: Full=Protein UNFERTILIZED EMBRYO SAC 12; AltName: Full=Transcription factor EN 93; AltName: Full=bHLH transcription factor bHLH059	7.49e-143
SCA-6_Chr1v1_02581	Fruit	59.2364	9.66667	TRPA1_ARATHRecName: Full=Tryptophan synthase alpha chain; AltName: Full=Indole synthase; AltName: Full=Indole-3-glycerol-phosphate lyase	4.01e-160
SCA-6_Chr1v1_02593	Shoot	91.625	37.8333	LNG1_ARATHRecName: Full=Protein LONGIFOLIA 1; AltName: Full=Protein TON1 RECRUITING MOTIF 2	4.43e-23
SCA-6_Chr1v1_02597	Leaf	251.293	113.833	IN37_SPIOLRecName: Full=2-methyl-6-phytyl-1,4-hydroquinone methyltransferase, chloroplastic; AltName: Full=37 kDa inner envelope membrane protein; Short=E37; AltName: Full=MPBQ/MSBQ methyltransferase; Flags: Precursor	0
SCA-6_Chr1v1_02598	Seed	203.12	78.5	CYP63_ARATHRecName: Full=Peptidyl-prolyl cis-trans isomerase CYP63; Short=AtCYP63; Short=PPIase CYP63; AltName: Full=Cyclophilin-63; AltName: Full=Cyclophilin-like protein CypRS64	8.04e-33
SCA-6_Chr1v1_02609	Root	143.55	56	BCHA1_ARATHRecName: Full=Protein SPIRRIG; AltName: Full=BEACH domain-containing protein A1; AltName: Full=BEACH-domain homolog A1	0
SCA-6_Chr1v1_02616	Root	38.75	8.83333	HFA6B_ARATHRecName: Full=Heat stress transcription factor A-6b; Short=AtHsfA6b; AltName: Full=AtHsf-07	2.6e-131
SCA-6_Chr1v1_02625	Root	32.9	11.6667	NEK2_ORYSJRecName: Full=Serine/threonine-protein kinase Nek2; AltName: Full=NimA-related protein kinase 2; AltName: Full=OsNek2	0
SCA-6_Chr1v1_02627	Flower	30.5833	13.6667	ALP1_ARATHRecName: Full=Protein ANTAGONIST OF LIKE HETEROCHROMATIN PROTEIN 1	0
SCA-6_Chr1v1_02629	Flower	55.0833	24.6667	MCCA_ARATHRecName: Full=Methylcrotonoyl-CoA carboxylase subunit alpha, mitochondrial; Short=MCCase subunit alpha; AltName: Full=3-methylcrotonyl-CoA carboxylase 1; AltName: Full=3-methylcrotonyl-CoA:carbon dioxide ligase subunit alpha; Flags: Precursor	0
SCA-6_Chr1v1_02642	Root	40.45	9.5	NLTL2_ARATHRecName: Full=Non-specific lipid-transfer protein-like protein At2g13820; Flags: Precursor	8.73e-18
SCA-6_Chr1v1_02644	Root	365.65	2.83333	PRP1_ARATHRecName: Full=Proline-rich protein 1; Short=AtPRP1; AltName: Full=Protein ROOT HAIR SPECIFIC 7; Flags: Precursor	8.61e-24
SCA-6_Chr1v1_02646	Root	119.3	1	PRP1_ARATHRecName: Full=Proline-rich protein 1; Short=AtPRP1; AltName: Full=Protein ROOT HAIR SPECIFIC 7; Flags: Precursor	2.38e-20
SCA-6_Chr1v1_02653	Seed	291.32	59	FLZ8_ARATHRecName: Full=FCS-Like Zinc finger 8	9.99e-62
SCA-6_Chr1v1_02655	Seed	99.36	48.3333	---NA---	NA
SCA-6_Chr1v1_02658	Flower	85.0833	10	OFP16_ARATHRecName: Full=Transcription repressor OFP16; AltName: Full=Ovate family protein 16; Short=AtOFP16	3.99e-26
SCA-6_Chr1v1_02659	Shoot	51.575	21.1667	IDM1_ARATHRecName: Full=Increased DNA methylation 1; AltName: Full=Histone H3 acetyltransferase IDM1; AltName: Full=Protein ROS4; AltName: Full=Repressor of silencing 4	1.05e-106
SCA-6_Chr1v1_02660	Seed	326.4	116.167	NKAP_DICDIRecName: Full=NKAP family protein	2.42e-41
SCA-6_Chr1v1_02666	Leaf	161.793	20	PSAD_CUCSARecName: Full=Photosystem I reaction center subunit II, chloroplastic; AltName: Full=PS I subunit 5; AltName: Full=Photosystem I 20 kDa subunit; Short=PSI-D; Flags: Precursor	6.76e-119
SCA-6_Chr1v1_02672	Seed	86.4	42.3333	---NA---	NA
SCA-6_Chr1v1_02673	Seed	73.72	27.3333	TIC_ARATHRecName: Full=Protein TIME FOR COFFEE	1.23e-115
SCA-6_Chr1v1_02674	Leaf	102.086	24.3333	RRFC_SPIOLRecName: Full=Ribosome-recycling factor, chloroplastic; Short=RRF; AltName: Full=CpFrr; AltName: Full=RRFHCP; AltName: Full=Ribosome-releasing factor, chloroplastic; Flags: Precursor	8.81e-101
SCA-6_Chr1v1_02679	Shoot	53.575	26.5	PLP9_ARATHRecName: Full=Probable inactive patatin-like protein 9; Short=AtPLP9; AltName: Full=Patatin-related phospholipase A IIIdelta; Short=pPLAIIId; AltName: Full=Phospholipase A IIIB; Short=AtPLAIIIB	0
SCA-6_Chr1v1_02680	Leaf	119.276	39	ARIA_ARATHRecName: Full=ARM REPEAT PROTEIN INTERACTING WITH ABF2; Short=ARIA	0
SCA-6_Chr1v1_02683	Leaf	82.5345	7.33333	CP41A_ARATHRecName: Full=Chloroplast stem-loop binding protein of 41 kDa a, chloroplastic; Short=CSP41-a; Flags: Precursor	0
SCA-6_Chr1v1_02684	Shoot	43.025	7.5	---NA---	NA
SCA-6_Chr1v1_02686	Leaf	31.3793	5.5	FZL_ARATHRecName: Full=Probable transmembrane GTPase FZO-like, chloroplastic; Flags: Precursor	0
SCA-6_Chr1v1_02687	Leaf	58.8793	11	FZL_ARATHRecName: Full=Probable transmembrane GTPase FZO-like, chloroplastic; Flags: Precursor	5.72e-54
SCA-6_Chr1v1_02700	Seed	48.84	15.1667	FB119_ARATHRecName: Full=F-box protein At2g27310	5.53e-28
SCA-6_Chr1v1_02705	Leaf	66.2931	9.16667	CONG1_LUPANRecName: Full=Gamma conglutin 1; AltName: Full=Conglutin gamma; AltName: Allergen=Lup an gamma-conglutin; Contains: RecName: Full=Gamma conglutin 1 beta subunit; AltName: Full=Gamma conglutin 1 small subunit; Contains: RecName: Full=Gamma conglutin 1 alpha subunit; AltName: Full=Gamma conglutin 1 large subunit; Flags: Precursor	5.38e-66
SCA-6_Chr1v1_02707	Fruit	434.8	75.8333	Y283_BACHDRecName: Full=Uncharacterized isomerase BH0283	2.23e-64
SCA-6_Chr1v1_02714	Leaf	42.2759	19	GPX4_HELANRecName: Full=Probable phospholipid hydroperoxide glutathione peroxidase; Short=PHGPx; AltName: Full=Glutathione peroxidase 2	2.16e-25
SCA-6_Chr1v1_02715	Seed	105.76	45.6667	HUAL3_ARATHRecName: Full=Protein HUA2-LIKE 3; AltName: Full=HUA2-like protein 3	0
SCA-6_Chr1v1_02717	Axillary	59.1053	26.3333	BPG2_ARATHRecName: Full=GTP-binding protein BRASSINAZOLE INSENSITIVE PALE GREEN 2, chloroplastic; Short=Protein BRZ-INSENSITIVE-PALE GREEN 2; Flags: Precursor	5.77e-141
SCA-6_Chr1v1_02722	Axillary	75.5789	32.8333	PAC_ARATHRecName: Full=Protein PALE CRESS, chloroplastic; Flags: Precursor	6.92e-123
SCA-6_Chr1v1_02727	Seed	171.28	59.5	BPM2_ARATHRecName: Full=BTB/POZ and MATH domain-containing protein 2; AltName: Full=Protein BTB-POZ AND MATH DOMAIN 2; Short=AtBPM2	2.02e-142
SCA-6_Chr1v1_02728	Leaf	158.155	63.5	---NA---	NA
SCA-6_Chr1v1_02733	Fruit	265.327	64.6667	AK10B_ARATHRecName: Full=RNA demethylase ALKBH10B; AltName: Full=Alkylated DNA repair protein alkB homolog 10B; AltName: Full=Alpha-ketoglutarate-dependent dioxygenase alkB homolog 10B	0
SCA-6_Chr1v1_02740	Leaf	92.0517	15	RPH1_SOLTURecName: Full=Protein RESISTANCE TO PHYTOPHTHORA 1, chloroplastic; Short=StRPH1; Flags: Precursor	3.59e-90
SCA-6_Chr1v1_02749	Seed	33.12	5.83333	GH36_ORYSJRecName: Full=Probable indole-3-acetic acid-amido synthetase GH3.6; AltName: Full=Auxin-responsive GH3-like protein 6; Short=OsGH3-6	1.04e-116
SCA-6_Chr1v1_02751	Fruit	84.4545	17.1667	RKF3_ARATHRecName: Full=Probable LRR receptor-like serine/threonine-protein kinase RKF3; AltName: Full=Receptor-like kinase in flowers 3; Flags: Precursor	1.89e-171
SCA-6_Chr1v1_02755	Root	63.15	24.6667	AT18G_ARATHRecName: Full=Autophagy-related protein 18g; Short=AtATG18g	0
SCA-6_Chr1v1_02761	Seed	1038.36	222.333	GID1B_ARATHRecName: Full=Gibberellin receptor GID1B; AltName: Full=AtCXE14; AltName: Full=Carboxylesterase 14; AltName: Full=GID1-like protein 2; AltName: Full=Protein GA INSENSITIVE DWARF 1B; Short=AtGID1B	0
SCA-6_Chr1v1_02765	Leaf	546.052	155.167	H2AX_CICARRecName: Full=Histone H2AX	4.68e-84
SCA-6_Chr1v1_02776	Root	197.65	1	PER3_ARATHRecName: Full=Peroxidase 3; Short=Atperox P3; AltName: Full=ATPRC; AltName: Full=RCI3A; AltName: Full=Rare cold-inducible protein; Flags: Precursor	1.02e-119
SCA-6_Chr1v1_02777	Leaf	179.448	31.6667	RGAP2_ARATHRecName: Full=Rho GTPase-activating protein 2; AltName: Full=Rho-type GTPase-activating protein 2	0
SCA-6_Chr1v1_02792	Leaf	43.0517	12.8333	DEGP2_ARATHRecName: Full=Protease Do-like 2, chloroplastic; Flags: Precursor	0
SCA-6_Chr1v1_02794	Leaf	59.4138	25.1667	AGP26_ARATHRecName: Full=Classical arabinogalactan protein 26; Flags: Precursor	5.55e-07
SCA-6_Chr1v1_02799	Flower	1774.75	334.5	---NA---	NA
SCA-6_Chr1v1_02805	Flower	35.0833	5.16667	CSPL8_VITVIRecName: Full=CASP-like protein 1E1; Short=VvCASPL1E1	1.47e-62
SCA-6_Chr1v1_02806	Seed	59.28	29.3333	COL13_ARATHRecName: Full=Zinc finger protein CONSTANS-LIKE 13	1.28e-80
SCA-6_Chr1v1_02821	Seed	217.44	84	MORC4_HUMANRecName: Full=MORC family CW-type zinc finger protein 4; AltName: Full=Zinc finger CW-type coiled-coil domain protein 2; AltName: Full=Zinc finger CW-type domain protein 4	1.13e-07
SCA-6_Chr1v1_02831	Root	36	1	POT5_ARATHRecName: Full=Potassium transporter 5; Short=AtHAK1; Short=AtHAK5; Short=AtPOT5	0
SCA-6_Chr1v1_02836	Flower	83.4167	40	AT18A_ARATHRecName: Full=Autophagy-related protein 18a; Short=AtATG18a; AltName: Full=Protein PEROXISOME UNUSUAL POSITIONING 2	0
SCA-6_Chr1v1_02839	Root	3118.65	1067	GSTF1_TOBACRecName: Full=Glutathione S-transferase PARB; AltName: Full=GST class-phi	1.33e-91
SCA-6_Chr1v1_02847	Leaf	40.3621	3.66667	DRPE_CRAPLRecName: Full=Desiccation-related protein PCC13-62; Flags: Precursor	1.12e-53
SCA-6_Chr1v1_02853	Seed	81	1	TSPO_ARATHRecName: Full=Translocator protein homolog; Short=AtTSPO	2.57e-63
SCA-6_Chr1v1_02854	Axillary	121.947	58.5	XXT1_ARATHRecName: Full=Xyloglucan 6-xylosyltransferase 1; Short=AtXT1	0
SCA-6_Chr1v1_02869	Seed	164.68	25.8333	BAH1_ARATHRecName: Full=E3 ubiquitin-protein ligase BAH1; AltName: Full=Protein BENZOIC ACID HYPERSENSITIVE 1; AltName: Full=Protein NITROGEN LIMITATION ADAPTATION; AltName: Full=RING-type E3 ubiquitin transferase BAH1	3.62e-164
SCA-6_Chr1v1_02873	Leaf	79.431	5	BGL11_ARATHRecName: Full=Beta-glucosidase 11; Short=AtBGLU11; Flags: Precursor	0
SCA-6_Chr1v1_02886	Flower	42.3333	19	OP164_ARATHRecName: Full=Outer envelope pore protein 16-4, chloroplastic; AltName: Full=Chloroplastic outer envelope pore protein of 16 kDa 4; Short=AtOEP16-4; Short=OEP16-4	5.6e-44
SCA-6_Chr1v1_02894	Fruit	50.6909	23.8333	PARP2_ARATHRecName: Full=Poly [ADP-ribose] polymerase 2; Short=PARP-2; AltName: Full=NAD(+) ADP-ribosyltransferase 2; Short=ADPRT-2; AltName: Full=Poly	0
SCA-6_Chr1v1_02902	Flower	67.25	18.3333	Y5161_ARATHRecName: Full=Uncharacterized protein At5g01610	2.14e-14
SCA-6_Chr1v1_02906	Flower	149.833	68.1667	RL182_ARATHRecName: Full=60S ribosomal protein L18-2	2.32e-120
SCA-6_Chr1v1_02907	Fruit	100.582	35	EPHA_MYCTURecName: Full=Epoxide hydrolase A; Short=EHB; AltName: Full=Epoxide hydrolase EphA	1.2e-65
SCA-6_Chr1v1_02920	Leaf	109.828	33.1667	RSH1L_ARATHRecName: Full=Putative GTP diphosphokinase RSH1, chloroplastic; AltName: Full=RelA/SpoT homolog 1; Short=AtRSH1; AltName: Full=ppGpp synthetase RSH1; Flags: Precursor	0
SCA-6_Chr1v1_02921	Leaf	121.948	24.8333	RSH1L_ARATHRecName: Full=Putative GTP diphosphokinase RSH1, chloroplastic; AltName: Full=RelA/SpoT homolog 1; Short=AtRSH1; AltName: Full=ppGpp synthetase RSH1; Flags: Precursor	8.17e-34
SCA-6_Chr1v1_02929	Root	106.1	1	PRP1_ARATHRecName: Full=Proline-rich protein 1; Short=AtPRP1; AltName: Full=Protein ROOT HAIR SPECIFIC 7; Flags: Precursor	7.71e-19
SCA-6_Chr1v1_02933	Seed	130.36	40.3333	ERS1_ORYSJRecName: Full=Probable ethylene response sensor 1; Short=OsERS1; AltName: Full=Ethylene response factor 1	2.07e-36
SCA-6_Chr1v1_02936	Axillary	44.3158	4.66667	EXOL2_ARATHRecName: Full=Protein EXORDIUM-like 2; Flags: Precursor	7.68e-75
SCA-6_Chr1v1_02938	Fruit	451.364	9.5	FRA13_FRAANRecName: Full=Major strawberry allergen Fra a 1-3; AltName: Full=Class 10 plant pathogenesis-related protein Fra a 1.03; Short=PR10-related protein Fra a 1.03; AltName: Allergen=Fra a 1	1.42e-64
SCA-6_Chr1v1_02944	Seed	36.24	17.3333	DI195_ARATHRecName: Full=Protein DEHYDRATION-INDUCED 19 homolog 5; Short=AtDi19-5	7.47e-26
SCA-6_Chr1v1_02949	Shoot	52.875	22.5	GATL7_ARATHRecName: Full=Probable galacturonosyltransferase-like 7	0
SCA-6_Chr1v1_02954	Leaf	50.569	1.83333	---NA---	NA
SCA-6_Chr1v1_02955	Seed	49.64	16.5	---NA---	NA
SCA-6_Chr1v1_02977	Leaf	32.1379	12.1667	MYB12_ARATHRecName: Full=Transcription factor MYB12; AltName: Full=Myb-related protein 12; Short=AtMYB12; AltName: Full=Protein PRODUCTION OF FLAVONOL GLYCOSIDES 1	1.09e-74
SCA-6_Chr1v1_02978	Root	165.4	68.6667	DNJ19_ARATHRecName: Full=DnaJ protein ERDJ3B; AltName: Full=Chaperone protein dnaJ 19; Short=AtDjB19; Short=AtJ19; AltName: Full=Endoplasmic reticulum dnaJ domain-containing protein 3B; Short=AtERdj3B; AltName: Full=Protein SCJ1 homolog ERDJ3B; Flags: Precursor	0
SCA-6_Chr1v1_02981	Flower	159.083	74.3333	TM205_XENLARecName: Full=Transmembrane protein 205	1.4e-28
SCA-6_Chr1v1_02983	Flower	52.5833	18.1667	---NA---	NA
SCA-6_Chr1v1_02985	Root	39.3	11.5	BXL2_ARATHRecName: Full=Probable beta-D-xylosidase 2; Short=AtBXL2; Flags: Precursor	0
SCA-6_Chr1v1_02988	Fruit	76.4545	2.66667	---NA---	NA
SCA-6_Chr1v1_02992	Seed	98.76	41.3333	SUD1_ARATHRecName: Full=Probable E3 ubiquitin ligase SUD1; AltName: Full=Protein ECERIFERUM 9; AltName: Full=Protein SUPPRESSOR OF DRY2 DEFFECTS 1; Short=AtSUD1; AltName: Full=RING-type E3 ubiquitin transferase SUD1; AltName: Full=RING/U-box domain-containing protein	2.65e-08
SCA-6_Chr1v1_02998	Shoot	57.725	17.1667	MCM7_ARATHRecName: Full=DNA replication licensing factor MCM7; AltName: Full=Minichromosome maintenance protein 7; Short=AtMCM7; AltName: Full=Protein PROLIFERA	0
SCA-6_Chr1v1_03002	Leaf	414.31	48.8333	CP122_ARATHRecName: Full=Calvin cycle protein CP12-2, chloroplastic; AltName: Full=CP12 domain-containing protein 2; AltName: Full=Chloroplast protein 12-2; Flags: Precursor	2.76e-44
SCA-6_Chr1v1_03006	Flower	93.0833	38.6667	COX5C_ORYSJRecName: Full=Cytochrome c oxidase subunit 5C; AltName: Full=Cytochrome c oxidase polypeptide Vc	1.83e-34
SCA-6_Chr1v1_03014	Leaf	83.1552	32	CLPP5_ARATHRecName: Full=ATP-dependent Clp protease proteolytic subunit 5, chloroplastic; AltName: Full=Endopeptidase ClpP5; Short=nClpP5; AltName: Full=nClpP1; Flags: Precursor	0
SCA-6_Chr1v1_03015	Seed	116.56	39.1667	IN80B_MOUSERecName: Full=INO80 complex subunit B; AltName: Full=High mobility group AT-hook 1-like 4; AltName: Full=PAP-1-associated protein 1; Short=PAPA-1; AltName: Full=Zinc finger HIT domain-containing protein 4	4.69e-05
SCA-6_Chr1v1_03018	Seed	72.04	31.8333	RH24_ARATHRecName: Full=DEAD-box ATP-dependent RNA helicase 24	0
SCA-6_Chr1v1_03025	Leaf	118.276	57	PP178_ARATHRecName: Full=Pentatricopeptide repeat-containing protein At2g31400, chloroplastic; Flags: Precursor	0
SCA-6_Chr1v1_03046	Shoot	37.825	5.5	CHIT3_VITVIRecName: Full=Acidic endochitinase; Flags: Precursor	5.69e-127
SCA-6_Chr1v1_03048	Leaf	48.6379	14	NIFU1_ARATHRecName: Full=NifU-like protein 1, chloroplastic; Short=AtCNfu1; Short=AtCnfU-IVb; Flags: Precursor	3.55e-91
SCA-6_Chr1v1_03052	Flower	144.5	64.1667	---NA---	NA
SCA-6_Chr1v1_03056	Fruit	31.4909	2.83333	MYB78_ARATHRecName: Full=Transcription factor MYB78; AltName: Full=Myb-related protein 78; Short=AtMYB78	1.15e-80
SCA-6_Chr1v1_03058	Root	290.85	27.3333	GOLS1_ARATHRecName: Full=Galactinol synthase 1; Short=AtGolS1; Short=GolS-1	0
SCA-6_Chr1v1_03063	Flower	37.75	14.8333	GLNB_ARATHRecName: Full=Nitrogen regulatory protein P-II homolog; AltName: Full=Protein PII-like; Flags: Precursor	1.05e-61
SCA-6_Chr1v1_03072	Seed	31	14	P2C49_ARATHRecName: Full=Probable protein phosphatase 2C 49; Short=AtPP2C49	0
SCA-6_Chr1v1_03079	Flower	54.6667	21.1667	---NA---	NA
SCA-6_Chr1v1_03094	Fruit	39.6182	4.5	PDR3_TOBACRecName: Full=Pleiotropic drug resistance protein 3; AltName: Full=NtPDR3	0
SCA-6_Chr1v1_03103	Leaf	54.4655	25.6667	RADL3_ARATHRecName: Full=Protein RADIALIS-like 3; Short=AtRL3; Short=Protein RAD-like 3	2.74e-16
SCA-6_Chr1v1_03115	Leaf	71.1897	23.3333	SECA1_ARATHRecName: Full=Protein translocase subunit SECA1, chloroplastic; Short=AtcpSecA; AltName: Full=Protein ALBINO OR GLASSY YELLOW 1; Flags: Precursor	0
SCA-6_Chr1v1_03117	Shoot	91.1	30	PGLR_VITVIRecName: Full=Probable polygalacturonase; Short=PG; AltName: Full=Pectinase	3.32e-152
SCA-6_Chr1v1_03124	Leaf	86.6897	28.3333	PPOC_ARATHRecName: Full=Protoporphyrinogen oxidase 1, chloroplastic; Short=PPO1; Flags: Precursor	0
SCA-6_Chr1v1_03129	Leaf	84.8966	13.5	C70B2_ARATHRecName: Full=Cytochrome P450 709B2	0
SCA-6_Chr1v1_03133	Root	39.1	19.3333	PAE6_ARATHRecName: Full=Pectin acetylesterase 6; Flags: Precursor	0
SCA-6_Chr1v1_03135	Flower	116.917	8.66667	SDT1_YEASTRecName: Full=Suppressor of disruption of TFIIS	3.58e-20
SCA-6_Chr1v1_03136	Leaf	65.0517	24.8333	CYPB_VICFARecName: Full=Peptidyl-prolyl cis-trans isomerase, chloroplastic; Short=PPIase; AltName: Full=Cyclophilin; AltName: Full=Cyclosporin A-binding protein; Short=CYP B; AltName: Full=Rotamase; Flags: Precursor	1.47e-98
SCA-6_Chr1v1_03138	Fruit	45	5.33333	---NA---	NA
SCA-6_Chr1v1_03151	Fruit	77.1636	29.8333	GEML2_ARATHRecName: Full=GEM-like protein 2	1.23e-77
SCA-6_Chr1v1_03153	Leaf	63.6034	13.6667	---NA---	NA
SCA-6_Chr1v1_03161	Flower	45.6667	22	---NA---	NA
SCA-6_Chr1v1_03169	Axillary	55.3684	20.5	NAC78_ARATHRecName: Full=NAC domain-containing protein 78; Short=ANAC078; AltName: Full=Protein NTM1-like 11	2.01e-20
SCA-6_Chr1v1_03177	Seed	185.72	71.6667	DCL1_ARATHRecName: Full=Endoribonuclease Dicer homolog 1; AltName: Full=Dicer-like protein 1; Short=AtDCL1; AltName: Full=Protein ABNORMAL SUSPENSOR 1; AltName: Full=Protein CARPEL FACTORY; AltName: Full=Protein SHORT INTEGUMENTS 1; AltName: Full=Protein SUSPENSOR 1	0
SCA-6_Chr1v1_03178	Flower	133.333	63	IPYR1_ARATHRecName: Full=Soluble inorganic pyrophosphatase 1; AltName: Full=Pyrophosphate phospho-hydrolase 1; Short=PPase 1	2.08e-141
SCA-6_Chr1v1_03182	Seed	42.2	1	DLO2_ARATHRecName: Full=Protein DMR6-LIKE OXYGENASE 2; AltName: Full=2-oxoglutarate (2OG)-Fe(II) oxygenase-like protein DLO2; AltName: Full=Salicylate 3-hydroxylase DLO2; Short=S3H DLO2; Short=SA 3-hydroxylase DLO2; Short=Salicylic acid 3-hydroxylase DLO2	1.64e-60
SCA-6_Chr1v1_03184	Leaf	1010.21	49.5	CUT1B_ARATHRecName: Full=Protein CURVATURE THYLAKOID 1B, chloroplastic; AltName: Full=Photosystem I protein P; AltName: Full=Thylakoid membrane phosphoprotein 14 kDa; Flags: Precursor	4.87e-41
SCA-6_Chr1v1_03185	Leaf	33.3103	2.83333	---NA---	NA
SCA-6_Chr1v1_03186	Leaf	37.431	5	BH070_ARATHRecName: Full=Transcription factor bHLH70; AltName: Full=Basic helix-loop-helix protein 70; Short=AtbHLH70; Short=bHLH 70; AltName: Full=Transcription factor EN 13; AltName: Full=bHLH transcription factor bHLH070	1.78e-69
SCA-6_Chr1v1_03190	Flower	59.5	16.5	NHL1_ARATHRecName: Full=NDR1/HIN1-like protein 1	6.09e-32
SCA-6_Chr1v1_03191	Leaf	344.81	93	PRR95_ORYSJRecName: Full=Two-component response regulator-like PRR95; AltName: Full=Pseudo-response regulator 95; Short=OsPRR95	1.39e-100
SCA-6_Chr1v1_03209	Axillary	92.1053	44.3333	CIPK9_ARATHRecName: Full=CBL-interacting serine/threonine-protein kinase 9; AltName: Full=SNF1-related kinase 3.12; AltName: Full=SOS2-like protein kinase PKS6	0
SCA-6_Chr1v1_03210	Root	59	2.16667	---NA---	NA
SCA-6_Chr1v1_03212	Seed	137.56	67	GIF3_ARATHRecName: Full=GRF1-interacting factor 3; Short=AtGIF3; AltName: Full=Transcription coactivator GIF3	5.5e-68
SCA-6_Chr1v1_03218	Leaf	78.1379	9	SAU32_ARATHRecName: Full=Auxin-responsive protein SAUR32; AltName: Full=Protein ABOLISHED APICAL HOOK MAINTENANCE 1; AltName: Full=Protein SMALL AUXIN UP RNA 32	2.06e-49
SCA-6_Chr1v1_03222	Fruit	129.436	55.6667	ATHB7_ARATHRecName: Full=Homeobox-leucine zipper protein ATHB-7; AltName: Full=HD-ZIP protein ATHB-7; AltName: Full=Homeodomain transcription factor ATHB-7	4.01e-79
SCA-6_Chr1v1_03224	Flower	733	302	CYB5_BRAOBRecName: Full=Cytochrome b5	3.97e-48
SCA-6_Chr1v1_03225	Axillary	213.632	24.8333	C78A6_ARATHRecName: Full=Cytochrome P450 78A6; AltName: Full=Protein ENHANCER OF DA1-1	0
SCA-6_Chr1v1_03226	Leaf	107.655	32.6667	---NA---	NA
SCA-6_Chr1v1_03227	Leaf	141.931	44.1667	HKR1_YEASTRecName: Full=Signaling mucin HKR1; AltName: Full=Hansenula MRAKII killer toxin-resistant protein 1; Flags: Precursor	0.000236
SCA-6_Chr1v1_03230	Leaf	181.017	27.8333	ATPD_TOBACRecName: Full=ATP synthase delta chain, chloroplastic; AltName: Full=F-ATPase delta chain; Flags: Precursor	7.09e-22
SCA-6_Chr1v1_03237	Flower	70.1667	15.1667	KIC_ARATHRecName: Full=Calcium-binding protein KIC; AltName: Full=KCBP-interacting calcium-binding protein	1.44e-59
SCA-6_Chr1v1_03241	Seed	31.76	12.8333	WNK4_ORYSJRecName: Full=Probable serine/threonine-protein kinase WNK4; Short=OsWNK4; AltName: Full=Protein kinase with no lysine 4	0
SCA-6_Chr1v1_03247	Flower	170	52.8333	MYB08_ANTMARecName: Full=Myb-related protein 308	1.08e-71
SCA-6_Chr1v1_03249	Axillary	37.1053	9.5	---NA---	NA
SCA-6_Chr1v1_03259	Axillary	49.2105	15	Y4095_ARATHRecName: Full=Uncharacterized protein At4g00950	1.6e-33
SCA-6_Chr1v1_03260	Shoot	65.775	19.1667	ARFI_ARATHRecName: Full=Auxin response factor 9	0
SCA-6_Chr1v1_03262	Leaf	81.569	13.3333	ERF23_ARATHRecName: Full=Ethylene-responsive transcription factor ERF023	8.84e-65
SCA-6_Chr1v1_03263	Seed	193.28	77.6667	MTB1_SOLLCRecName: Full=Transcription factor MTB1; AltName: Full=Basic helix-loop-helix protein 113; AltName: Full=Protein MYC2-TARGETED BHLH 1; AltName: Full=Transcription factor bHLH113; AltName: Full=bHLH transcription factor bHLH113	0
SCA-6_Chr1v1_03271	Seed	40.12	17.3333	UVSSA_ARATHRecName: Full=UV-stimulated scaffold protein A homolog	0
SCA-6_Chr1v1_03282	Leaf	36.8793	2.83333	---NA---	NA
SCA-6_Chr1v1_03287	Seed	126.32	45.5	SDE2_DANRERecName: Full=Replication stress response regulator SDE2; Flags: Precursor	1.18e-13
SCA-6_Chr1v1_03289	Flower	702.167	1	NLTP6_AMBARRecName: Full=Non-specific lipid-transfer protein; Short=LTP; AltName: Full=Allergen Amb a VI; AltName: Full=Allergen Ra6; AltName: Full=Pollen allergen Amb a 6; AltName: Allergen=Amb a 6; Flags: Precursor	5.53e-18
SCA-6_Chr1v1_03293	Leaf	169.379	54.8333	---NA---	NA
SCA-6_Chr1v1_03294	Leaf	61.3276	30.5	RH26_ARATHRecName: Full=DEAD-box ATP-dependent RNA helicase 26	0
SCA-6_Chr1v1_03297	Seed	346.64	72.3333	PYL9_ARATHRecName: Full=Abscisic acid receptor PYL9; AltName: Full=ABI1-binding protein 4; AltName: Full=PYR1-like protein 9; AltName: Full=Regulatory components of ABA receptor 1	8.92e-105
SCA-6_Chr1v1_03298	Seed	307.24	86.1667	---NA---	NA
SCA-6_Chr1v1_03300	Leaf	50.5172	18.8333	WTF1_ARATHRecName: Full=Protein WHAT'S THIS FACTOR 1 homolog, chloroplastic; Flags: Precursor	0
SCA-6_Chr1v1_03303	Leaf	712.448	202	STR4_ARATHRecName: Full=Rhodanese-like domain-containing protein 4, chloroplastic; AltName: Full=Protein THYLAKOID RHODANESE-LIKE; AltName: Full=Sulfurtransferase 4; Short=AtStr4; Flags: Precursor	1.86e-13
SCA-6_Chr1v1_03309	Leaf	256.052	73.5	ANRPN_VITVIRecName: Full=Anthocyanidin reductase ((2S)-flavan-3-ol-forming); Short=VvANR	2.05e-54
SCA-6_Chr1v1_03314	Flower	128.583	52.3333	EDR4_ARATHRecName: Full=Protein ENHANCED DISEASE RESISTANCE 4	6.55e-13
SCA-6_Chr1v1_03317	Root	127.95	42.1667	JAR4_NICATRecName: Full=Jasmonoyl--L-amino acid synthetase JAR4; AltName: Full=Jasmonate-amino acid synthetase JAR4; AltName: Full=Jasmonic acid-amido synthetase JAR4; AltName: Full=Protein JASMONATE RESISTANT 4	0
SCA-6_Chr1v1_03320	Leaf	37.0345	7.5	SPA1_ARATHRecName: Full=Protein SUPPRESSOR OF PHYA-105 1	0
SCA-6_Chr1v1_03324	Axillary	118.158	12	---NA---	NA
SCA-6_Chr1v1_03326	Flower	432.75	101.167	AGP20_ARATHRecName: Full=Arabinogalactan protein 20; Short=AtAGP20; AltName: Full=Arabinogalactan peptide 20; Short=AG-peptide 20; Flags: Precursor	8.85e-32
SCA-6_Chr1v1_03336	Seed	221.76	75	CPRF1_PETCRRecName: Full=Common plant regulatory factor 1; Short=CPRF-1	7.34e-136
SCA-6_Chr1v1_03339	Leaf	613.603	105.833	CUT1A_ARATHRecName: Full=Protein CURVATURE THYLAKOID 1A, chloroplastic; Flags: Precursor	1.54e-73
SCA-6_Chr1v1_03340	Fruit	199.927	73.1667	IF1A_ONOVIRecName: Full=Eukaryotic translation initiation factor 1A; Short=eIF-1A; AltName: Full=Eukaryotic translation initiation factor 4C; Short=eIF-4C	6.05e-92
SCA-6_Chr1v1_03363	Fruit	30.4364	3.33333	MAKR6_ARATHRecName: Full=Probable membrane-associated kinase regulator 6	7.5e-15
SCA-6_Chr1v1_03367	Flower	215.583	54.5	ATL68_ARATHRecName: Full=RING-H2 finger protein ATL68; AltName: Full=RING-type E3 ubiquitin transferase ATL68	7.91e-23
SCA-6_Chr1v1_03392	Leaf	32.2586	4	---NA---	NA
SCA-6_Chr1v1_03393	Fruit	190.4	73	FACE1_ARATHRecName: Full=CAAX prenyl protease 1 homolog; AltName: Full=Farnesylated proteins-converting enzyme 1; Short=AtFACE-1; Short=FACE-1; AltName: Full=Prenyl protein-specific endoprotease 1; AltName: Full=Zinc metalloproteinase Ste24 homolog; Short=AtSTE24	0
SCA-6_Chr1v1_03395	Fruit	59.6364	23.6667	BPS1_ARATHRecName: Full=Protein BPS1, chloroplastic; AltName: Full=Protein BYPASS 1; Flags: Precursor	2.44e-145
SCA-6_Chr1v1_03402	Flower	67.5833	13.3333	Y5241_ARATHRecName: Full=Probable receptor-like protein kinase At5g24010; Flags: Precursor	1.02e-96
SCA-6_Chr1v1_03406	Root	42.45	9	DL_DROMERecName: Full=Neurogenic locus protein delta; Flags: Precursor	9.62e-07
SCA-6_Chr1v1_03412	Fruit	68.5636	26.8333	CRCK2_ARATHRecName: Full=Calmodulin-binding receptor-like cytoplasmic kinase 2	3.96e-54
SCA-6_Chr1v1_03414	Fruit	62.1091	30	RHB1A_ARATHRecName: Full=Probable E3 ubiquitin-protein ligase RHB1A; AltName: Full=RING-H2 finger B1a; AltName: Full=RING-H2 zinc finger protein RHB1a; AltName: Full=RING-type E3 ubiquitin transferase RHB1A	1.17e-34
SCA-6_Chr1v1_03418	Seed	88.64	41.5	ARID1_ARATHRecName: Full=AT-rich interactive domain-containing protein 1; Short=ARID domain-containing protein 1; AltName: Full=ARID and ELM2 domain-containing protein 1	6.82e-119
SCA-6_Chr1v1_03419	Root	47.9	21.6667	UBC5_ARATHRecName: Full=Ubiquitin-conjugating enzyme E2 5; AltName: Full=E2 ubiquitin-conjugating enzyme 5; AltName: Full=Ubiquitin carrier protein 5; AltName: Full=Ubiquitin-conjugating enzyme E2-21 kDa 2; AltName: Full=Ubiquitin-protein ligase 5	7.46e-107
SCA-6_Chr1v1_03423	Fruit	509.545	45.1667	CAS1_MALDORecName: Full=L-3-cyanoalanine synthase 1, mitochondrial; Short=MdCAS1; Flags: Precursor	0
SCA-6_Chr1v1_03427	Fruit	650.945	308	ATI2_ARATHRecName: Full=ATG8-interacting protein 2	2.15e-71
SCA-6_Chr1v1_03430	Leaf	33.6724	11.1667	ANTR2_ARATHRecName: Full=Ascorbate transporter, chloroplastic; AltName: Full=Phosphate transporter PHT4;4; Short=AtPHT4;4; AltName: Full=Probable anion transporter 2; Flags: Precursor	0
SCA-6_Chr1v1_03431	Flower	433.75	66.5	GPAT8_ARATHRecName: Full=Probable glycerol-3-phosphate acyltransferase 8	0
SCA-6_Chr1v1_03435	Axillary	36	13.5	PUB33_ARATHRecName: Full=U-box domain-containing protein 33; AltName: Full=Plant U-box protein 33; Includes: RecName: Full=E3 ubiquitin ligase; AltName: Full=RING-type E3 ubiquitin transferase; Includes: RecName: Full=Serine/threonine-protein kinase	0
SCA-6_Chr1v1_03436	Axillary	48.2105	8.5	---NA---	NA
SCA-6_Chr1v1_03438	Leaf	180.655	42.8333	PUB33_ARATHRecName: Full=U-box domain-containing protein 33; AltName: Full=Plant U-box protein 33; Includes: RecName: Full=E3 ubiquitin ligase; AltName: Full=RING-type E3 ubiquitin transferase; Includes: RecName: Full=Serine/threonine-protein kinase	2.18e-148
SCA-6_Chr1v1_03444	Flower	34.25	14.1667	GL3_ARATHRecName: Full=Transcription factor GLABRA 3; AltName: Full=Basic helix-loop-helix protein 1; Short=AtMYC6; Short=AtbHLH1; Short=bHLH 1; AltName: Full=Protein SHAPESHIFTER; AltName: Full=Transcription factor EN 31; AltName: Full=bHLH transcription factor bHLH001	8.14e-176
SCA-6_Chr1v1_03446	Leaf	30.2414	13.3333	BAM7_ARATHRecName: Full=Beta-amylase 7; AltName: Full=1,4-alpha-D-glucan maltohydrolase; AltName: Full=Beta-amylase 4	0
SCA-6_Chr1v1_03448	Root	100.95	38.1667	RL361_ARATHRecName: Full=60S ribosomal protein L36-1	3.6e-56
SCA-6_Chr1v1_03453	Leaf	51.6552	20.5	---NA---	NA
SCA-6_Chr1v1_03457	Flower	45.8333	21.1667	---NA---	NA
SCA-6_Chr1v1_03460	Leaf	118.086	41.6667	AHL9_ARATHRecName: Full=AT-hook motif nuclear-localized protein 9	1.27e-106
SCA-6_Chr1v1_03464	Leaf	50.6897	1.16667	RIP2_ORYSJRecName: Full=Putative ripening-related protein 2; Flags: Precursor	3.47e-52
SCA-6_Chr1v1_03475	Flower	43.5	7.33333	MYB17_ARATHRecName: Full=Transcription factor MYB17; AltName: Full=Myb-related protein 17; Short=AtMYB17; AltName: Full=Protein LATE MERISTEM IDENTITY 2	9.37e-129
SCA-6_Chr1v1_03481	Leaf	219.828	91.3333	KEA2_ARATHRecName: Full=K(+) efflux antiporter 2, chloroplastic; Short=AtKEA2; Flags: Precursor	0
SCA-6_Chr1v1_03490	Axillary	100.579	29.8333	SDR1_ARATHRecName: Full=(+)-neomenthol dehydrogenase; AltName: Full=Menthone:neomenthol reductase; AltName: Full=Short-chain dehydrogenase/reductase 1; Short=AtSDR1	9.07e-104
SCA-6_Chr1v1_03498	Seed	60.84	4	---NA---	NA
SCA-6_Chr1v1_03500	Leaf	49.0345	18.5	CFTSY_ARATHRecName: Full=Cell division protein FtsY homolog, chloroplastic; AltName: Full=Chloroplast SRP receptor homolog, alpha subunit CpFtsY; AltName: Full=Fused signal recognition particle receptor; Flags: Precursor	0
SCA-6_Chr1v1_03501	Fruit	39.4182	2.5	BAP1_ARATHRecName: Full=BON1-associated protein 1	5.61e-33
SCA-6_Chr1v1_03505	Seed	64.92	31.3333	KSG8_ARATHRecName: Full=Shaggy-related protein kinase theta; AltName: Full=ASK-theta; AltName: Full=Shaggy-related protein kinase 32; Short=AtSK32	0
SCA-6_Chr1v1_03507	Leaf	183.052	59.8333	ANL2_ARATHRecName: Full=Homeobox-leucine zipper protein ANTHOCYANINLESS 2; AltName: Full=HD-ZIP protein ANL2; AltName: Full=Homeodomain protein AHDP; AltName: Full=Homeodomain transcription factor ANL2	0
SCA-6_Chr1v1_03520	Root	341.15	129.833	XTH20_ARATHRecName: Full=Xyloglucan endotransglucosylase/hydrolase protein 20; Short=At-XTH20; Short=XTH-20; Flags: Precursor	1.35e-23
SCA-6_Chr1v1_03542	Shoot	42.65	8.5	SBT11_ARATHRecName: Full=Subtilisin-like protease SBT1.1; AltName: Full=Subtilase subfamily 1 member 1; Short=AtSBT1.1; Flags: Precursor	0
SCA-6_Chr1v1_03544	Shoot	167.85	10.8333	SBT11_ARATHRecName: Full=Subtilisin-like protease SBT1.1; AltName: Full=Subtilase subfamily 1 member 1; Short=AtSBT1.1; Flags: Precursor	0
SCA-6_Chr1v1_03550	Flower	59.5	1	MADS3_VITVIRecName: Full=Agamous-like MADS-box protein MADS3; AltName: Full=Agamous-like protein 6; Short=VvAGL6; Short=VviAGL6a; AltName: Full=MADS-box protein 3; Short=VvMADS3	1.98e-156
SCA-6_Chr1v1_03555	Flower	52.0833	22	HPR3_ARATHRecName: Full=Glyoxylate/hydroxypyruvate reductase HPR3; AltName: Full=NAD(P)H-dependent hydroxypyruvate reductase 3; Short=AtHPR3; Short=HPR 3	8.87e-107
SCA-6_Chr1v1_03556	Seed	56.44	23.3333	URT1_ARATHRecName: Full=UTP:RNA uridylyltransferase 1	0
SCA-6_Chr1v1_03559	Flower	44.6667	9.83333	CXE8_ARATHRecName: Full=Probable carboxylesterase 8; AltName: Full=AtCXE8	6.43e-123
SCA-6_Chr1v1_03565	Seed	83.88	24.5	---NA---	NA
SCA-6_Chr1v1_03577	Fruit	113.618	20.3333	ZPR2_ARATHRecName: Full=Protein LITTLE ZIPPER 2	1.6e-11
SCA-6_Chr1v1_03579	Shoot	46.45	23.1667	KINUB_ARATHRecName: Full=Kinesin-like protein KIN-UB; AltName: Full=AtKINUb; AltName: Full=Protein ARMADILLO REPEAT KINESIN2; AltName: Full=Protein ARMADILLO REPEAT-CONTAINING KINESIN 2	0
SCA-6_Chr1v1_03584	Seed	30.48	1.5	LBD18_ARATHRecName: Full=LOB domain-containing protein 18; AltName: Full=ASYMMETRIC LEAVES 2-like protein 20; Short=AS2-like protein 20	8.1e-86
SCA-6_Chr1v1_03598	Flower	32.8333	1.5	SMO11_ARATHRecName: Full=Methylsterol monooxygenase 1-1; AltName: Full=Sterol 4-alpha-methyl-oxidase 1-1; Short=AtSMO1-1	1.79e-142
SCA-6_Chr1v1_03600	Fruit	46.6909	22.5	Y2124_NOSS1RecName: Full=Uncharacterized WD repeat-containing protein all2124	0.000499
SCA-6_Chr1v1_03603	Seed	34.8	16.6667	ZDH14_ARATHRecName: Full=Probable protein S-acyltransferase 14; AltName: Full=Probable palmitoyltransferase At3g60800; AltName: Full=Zinc finger DHHC domain-containing protein At3g60800	3.44e-146
SCA-6_Chr1v1_03605	Seed	38.64	16.5	---NA---	NA
SCA-6_Chr1v1_03606	Seed	112.12	46	---NA---	NA
SCA-6_Chr1v1_03617	Leaf	535.621	227.333	TKTC2_ARATHRecName: Full=Transketolase-2, chloroplastic; Short=TK; Flags: Precursor	0
SCA-6_Chr1v1_03622	Flower	87.5	28.3333	GIL1_ARATHRecName: Full=Protein GRAVITROPIC IN THE LIGHT 1	2.38e-66
SCA-6_Chr1v1_03625	Fruit	156.164	52.8333	MAP1A_ARATHRecName: Full=Methionine aminopeptidase 1A; Short=MAP 1A; Short=MetAP 1A; AltName: Full=Peptidase M 1A	0
SCA-6_Chr1v1_03628	Fruit	65.1273	1.5	PME2_CITSIRecName: Full=Pectinesterase 2; Short=PE 2; AltName: Full=Pectin methylesterase; Flags: Precursor	0
SCA-6_Chr1v1_03639	Axillary	144	67.1667	BAG7_ARATHRecName: Full=BAG family molecular chaperone regulator 7; AltName: Full=Bcl-2-associated athanogene 7	1.47e-66
SCA-6_Chr1v1_03645	Leaf	64.2759	3.66667	LBP65_ARATHRecName: Full=Putative lipid-binding protein At4g00165; Flags: Precursor	1.41e-44
SCA-6_Chr1v1_03646	Root	322.45	4.5	14KD_DAUCARecName: Full=14 kDa proline-rich protein DC2.15; Flags: Precursor	1.17e-36
SCA-6_Chr1v1_03654	Shoot	40.45	18.1667	---NA---	NA
SCA-6_Chr1v1_03656	Seed	38.8	10.1667	---NA---	NA
SCA-6_Chr1v1_03662	Axillary	71.6842	11.3333	U79B6_ARATHRecName: Full=UDP-glycosyltransferase 79B6	2.86e-164
SCA-6_Chr1v1_03665	Axillary	34.2105	6.16667	SDR1_ARATHRecName: Full=(+)-neomenthol dehydrogenase; AltName: Full=Menthone:neomenthol reductase; AltName: Full=Short-chain dehydrogenase/reductase 1; Short=AtSDR1	1.74e-76
SCA-6_Chr1v1_03667	Seed	30.52	10.8333	FB345_ARATHRecName: Full=F-box protein At4g00755	3.34e-105
SCA-6_Chr1v1_03668	Seed	89.64	41.1667	PX11D_ARATHRecName: Full=Peroxisomal membrane protein 11D; AltName: Full=Peroxin-11D; Short=AtPEX11d	2.07e-95
SCA-6_Chr1v1_03669	Seed	31.04	11	FB345_ARATHRecName: Full=F-box protein At4g00755	3.34e-105
SCA-6_Chr1v1_03670	Seed	79.72	36.1667	PX11C_ARATHRecName: Full=Peroxisomal membrane protein 11C; AltName: Full=Peroxin-11C; Short=AtPEX11c	1.53e-59
SCA-6_Chr1v1_03672	Fruit	640.727	2.5	C04C1_PINTARecName: Full=Cytochrome P450 704C1; AltName: Full=Cytochrome P450 CYPD	5.74e-22
SCA-6_Chr1v1_03681	Leaf	30.8276	12	VESTR_MEDSARecName: Full=Vestitone reductase	5.32e-141
SCA-6_Chr1v1_03696	Leaf	45.069	9.5	EXPB2_ARATHRecName: Full=Putative expansin-B2; Short=At-EXPB2; Short=AtEXPB2; AltName: Full=Ath-ExpBeta-1.4; AltName: Full=Beta-expansin-2; Flags: Precursor	4.88e-125
SCA-6_Chr1v1_03702	Flower	81.8333	22.1667	GATA4_ARATHRecName: Full=GATA transcription factor 4; Short=AtGATA-4	1.49e-83
SCA-6_Chr1v1_03703	Seed	325.2	138.667	CWC22_DANRERecName: Full=Pre-mRNA-splicing factor CWC22 homolog; AltName: Full=Nucampholin homolog	0
SCA-6_Chr1v1_03705	Leaf	49.7759	15.1667	PAP11_ARATHRecName: Full=Probable plastid-lipid-associated protein 11, chloroplastic; AltName: Full=Fibrillin-9; Flags: Precursor	1.08e-98
SCA-6_Chr1v1_03706	Seed	76.2	32.3333	---NA---	NA
SCA-6_Chr1v1_03709	Shoot	48.525	7.66667	SPL8_ARATHRecName: Full=Squamosa promoter-binding-like protein 8	1.27e-91
SCA-6_Chr1v1_03723	Axillary	1934.26	843.833	DJA6_ORYSJRecName: Full=Chaperone protein dnaJ A6; Short=OsDjA6	0
SCA-6_Chr1v1_03751	Leaf	43.9828	8	---NA---	NA
SCA-6_Chr1v1_03763	Fruit	75.4	23.1667	---NA---	NA
SCA-6_Chr1v1_03770	Seed	56.8	24.8333	---NA---	NA
SCA-6_Chr1v1_03804	Root	219.9	9.16667	BCB3_ARATHRecName: Full=Uclacyanin-3; Short=Uclacyanin-III; AltName: Full=Blue copper-binding protein III; Short=BCB III; AltName: Full=Phytocyanin 3; Flags: Precursor	3.39e-35
SCA-6_Chr1v1_03807	Shoot	113.2	48.1667	ELMOA_DICDIRecName: Full=ELMO domain-containing protein A	1.06e-28
SCA-6_Chr1v1_03808	Leaf	55.0862	27.3333	---NA---	NA
SCA-6_Chr1v1_03823	Leaf	75.1897	14.1667	---NA---	NA
SCA-6_Chr1v1_03826	Axillary	41.5789	1.33333	---NA---	NA
SCA-6_Chr1v1_03841	Seed	62.2	20	PI5K5_ARATHRecName: Full=Phosphatidylinositol 4-phosphate 5-kinase 5; Short=AtPIP5K5; AltName: Full=1-phosphatidylinositol 4-phosphate kinase 5; AltName: Full=Diphosphoinositide kinase 5; AltName: Full=PtdIns(4)P-5-kinase 5	2.82e-28
SCA-6_Chr1v1_03848	Seed	742.36	340.5	FLZ3_ARATHRecName: Full=FCS-Like Zinc finger 3	9.96e-29
SCA-6_Chr1v1_03849	Flower	89.5	34	ATP4_IPOBARecName: Full=ATP synthase subunit delta', mitochondrial; AltName: Full=F-ATPase delta' subunit; Flags: Precursor	4.38e-96
SCA-6_Chr1v1_03867	Leaf	67.3103	18.6667	PPH_ARATHRecName: Full=Pheophytinase, chloroplastic; AltName: Full=Pheophytin pheophorbide hydrolase; AltName: Full=Protein CO-REGULATED WITH NYE1; Flags: Precursor	0
SCA-6_Chr1v1_03878	Leaf	62.5517	19.1667	EFMT4_MOUSERecName: Full=EEF1A lysine methyltransferase 4	1.86e-32
SCA-6_Chr1v1_03897	Leaf	393.793	56	RK1_ARATHRecName: Full=50S ribosomal protein L1, chloroplastic; AltName: Full=CL1; Flags: Precursor	0
SCA-6_Chr1v1_03902	Seed	94.76	20	PAO1_ARATHRecName: Full=Polyamine oxidase 1; Short=AtPAO1; AltName: Full=N(1)-acetylpolyamine oxidase; AltName: Full=Spermine oxidase	3.19e-59
SCA-6_Chr1v1_03905	Root	240.95	62.1667	---NA---	NA
SCA-6_Chr1v1_03907	Root	58.25	26	SMT1_ARATHRecName: Full=Cycloartenol-C-24-methyltransferase; AltName: Full=24-sterol C-methyltransferase 1; Short=Sterol C-methyltransferase 1; AltName: Full=Protein CEPHALOPOD; AltName: Full=Protein STEROL METHYLTRANSFERASE 1	3.44e-131
SCA-6_Chr1v1_03908	Flower	145.25	59.8333	---NA---	NA
SCA-6_Chr1v1_03913	Leaf	76.5862	23.3333	---NA---	NA
SCA-6_Chr1v1_03922	Seed	31.88	14.3333	---NA---	NA
SCA-6_Chr1v1_03926	Leaf	493.741	89.1667	PST2_PETHYRecName: Full=Photosystem II 5 kDa protein, chloroplastic; Flags: Precursor	2.96e-47
SCA-6_Chr1v1_03931	Leaf	243.862	75.8333	CCD1_PEARecName: Full=Carotenoid 9,10(9',10')-cleavage dioxygenase 1; AltName: Full=PsCCD1; AltName: Full=PsNCED1	0
SCA-6_Chr1v1_03932	Axillary	55.0526	15	NFYA1_ARATHRecName: Full=Nuclear transcription factor Y subunit A-1; Short=AtNF-YA-1; AltName: Full=Protein EMBRYO DEFECTIVE 2220; AltName: Full=Transcriptional activator HAP2A	9.41e-45
SCA-6_Chr1v1_03945	Axillary	40.5263	6.83333	ZWIP2_ARATHRecName: Full=Zinc finger protein WIP2; AltName: Full=Protein NO TRANSMITTING TRACT; AltName: Full=WIP-domain protein 2; Short=AtWIP2	6.04e-125
SCA-6_Chr1v1_03947	Leaf	41.3276	5.5	TL19_ARATHRecName: Full=Thylakoid lumenal 19 kDa protein, chloroplastic; AltName: Full=P19; Flags: Precursor	2.19e-111
SCA-6_Chr1v1_03948	Fruit	109.6	40.5	C3H69_ARATHRecName: Full=Putative RING-type E3 ubiquitin transferase C3H69; AltName: Full=Zinc finger CCCH domain-containing protein 69; Short=AtC3H69	1.64e-146
SCA-6_Chr1v1_03949	Fruit	321.418	26.6667	---NA---	NA
SCA-6_Chr1v1_03951	Shoot	48.125	13.1667	ANTA_GENTRRecName: Full=Anthocyanin 5-aromatic acyltransferase; Short=5AT	4.73e-60
SCA-6_Chr1v1_03953	Seed	684.16	118.833	---NA---	NA
SCA-6_Chr1v1_03963	Flower	62	3.33333	DR100_ARATHRecName: Full=DNA damage-repair/toleration protein DRT100; Flags: Precursor	1.09e-156
SCA-6_Chr1v1_03972	Flower	114.75	51.8333	TCLOT_ARATHRecName: Full=Thioredoxin-like protein Clot; AltName: Full=Thioredoxin Clot; Short=AtClot	8.99e-52
SCA-6_Chr1v1_03974	Leaf	95.7586	30.5	PSRP2_ARATHRecName: Full=30S ribosomal protein 2, chloroplastic; AltName: Full=Chloroplastic small ribosomal subunit protein cS22; AltName: Full=Plastid-specific 30S ribosomal protein 2, chloroplastic; Short=PSRP-2; Flags: Precursor	5.97e-102
SCA-6_Chr1v1_03977	Seed	38.48	10.5	CYSG_THISHRecName: Full=Siroheme synthase; Includes: RecName: Full=Uroporphyrinogen-III C-methyltransferase; Short=Urogen III methylase; AltName: Full=SUMT; AltName: Full=Uroporphyrinogen III methylase; Short=UROM; Includes: RecName: Full=Precorrin-2 dehydrogenase; Includes: RecName: Full=Sirohydrochlorin ferrochelatase	1.26e-73
SCA-6_Chr1v1_03978	Root	33.75	9.16667	---NA---	NA
SCA-6_Chr2v1_04006	Shoot	65.6	16	MCM6_ARATHRecName: Full=DNA replication licensing factor MCM6; AltName: Full=Minichromosome maintenance protein 6; Short=AtMCM6	0
SCA-6_Chr2v1_04009	Leaf	75.2069	21.5	Y3IP1_ARATHRecName: Full=Ycf3-interacting protein 1, chloroplastic; AltName: Full=Protein CHLOROPLAST ENHANCING STRESS TOLERANCE; Short=AtCEST; Flags: Precursor	2.94e-91
SCA-6_Chr2v1_04010	Seed	119.24	56	GALS2_ARATHRecName: Full=Galactan beta-1,4-galactosyltransferase GALS2; AltName: Full=Beta-1,4-galactan synthase; AltName: Full=Galactan synthase 2	0
SCA-6_Chr2v1_04047	Seed	88.24	27	AAH2_SOYBNRecName: Full=Allantoate deiminase 2; AltName: Full=Allantoate amidohydrolase 2; Short=GmAAH2; Flags: Precursor	0
SCA-6_Chr2v1_04059	Root	74.85	34.3333	UAP2_ARATHRecName: Full=UDP-N-acetylglucosamine diphosphorylase 2; AltName: Full=N-acetylglucosamine-1-phosphate uridylyltransferase 2; AltName: Full=UDP-N-acetylgalactosamine diphosphorylase 2; AltName: Full=UTP--glucose-1-phosphate uridylyltransferase 2	0
SCA-6_Chr2v1_04066	Shoot	151.125	75.1667	CHR4_ARATHRecName: Full=Protein CHROMATIN REMODELING 4; Short=AtCHR4; AltName: Full=Protein PICKLE RELATED 1	0
SCA-6_Chr2v1_04069	Seed	72.44	35.3333	POT11_ARATHRecName: Full=Potassium transporter 11; Short=AtPOT11	0
SCA-6_Chr2v1_04070	Root	52.15	22.8333	DECR2_ARATHRecName: Full=Peroxisomal 2,4-dienoyl-CoA reductase	3.73e-115
SCA-6_Chr2v1_04074	Root	88.45	36.3333	---NA---	NA
SCA-6_Chr2v1_04075	Seed	219.64	13.3333	---NA---	NA
SCA-6_Chr2v1_04076	Shoot	334.15	145.333	---NA---	NA
SCA-6_Chr2v1_04077	Flower	34.75	8.83333	---NA---	NA
SCA-6_Chr2v1_04079	Fruit	195.727	96.8333	COPD_ARATHRecName: Full=Coatomer subunit delta; AltName: Full=Delta-coat protein; Short=Delta-COP	5.67e-24
SCA-6_Chr2v1_04085	Leaf	32.9828	14.5	ZB14_MAIZERecName: Full=14 kDa zinc-binding protein; AltName: Full=Protein kinase C inhibitor; Short=PKCI	4.03e-49
SCA-6_Chr2v1_04105	Leaf	901.172	301.667	PSAK_ARATHRecName: Full=Photosystem I reaction center subunit psaK, chloroplastic; AltName: Full=PSI-K; AltName: Full=Photosystem I subunit X; Flags: Precursor	1.39e-75
SCA-6_Chr2v1_04112	Shoot	31.625	10.1667	NRG2_ARATHRecName: Full=Nitrate regulatory gene2 protein; Short=NRG2 protein	2.55e-58
SCA-6_Chr2v1_04117	Shoot	154.425	63.5	AIR9_ARATHRecName: Full=187-kDa microtubule-associated protein AIR9; AltName: Full=Auxin-induced in root cultures protein 9	0
SCA-6_Chr2v1_04125	Root	69.35	25	GT17_ARATHRecName: Full=Probable xyloglucan galactosyltransferase GT17; AltName: Full=Glycosyltransferase 17; Short=AtGT17	0
SCA-6_Chr2v1_04147	Leaf	87.1379	1.5	GLO15_ORYSIRecName: Full=Very-long-chain aldehyde decarbonylase GL1-5; AltName: Full=Protein ECERIFERUM 1; Short=Os-CER1; AltName: Full=Protein GLOSSY 1-5	0
SCA-6_Chr2v1_04149	Flower	150.667	2	GLO15_ORYSIRecName: Full=Very-long-chain aldehyde decarbonylase GL1-5; AltName: Full=Protein ECERIFERUM 1; Short=Os-CER1; AltName: Full=Protein GLOSSY 1-5	0
SCA-6_Chr2v1_04153	Axillary	217.368	91.8333	---NA---	NA
SCA-6_Chr2v1_04158	Seed	84.04	36.1667	PUR2_ARATHRecName: Full=Phosphoribosylamine--glycine ligase, chloroplastic; AltName: Full=Glycinamide ribonucleotide synthetase; Short=GARS; AltName: Full=Phosphoribosylglycinamide synthetase; Flags: Precursor	0
SCA-6_Chr2v1_04165	Shoot	30.15	6.66667	---NA---	NA
SCA-6_Chr2v1_04168	Flower	127.833	1	C96AF_ARATHRecName: Full=Alkane hydroxylase MAH1; AltName: Full=Cytochrome P450 96A15; AltName: Full=Protein MID-CHAIN ALKANE HYDROXYLASE 1	3.52e-124
SCA-6_Chr2v1_04187	Axillary	37.6842	8.16667	---NA---	NA
SCA-6_Chr2v1_04191	Axillary	34.7368	6.33333	---NA---	NA
SCA-6_Chr2v1_04235	Flower	142.167	1.5	CER1_ARATHRecName: Full=Very-long-chain aldehyde decarbonylase CER1; AltName: Full=Protein ECERIFERUM 1	6.06e-132
SCA-6_Chr2v1_04236	Flower	504.75	1.5	CER1_ARATHRecName: Full=Very-long-chain aldehyde decarbonylase CER1; AltName: Full=Protein ECERIFERUM 1	3.23e-147
SCA-6_Chr2v1_04254	Seed	52.16	5.33333	FMO1_ARATHRecName: Full=Probable flavin-containing monooxygenase 1	4.61e-126
SCA-6_Chr2v1_04255	Seed	96.8	7.66667	FMO1_ARATHRecName: Full=Probable flavin-containing monooxygenase 1	2.04e-85
SCA-6_Chr2v1_04288	Leaf	296.603	27.8333	PETM_SPIOLRecName: Full=Cytochrome b6-f complex subunit 7; AltName: Full=Cytochrome b6-f complex subunit PetM; AltName: Full=Cytochrome b6-f complex subunit VII	1.04e-12
SCA-6_Chr2v1_04293	Root	56.95	10.8333	TM45B_BOVINRecName: Full=Transmembrane protein 45B	1.59e-05
SCA-6_Chr2v1_04298	Seed	416.04	14.5	---NA---	NA
SCA-6_Chr2v1_04299	Seed	65.84	1.33333	---NA---	NA
SCA-6_Chr2v1_04303	Flower	86.0833	10.5	AOS3_SOLLCRecName: Full=Allene oxide synthase 3; Short=LeAOS3; AltName: Full=Allene oxide cyclase; AltName: Full=Cytochrome P450 CYP74C3; AltName: Full=Cytochrome P450 CYP74D1	0
SCA-6_Chr2v1_04304	Flower	93.8333	42.5	CRPM2_ARATHRecName: Full=Cold-regulated 413 plasma membrane protein 2; Short=AtCOR413-PM2	2.19e-94
SCA-6_Chr2v1_04305	Flower	41.6667	9.66667	LACS2_ARATHRecName: Full=Long chain acyl-CoA synthetase 2; AltName: Full=Protein Botrytis resistant 1; AltName: Full=Protein LATERAL ROOT DEVELOPMENT 2	0
SCA-6_Chr2v1_04307	Flower	75.4167	27.5	ATL65_ARATHRecName: Full=RING-H2 finger protein ATL65; AltName: Full=RING-type E3 ubiquitin transferase ATL65	6.32e-96
SCA-6_Chr2v1_04311	Fruit	34.7818	6.83333	NRX1_ARATHRecName: Full=Probable nucleoredoxin 1; Short=AtNrx1	0.000505
SCA-6_Chr2v1_04322	Seed	39.12	18.6667	ARI1_ARATHRecName: Full=Probable E3 ubiquitin-protein ligase ARI1; AltName: Full=ARIADNE-like protein ARI1; AltName: Full=Protein ariadne homolog 1; AltName: Full=RING-type E3 ubiquitin transferase ARI1	0
SCA-6_Chr2v1_04326	Seed	172.96	80.3333	---NA---	NA
SCA-6_Chr2v1_04330	Seed	39.12	13.1667	---NA---	NA
SCA-6_Chr2v1_04332	Flower	51.0833	9.83333	BCAT2_ARATHRecName: Full=Branched-chain-amino-acid aminotransferase 2, chloroplastic; Short=Atbcat-2; Flags: Precursor	3.59e-160
SCA-6_Chr2v1_04334	Seed	193.48	91.5	Y2452_ARATHRecName: Full=DUF21 domain-containing protein At2g14520; AltName: Full=CBS domain-containing protein CBSDUF3	0
SCA-6_Chr2v1_04345	Fruit	52.8545	22.3333	PIP_ARATHRecName: Full=Proline iminopeptidase; Short=PIP; AltName: Full=Prolyl aminopeptidase; Short=PAP	0
SCA-6_Chr2v1_04349	Leaf	45.5	2.16667	MDHG_CITLARecName: Full=Malate dehydrogenase, glyoxysomal; Flags: Precursor	0
SCA-6_Chr2v1_04352	Leaf	63	23	GALDH_ARATHRecName: Full=L-galactose dehydrogenase; Short=At-GalDH; Short=L-GalDH	0
SCA-6_Chr2v1_04360	Seed	60.96	10	---NA---	NA
SCA-6_Chr2v1_04363	Leaf	52.9138	7.5	KEA3_ARATHRecName: Full=K(+) efflux antiporter 3, chloroplastic; Short=AtKEA3; Flags: Precursor	0
SCA-6_Chr2v1_04372	Axillary	76.5789	19.1667	OSP4_PEARecName: Full=Organ-specific protein P4	3.2e-05
SCA-6_Chr2v1_04379	Shoot	132.875	57.3333	---NA---	NA
SCA-6_Chr2v1_04409	Seed	337.08	162.167	---NA---	NA
SCA-6_Chr2v1_04411	Seed	193.4	65.6667	---NA---	NA
SCA-6_Chr2v1_04415	Seed	35.44	9.83333	---NA---	NA
SCA-6_Chr2v1_04419	Shoot	75.9	23.3333	NHL13_ARATHRecName: Full=NDR1/HIN1-like protein 13	5.96e-05
SCA-6_Chr2v1_04422	Seed	84.8	28.3333	GBF4_ARATHRecName: Full=G-box-binding factor 4; AltName: Full=bZIP transcription factor 40; Short=AtbZIP40	3.33e-43
SCA-6_Chr2v1_04423	Seed	59.92	19.3333	---NA---	NA
SCA-6_Chr2v1_04464	Fruit	83.5818	36	LYM2_ARATHRecName: Full=LysM domain-containing GPI-anchored protein 2; AltName: Full=Chitin elicitor-binding protein LYM2; Short=CEBiP LYM2; Flags: Precursor	3.74e-99
SCA-6_Chr2v1_04467	Leaf	33.3103	8.83333	HC244_ARATHRecName: Full=Protein HIGH CHLOROPHYLL FLUORESCENCE PHENOTYPE 244, chloroplastic; Flags: Precursor	0
SCA-6_Chr2v1_04469	Seed	73.76	33	NRG2_ARATHRecName: Full=Nitrate regulatory gene2 protein; Short=NRG2 protein	1.27e-30
SCA-6_Chr2v1_04476	Seed	172.24	24.6667	CHI1_THECCRecName: Full=Endochitinase 1; Flags: Precursor	0
SCA-6_Chr2v1_04477	Seed	898.16	192.167	---NA---	NA
SCA-6_Chr2v1_04501	Fruit	34.2727	1.33333	LHTL8_ARATHRecName: Full=Lysine histidine transporter-like 8; AltName: Full=Amino acid transporter-like protein 1	0
SCA-6_Chr2v1_04505	Leaf	219.655	60.5	SR43C_ARATHRecName: Full=Signal recognition particle 43 kDa protein, chloroplastic; AltName: Full=Chromo protein SRP43; Short=CpSRP43; Flags: Precursor	2.26e-144
[truncated: 3,039 more rows]

## Sheet: Additional File 3D
Additional File 3D. Kulesza et al. (2024) The Cacao Gene Atlas: A Transcriptome Developmental Atlas Reveals Highly Tissue-Specific and Dynamically Regulated Gene Networks in Theobroma cacao L
[truncated: 9 more rows]

[truncated: 1 more sheets: Additional File 3E]
