# Supplementary material for: The cacao gene atlas: a transcriptome developmental atlas reveals highly tissue-specific and dynamically-regulated gene networks in Theobroma cacao L
Source: BMC Plant Biol. 2024 Jun 26;24:601. doi: 10.1186/s12870-024-05171-9 (PMC11201900; doi:10.1186/s12870-024-05171-9)
Supplement: Supplementary file 4 — Additional File 4: Coefficient of Variation Data [file 12870_2024_5171_MOESM4_ESM.xlsx]

## Sheet: Additional File 4A
Additional File 4A. Kulesza et al. (2024) The Cacao Gene Atlas: A Transcriptome Developmental Atlas Reveals Highly Tissue-Specific and Dynamically Regulated Gene Networks in Theobroma cacao L.
Additional File 4A. Most Conserved 1% of Genes Ranked by CV. This table is related to Figure 7.
Gene	Mean Expression (in CPM)	CV	Uniprot Annotation	E-value
SCA-6_Chr3v1_09352	71.0218	0.226405	RCF3_ARATHRecName: Full=RNA-binding KH domain-containing protein RCF3; AltName: Full=Protein ENHANCED STRESS RESPONSE 1; AltName: Full=Protein HIGH OSMOTIC STRESS GENE EXPRESSION 5; AltName: Full=Protein REGULATOR OF CBF GENE EXPRESSION 3; AltName: Full=Protein SHINY 1	0
SCA-6_Chr8v1_21224	212.633	0.236059	FREE1_ARATHRecName: Full=Protein FREE1; AltName: Full=FYVE domain protein required for endosomal sorting 1; AltName: Full=FYVE domain-containing protein 1	0
SCA-6_Chr3v1_09085	266.384	0.239895	RPD6A_ARATHRecName: Full=DNA-directed RNA polymerases II, IV and V subunit 6A; AltName: Full=RNA polymerase Rpb6	5.47e-51
SCA-6_Chr3v1_08538	76.31	0.241906	NC2B_ARATHRecName: Full=Protein Dr1 homolog; AltName: Full=Negative cofactor 2-beta homolog; Short=NC2-beta homolog	2.9e-49
SCA-6_Chr4v1_11521	76.7162	0.259639	KIN10_ARATHRecName: Full=SNF1-related protein kinase catalytic subunit alpha KIN10; Short=AKIN10; AltName: Full=AKIN alpha-2; Short=AKINalpha2; AltName: Full=SNF1-related kinase 1.1; Short=SnRK1.1	0
SCA-6_Chr5v1_13742	255.961	0.260086	Y5161_ARATHRecName: Full=Uncharacterized protein At5g01610	6.52e-83
SCA-6_Chr2v1_05149	140.393	0.263145	VSR3_ARATHRecName: Full=Vacuolar-sorting receptor 3; Short=AtVSR3; AltName: Full=BP80-like protein a'; Short=AtBP80a'; AltName: Full=Epidermal growth factor receptor-like protein 2a; Short=AtELP2a; Flags: Precursor	0
SCA-6_Chr10v1_27078	128.563	0.264911	S130A_ARATHRecName: Full=Spliceosome-associated protein 130 A; Short=AtSAP130a; Short=SAP 130 A; AltName: Full=Pre-mRNA-splicing factor SF3b 130 kDa subunit A; Short=SF3b130 A	0
SCA-6_Chr3v1_09737	116.397	0.267768	BD31B_ORYSJRecName: Full=Protein BUD31 homolog 2; AltName: Full=Protein G10 homolog 2	1.61e-96
SCA-6_Chr3v1_10175	483.039	0.267922	RTNLC_ARATHRecName: Full=Reticulon-like protein B3; Short=AtRTNLB3	1.65e-115
SCA-6_Chr9v1_22708	63.2227	0.270919	TAF10_ARATHRecName: Full=Transcription initiation factor TFIID subunit 10; AltName: Full=Protein SALT TOLERANCE DURING GERMINATION 1; AltName: Full=TBP-associated factor 10; Short=AtTAF10; AltName: Full=TBP-associated factor II 15	6.19e-72
SCA-6_Chr3v1_08225	122.9	0.273476	ELF5_PONTRRecName: Full=Protein EARLY FLOWERING 5; Short=PtELF5	1.54e-151
SCA-6_Chr9v1_22991	52.8559	0.273584	APBLA_ARATHRecName: Full=Beta-adaptin-like protein A; Short=At-bA-Ad; Short=At-betaA-Ad; AltName: Full=AP complex subunit beta-A; AltName: Full=Adaptor protein complex AP subunit beta-A; AltName: Full=Beta-adaptin A; AltName: Full=Clathrin assembly protein complex beta large chain A	5.08e-175
SCA-6_Chr3v1_09199	340.114	0.273708	---NA---	NA
SCA-6_Chr2v1_04225	59.8952	0.274825	YY1_ARATHRecName: Full=Zinc finger transcription factor YY1; AltName: Full=Protein YIN YANG 1; Short=AtYY1	6.33e-152
SCA-6_Chr1v1_00045	103.694	0.275	YHLA_SCHPORecName: Full=Uncharacterized calcium-binding protein C800.10c	5.69e-16
SCA-6_Chr1v1_03021	60.8384	0.275695	CP21D_ARATHRecName: Full=Peptidyl-prolyl cis-trans isomerase CYP21-4; Short=PPIase CYP21-4; AltName: Full=Cyclophilin of 21 kDa 4; AltName: Full=Cyclophilin-21-4	1.12e-73
SCA-6_Chr3v1_08848	299.183	0.275829	PABN1_ARATHRecName: Full=Polyadenylate-binding protein 1; Short=AtPabN1; Short=Poly(A)-binding protein 1; AltName: Full=Nuclear poly(A)-binding protein 1; AltName: Full=Poly(A)-binding protein I; Short=PABI	3.24e-109
SCA-6_Chr6v1_16799	65.8122	0.275951	PP6R2_MOUSERecName: Full=Serine/threonine-protein phosphatase 6 regulatory subunit 2; AltName: Full=SAPS domain family member 2	1.32e-72
SCA-6_Chr2v1_06836	189.616	0.281309	CAP8_ARATHRecName: Full=Putative clathrin assembly protein At2g01600	0
SCA-6_Chr9v1_26453	66.2445	0.281981	SNX2A_ARATHRecName: Full=Sorting nexin 2A	0
SCA-6_Chr7v1_19104	112.393	0.282693	YGI3_SCHPORecName: Full=Uncharacterized WD repeat-containing protein C2A9.03	4.32e-33
SCA-6_Chr5v1_13819	89.2664	0.283507	LMBD2_ARATHRecName: Full=LIMR family protein At5g01460	0
SCA-6_Chr2v1_06867	113.926	0.284822	UEV1A_ARATHRecName: Full=Ubiquitin-conjugating enzyme E2 variant 1A; Short=Ubc enzyme variant 1A; AltName: Full=Protein MMS ZWEI HOMOLOG 1	3.16e-93
SCA-6_Chr6v1_17869	145.336	0.284839	---NA---	NA
SCA-6_Chr6v1_17624	2253.39	0.284995	TMA7_TETNGRecName: Full=Translation machinery-associated protein 7; AltName: Full=Coiled-coil domain-containing protein 72	1.44e-09
SCA-6_Chr10v1_26718	170.013	0.285559	CLC2_ARATHRecName: Full=Clathrin light chain 2	1.02e-79
SCA-6_Chr6v1_16841	45.8035	0.285613	SNAG_ARATHRecName: Full=Gamma-soluble NSF attachment protein; Short=Gamma-SNAP; AltName: Full=N-ethylmaleimide-sensitive factor attachment protein gamma	3.05e-89
SCA-6_Chr1v1_02123	52.6114	0.286065	ANS4B_MOUSERecName: Full=Ankyrin repeat and SAM domain-containing protein 4B; AltName: Full=Harmonin-interacting ankyrin repeat-containing protein; Short=Harp	1.4e-07
SCA-6_Chr8v1_21850	99.4716	0.286409	TMM50_DICDIRecName: Full=Transmembrane protein 50 homolog	9.8e-05
SCA-6_Chr1v1_03388	125.616	0.286833	---NA---	NA
SCA-6_Chr3v1_08068	70.9258	0.29006	HRD3A_ARATHRecName: Full=ERAD-associated E3 ubiquitin-protein ligase component HRD3A; AltName: Full=AtSel1A; AltName: Full=Protein EMS-MUTAGENIZED BRI1 SUPPRESSOR 5; Flags: Precursor	0
SCA-6_Chr1v1_00134	666.179	0.290158	SKP1A_ARATHRecName: Full=SKP1-like protein 1A; Short=SKP1-like 1; AltName: Full=UFO-binding protein 1	5.38e-85
SCA-6_Chr2v1_04546	66.2052	0.29021	P2C64_ARATHRecName: Full=Probable protein phosphatase 2C 64; Short=AtPP2C64	0
SCA-6_Chr3v1_10034	127.755	0.291436	RING4_ARATHRecName: Full=E3 ubiquitin-protein ligase At4g11680; AltName: Full=RING finger protein At4g11680; AltName: Full=RING-type E3 ubiquitin transferase At4g11680	1.16e-134
SCA-6_Chr9v1_24204	61.4585	0.29169	SYCC2_ARATHRecName: Full=Cysteine--tRNA ligase 2, cytoplasmic; AltName: Full=Cysteinyl-tRNA synthetase; Short=CysRS	0
SCA-6_Chr7v1_19624	193.279	0.29201	ILR3_ARATHRecName: Full=Transcription factor ILR3; AltName: Full=Basic helix-loop-helix protein 105; Short=AtbHLH105; Short=bHLH 105; AltName: Full=Protein IAA-LEUCINE RESISTANT 3; AltName: Full=Transcription factor EN 133; AltName: Full=bHLH transcription factor bHLH105	5.72e-113
SCA-6_Chr6v1_18244	243.865	0.29239	PDCD5_MOUSERecName: Full=Programmed cell death protein 5; AltName: Full=TF-1 cell apoptosis-related protein 19; Short=Protein TFAR19	2.66e-26
SCA-6_Chr2v1_06638	52.1572	0.292457	---NA---	NA
SCA-6_Chr8v1_20879	53.2795	0.292922	THO5B_ARATHRecName: Full=THO complex subunit 5B; AltName: Full=THO complex subunit 5; Short=AtTHO5	1.41e-105
SCA-6_Chr9v1_24477	155.755	0.293324	---NA---	NA
SCA-6_Chr4v1_13611	170.393	0.293497	NPS13_ARATHRecName: Full=Novel plant SNARE 13; Short=AtNPSN13	1.19e-161
SCA-6_Chr2v1_06176	48.7991	0.2937	RS17_DESAPRecName: Full=30S ribosomal protein S17	5.62e-28
SCA-6_Chr9v1_23948	113.541	0.294447	ZDH22_ARATHRecName: Full=Protein S-acyltransferase 24; AltName: Full=Ankyrin repeat-containing S-palmitoyltransferase; AltName: Full=Palmitoyltransferase TIP1; AltName: Full=Protein TIP GROWTH DEFECTIVE 1; Short=AtTIP1; AltName: Full=Zinc finger DHHC domain-containing protein TIP1	0
SCA-6_Chr8v1_22149	89.1354	0.294667	SEC5A_ARATHRecName: Full=Exocyst complex component SEC5A; Short=AtSec5a; AltName: Full=Exocyst complex component 2	0
SCA-6_Chr3v1_09547	71.1397	0.294896	FRAY2_DICDIRecName: Full=Serine/threonine-protein kinase fray2; AltName: Full=STE20-like kinase fray2	1.35e-87
SCA-6_Chr3v1_09689	170.782	0.295304	CSK2B_ARATHRecName: Full=Casein kinase II subunit beta-1; Short=CK II beta-1	9.76e-135
SCA-6_Chr3v1_08575	84.9563	0.297143	PIMT1_ARATHRecName: Full=Protein-L-isoaspartate O-methyltransferase 1; Short=AtPIMT1; AltName: Full=L-isoaspartyl protein carboxyl methyltransferase; AltName: Full=Protein L-isoaspartyl methyltransferase; AltName: Full=Protein-beta-aspartate methyltransferase	2.62e-130
SCA-6_Chr6v1_17811	102.214	0.297256	2ABB_ARATHRecName: Full=Serine/threonine protein phosphatase 2A 55 kDa regulatory subunit B beta isoform; Short=AtB beta; Short=PP2A, subunit B, beta isoform	0
SCA-6_Chr6v1_18031	196.712	0.29831	PRS7_PRUPERecName: Full=26S proteasome regulatory subunit 7; AltName: Full=26S proteasome AAA-ATPase subunit RPT1; AltName: Full=26S proteasome subunit 7; AltName: Full=Regulatory particle triple-A ATPase subunit 1	0
SCA-6_Chr5v1_13874	94.5371	0.299399	DEX1_ARATHRecName: Full=Protein DEFECTIVE IN EXINE FORMATION 1; Flags: Precursor	0
SCA-6_Chr6v1_17323	73.7424	0.300085	FA32A_DANRERecName: Full=Protein FAM32A-like	4.6e-12
SCA-6_Chr3v1_09310	119.838	0.301147	ATO_ARATHRecName: Full=Splicing factor SF3a60 homolog; AltName: Full=Protein ATROPOS; AltName: Full=Splicing factor ATO	0
SCA-6_Chr5v1_14852	389.083	0.301276	BTF3_ARATHRecName: Full=Basic transcription factor 3; Short=AtBTF3; AltName: Full=Nascent polypeptide-associated complex subunit beta	1.19e-81
SCA-6_Chr8v1_21342	51.524	0.303096	YHLA_SCHPORecName: Full=Uncharacterized calcium-binding protein C800.10c	2.57e-15
SCA-6_Chr3v1_08849	38.0655	0.303346	MED31_ARATHRecName: Full=Mediator of RNA polymerase II transcription subunit 31; AltName: Full=Mediator complex subunit 31; AltName: Full=Mediator complex subunit SOH1	2.16e-89
SCA-6_Chr1v1_03921	45.4192	0.303841	NRPBB_ARATHRecName: Full=DNA-directed RNA polymerases II, IV and V subunit 11; AltName: Full=DNA-directed RNA polymerase II 13.6 kDa polypeptide; AltName: Full=DNA-directed RNA polymerase II subunit J; AltName: Full=DNA-directed RNA polymerase II subunit RPB11; Short=RNA polymerase II subunit B11	5.31e-72
SCA-6_Chr4v1_13010	194.345	0.30443	TRF1B_ARATHRecName: Full=TNF receptor-associated factor homolog 1b; AltName: Full=Protein MUTANT SNC1-ENHANCING 13	0
SCA-6_Chr3v1_08128	51.3013	0.305344	XLG3_ARATHRecName: Full=Extra-large guanine nucleotide-binding protein 3; AltName: Full=Extra-large GTP-binding protein 3; Short=Extra-large G-protein 3	0
SCA-6_Chr5v1_14525	111.803	0.305411	SPY_PETHYRecName: Full=Probable UDP-N-acetylglucosamine--peptide N-acetylglucosaminyltransferase SPINDLY; AltName: Full=PhSPY	0
SCA-6_Chr2v1_07465	199.878	0.306104	RD23C_ARATHRecName: Full=Ubiquitin receptor RAD23c; Short=AtRAD23c; AltName: Full=Putative DNA repair protein RAD23-3; AltName: Full=RAD23-like protein 3; Short=AtRAD23-3	0
SCA-6_Chr2v1_05560	51.8777	0.306181	LYSM4_DANRERecName: Full=LysM and putative peptidoglycan-binding domain-containing protein 4	3.2e-06
SCA-6_Chr1v1_02470	147.502	0.306806	---NA---	NA
SCA-6_Chr8v1_21009	58.2882	0.307384	LPCT1_ARATHRecName: Full=Lysophospholipid acyltransferase LPEAT1; AltName: Full=Lysophosphatidylethanolamine acyltransferase 1; Short=AtLPEAT1	0
SCA-6_Chr5v1_15096	55.1878	0.308009	RMA1_CAPANRecName: Full=E3 ubiquitin-protein ligase RMA1H1; AltName: Full=Protein RING membrane-anchor 1 homolog 1; AltName: Full=RING-type E3 ubiquitin transferase RMA1H1	2.22e-25
SCA-6_Chr2v1_04272	24.8122	0.308544	CP21A_ARATHRecName: Full=Peptidyl-prolyl cis-trans isomerase CYP21-1; Short=PPIase CYP21-1; AltName: Full=Cyclophilin of 21 kDa 1; AltName: Full=Cyclophilin-21-1; Flags: Precursor	6.24e-127
SCA-6_Chr2v1_05465	85.2445	0.310355	LEUD3_ARATHRecName: Full=3-isopropylmalate dehydratase small subunit 3; AltName: Full=AtLEUD3; AltName: Full=Isopropylmalate isomerase small subunit 3; Flags: Precursor	1.09e-105
SCA-6_Chr2v1_05471	178.786	0.31066	LCBK1_ARATHRecName: Full=Sphingoid long-chain bases kinase 1; Short=AtLCBK1; Short=LCB kinase 1; AltName: Full=Sphingosine kinase 1	0
SCA-6_Chr10v1_27901	89.5153	0.31073	PP2A_HEVBRRecName: Full=Serine/threonine-protein phosphatase PP2A catalytic subunit	0
SCA-6_Chr6v1_18969	112.677	0.310875	MO25N_ARATHRecName: Full=Putative MO25-like protein At5g47540	0
SCA-6_Chr6v1_18143	38.1135	0.311043	---NA---	NA
SCA-6_Chr1v1_00663	570.035	0.31105	CSK21_ARATHRecName: Full=Casein kinase II subunit alpha-1; Short=CK II; AltName: Full=Casein kinase alpha 1; Short=AtCKA1; Flags: Precursor	0
SCA-6_Chr1v1_03563	169.686	0.311264	SYT4_ARATHRecName: Full=Synaptotagmin-4; AltName: Full=NTMC2T2.2; AltName: Full=Synaptotagmin D	7.63e-97
SCA-6_Chr4v1_11096	54.8603	0.31164	SNF12_ARATHRecName: Full=SWI/SNF complex component SNF12 homolog	0
SCA-6_Chr4v1_10882	54.8515	0.31174	SNF12_ARATHRecName: Full=SWI/SNF complex component SNF12 homolog	0
SCA-6_Chr2v1_04974	1059.7	0.311752	PABP8_ARATHRecName: Full=Polyadenylate-binding protein 8; Short=PABP-8; Short=Poly(A)-binding protein 8	0
SCA-6_Chr6v1_18446	84.8515	0.312191	API5_ORYSJRecName: Full=Apoptosis inhibitor 5-like protein API5; AltName: Full=Protein APOPTOSIS INHIBITOR 5	0
SCA-6_Chr6v1_17198	34.4672	0.312557	CAF1F_ARATHRecName: Full=Probable CCR4-associated factor 1 homolog 6	1.98e-167
SCA-6_Chr10v1_27666	74.5109	0.312605	---NA---	NA
SCA-6_Chr10v1_26846	86	0.31279	PP14_ARATHRecName: Full=Serine/threonine-protein phosphatase PP1 isozyme 4; AltName: Full=Type one protein phosphatase 4	0
SCA-6_Chr5v1_14856	30.9563	0.313148	IP5PF_ARATHRecName: Full=Type II inositol polyphosphate 5-phosphatase 15; Short=At5PTase15; AltName: Full=Protein FRAGILE FIBER 3	0
SCA-6_Chr8v1_21099	54.7598	0.313512	---NA---	NA
SCA-6_Chr1v1_01956	95.607	0.313549	---NA---	NA
SCA-6_Chr4v1_10652	118.76	0.313598	FRAY2_DICDIRecName: Full=Serine/threonine-protein kinase fray2; AltName: Full=STE20-like kinase fray2	2.13e-117
SCA-6_Chr1v1_00535	174.934	0.314623	CATR_ATRNURecName: Full=Caltractin; AltName: Full=Centrin	7.46e-101
SCA-6_Chr3v1_09006	115.594	0.315258	RAR1_ARATHRecName: Full=Cysteine and histidine-rich domain-containing protein RAR1; AltName: Full=AtRAR1; AltName: Full=CHORD domain-containing protein RAR1; AltName: Full=Protein PPHB SUSCEPTIBLE 2; AltName: Full=Protein REQUIRED FOR MLA12 RESISTANCE 1	3.7e-108
SCA-6_Chr9v1_25637	33.9345	0.31546	BPM4_ARATHRecName: Full=BTB/POZ and MATH domain-containing protein 4; AltName: Full=Protein BTB-POZ AND MATH DOMAIN 4; Short=AtBPM4	1.32e-130
SCA-6_Chr9v1_24988	33.9389	0.315487	BPM4_ARATHRecName: Full=BTB/POZ and MATH domain-containing protein 4; AltName: Full=Protein BTB-POZ AND MATH DOMAIN 4; Short=AtBPM4	1.32e-130
SCA-6_Chr6v1_17018	28.8996	0.3156	---NA---	NA
SCA-6_Chr8v1_21755	402.166	0.316557	14337_SOLLCRecName: Full=14-3-3 protein 7	8.56e-168
SCA-6_Chr9v1_24672	698.952	0.316791	SAP8_ORYSIRecName: Full=Zinc finger A20 and AN1 domain-containing stress-associated protein 8; Short=OsSAP8; AltName: Full=Stress-associated protein 3	1.66e-80
SCA-6_Chr1v1_00275	80.6201	0.317005	R13L4_ARATHRecName: Full=Disease resistance RPP13-like protein 4; AltName: Full=Disease resistance protein ZAR1; AltName: Full=Protein HOPZ-ACTIVATED RESISTANCE 1	0
SCA-6_Chr9v1_23900	57.6114	0.317399	---NA---	NA
SCA-6_Chr1v1_03341	74.5328	0.317941	POB1_ARATHRecName: Full=BTB/POZ domain-containing protein POB1; AltName: Full=POZ/BTB CONTAINING-PROTEIN 1; Short=AtPOB1	0
SCA-6_Chr6v1_19036	101.14	0.318181	D6KL2_ARATHRecName: Full=Serine/threonine-protein kinase D6PKL2; AltName: Full=D6 protein kinase-like 2; AltName: Full=Serine/threonine-protein kinase AtPK5	0
SCA-6_Chr9v1_22655	82.6812	0.318207	PEP_ARATHRecName: Full=RNA-binding KH domain-containing protein PEPPER	1.21e-150
SCA-6_Chr5v1_13671	51.0524	0.318319	SKI35_ARATHRecName: Full=Ankyrin repeat protein SKIP35; AltName: Full=SKP1-interacting partner 35	0
SCA-6_Chr8v1_21855	50.5764	0.318497	---NA---	NA
SCA-6_Chr9v1_23774	52.8384	0.318849	CIRBP_XENTRRecName: Full=Cold-inducible RNA-binding protein; AltName: Full=Glycine-rich RNA-binding protein CIRP	3.78e-16
SCA-6_Chr9v1_23906	56.821	0.319287	CNO10_RATRecName: Full=CCR4-NOT transcription complex subunit 10	1.91e-63
SCA-6_Chr6v1_18577	34.4934	0.319728	MED16_ARATHRecName: Full=Mediator of RNA polymerase II transcription subunit 16; AltName: Full=Protein SENSITIVE TO FREEZING 6	0
SCA-6_Chr1v1_03476	194.886	0.320142	RH8_ARATHRecName: Full=DEAD-box ATP-dependent RNA helicase 8	7.9e-98
SCA-6_Chr6v1_19060	137.314	0.320205	PHL7_ARATHRecName: Full=Myb family transcription factor PHL7; AltName: Full=Protein PHR1-LIKE 7	1.09e-52
SCA-6_Chr9v1_24853	37.31	0.320545	SIP_ARATHRecName: Full=Signal peptide peptidase; Short=AtSPP; AltName: Full=Intramembrane protease; Short=IMP; Short=IMPAS	0
SCA-6_Chr9v1_25519	37.31	0.320545	SIP_ARATHRecName: Full=Signal peptide peptidase; Short=AtSPP; AltName: Full=Intramembrane protease; Short=IMP; Short=IMPAS	0
SCA-6_Chr3v1_08099	33.9607	0.321113	IREH1_ARATHRecName: Full=Probable serine/threonine protein kinase IREH1; AltName: Full=Protein IRE homolog 1; Short=AtIREH1	0
SCA-6_Chr2v1_05572	489.86	0.321117	IF43A_ORYSJRecName: Full=Eukaryotic initiation factor 4A-III homolog A; Short=OseIF4AIIIa; Short=eIF-4A-III; Short=eIF4A-III; AltName: Full=DEAD-box ATP-dependent RNA helicase 2; Short=OsRH2	0
SCA-6_Chr8v1_21753	80.6332	0.321601	APRL4_ARATHRecName: Full=5'-adenylylsulfate reductase-like 4; AltName: Full=Adenosine 5'-phosphosulfate reductase-like 4; Short=APR-like 4; Short=AtAPRL4; Flags: Precursor	6.88e-121
SCA-6_Chr2v1_05871	55.3144	0.321663	OTUBL_ARATHRecName: Full=Ubiquitin thioesterase otubain-like; AltName: Full=Deubiquitinating enzyme otubain-like; AltName: Full=Ubiquitin-specific-processing protease otubain-like	9.69e-159
SCA-6_Chr1v1_02447	30.4629	0.321731	VPS2C_ARATHRecName: Full=Vacuolar protein sorting-associated protein 2 homolog 3; Short=AtVPS2-3; AltName: Full=Charged multivesicular body protein 2 homolog 3; AltName: Full=ESCRT-III complex subunit VPS2 homolog 3	4.8e-122
SCA-6_Chr4v1_11578	83.3537	0.321784	FB270_ARATHRecName: Full=F-box protein At5g39250	2.82e-77
SCA-6_Chr9v1_23305	67.8122	0.322193	SMU2_ARATHRecName: Full=Suppressor of mec-8 and unc-52 protein homolog 2; Short=AtSMU-2; AltName: Full=Protein RED-like; AltName: Full=RNA splicing protein SMU2	0
SCA-6_Chr2v1_07093	206.144	0.322656	ATG8C_SOLTURecName: Full=Autophagy-related protein 8C-like; AltName: Full=Autophagy-related ubiquitin-like modifier ATG8CL; Flags: Precursor	2.58e-78
SCA-6_Chr5v1_15254	47.5983	0.322686	PDR2_ARATHRecName: Full=Probable manganese-transporting ATPase PDR2; AltName: Full=Protein MALE GAMETOGENESIS IMPAIRED ANTHERS; AltName: Full=Protein PHOSPHATE DEFICIENCY RESPONSE 2	0
SCA-6_Chr1v1_03859	259.166	0.322829	RAH1B_ARATHRecName: Full=Ras-related protein RABH1b; Short=AtRABH1b; AltName: Full=Ras-related protein Rab6A; Short=AtRab6A	1.88e-141
SCA-6_Chr9v1_24614	101.231	0.32344	---NA---	NA
SCA-6_Chr2v1_07415	147.537	0.323722	CUL3A_ARATHRecName: Full=Cullin-3A; Short=AtCUL3a	0
SCA-6_Chr5v1_15852	111.057	0.323894	AGD14_ARATHRecName: Full=Probable ADP-ribosylation factor GTPase-activating protein AGD14; Short=ARF GAP AGD14; AltName: Full=Protein ARF-GAP DOMAIN 14; Short=AtAGD14; AltName: Full=Protein ZIGA4	0
SCA-6_Chr2v1_05337	73.0873	0.324078	MBD8_ARATHRecName: Full=Methyl-CpG-binding domain-containing protein 8; Short=AtMBD8; Short=MBD08; AltName: Full=Methyl-CpG-binding protein MBD8	1.3e-24
SCA-6_Chr4v1_12216	156.838	0.324244	MMK1_MEDSARecName: Full=Mitogen-activated protein kinase homolog MMK1; AltName: Full=MAP kinase ERK1; AltName: Full=MAP kinase MSK7	0
SCA-6_Chr6v1_17709	35.9476	0.324254	PAF1_ARATHRecName: Full=Protein PAF1 homolog; AltName: Full=Protein EARLY FLOWERING 7; AltName: Full=Protein VERNALIZATION INDEPENDENCE 2	0

## Sheet: Additional File 4B
Additional File 4B. Kulesza et al. (2024) The Cacao Gene Atlas: A Transcriptome Developmental Atlas Reveals Highly Tissue-Specific and Dynamically Regulated Gene Networks in Theobroma cacao L.
Additional File 4B. Least Conserved 1% of Genes Ranked by CV. This table is related to Figure 7.
Gene	Mean Expression (in CPM)	CV	Uniprot Annotation	E-value
SCA-6_Chr6v1_18196	48.5284	9.94073	---NA---	NA
SCA-6_Chr7v1_19281	21.4847	8.74032	FACR5_ARATHRecName: Full=Probable fatty acyl-CoA reductase 5	6.05e-93
SCA-6_Chr4v1_12085	6.37118	8.58795	EC12_ARATHRecName: Full=Egg cell-secreted protein 1.2; Flags: Precursor	2.06e-15
SCA-6_Chr3v1_09087	19.5721	8.58481	MEN8_SILLARecName: Full=Protein MEN-8; Flags: Precursor	1.93e-26
SCA-6_Chr1v1_03289	37.7773	8.52901	NLTP6_AMBARRecName: Full=Non-specific lipid-transfer protein; Short=LTP; AltName: Full=Allergen Amb a VI; AltName: Full=Allergen Ra6; AltName: Full=Pollen allergen Amb a 6; AltName: Allergen=Amb a 6; Flags: Precursor	5.53e-18
SCA-6_Chr4v1_12269	13.7948	8.50597	CHI5_ARATHRecName: Full=Endochitinase EP3; AltName: Full=Chitinase class IV; Short=AtchitIV; AltName: Full=Protein HOMOLOG OF CARROT EP3-3 CHITINASE; Short=AtEP3; Flags: Precursor	1.01e-112
SCA-6_Chr2v1_04168	7.75109	8.18702	C96AF_ARATHRecName: Full=Alkane hydroxylase MAH1; AltName: Full=Cytochrome P450 96A15; AltName: Full=Protein MID-CHAIN ALKANE HYDROXYLASE 1	3.52e-124
SCA-6_Chr1v1_01375	25.4541	7.91962	CXE18_ARATHRecName: Full=Probable carboxylesterase 18; AltName: Full=AtCXE18	2.99e-124
SCA-6_Chr4v1_10661	14.5284	7.85274	MYB05_ANTMARecName: Full=Myb-related protein 305	7.09e-95
SCA-6_Chr7v1_19248	79.1266	7.80178	FACR4_ARATHRecName: Full=Probable fatty acyl-CoA reductase 4	0
SCA-6_Chr4v1_12084	6.55022	7.78578	EC12_ARATHRecName: Full=Egg cell-secreted protein 1.2; Flags: Precursor	9.37e-16
SCA-6_Chr3v1_07862	15.1616	7.58449	YLS3_ARATHRecName: Full=Protein YLS3; AltName: Full=Protein YELLOW-LEAF-SPECIFIC GENE 3; AltName: Full=Xylogen-like protein 9; Short=AtXYLP9; Flags: Precursor	9.36e-10
SCA-6_Chr1v1_00094	14.3057	7.51687	GDL79_ARATHRecName: Full=GDSL esterase/lipase At5g33370; AltName: Full=Extracellular lipase At5g33370; Flags: Precursor	3.33e-65
SCA-6_Chr7v1_19250	6.14847	7.50877	FACR4_ARATHRecName: Full=Probable fatty acyl-CoA reductase 4	6.96e-24
SCA-6_Chr10v1_26891	9.86463	7.46471	POED2_ARATHRecName: Full=Polyprenol reductase 2	5.18e-124
SCA-6_Chr6v1_18197	3.89956	7.39677	---NA---	NA
SCA-6_Chr8v1_21263	7.27948	7.30264	DCOR_DATSTRecName: Full=Ornithine decarboxylase; Short=ODC	2e-179
SCA-6_Chr2v1_04236	27.6419	7.27459	CER1_ARATHRecName: Full=Very-long-chain aldehyde decarbonylase CER1; AltName: Full=Protein ECERIFERUM 1	3.23e-147
SCA-6_Chr2v1_05458	4.63755	7.19957	TKPR1_ARATHRecName: Full=Tetraketide alpha-pyrone reductase 1; AltName: Full=Protein DIHYDROFLAVONOL 4-REDUCTASE-LIKE 1	0
SCA-6_Chr6v1_16837	175.402	7.09204	CSPL5_POPTRRecName: Full=CASP-like protein 1B2; Short=PtCASPL1B2	2.42e-85
SCA-6_Chr4v1_11013	3.87773	7.01281	---NA---	NA
SCA-6_Chr2v1_05717	4.89083	6.81831	CWPX_ARATHRecName: Full=Putative cell wall protein; Flags: Precursor	1.69e-17
SCA-6_Chr6v1_17972	10.0742	6.80646	KASC2_ARATHRecName: Full=3-oxoacyl-	0
SCA-6_Chr2v1_04235	8.55895	6.7977	CER1_ARATHRecName: Full=Very-long-chain aldehyde decarbonylase CER1; AltName: Full=Protein ECERIFERUM 1	6.06e-132
SCA-6_Chr10v1_27406	32.6201	6.66421	TPS9_RICCORecName: Full=Probable terpene synthase 9; Short=RcSeTPS9	0
SCA-6_Chr4v1_13529	3.89956	6.66327	PER40_ARATHRecName: Full=Peroxidase 40; Short=Atperox P40; Flags: Precursor	9.13e-145
SCA-6_Chr3v1_08033	59.0961	6.64257	ASP_THECCRecName: Full=21 kDa seed protein; Flags: Precursor	1.25e-162
SCA-6_Chr5v1_16731	21.2751	6.63383	PER5_VITVIRecName: Full=Peroxidase 5; Flags: Precursor	9.94e-118
SCA-6_Chr8v1_21621	4.71179	6.47572	---NA---	NA
SCA-6_Chr4v1_13583	4.131	6.44287	PMEI1_ARATHRecName: Full=Pectinesterase inhibitor 1; AltName: Full=Pectin methylesterase inhibitor 1; Short=AtPMEI1; Flags: Precursor	7.53e-08
SCA-6_Chr5v1_16617	23.7511	6.27791	EPHA_MYCTURecName: Full=Epoxide hydrolase A; Short=EHB; AltName: Full=Epoxide hydrolase EphA	7.87e-74
SCA-6_Chr8v1_21368	8.22707	6.23663	DLO2_ARATHRecName: Full=Protein DMR6-LIKE OXYGENASE 2; AltName: Full=2-oxoglutarate (2OG)-Fe(II) oxygenase-like protein DLO2; AltName: Full=Salicylate 3-hydroxylase DLO2; Short=S3H DLO2; Short=SA 3-hydroxylase DLO2; Short=Salicylic acid 3-hydroxylase DLO2	1.98e-79
SCA-6_Chr10v1_27972	32.9127	6.22704	C83B1_ARATHRecName: Full=Cytochrome P450 83B1; AltName: Full=Protein ALTERED TRYPTOPHAN REGULATION 4; AltName: Full=Protein RED ELONGATED 1; AltName: Full=Protein SUPERROOT 2	0
SCA-6_Chr3v1_09529	30.8908	6.18101	BDG3_ARATHRecName: Full=Probable lysophospholipase BODYGUARD 3; Short=AtBDG3; Flags: Precursor	0
SCA-6_Chr8v1_21805	3.09607	6.15445	NLTL5_ARATHRecName: Full=Non-specific lipid-transfer protein-like protein At5g64080; Flags: Precursor	7.83e-34
SCA-6_Chr5v1_15939	3.34934	6.0134	NEC1_PETHYRecName: Full=Bidirectional sugar transporter NEC1; AltName: Full=NEC1	2.04e-97
SCA-6_Chr7v1_19545	12.5677	6.004	VUP4_ARATHRecName: Full=Vascular-related unknown protein 4	7.8e-15
SCA-6_Chr5v1_15068	135.563	5.95773	LEA13_GOSHIRecName: Full=Late embryogenesis abundant protein D-113; Short=LEA D-113	1.24e-22
SCA-6_Chr3v1_09493	3.62009	5.90214	FB346_ARATHRecName: Full=F-box protein At3g44326	1.22e-33
SCA-6_Chr7v1_19601	59.6856	5.82464	2SS2_CAPMARecName: Full=Sweet protein mabinlin-2; AltName: Full=Mabinlin II; Short=MAB II; Contains: RecName: Full=Sweet protein mabinlin-2 chain A; Contains: RecName: Full=Sweet protein mabinlin-2 chain B; Flags: Precursor	5.05e-18
SCA-6_Chr6v1_18403	33.1397	5.81493	SAG12_ARATHRecName: Full=Senescence-specific cysteine protease SAG12; AltName: Full=Cysteine proteinase SAG12; AltName: Full=Protein SENESCENCE-ASSOCIATED GENE 12; Flags: Precursor	1.17e-82
SCA-6_Chr6v1_17052	32.2402	5.80994	ADS3_ARATHRecName: Full=Palmitoyl-monogalactosyldiacylglycerol delta-7 desaturase, chloroplastic; AltName: Full=Acyl-lipid desaturase 3; AltName: Full=Fatty acid desaturase 5; Short=FAD5; AltName: Full=Fatty acid desaturase B; Short=FADB; AltName: Full=Monogalactosyldiacylglycerol-specific palmitic acid desaturase; Flags: Precursor	2.57e-174
SCA-6_Chr4v1_13457	3.64629	5.70699	MY111_ARATHRecName: Full=Transcription factor MYB111; AltName: Full=Myb-related protein 111; Short=AtMYB111; AltName: Full=Protein PRODUCTION OF FLAVONOL GLYCOSIDES 3	2.93e-74
SCA-6_Chr4v1_10556	4.84279	5.70399	C96AF_ARATHRecName: Full=Alkane hydroxylase MAH1; AltName: Full=Cytochrome P450 96A15; AltName: Full=Protein MID-CHAIN ALKANE HYDROXYLASE 1	1.51e-96
SCA-6_Chr6v1_17031	4.62009	5.69839	WIN1_ARATHRecName: Full=Ethylene-responsive transcription factor WIN1; AltName: Full=Protein SHINE 1; AltName: Full=Protein WAX INDUCER 1	6.91e-79
SCA-6_Chr3v1_08038	84.738	5.67595	MFT_ARATHRecName: Full=Protein MOTHER of FT and TFL1	3.9e-104
SCA-6_Chr3v1_08722	18.4891	5.572	HSD1B_ARATHRecName: Full=11-beta-hydroxysteroid dehydrogenase 1B; AltName: Full=17-beta-hydroxysteroid dehydrogenase 1B; AltName: Full=Hydroxysteroid dehydrogenase 1; Short=AtHSD1	7.57e-154
SCA-6_Chr4v1_10731	4.21834	5.51019	C96AF_ARATHRecName: Full=Alkane hydroxylase MAH1; AltName: Full=Cytochrome P450 96A15; AltName: Full=Protein MID-CHAIN ALKANE HYDROXYLASE 1	1.24e-124
SCA-6_Chr10v1_26676	265.044	5.50973	LE19_GOSHIRecName: Full=Late embryogenesis abundant protein D-19; Short=LEA D-19	1.1e-42
SCA-6_Chr8v1_20953	8.89083	5.50019	PLRX1_ARATHRecName: Full=Pollen-specific leucine-rich repeat extensin-like protein 1; Short=AtPEX1; Short=Pollen-specific LRR/EXTENSIN1; AltName: Full=Cell wall hydroxyproline-rich glycoprotein; Flags: Precursor	0
SCA-6_Chr6v1_18228	3.04367	5.48199	3)-beta-glucan endohydrolase; Short=(1-	2.55e-24
SCA-6_Chr2v1_04668	5.16594	5.45864	SAU20_ARATHRecName: Full=Auxin-responsive protein SAUR20; AltName: Full=Protein SMALL AUXIN UP RNA 20	1.98e-30
SCA-6_Chr1v1_02853	10.1659	5.45169	TSPO_ARATHRecName: Full=Translocator protein homolog; Short=AtTSPO	2.57e-63
SCA-6_Chr5v1_14230	2.8952	5.42411	SAU50_ARATHRecName: Full=Auxin-responsive protein SAUR50; AltName: Full=Protein SMALL AUXIN UP RNA 50	1.39e-18
SCA-6_Chr8v1_21451	29.607	5.36344	CER2_ARATHRecName: Full=Protein ECERIFERUM 2	1.08e-106
SCA-6_Chr9v1_23195	63.0437	5.30365	HS176_ARATHRecName: Full=17.6 kDa class II heat shock protein; AltName: Full=17.6 kDa heat shock protein; Short=AtHsp17.6	4.99e-65
SCA-6_Chr4v1_12219	8.8559	5.28516	GDL42_ARATHRecName: Full=GDSL esterase/lipase At2g30310; AltName: Full=Extracellular lipase At2g30310; Flags: Precursor	5.77e-128
SCA-6_Chr3v1_09670	6.02183	5.26719	PLA1_PLAACRecName: Full=Putative invertase inhibitor; AltName: Full=Pollen allergen Pla a 1; AltName: Allergen=Pla a 1; Flags: Precursor	5.21e-41
SCA-6_Chr6v1_17995	2.73362	5.24488	GLIP1_ARATHRecName: Full=GDSL esterase/lipase 1; AltName: Full=Extracellular lipase 1; Flags: Precursor	7.46e-104
SCA-6_Chr3v1_08758	24.2795	5.1223	CSPL4_VITVIRecName: Full=CASP-like protein 1F1; Short=VvCASPL1F1	3.24e-76
SCA-6_Chr3v1_08745	12.6419	5.10684	SWT10_ARATHRecName: Full=Bidirectional sugar transporter SWEET10; Short=AtSWEET10; AltName: Full=Protein SUGARS WILL EVENTUALLY BE EXPORTED TRANSPORTERS 10	1.94e-116
SCA-6_Chr8v1_21740	12.1616	5.09447	EXOL2_ARATHRecName: Full=Protein EXORDIUM-like 2; Flags: Precursor	1.96e-140
SCA-6_Chr9v1_22891	46.8646	5.09328	ENL1_ARATHRecName: Full=Early nodulin-like protein 1; AltName: Full=Phytocyanin-like protein; Flags: Precursor	3.63e-50
SCA-6_Chr2v1_05411	2.54585	5.08076	DDPS6_ARATHRecName: Full=Dehydrodolichyl diphosphate synthase 6; Short=Dedol-PP synthase 6	5.84e-96
SCA-6_Chr6v1_17456	11.7424	5.07965	---NA---	NA
SCA-6_Chr9v1_25265	3.71616	5.01948	---NA---	NA
SCA-6_Chr9v1_25902	3.71616	5.01948	---NA---	NA
SCA-6_Chr4v1_12557	4.95633	5.01529	DF170_ARATHRecName: Full=Putative defensin-like protein 170; AltName: Full=Putative low-molecular-weight cysteine-rich protein 62; Short=Protein LCR62; Flags: Precursor	9.12e-05
SCA-6_Chr4v1_12071	2.46288	5.00274	LEA7_ARATHRecName: Full=Late embryogenesis abundant protein 7	5.63e-07
SCA-6_Chr6v1_18373	14.0873	4.97433	PYL6_ARATHRecName: Full=Abscisic acid receptor PYL6; AltName: Full=ABI1-binding protein 5; AltName: Full=PYR1-like protein 6; AltName: Full=Regulatory components of ABA receptor 9	1.06e-63
SCA-6_Chr9v1_25745	4.15284	4.93403	FB119_ARATHRecName: Full=F-box protein At2g27310	2.67e-96
SCA-6_Chr7v1_20565	14.8341	4.91258	---NA---	NA
SCA-6_Chr9v1_25095	4.21397	4.89573	FB119_ARATHRecName: Full=F-box protein At2g27310	5.75e-97
SCA-6_Chr2v1_04149	10.0786	4.87726	GLO15_ORYSIRecName: Full=Very-long-chain aldehyde decarbonylase GL1-5; AltName: Full=Protein ECERIFERUM 1; Short=Os-CER1; AltName: Full=Protein GLOSSY 1-5	0
SCA-6_Chr9v1_24457	3.99563	4.83832	ASOL_BRANARecName: Full=L-ascorbate oxidase homolog; Flags: Precursor	0
SCA-6_Chr8v1_21991	85.0175	4.81554	MADS9_VITVIRecName: Full=Agamous-like MADS-box protein MADS9; AltName: Full=PISTILLATA-like protein; Short=VvPI; Short=VviPI; AltName: Full=Protein FLESHLESS BERRY; AltName: Full=VvMADS9	5.68e-117
SCA-6_Chr2v1_04876	4.59389	4.75499	PLRX1_ARATHRecName: Full=Pollen-specific leucine-rich repeat extensin-like protein 1; Short=AtPEX1; Short=Pollen-specific LRR/EXTENSIN1; AltName: Full=Cell wall hydroxyproline-rich glycoprotein; Flags: Precursor	0
SCA-6_Chr1v1_00080	201.245	4.74364	CHIB_VITVIRecName: Full=Basic endochitinase; Flags: Precursor	9.9e-138
SCA-6_Chr4v1_12961	6.60699	4.71363	KCS11_ARATHRecName: Full=3-ketoacyl-CoA synthase 11; Short=KCS-11; AltName: Full=Very long-chain fatty acid condensing enzyme 11; Short=VLCFA condensing enzyme 11	0
SCA-6_Chr5v1_16116	8.09607	4.69077	MY113_ARATHRecName: Full=Transcription factor MYB113; AltName: Full=Myb-related protein 113; Short=AtMYB113	5.06e-49
SCA-6_Chr9v1_23881	27.5153	4.67793	BCB1_ARATHRecName: Full=Blue copper protein; AltName: Full=Blue copper-binding protein; Short=AtBCB; AltName: Full=Phytocyanin 1; AltName: Full=Stellacyanin; Flags: Precursor	1.01e-21
SCA-6_Chr3v1_09047	4.0786	4.67373	HTH_ARATHRecName: Full=Protein HOTHEAD; AltName: Full=Protein ADHESION OF CALYX EDGES; Flags: Precursor	1.46e-168
SCA-6_Chr8v1_22290	5.40175	4.67201	B3GT8_ARATHRecName: Full=Probable beta-1,3-galactosyltransferase 8	0
SCA-6_Chr5v1_15983	12.2096	4.66368	COMT1_CATRORecName: Full=Caffeic acid 3-O-methyltransferase; Short=CAOMT; Short=COMT; AltName: Full=S-adenosysl-L-methionine:caffeic acid 3-O-methyltransferase	3.46e-126
SCA-6_Chr3v1_07600	9.88646	4.62988	---NA---	NA
SCA-6_Chr5v1_15981	8.89956	4.62333	COMT1_CATRORecName: Full=Caffeic acid 3-O-methyltransferase; Short=CAOMT; Short=COMT; AltName: Full=S-adenosysl-L-methionine:caffeic acid 3-O-methyltransferase	2.84e-132
SCA-6_Chr9v1_23084	63.5677	4.59105	OLEO1_ORYSJRecName: Full=Oleosin 16 kDa; AltName: Full=OSE701	9.88e-38
SCA-6_Chr5v1_15175	3.32314	4.58651	USPAL_ARATHRecName: Full=Universal stress protein A-like protein	2.2e-13
SCA-6_Chr6v1_19027	5.13537	4.57875	NFYB6_ARATHRecName: Full=Nuclear transcription factor Y subunit B-6; Short=AtNF-YB-6; AltName: Full=Protein LEAFY COTYLEDON 1-LIKE	3.11e-79
SCA-6_Chr8v1_22475	25.2402	4.57405	HSP22_ARATHRecName: Full=22.0 kDa heat shock protein; Short=AtHsp22.0; Flags: Precursor	2.61e-80
SCA-6_Chr4v1_12952	8.96507	4.55223	---NA---	NA
SCA-6_Chr1v1_00485	11.5415	4.54601	RTNLM_ARATHRecName: Full=Reticulon-like protein B13; Short=AtRTNLB13	1.26e-23
SCA-6_Chr5v1_13910	15.2533	4.54597	HSP12_MEDSARecName: Full=18.2 kDa class I heat shock protein	1.19e-65
SCA-6_Chr6v1_17457	7.38428	4.5399	---NA---	NA
SCA-6_Chr8v1_21969	14.476	4.53986	NRAM5_ORYSJRecName: Full=Metal transporter Nramp5	0
SCA-6_Chr4v1_12021	17.0917	4.53659	DEF01_ARATHRecName: Full=Defensin-like protein 1; AltName: Full=Low-molecular-weight cysteine-rich protein 68; Short=Protein LCR68; AltName: Full=Plant defensin 2.3; Flags: Precursor	1.97e-24
SCA-6_Chr3v1_10047	140.9	4.52563	TLP_ACTDERecName: Full=Thaumatin-like protein; AltName: Allergen=Act d 2; Flags: Precursor	1.24e-86
SCA-6_Chr5v1_16451	58.3319	4.5218	LOX15_SOLTURecName: Full=Probable linoleate 9S-lipoxygenase 5; AltName: Full=Leaf lipoxygenase	8.27e-92
SCA-6_Chr1v1_03826	5.74236	4.51198	---NA---	NA
SCA-6_Chr9v1_26359	15.1441	4.49431	NRT21_ARATHRecName: Full=High-affinity nitrate transporter 2.1; Short=AtNRT2:1; AltName: Full=Protein ACH1; AltName: Full=Protein LATERAL ROOT INITIATION 1	0
SCA-6_Chr4v1_13623	18.2358	4.48847	LEA29_GOSHIRecName: Full=Late embryogenesis abundant protein D-29; Short=LEA D-29	1.24e-89
SCA-6_Chr10v1_27759	40.2838	4.47197	---NA---	NA
SCA-6_Chr3v1_07757	3.62445	4.46408	OLEO_HELANRecName: Full=Oleosin	4.28e-41
SCA-6_Chr4v1_12892	3.22271	4.45985	---NA---	NA
SCA-6_Chr3v1_09528	2.33188	4.45489	GDL81_ARATHRecName: Full=GDSL esterase/lipase At5g41890	6.75e-135
SCA-6_Chr7v1_19124	3.16157	4.45461	CAX5_ARATHRecName: Full=Vacuolar cation/proton exchanger 5; AltName: Full=Ca(2+)/H(+) antiporter CAX5; AltName: Full=Ca(2+)/H(+) exchanger 5; AltName: Full=Protein CATION EXCHANGER 5	2.7e-155
SCA-6_Chr4v1_12901	345.031	4.42622	VCL_THECCRecName: Full=Vicilin; Flags: Precursor	0
SCA-6_Chr1v1_02938	124.777	4.42407	FRA13_FRAANRecName: Full=Major strawberry allergen Fra a 1-3; AltName: Full=Class 10 plant pathogenesis-related protein Fra a 1.03; Short=PR10-related protein Fra a 1.03; AltName: Allergen=Fra a 1	1.42e-64
SCA-6_Chr2v1_04762	251.795	4.41709	DHLE_RAPSARecName: Full=Late embryogenesis abundant protein; Short=Protein LEA	6.32e-22
SCA-6_Chr2v1_05323	24.5764	4.40488	AB11G_ARATHRecName: Full=ABC transporter G family member 11; Short=ABC transporter ABCG.11; Short=AtABCG11; AltName: Full=Protein CUTICULAR DEFECT AND ORGAN FUSION 1; AltName: Full=Protein DESPERADO; AltName: Full=Protein PERMEABLE LEAVES 1; AltName: Full=White-brown complex homolog protein 11; Short=AtWBC11	0
SCA-6_Chr2v1_07187	32.1572	4.40024	AP1_VITVIRecName: Full=Agamous-like MADS-box protein AP1; AltName: Full=APETALA1-like protein; Short=AP1-like protein; Short=VvAP1; Short=VviAP1	8.81e-102
SCA-6_Chr2v1_05675	7.36681	4.39773	---NA---	NA
SCA-6_Chr3v1_09131	28.7598	4.38723	LTI65_ARATHRecName: Full=Low-temperature-induced 65 kDa protein; AltName: Full=Desiccation-responsive protein 29B	4.18e-55
SCA-6_Chr1v1_02241	18.5066	4.34885	CDC21_ARATHRecName: Full=Cell division cycle 20.1, cofactor of APC complex; Short=AtCDC20.1	8.17e-08
SCA-6_Chr1v1_01808	58.7031	4.31947	---NA---	NA
SCA-6_Chr7v1_20566	4.51965	4.29639	---NA---	NA
SCA-6_Chr4v1_13303	112.341	4.2962	CSPL5_VITVIRecName: Full=CASP-like protein 1E2; Short=VvCASPL1E2	5.32e-72
SCA-6_Chr6v1_18592	39.6638	4.24979	PPO_MALDORecName: Full=Polyphenol oxidase, chloroplastic; Short=PPO; AltName: Full=Catechol oxidase; Flags: Precursor	0
SCA-6_Chr6v1_17235	90.952	4.22334	HSP7C_PETHYRecName: Full=Heat shock cognate 70 kDa protein	0
SCA-6_Chr8v1_21149	11.5197	4.20922	GLOX_VITPSRecName: Full=Aldehyde oxidase GLOX; AltName: Full=Glyoxal oxidase; Short=VpGLOX; Flags: Precursor	1.44e-93

## Sheet: Additional File 4C
Additional File 4C. Kulesza et al. (2024) The Cacao Gene Atlas: A Transcriptome Developmental Atlas Reveals Highly Tissue-Specific and Dynamically Regulated Gene Networks in Theobroma cacao L.
Additional File 4C. GO Terms for Most and Least Conserved 1% of Genes Ranked by CV. This table is related to Figure 7.
GO ID	p-value	FDR	Classification	GO Term	GO Category
GO:0015031	2.64e-06	0.00360134	Most Conserved	protein transport	biological process
GO:0048268	1.57e-05	0.0142725	Most Conserved	clathrin coat assembly	biological process
GO:0098978	2.16e-05	0.0142725	Most Conserved	glutamatergic synapse	cellular component
GO:0031519	3.27e-05	0.0142725	Most Conserved	PcG protein complex	cellular component
GO:0019904	3.98e-05	0.0142725	Most Conserved	protein domain specific binding	molecular function
GO:0005813	4.18e-05	0.0142725	Most Conserved	centrosome	cellular component
GO:0018107	6.03e-05	0.0183159	Most Conserved	peptidyl-threonine phosphorylation	biological process
GO:0018105	9.34e-05	0.0211174	Most Conserved	peptidyl-serine phosphorylation	biological process
GO:0000165	0.000100449	0.0211174	Most Conserved	MAPK cascade	biological process
GO:0043197	0.000161186	0.0275326	Most Conserved	dendritic spine	cellular component
GO:0006367	0.000161186	0.0275326	Most Conserved	transcription initiation at RNA polymerase II promoter	biological process
GO:0016607	0.000226277	0.0363773	Most Conserved	nuclear speck	cellular component
GO:0007059	0.000274494	0.0394838	Most Conserved	chromosome segregation	biological process
GO:0010025	2.19e-13	2.99e-10	Least Conserved	wax biosynthetic process	biological process
GO:0010345	2.12e-08	1.45e-05	Least Conserved	suberin biosynthetic process	biological process
GO:0010584	7.69e-07	0.000350254	Least Conserved	pollen exine formation	biological process
GO:0035336	9.52e-07	0.000371722	Least Conserved	long-chain fatty-acyl-CoA metabolic process	biological process
GO:0042761	2.34e-05	0.00799109	Least Conserved	very long-chain fatty acid biosynthetic process	biological process
GO:0048658	5.15e-05	0.0156314	Least Conserved	anther wall tapetum development	biological process
GO:0005615	7.07e-05	0.0175634	Least Conserved	extracellular space	cellular component
GO:0006952	8.7e-05	0.0182988	Least Conserved	defense response	biological process
GO:0010143	0.000161186	0.0314658	Least Conserved	cutin biosynthetic process	biological process

## Sheet: Additional File 4D
Additional File 4D. Kulesza et al. (2024) The Cacao Gene Atlas: A Transcriptome Developmental Atlas Reveals Highly Tissue-Specific and Dynamically Regulated Gene Networks in Theobroma cacao L.
Additional File 4D. GO Terms for Highest and Lowest Expressing Genes among the Most and Least Conserved 1% of Genes Ranked by CV. This table is related to Figure 7.
GO ID	p-value	FDR	Classification	GO Term	GO Category
GO:0000165	1.31458e-06	0.00179638	Most Conserved, Highest Expressed	MAPK cascade	biological process
GO:0005813	5.84067e-05	0.0418343	Most Conserved, Highest Expressed	centrosome	cellular component
GO:0031519	6.12284e-05	0.0418343	Most Conserved, Highest Expressed	PcG protein complex	cellular component
GO:0018107	9.64629e-05	0.0469861	Most Conserved, Highest Expressed	peptidyl-threonine phosphorylation	biological process
GO:0015031	0.000120345	0.0469861	Most Conserved, Highest Expressed	protein transport	biological process
GO:0008143	0.000142817	0.0487898	Most Conserved, Highest Expressed	poly(A) binding	molecular function
GO:0010025	3.18352e-06	0.00435028	Least Conserved, Highest Expressed	wax biosynthetic process	biological process
GO:0010025	1.00789e-07	0.000137729	Least Conserved, Lowest Expressed	wax biosynthetic process	biological process
GO:0010345	1.4629e-06	0.000999525	Least Conserved, Lowest Expressed	suberin biosynthetic process	biological process
GO:0035336	6.12284e-05	0.0334675	Least Conserved, Lowest Expressed	long-chain fatty-acyl-CoA metabolic process	biological process
GO:0048438	9.64629e-05	0.0439388	Least Conserved, Lowest Expressed	floral whorl development	biological process
