# Supplementary material for: The cacao gene atlas: a transcriptome developmental atlas reveals highly tissue-specific and dynamically-regulated gene networks in Theobroma cacao L
Source: BMC Plant Biol. 2024 Jun 26;24:601. doi: 10.1186/s12870-024-05171-9 (PMC11201900; doi:10.1186/s12870-024-05171-9)
Supplement: Supplementary file 8 — Additional File 8: RNA Quality Values [file 12870_2024_5171_MOESM8_ESM.xlsx]

## Sheet: Additional File 8
Additional File 8. Kulesza et al. (2024) The Cacao Gene Atlas: A Transcriptome Developmental Atlas Reveals Highly Tissue-Specific and Dynamically Regulated Gene Networks in Theobroma cacao L.
Additional File 8. Theobroma cacao gene atlas RNA quality data
Sample Name	Sample ID	Serial Number	Bioanalysis
			RNA Conc	RIN Score	DV 200
late stage-embryo-CCN51-bio rep #1	CGA-SE-LS-E 001	001	161	6.4	N/A
late stage-embryo-CCN51-bio rep #2	CGA-SE-LS-E 002	002	173	8.3	95
late stage-embryo-CCN51-bio rep #3	CGA-SE-LS-E 003	003	121	8.2	89
late stage-embryo-CCN51-bio rep #4	CGA-SE-LS-E 004	004	182	8.3	93
late stage-embryo-CCN51-bio rep #5	CGA-SE-LS-E 005	005	182	8.3	94
germinating seed-shoot-CCN51-bio rep #1	CGA-GS-SH 001	011	165	7.9	N/A
germinating seed-shoot-CCN51-bio rep #2	CGA-GS-SH 002	012	156	6.3	N/A
germinating seed-shoot-CCN51-bio rep #3	CGA-GS-SH 003	013	177	7.5	87
germinating seed-shoot-CCN51-bio rep #4	CGA-GS-SH 004	014	106	8	N/A
germinating seed-shoot-CCN51-bio rep #5	CGA-GS-SH 005	015	175	6.9	92
germinating seed-root-CCN51-bio rep #1	CGA-GS-RO 001	016	48.3	8.5	N/A
germinating seed-root-CCN51-bio rep #2	CGA-GS-RO 002	017	80.3	9.2	N/A
germinating seed-root-CCN51-bio rep #3	CGA-GS-RO 003	018	172	6.8	N/A
germinating seed-root-CCN51-bio rep #4	CGA-GS-RO 004	019	131	7.2	N/A
germinating seed-root-CCN51-bio rep #5	CGA-GS-RO 005	020	156	7	N/A
seedling-shoots-CCN51-bio rep #1 (A,B,C)	CGA-SL-SH 001	021	156	5.1	N/A
seedling-shoots-CCN51-bio rep #2 (A,B,C)	CGA-SL-SH 002	022	126	6	N/A
seedling-shoots-CCN51-bio rep #3 (A,B,C)	CGA-SL-SH 003	023	98.9	6.1	N/A
seedling-shoots-CCN51-bio rep #4 (A,B,C)	CGA-SL-SH 004	024	720	7.2	74
seedling-shoots-CCN51-bio rep #5 (A,B,C)	CGA-SL-SH 005	025	713	7.2	73
seedling-roots-CCN51-bio rep #1	CGA-SL-RO 001	026	121	5.5	79
seedling-roots-CCN51-bio rep #2	CGA-SL-RO 002	027	124	9.5	87
seedling-roots-CCN51-bio rep #3	CGA-SL-RO 003	028	118	8.9	81
seedling-roots-CCN51-bio rep #4	CGA-SL-RO 004	029	208	7.6	85
seedling-roots-CCN51-bio rep #5	CGA-SL-RO 005	030	159	8.2	79
3mo-root system-CCN51-bio rep #1	CGA-RO 001	031	115	7.3	N/A
3mo-root system-CCN51-bio rep #2	CGA-RO 002	032	138	8.1	N/A
3mo-root system-CCN51-bio rep #3	CGA-RO 003	033	80	6.5	N/A
3mo-root system-CCN51-bio rep #4	CGA-RO 004	034	90.5	6.2	N/A
3mo-root system-CCN51-bio rep #5	CGA-RO 005	035	131	8.6	70
3mo-A leaf-CCN51-bio rep #1	CGA-YL A-001	036	96.2	9	N/A
3mo-A leaf-CCN51-bio rep #2	CGA-YL A-002	037	100	9.4	75
3mo-A leaf-CCN51-bio rep #3	CGA-YL A-003	038	71	9.7	88
3mo-A leaf-CCN51-bio rep #4	CGA-YL A-004	039	145	9.6	90
3mo-A leaf-CCN51-bio rep #5	CGA-YL A-005	040	105	9.4	N/A
3mo-C leaf-CCN51-bio rep #1	CGA-ML C-001	041	52	9.1	86
3mo-C leaf-CCN51-bio rep #2	CGA-ML C-002	042	152	8.5	76
3mo-C leaf-CCN51-bio rep #3	CGA-ML C-003	043	91	7.4	76
3mo-C leaf-CCN51-bio rep #4	CGA-ML C-004	044	111	8.6	71
3mo-C leaf-CCN51-bio rep #5	CGA-ML C-005	045	137	9.4	86
3mo-E1 leaf-CCN51-bio rep #1	CGA-ML E1-001	046	52.9	4.8	N/A
3mo-E1 leaf-CCN51-bio rep #2	CGA-ML E1-002	047	152	2.2	49
3mo-E1 leaf-CCN51-bio rep #3	CGA-ML E1-003	048	64	4	N/A
3mo-E1 leaf-CCN51-bio rep #4	CGA-ML E1-004	049	177	7.0	92
3mo-E1 leaf-CCN51-bio rep #5	CGA-ML E1-005	050	58.1	4.3	N/A
3mo-E2 leaf-CCN51-bio rep #1	CGA-OL E2-001	051	65.6	3.8	N/A
3mo-E2 leaf-CCN51-bio rep #2	CGA-OL E2-002	052	96.5	4.4	N/A
3mo-E2 leaf-CCN51-bio rep #3	CGA-OL E2-003	053	123	6.4	91
3mo-E2 leaf-CCN51-bio rep #4	CGA-OL E2-004	054	205	6.4	84
3mo-E2 leaf-CCN51-bio rep #5	CGA-OL E2-005	055	97.8	5.0	N/A
3mo-Apex-CCN51-bio rep #1	CGA-AX 001	056	53	6.0	88
3mo-Apex-CCN51-bio rep #2	CGA-AX 002	057	77	5.5	84
3mo-Apex-CCN51-bio rep #3	CGA-AX 003	058	55/114	5.9/6.6	74/68
3mo-Apex-CCN51-bio rep #4	CGA-AX 004	059	156	6.5	88
3mo-Apex-CCN51-bio rep #5	CGA-AX 005	060	99	8.3	89
3mo-stem1-CCN51-bio rep #1	CGA-SBA 1-001	061	529	5.7	57
3mo-stem1-CCN51-bio rep #2	CGA-SBA 1-002	062	162	9.2	82
3mo-stem1-CCN51-bio rep #3	CGA-SBA 1-003	063	166	9.2	83
3mo-stem1-CCN51-bio rep #4	CGA-SBA 1-004	064	309	8.3	92
3mo-stem1-CCN51-bio rep #5	CGA-SBA 1-005	065	99	9	83
3mo-stem2-CCN51-bio rep #1	CGA-SBA 2-001	066	158	8	82
3mo-stem2-CCN51-bio rep #2	CGA-SBA 2-002	067	97	7.1	83
3mo-stem2-CCN51-bio rep #3	CGA-SBA 2-003	068	96	6.8	80
3mo-stem2-CCN51-bio rep #4	CGA-SBA 2-004	069	88	7.7	89
3mo-stem2-CCN51-bio rep #5	CGA-SBA 2-005	070	69	9.4	89
Pre-Meotic Bud CCN51 bio rep #1	CGA-PMFB-001	497	36	9.5	98
Pre-Meotic Bud CCN51 bio rep #2	CGA-PMFB-002	498	78	9.8	99
Pre-Meotic Bud CCN51 bio rep #3	CGA-PMFB-003	499	68	9.9	100
Pre-Meotic Bud CCN51 bio rep #4	CGA-PMFB-004	500	95	8.2	100
Lg-Fl-Bud CCN51 Bio Rep #1	CGA-LGFL-001	446	29	9	82
Lg-Fl-Bud CCN51 Bio Rep #2	CGA-LGFL-002	447	43	8.5	97
Lg-Fl-Bud CCN51 Bio Rep #3	CGA-LGFL-003	448	24	7.2	100
Lg-Fl-Bud CCN51 Bio Rep #4	CGA-LGFL-004	450	56	9.7	100
Open-Fl CCN51 Bio Rep #1	CGA-OF_001	491	81	9.8	98
Open-Fl CCN51 Bio Rep #2	CGA-OF_002	492	105	9.6	99
Open-Fl CCN51 Bio Rep #3	CGA-OF_003	494	42	9.2	97
Open-Fl CCN51 Bio Rep #4	CGA-OF_004	076	32	9.8	99
late stage-embryo-IMC-67-bio rep #1	SA-SE-LS-IMC-E 001	421	488	5.8	71
late stage-embryo-IMC-67-bio rep #2	SA-SE-LS-IMC-E 002	422	126	8.4	95
late stage-embryo-IMC-67-bio rep #3	SA-SE-LS-IMC-E 003	423	117	7.6	95
late stage-embryo-IMC-67-bio rep #4	SA-SE-LS-IMC-E 004	424	124	7.7	94
late stage-embryo-IMC-67-bio rep #5	SA-SE-LS-IMC-E 005	425	405	7.2	96
late stage-embryo-Sca6-bio rep #1	SA-SE-LS-Sca-E 001	431	146	7.8	95
late stage-embryo-Sca6-bio rep #2	SA-SE-LS-Sca-E 002	432	59	7.5	94
late stage-embryo-Sca6-bio rep #3	SA-SE-LS-Sca-E 003	433	68	7.7	95
late stage-embryo-Sca6-bio rep #4	SA-SE-LS-Sca-E 004	434	552	4.4	81
late stage-embryo-Sca6-bio rep #5	SA-SE-LS-Sca-E 005	435	55	6.6	93
mid stage-embryo-CCN51-bio rep #1	SA-SE-MS-E 001	081	90.8	8.3	N/A
mid stage-embryo-CCN51-bio rep #2	SA-SE-MS-E 002	082	978	8	70
mid stage-embryo-CCN51-bio rep #3	SA-SE-MS-E 003	083	621	8.1	73
mid stage-embryo-CCN51-bio rep #4	SA-SE-MS-E 004	084	171	8.9	77
mid stage-embryo-CCN51-bio rep #5	SA-SE-MS-E 005	085	163	8.9	78
mid stage-seed coat-CCN51-bio rep #1	SA-SE-MS-SC 001	086	149	8.8	84
mid stage-seed coat-CCN51-bio rep #2	SA-SE-MS-SC 002	087	118	8.7	80
mid stage-seed coat-CCN51-bio rep #3	SA-SE-MS-SC 003	008	95	8.3	84
mid stage-seed coat-CCN51-bio rep #4	SA-SE-MS-SC 004	089	153	8.9	82
mid stage-seed coat-CCN51-bio rep #5	SA-SE-MS-SC 005	090	182	9.8	92
mid-late stage-embryo-CCN51-bio rep #1	SA-SE-MLS-E 001	091	149	9	N/A
mid-late stage-embryo-CCN51-bio rep #2	SA-SE-MLS-E 002	092	104	9.5	77
mid-late stage-embryo-CCN51-bio rep #3	SA-SE-MLS-E 003	093	331	6.5	79
mid-late stage-embryo-CCN51-bio rep #4	SA-SE-MLS-E 004	094	317	7.1	80
mid-late stage-embryo-CCN51-bio rep #5	SA-SE-MLS-E 005	095	264	8.2	93
mid-late stage-seed coat-CCN51-bio rep #1	SA-MLS-SC 001	096	132	8	68
mid-late stage-seed coat-CCN51-bio rep #2	SA-MLS-SC 002	097	213	6.2	65
mid-late stage-seed coat-CCN51-bio rep #3	SA-MLS-SC 003	098	109	6.9	71
mid-late stage-seed coat-CCN51-bio rep #4	SA-MLS-SC 004	099	113	7.2	74
mid-late stage-seed coat-CCN51-bio rep #5	SA-MLS-SC 005	100	74	3.3	67
mid stage-fruit skin-CCN51-bio rep #1	SA-PD-MS-PS 001	101	75	5.1	57
mid stage-fruit skin-CCN51-bio rep #2	SA-PD-MS-PS 002	102	50	9	85
mid stage-fruit skin-CCN51-bio rep #3	SA-PD-MS-PS 003	103	46	6.4	66
mid stage-fruit exocarp-CCN51-bio rep #1	SA-PD-MS-PEX 001	104	28/40	3.9/2.6	56/8
mid stage-fruit exocarp-CCN51-bio rep #2	SA-PD-MS-PEX 002	105	42	7.3	84
mid stage-fruit exocarp-CCN51-bio rep #3	SA-PD-MS-PEX 003	106	115	7.1	85
mid stage-fruit mesocarp-CCN51-bio rep #1	SA-PD-MS-PMC 001	107	110	8.8	82
mid stage-fruit mesocarp-CCN51-bio rep #2	SA-PD-MS-PMC 002	108	200	9.3	80
mid stage-fruit mesocarp-CCN51-bio rep #3	SA-PD-MS-PMC 003	109	116	9.3	89
mid stage-fruit endocarp-CCN51-bio rep #1	SA-PD-MS-PEN 001	110	96	9.4	83
mid stage-fruit endocarp-CCN51-bio rep #2	SA-PD-MS-PEN 002	111	163	9.1	81
mid stage-fruit endocarp-CCN51-bio rep #3	SA-PD-MS-PEN 003	112	187	9.1	81
mid stage-seed mucilage-CCN51-bio rep #1	SA-PD-MS-SM 001	113	177	8.9	85
mid stage-seed mucilage-CCN51-bio rep #2	SA-PD-MS-SM 002	114	118	9.3	84
mid stage-seed mucilage-CCN51-bio rep #3	SA-PD-MS-SM 003	115	110	9.6	89
mid-late stage-fruit skin-CCN51-bio rep #1	SA-PD-MLS-PS 001	116	78	7.2	70
mid-late stage-fruit skin-CCN51-bio rep #2	SA-PD-MLS-PS 002	117	123	8.7	88
mid-late stage-fruit skin-CCN51-bio rep #3	SA-PD-MLS-PS 003	118	92	7.6	87
mid-late stage-fruit exocarp-CCN51-bio rep #1	SA-PD-MLS-PEX 001	119	162	8.6	81
mid-late stage-fruit exocarp-CCN51-bio rep #2	SA-PD-MLS-PEX 002	120	108	6.1	79
mid-late stage-fruit exocarp-CCN51-bio rep #3	SA-PD-MLS-PEX 003	121	91	8.8	83
mid-late stage-fruit mesocarp-CCN51-bio rep #1	SA-PD-MLS-PMC 001	122	140	8.5	74
mid-late stage-fruit mesocarp-CCN51-bio rep #2	SA-PD-MLS-PMC 002	123	121	9	86
mid-late stage-fruit mesocarp-CCN51-bio rep #3	SA-PD-MLS-PMC 003	124	135	8.9	87
mid-late-stage-fruit endocarp-CCN51-bio rep #1	SA-PD-MLS-PEN 001	125	137	6.6	78
mid-late-stage-fruit endocarp-CCN51-bio rep #2	SA-PD-MLS-PEN 002	126	145	9	89
mid-late-stage-fruit endocarp-CCN51-bio rep #3	SA-PD-MLS-PEN 003	127	152	8.9	88
mid-late stage-seed mucilage-CCN51-bio rep #1	SA-PD-MLS-SM 001	128	132	8.7	79
mid-late stage-seed mucilage-CCN51-bio rep #2	SA-PD-MLS-SM 002	129	177	8.7	80
mid-late stage-seed mucilage-CCN51-bio rep #3	SA-PD-MLS-SM 003	130	107	8.4	79
late stage-fruit skin-CCN51-bio rep #1	SA-PD-LS-PS 001	131	42	6.9	54
late stage-fruit skin-CCN51-bio rep #2	SA-PD-LS-PS 002	132	94	8.1	85
late stage-fruit skin-CCN51-bio rep #3	SA-PD-LS-PS 003	133	92	8	73
late stage-fruit skin-CCN51-bio rep #4	SA-PD-LS-PS 004	134	87	7.9	72
late stage-fruit skin-CCN51-bio rep #5	SA-PD-LS-PS 005	135	129	8	79
late stage-fruit exocarp-CCN51-bio rep #1	SA-PD-LS-PEX 001	136	66	7.4	76
late stage-fruit exocarp-CCN51-bio rep #2	SA-PD-LS-PEX 002	137	81	8.7	80
late stage-fruit exocarp-CCN51-bio rep #3	SA-PD-LS-PEX 003	138	99	8.3	75
late stage-fruit exocarp-CCN51-bio rep #4	SA-PD-LS-PEX 004	139	36	7.9	76
late stage-fruit exocarp-CCN51-bio rep #5	SA-PD-LS-PEX 005	140	98	9.7	82
late stage-fruit mesocarp-CCN51-bio rep #1	SA-PD-LS-PMC 001	141	52	8.5	59
late stage-fruit mesocarp-CCN51-bio rep #2	SA-PD-LS-PMC 002	142	105	8	76
late stage-fruit mesocarp-CCN51-bio rep #3	SA-PD-LS-PMC 003	143	76	8.8	84
late stage-fruit mesocarp-CCN51-bio rep #4	SA-PD-LS-PMC 004	144	66	8.6	80
late stage-fruit mesocarp-CCN51-bio rep #5	SA-PD-LS-PMC 005	145	64	8.3	81
late stage-fruit endocarp-CCN51-bio rep #1	SA-PD-LS-PEN 001	146	44	9.1	84
late stage-fruit endocarp-CCN51-bio rep #2	SA-PD-LS-PEN 002	147	58	8.2	76
late stage-fruit endocarp-CCN51-bio rep #3	SA-PD-LS-PEN 003	148	40	6.3	51
late stage-fruit endocarp-CCN51-bio rep #4	SA-PD-LS-PEN 004	149	47	7.6	61
late stage-fruit endocarp-CCN51-bio rep #5	SA-PD-LS-PEN 005	150	60	5.8	50
late stage-seed mucilage-CCN51-bio rep #1	SA-PD-LS-SM 001	151	67	2.8	56
late stage-seed mucilage-CCN51-bio rep #2	SA-PD-LS-SM 002	152	76	5.4	57
late stage-seed mucilage-CCN51-bio rep #3	SA-PD-LS-SM 003	153	44	2.4	33
late stage-seed mucilage-CCN51-bio rep #4	SA-PD-LS-SM 004	154	67	6.1	48
late stage-seed mucilage-CCN51-bio rep #5	SA-PD-LS-SM 005	155	58	6.3	53
6mo-root tip-CCN51-bio rep #1	DA-RO-RT 001	161	192	9.5	84
6mo-root tip-CCN51-bio rep #2	DA-RO-RT 002	162	163	9.2	82
6mo-root tip-CCN51-bio rep #3	DA-RO-RT 003	163	174	9.3	84
6mo-root tip-CCN51-bio rep #4	DA-RO-RT 004	164	166	9	82
6mo-root tip-CCN51-bio rep #5	DA-RO-RT 005	165	138	8.5	80
6mo-A leaf-CCN51-bio rep #1	DA-OTL A-001	166	111	9.6	83
6mo-A leaf-CCN51-bio rep #2	DA-OTL A-002	167	113	8.8	85
6mo-A leaf-CCN51-bio rep #3	DA-OTL A-003	168	228	8.9	86
6mo-A leaf-CCN51-bio rep #4	DA-OTL A-004	169	135	9.6	84
6mo-A leaf-CCN51-bio rep #5	DA-OTL A-005	170	166	6.7	91
6mo-C leaf-CCN51-bio rep #1	DA-OTL C-001	171	155	9.6	88
6mo-C leaf-CCN51-bio rep #2	DA-OTL C-002	172	364	7.9	60
6mo-C leaf-CCN51-bio rep #3	DA-OTL C-003	173	90	7.7	64
6mo-C leaf-CCN51-bio rep #4	DA-OTL C-004	174	110	9.5	95
6mo-C leaf-CCN51-bio rep #5	DA-OTL C-005	175	334	9.2	83
6mo-E1 leaf-CCN51-bio rep #1	DA-OTL E1-001	176	44	6.1	84
6mo-E1 leaf-CCN51-bio rep #2	DA-OTL E1-002	177	256	4.2	91
6mo-E1 leaf-CCN51-bio rep #3	DA-OTL E1-003	178	233	4.9	91
6mo-E1 leaf-CCN51-bio rep #4	DA-OTL E1-004	179	91.1	4	N/A
6mo-E1 leaf-CCN51-bio rep #5	DA-OTL E1-005	180	178	4.5	92
6mo-E2 leaf-CCN51-bio rep #1	DA-OTL E2-001	181	126	5.0	89
6mo-E2 leaf-CCN51-bio rep #2	DA-OTL E2-002	182	296	3.5	76
6mo-E2 leaf-CCN51-bio rep #3	DA-OTL E2-003	183	168	3.8	78
6mo-E2 leaf-CCN51-bio rep #4	DA-OTL E2-004	184	281	2.8	75
6mo-E2 leaf-CCN51-bio rep #5	DA-OTL E2-005	185	105	5.7	93
6mo-E3 leaf-CCN51-bio rep #1	DA-OTL E3-001	186	224	3.4	83
6mo-E3 leaf-CCN51-bio rep #2	DA-OTL E3-002	187	65	4.0	88
6mo-E3 leaf-CCN51-bio rep #3	DA-OTL E3-003	188	120	4.0	89
6mo-E3 leaf-CCN51-bio rep #4	DA-OTL E3-004	189	96	4.5	76
6mo-E3 leaf-CCN51-bio rep #5	DA-OTL E3-005	190	74	3.6	74
CCN51-plagio shoot apex-bio rep #1	DA-PSA-001	466	51	8	96
CCN51-plagio shoot apex-bio rep #2	DA-PSA-002	467	103	2.8	55
CCN51-plagio shoot apex-bio rep #3	DA-PSA-003	468	109	6.1	91
CCN51-plagio shoot apex-bio rep #4	DA-PSA-004	469	93	7	93
CCN51-plagio shoot apex-bio rep #5	DA-PSA-005	470	121	6.5	91
CCN51-young axillaries-bio rep #1	DA-YA_001	471	98	7	89
CCN51-young axillaries-bio rep #2	DA-YA_002	472	103	7.5	87
CCN51-young axillaries-bio rep #3	DA-YA_003	473	308	6.9	90
CCN51-young axillaries-bio rep #4	DA-YA_004	474	221	6.3	89
CCN51-young axillaries-bio rep #5	DA-YA_005	475	193	5.1	80
CCN51-old axillaries-bio rep #1	DA-OA_001	476	94	7.5	87
CCN51-old axillaries-bio rep #2	DA-OA_002	477	164	6.4	91
CCN51-old axillaries-bio rep #3	DA-OA_003	478	121	7.3	72
CCN51-old axillaries-bio rep #4	DA-OA_004	479	156	6.8	92
CCN51-old axillaries-bio rep #5	DA-OA_005	480	15	6.1	20
CCN51-plagio-A-leaf-bio rep #1	DA-PTL-A-001	451	209	9.9	94
CCN51-plagio-A-leaf-bio rep #2	DA-PTL-A-002	452	357	9.6	97
CCN51-plagio-A-leaf-bio rep #3	DA-PTL-A-003	453	196	9.8	91
CCN51-plagio-A-leaf-bio rep #4	DA-PTL-A-004	454	377	9.8	93
CCN51-plagio-A-leaf-bio rep #5	DA-PTL-A-005	455	93	10	96
CCN51-plagio-C-leaf-bio rep #1	DA-PTL-C-001	456	96	9.5	91
CCN51-plagio-C-leaf-bio rep #2	DA-PTL-C-002	457	214	8.6	90
CCN51-plagio-C-leaf-bio rep #3	DA-PTL-C-003	458	178	9.5	92
CCN51-plagio-C-leaf-bio rep #4	DA-PTL-C-004	459	182	9.4	91
CCN51-plagio-E-leaf-bio rep #1	DA-PTL-E-001	461	99	7.3	91
CCN51-plagio-E-leaf-bio rep #2	DA-PTL-E-002	462	144	7.3	89
CCN51-plagio-E-leaf-bio rep #3	DA-PTL-E-003	463	104	7.8	94
CCN51-plagio-E-leaf-bio rep #4	DA-PTL-E-004	464	228	6.8	82
CCN51-plagio-E-leaf-bio rep #5	DA-PTL-E-005	465	182	7.5	91
6mo-ortho apex-CCN51-bio rep #1	MA-OTA 001	216	94/109	2.6/2.5	9/15
6mo-ortho apex-CCN51-bio rep #2	MA-OTA 002	217	44	6.8	81
6mo-ortho apex-CCN51-bio rep #3	MA-OTA 003	218	28/42	6.9/6.9	70/73
6mo-ortho apex-CCN51-bio rep #4	MA-OTA 004	219	26/22	4.5/7.7	69/77
6mo-ortho apex-CCN51-bio rep #5	MA-OTA 005	220	88	6.2	82
6mo-young stem-CCN51-bio rep #1	MA-OTAC-YS 001	221	294	5.2	78
6mo-young stem-CCN51-bio rep #2	MA-OTAC-YS 002	222	114	7.1	81
6mo-young stem-CCN51-bio rep #3	MA-OTAC-YS 003	223	90	7.8	78
6mo-young stem-CCN51-bio rep #4	MA-OTAC-YS 004	224	76	8.5	83
6mo-young stem-CCN51-bio rep #5	MA-OTAC-YS 005	225	140	5.6	88
6mo-young axillaries-CCN51-bio rep #1	DA-OAA-YA_R1	236	81	8.1	85
6mo-young axillaries-CCN51-bio rep #2	DA-OAA-YA_R2	237	75	7.1	82
6mo-young axillaries-CCN51-bio rep #3	DA-OAA-YA_R3	238	59	8.1	75
6mo-young axillaries-CCN51-bio rep #4	DA-OAA-YA_R4	239	64	8.1	77
6mo-young axillaries-CCN51-bio rep #5	DA-OAA-YA_R5	240	69	9.1	85
6mo-old axillaries-CCN51-bio rep #1	DA-OAA-OA_R1	241	148	8.6	88
6mo-old axillaries-CCN51-bio rep #2	DA-OAA-OA_R2	242	188	5.7	77
6mo-old axillaries-CCN51-bio rep #3	DA-OAA-OA_R3	243	120	7.9	85
6mo-old axillaries-CCN51-bio rep #4	DA-OAA-OA_R4	244	120	7.5	86
10mo-old ortho apex Stage1-Sca6RC-bio rep #1	MA-OTA-Sca6-S1 001	397	129	2.6	38
10mo-old ortho apex Stage1-Sca6RC-bio rep #2	MA-OTA-Sca6-S1 002	398	35	2.9	39
10mo-old ortho apex Stage1-Sca6RC-bio rep #3	MA-OTA-Sca6-S1 003	399	35	2.2	57
10mo-old ortho apex Stage2-Sca6RC-bio rep #1	MA-OTA-Sca6-S2 001	400	59	2.5	17
10mo-old ortho apex Stage2-Sca6RC-bio rep #2	MA-OTA-Sca6-S2 002	401	36/75	2.4/2.4	35/31
10mo-old ortho apex Stage2-Sca6RC-bio rep #3	MA-OTA-Sca6-S2 003	402	17/14	1.2/1.1	49/49
10mo-old ortho apex Stage3-Sca6RC-bio rep #1	MA-OTA-Sca6-S3 001	403	26	1.8	46
10mo-old ortho apex Stage3-Sca6RC-bio rep #2	MA-OTA-Sca6-S3 002	404	95	2.6	59
10mo-old ortho apex Stage3-Sca6RC-bio rep #3	MA-OTA-Sca6-S3 003	405	50	2.4	46
10mo-old ortho apex Stage4-Sca6RC-bio rep #1	MA-OTA-Sca6-S4 001	406	36	2.3	37
10mo-old ortho apex Stage4-Sca6RC-bio rep #2	MA-OTA-Sca6-S4 002	407	141	3.5	52
10mo-old ortho apex Stage4-Sca6RC-bio rep #3	MA-OTA-Sca6-S4 003	408	41	4.7	50
10mo-old plagio apex Stage1-Sca6RC-bio rep #1	MA-PTA-Sca6-S1 001	409	46	2.6	25
10mo-old plagio apex Stage1-Sca6RC-bio rep #2	MA-PTA-Sca6-S1 002	410	35	2.5	25
10mo-old plagio apex Stage1-Sca6RC-bio rep #3	MA-PTA-Sca6-S1 003	411	47	2.3	44
10mo-old plagio apex Stage2-Sca6RC-bio rep #1	MA-PTA-Sca6-S2 001	412	48	2.3	55
10mo-old plagio apex Stage2-Sca6RC-bio rep #2	MA-PTA-Sca6-S2 002	413	53	2.4	43
10mo-old plagio apex Stage2-Sca6RC-bio rep #3	MA-PTA-Sca6-S2 003	414	73	4.9	68
10mo-old plagio apex Stage3-Sca6RC-bio rep #1	MA-PTA-Sca6-S3 001	415	54	2.4	43
10mo-old plagio apex Stage3-Sca6RC-bio rep #2	MA-PTA-Sca6-S3 002	416	59	2.3	53
10mo-old plagio apex Stage3-Sca6RC-bio rep #3	MA-PTA-Sca6-S3 003	417	35	2.4	29
10mo-old plagio apex Stage4-Sca6RC-bio rep #1	MA-PTA-Sca6-S4 001	418	72	2.5	47
10mo-old plagio apex Stage4-Sca6RC-bio rep #2	MA-PTA-Sca6-S4 002	419	29	7.2	86
10mo-old plagio apex Stage4-Sca6RC-bio rep #3	MA-PTA-Sca6-S4 003	420	32	7.1	88
drought-apex-T1-CCN51-bio rep #1	D/D-DTA T1-001	271	68	2.6	62
drought-apex-T1-CCN51-bio rep #2	D/D-DTA T1-002	272	51/117	6.1/7.2	73/75
drought-apex-T1-CCN51-bio rep #3	D/D-DTA T1-003	273	24/32	2.5/1.1	69/68
drought-apex-T2-CCN51-bio rep #1	D/D-DTA T2-001	274	73	2.5	48
drought-apex-T2-CCN51-bio rep #2	D/D-DTA T2-002	275	80	6.5	69
drought-apex-T2-CCN51-bio rep #3	D/D-DTA T2-003	276	36	7.6	59
drought-apex-T3-CCN51-bio rep #1	D/D-DTA T3-001	277	77	4.5	63
drought-apex-T3-CCN51-bio rep #2	D/D-DTA T3-002	278	2/74	N/A/6.9	71/69
drought-apex-T3-CCN51-bio rep #3	D/D-DTA T3-003	279	72	3.1	62
drought-apex-T4-CCN51-bio rep #1	D/D-DTA T4-001	280	61	7.3	71
drought-apex-T4-CCN51-bio rep #2	D/D-DTA T4-002	281	64	5.4	66
drought-apex-T4-CCN51-bio rep #3	D/D-DTA T4-003	282	46	5.6	70
drought-apex-T5-CCN51-bio rep #1	D/D-DTA T5-001	283	55	2.3	53
drought-apex-T5-CCN51-bio rep #2	D/D-DTA T5-002	284	89	4.2	55
drought-apex-T5-CCN51-bio rep #3	D/D-DTA T5-003	285	80	3.0	46
drought-apex-T6-CCN51-bio rep #1	D/D-DTA T6-001	286	102	4.3	58
drought-apex-T6-CCN51-bio rep #2	D/D-DTA T6-002	287	142	3.2	56
drought-apex-T6-CCN51-bio rep #3	D/D-DTA T6-003	288	61	2.5	17
drought-apex-T7-CCN51-bio rep #1	D/D-DTA T7-001	289	139	2.8	59
drought-apex-T7-CCN51-bio rep #2	D/D-DTA T7-002	290	174	6.3	59
drought-apex-T7-CCN51-bio rep #3	D/D-DTA T7-003	291	53	3.3	55
drought-leaf-T1-CCN51-bio rep #1	D/D-DTL T1-001	292	176	6.6	87
drought-leaf-T1-CCN51-bio rep #2	D/D-DTL T1-002	293	189	6.1	80
drought-leaf-T1-CCN51-bio rep #3	D/D-DTL T1-003	294	101	7.4	93
drought-leaf-T2-CCN51-bio rep #1	D/D-DTL T2-001	295	162	6.9	88
drought-leaf-T2-CCN51-bio rep #2	D/D-DTL T2-002	296	159	6	74
drought-leaf-T2-CCN51-bio rep #3	D/D-DTL T2-003	297	133	5.7	92
drought-leaf-T3-CCN51-bio rep #1	D/D-DTL T3-001	298	204	5.6	81
drought-leaf-T3-CCN51-bio rep #2	D/D-DTL T3-002	299	158	8	88
drought-leaf-T3-CCN51-bio rep #3	D/D-DTL T3-003	300	126	6.9	81
drought-leaf-T4-CCN51-bio rep #1	D/D-DTL T4-001	301	190	6.9	85
drought-leaf-T4-CCN51-bio rep #2	D/D-DTL T4-002	302	160	7	88
drought-leaf-T4-CCN51-bio rep #3	D/D-DTL T4-003	303	128	7.6	90
drought-leaf-T5-CCN51-bio rep #1	D/D-DTL T5-001	304	177	7.3	89
drought-leaf-T5-CCN51-bio rep #2	D/D-DTL T5-002	305	123	6.6	86
drought-leaf-T5-CCN51-bio rep #3	D/D-DTL T5-003	306	178	6.6	86
drought-leaf-T6-CCN51-bio rep #1	D/D-DTL T6-001	307	261	6.9	86
drought-leaf-T6-CCN51-bio rep #2	D/D-DTL T6-002	308	141	7.1	89
drought-leaf-T6-CCN51-bio rep #3	D/D-DTL T6-003	309	171	7.1	89
drought-leaf-T7-CCN51-bio rep #1	D/D-DTL T7-001	310	153	6.4	83
drought-leaf-T7-CCN51-bio rep #2	D/D-DTL T7-002	311	168	6.6	N/A
drought-leaf-T7-CCN51-bio rep #3	D/D-DTL T7-003	312	160	6.8	N/A
drought-root-T1-CCN51-bio rep #1	D/D-DTR T1-001	313	76	7.2	62
drought-root-T1-CCN51-bio rep #2	D/D-DTR T1-002	314	153	6.4	88
drought-root-T1-CCN51-bio rep #3	D/D-DTR T1-003	315	214	6.3	87
drought-root-T2-CCN51-bio rep #1	D/D-DTR T2-001	316	82	6.4	63
drought-root-T2-CCN51-bio rep #2	D/D-DTR T2-002	317	62	6.6	77
drought-root-T2-CCN51-bio rep #3	D/D-DTR T2-003	318	141	7.2	N/A
drought-root-T3-CCN51-bio rep #1	D/D-DTR T3-001	319	632	6.8	N/A
drought-root-T3-CCN51-bio rep #2	D/D-DTR T3-002	320	116	7.8	55
drought-root-T3-CCN51-bio rep #3	D/D-DTR T3-003	321	65	7.2	73
drought-root-T4-CCN51-bio rep #1	D/D-DTR T4-001	322	703	7.2	N/A
drought-root-T4-CCN51-bio rep #2	D/D-DTR T4-002	323	127	6.3	84
drought-root-T4-CCN51-bio rep #3	D/D-DTR T4-003	324	796	6.3	N/A
drought-root-T5-CCN51-bio rep #1	D/D-DTR T5-001	325	427	7.1	N/A
drought-root-T5-CCN51-bio rep #2	D/D-DTR T5-002	326	53	6.6	53
drought-root-T5-CCN51-bio rep #3	D/D-DTR T5-003	327	109	7.1	62
drought-root-T6-CCN51-bio rep #1	D/D-DTR T6-001	328	165	6.2	N/A
drought-root-T6-CCN51-bio rep #2	D/D-DTR T6-002	329	113	6.4	N/A
drought-root-T6-CCN51-bio rep #3	D/D-DTR T6-003	330	124	5.4	54
drought-root-T7-CCN51-bio rep #1	D/D-DTR T7-001	331	34/28	5.7/6.2	70/65
drought-root-T7-CCN51-bio rep #2	D/D-DTR T7-002	332	146	4.4	N/A
drought-root-T7-CCN51-bio rep #3	D/D-DTR T7-003	333	59	5.2	66
watered-apex-T1-CCN51-bio rep #1	D/D-WTA T1-001	334	57	2.3	60
watered-apex-T1-CCN51-bio rep #2	D/D-WTA T1-002	335	274	5.5	78
watered-apex-T1-CCN51-bio rep #3	D/D-WTA T1-003	336	51	1.9	72
watered-apex-T2-CCN51-bio rep #1	D/D-WTA T2-001	337	54	2.4	38
watered-apex-T2-CCN51-bio rep #2	D/D-WTA T2-002	338	74	4.8	69
watered-apex-T2-CCN51-bio rep #3	D/D-WTA T2-003	339	51	2.8	63
watered-apex-T3-CCN51-bio rep #1	D/D-WTA T3-001	340	75	6.4	76
watered-apex-T3-CCN51-bio rep #2	D/D-WTA T3-002	341	80	3.1	64
watered-apex-T3-CCN51-bio rep #3	D/D-WTA T3-003	342	20/14/2	1.7/2.2/1	88/70/50
watered-apex-T4-CCN51-bio rep #1	D/D-WTA T4-001	343	38	8.2	89
watered-apex-T4-CCN51-bio rep #2	D/D-WTA T4-002	344	80	2.5	84
watered-apex-T4-CCN51-bio rep #3	D/D-WTA T4-003	345	33/25	2.5/5.3	87/76
watered-apex-T5-CCN51-bio rep #1	D/D-WTA T5-001	346	57	3.2	70
watered-apex-T5-CCN51-bio rep #2	D/D-WTA T5-002	347	133	4.7	88
watered-apex-T5-CCN51-bio rep #3	D/D-WTA T5-003	348	43	2.6	89
watered-apex-T6-CCN51-bio rep #1	D/D-WTA T6-001	349	42	7.1	56
watered-apex-T6-CCN51-bio rep #2	D/D-WTA T6-002	350	67	5.2	90
watered-apex-T6-CCN51-bio rep #3	D/D-WTA T6-003	351	41	4.2	88
watered-apex-T7-CCN51-bio rep #1	D/D-WTA T7-001	352	78	2.8	57
watered-apex-T7-CCN51-bio rep #2	D/D-WTA T7-002	353	80	3.3	84
watered-apex-T7-CCN51-bio rep #3	D/D-WTA T7-003	354	197	4.9	83
watered-leaf-T1-CCN51-bio rep #1	D/D-WTL T1-001	355	60.4	4.6	N/A
watered-leaf-T1-CCN51-bio rep #2	D/D-WTL T1-002	356	77	6.2	N/A
watered-leaf-T1-CCN51-bio rep #3	D/D-WTL T1-003	357	60.6	5.2	N/A
watered-leaf-T2-CCN51-bio rep #1	D/D-WTL T2-001	358	59.3	6.4	N/A
watered-leaf-T2-CCN51-bio rep #2	D/D-WTL T2-002	359	76	6.9	99
watered-leaf-T2-CCN51-bio rep #3	D/D-WTL T2-003	360	191	6.8	94
watered-leaf-T3-CCN51-bio rep #1	D/D-WTL T3-001	361	184	7	89
watered-leaf-T3-CCN51-bio rep #2	D/D-WTL T3-002	362	116	6.3	92
watered-leaf-T3-CCN51-bio rep #3	D/D-WTL T3-003	363	157	5.8	N/A
watered-leaf-T4-CCN51-bio rep #1	D/D-WTL T4-001	364	114	6.7	94
watered-leaf-T4-CCN51-bio rep #2	D/D-WTL T4-002	365	152	6.8	95
watered-leaf-T4-CCN51-bio rep #3	D/D-WTL T4-003	366	110	6.3	99
watered-leaf-T5-CCN51-bio rep #1	D/D-WTL T5-001	367	124	7.4	97
watered-leaf-T5-CCN51-bio rep #2	D/D-WTL T5-002	368	71	6.6	94
watered-leaf-T5-CCN51-bio rep #3	D/D-WTL T5-003	369	83	7.1	95
watered-leaf-T6-CCN51-bio rep #1	D/D-WTL T6-001	370	87	6.8	74
watered-leaf-T6-CCN51-bio rep #2	D/D-WTL T6-002	371	110	7.2	53
watered-leaf-T6-CCN51-bio rep #3	D/D-WTL T6-003	372	67	6.6	70
watered-leaf-T7-CCN51-bio rep #1	D/D-WTL T7-001	373	72	7.2	73
watered-leaf-T7-CCN51-bio rep #2	D/D-WTL T7-002	374	113	7.1	94
watered-leaf-T7-CCN51-bio rep #3	D/D-WTL T7-003	375	92	6.5	66
watered-root-T1-CCN51-bio rep #1	D/D-WTR T1-001	376	40	7.5	90
watered-root-T1-CCN51-bio rep #2	D/D-WTR T1-002	377	123	7.6	90
watered-root-T1-CCN51-bio rep #3	D/D-WTR T1-003	378	96	7	91
watered-root-T2-CCN51-bio rep #1	D/D-WTR T2-001	379	102	5.7	87
watered-root-T2-CCN51-bio rep #2	D/D-WTR T2-002	380	76	8.3	82
watered-root-T2-CCN51-bio rep #3	D/D-WTR T2-003	381	80	7.8	91
watered-root-T3-CCN51-bio rep #1	D/D-WTR T3-001	382	136	7.2	86
watered-root-T3-CCN51-bio rep #2	D/D-WTR T3-002	383	124	8.3	87
watered-root-T3-CCN51-bio rep #3	D/D-WTR T3-003	384	245	8.1	89
watered-root-T4-CCN51-bio rep #1	D/D-WTR T4-001	385	49	6.9	93
watered-root-T4-CCN51-bio rep #2	D/D-WTR T4-002	386	53	6.8	92
watered-root-T4-CCN51-bio rep #3	D/D-WTR T4-003	387	54	7.5	87
watered-root-T5-CCN51-bio rep #1	D/D-WTR T5-001	388	67	8.4	89
watered-root-T5-CCN51-bio rep #2	D/D-WTR T5-002	389	98	4.9	76
watered-root-T5-CCN51-bio rep #3	D/D-WTR T5-003	390	85	6.7	90
watered-root-T6-CCN51-bio rep #1	D/D-WTR T6-001	391	151	6.7	66
watered-root-T6-CCN51-bio rep #2	D/D-WTR T6-002	392	65	8	88
watered-root-T6-CCN51-bio rep #3	D/D-WTR T6-003	393	52	7	91
watered-root-T7-CCN51-bio rep #1	D/D-WTR T7-001	394	163	6.9	91
watered-root-T7-CCN51-bio rep #2	D/D-WTR T7-002	395	45	6.2	89
watered-root-T7-CCN51-bio rep #3	D/D-WTR T7-003	396	38/82	7.3/8	86/70
