# Supplementary material for: The cacao gene atlas: a transcriptome developmental atlas reveals highly tissue-specific and dynamically-regulated gene networks in Theobroma cacao L
Source: BMC Plant Biol. 2024 Jun 26;24:601. doi: 10.1186/s12870-024-05171-9 (PMC11201900; doi:10.1186/s12870-024-05171-9)
Supplement: Supplementary file 9 — Additional File 9: Read Count Statistics [file 12870_2024_5171_MOESM9_ESM.xlsx]

## Sheet: Additional FIle 9A
Additional File 9. Kulesza et al. (2024) The Cacao Gene Atlas: A Transcriptome Developmental Atlas Reveals Highly Tissue-Specific and Dynamically Regulated Gene Networks in Theobroma cacao L.
Additional File 9A. Sequencing Batch 1 Mapping Statistics
Library		Mapped	Unmapped	Total	% Mapped	Sample Name	Serial ID
310	S38	2823735	1066332	3890067	72.5883	drought-leaf-T7-CCN51-bio rep #1	310
148	S22	3792531	640840	4433371	85.5451	late stage-pod endocarp-CCN51-bio rep #3	148
307	S37	3005509	1465544	4471053	67.2215	drought-leaf-T6-CCN51-bio rep #1	307
96	S14	4014196	473611	4487807	89.4467	mid-late stage-seed coat-CCN51-bio rep #1	96
316	S40	4720152	377393	5097545	92.5966	drought-root-T2-CCN51-bio rep #1	316
304	S36	3976708	1143309	5120017	77.6698	drought-leaf-T5-CCN51-bio rep #1	304
246	S29	4026736	1250300	5277036	76.3068	6mo-young ax control-CCN51-bio rep #1	246
251	S30	3724837	1688407	5413244	68.8097	6mo-old ax control-CCN51-bio rep #1	251
356	S44	3862298	1669365	5531663	69.8216	watered-leaf-T1-CCN51-bio rep #2	356
171	S26	4588500	959306	5547806	82.7084	6mo-C leaf-CCN51-bio rep #1	171
155	S23	4659776	912693	5572469	83.6214	late stage-seed mucilage-CCN51-bio rep #5	155
290	S32	4492249	1181587	5673836	79.1748	drought-apex-T7-CCN51-bio rep #2	290
66	S10	4500823	1196154	5696977	79.0037	3mo-stem2-CCN51-bio rep #1	66
295	S34	4499107	1309300	5808407	77.4585	drought-leaf-T2-CCN51-bio rep #1	295
236	S28	5108046	939053	6047099	84.471	6mo-young axillaries-CCN51-bio rep #1	236
141	S21	5472023	576610	6048633	90.4671	late stage-pod mesocarp-CCN51-bio rep #1	141
301	S35	5012317	1395295	6407612	78.2244	drought-leaf-T4-CCN51-bio rep #1	301
278	S31	5660935	760554	6421489	88.1561	drought-apex-T3-CCN51-bio rep #2	278
425	S48	5140497	1321971	6462468	79.5439	late stage-embryo-IMC-67-bio rep #5	425
322	S42	5059674	1600151	6659825	75.9731	drought-root-T4-CCN51-bio rep #1	322
371	S45	4214147	2713618	6927765	60.8298	watered-leaf-T6-CCN51-bio rep #2	371
16	S3	6145091	791728	6936819	88.5866	germinating seed-root-CCN51-bio rep #1	16
128	S18	6237375	834787	7072162	88.1962	mid-late stage-seed mucilage-CCN51-bio rep #1	128
391	S46	6787365	505054	7292419	93.0743	watered-root-T6-CCN51-bio rep #1	391
27	S4	6698761	998260	7697021	87.0306	seedling-roots-CCN51-bio rep #2	27
319	S41	5855297	1903543	7758840	75.4661	drought-root-T3-CCN51-bio rep #1	319
107	S15	6817535	947618	7765153	87.7965	mid stage-pod mesocarp-CCN51-bio rep #1	107
394	S47	6707282	1139363	7846645	85.4796	watered-root-T7-CCN51-bio rep #1	394
86	S12	6859453	1037850	7897303	86.8582	mid stage-seed coat-CCN51-bio rep #1	86
81	S11	6380116	1541417	7921533	80.5414	mid stage-embryo-CCN51-bio rep #1	81
136	S20	6981177	997904	7979081	87.4935	late stage-pod exocarp-CCN51-bio rep #1	136
41	S7	6452057	1863029	8315086	77.5946	3mo-C leaf-CCN51-bio rep #1	41
36	S6	6925811	1540586	8466397	81.8035	3mo-A leaf-CCN51-bio rep #1	36
31	S5	7426564	1229703	8656267	85.7941	3mo-root system-CCN51-bio rep #1	31
1	S1	6498989	2387582	8886571	73.1327	late stage-embryo-CCN51-bio rep #1	1
126	S17	8160742	859138	9019880	90.4751	mid-late-stage-pod endocarp-CCN51-bio rep #2	126
11	S2	7525098	1654291	9179389	81.9782	germinating seed-shoot-CCN51-bio rep #1	11
110	S16	8599006	661397	9260403	92.8578	mid stage-pod endocarp-CCN51-bio rep #1	110
328	S43	7643363	1656239	9299602	82.1902	drought-root-T6-CCN51-bio rep #1	328
132	S19	8367719	948570	9316289	89.8182	late stage-pod skin-CCN51-bio rep #2	132
56	S8	7757523	1691893	9449416	82.0953	3mo-Apex-CCN51-bio rep #1	56
292	S33	7718487	2133974	9852461	78.3407	drought-leaf-T1-CCN51-bio rep #1	292
65	S9	8924616	1288496	10213112	87.3839	3mo-stem1-CCN51-bio rep #5	65
161	S24	8835592	1458718	10294310	85.8299	6mo-root tip-CCN51-bio rep #1	161
91	S13	8757496	1660367	10417863	84.0623	mid-late stage-embryo-CCN51-bio rep #1	91
313	S39	8919541	1580290	10499831	84.9494	drought-root-T1-CCN51-bio rep #1	313
166	S25	10747045	2708273	13455318	79.8721	6mo-A leaf-CCN51-bio rep #1	166
176	S27	12311082	5209862	17520944	70.2649	6mo-E1 leaf-CCN51-bio rep #1	176
MEAN		6237395	1372319	7609715	82
SD		2004309	767457	2455015	7
SE
MIN		2823735	377393	3890067	61
MAX		12311082	5209862	17520944	93
MEDIAN		6308746	1240002	7494720	82

## Sheet: Additional File 9B
Additional File 9. Kulesza et al. (2024) The Cacao Gene Atlas: A Transcriptome Developmental Atlas Reveals Highly Tissue-Specific and Dynamically Regulated Gene Networks in Theobroma cacao L.
Additional File 9B. Sequencing Batch 6 Mapping Statistics
Library		Mapped	Unmapped	Total	% Mapped
255	S16	8308827	1471996	9780823	84.9502
21	S1	8272273	2669746	10942019	75.601
271	S17	8055790	2010850	10066640	80.0246
46	S2	8042337	2033742	10076079	79.8161
284	S21	7945708	1400927	9346635	85.0114
221	S15	7769246	1911175	9680421	80.2573
249	S48	7699354	949179	8648533	89.025
345	S29	7642697	1124803	8767500	87.1708
274	S18	7617198	1906696	9523894	79.9799
190	S14	7566378	2323461	9889839	76.5066
335	S26	7503186	1920163	9423349	79.6233
277	S19	7419784	1780762	9200546	80.645
379	S36	7238705	1116564	8355269	86.6364
281	S20	7226210	1148246	8374456	86.2887
404	S40	7138293	2232724	9371017	76.1742
331	S24	7115826	2053951	9169777	77.6009
402	S39	7053922	2259026	9312948	75.7432
286	S22	6984116	1383938	8368054	83.4617
186	S12	6955532	1875178	8830710	78.7653
188	S13	6944084	1985525	8929609	77.7647
354	S33	6819902	891040	7710942	88.4445
57	S6	6791833	1525237	8317070	81.6614
418	S45	6544939	1397171	7942110	82.4081
184	S11	6529955	2751319	9281274	70.3562
289	S23	6502786	1369950	7872736	82.5988
350	S31	6485868	1242830	7728698	83.9193
341	S28	6476465	1584124	8060589	80.3473
182	S10	6400509	2398282	8798791	72.7431
152	S7	6200171	1924976	8125147	76.3084
177	S8	6008211	2850134	8858345	67.8254
434	S46	5885234	2973569	8858803	66.4337
416	S44	5744171	1308941	7053112	81.4417
55	S5	5621996	2109732	7731728	72.7133
398	S37	5595873	2995371	8591244	65.1346
352	S32	5298307	1064868	6363175	83.2651
357	S34	5286873	1907218	7194091	73.4891
178	S9	5254045	1618026	6872071	76.455
338	S27	5196580	1658445	6855025	75.8069
47	S3	5151965	3625311	8777276	58.6966
406	S41	5134908	1813774	6948682	73.8976
347	S30	5065363	1177312	6242675	81.1409
410	S42	5026485	1192966	6219451	80.8188
51	S4	5019572	2158223	7177795	69.9319
333	S25	4953979	1838501	6792480	72.9333
169	S47	4863746	949997	5813743	83.6595
413	S43	4575408	1596408	6171816	74.1339
400	S38	4271002	2285636	6556638	65.1401
363	S35	3897488	1170498	5067986	76.9041
MEAN		6397981	1811219	8209200	78
SD		1155182	604254	1294442	6
SE
MIN		3897488	891040	5067986	59
MAX		8308827	3625311	10942019	89
MEDIAN		6516371	1826138	8371255	79
