# Supplementary material for: The cacao gene atlas: a transcriptome developmental atlas reveals highly tissue-specific and dynamically-regulated gene networks in Theobroma cacao L
Source: BMC Plant Biol. 2024 Jun 26;24:601. doi: 10.1186/s12870-024-05171-9 (PMC11201900; doi:10.1186/s12870-024-05171-9)
Supplement: Supplementary file 11 — Additional File 11: Gene Annotations and RBBH [file 12870_2024_5171_MOESM11_ESM.xlsx]

## Sheet: Additional File 11A.
Additional File 11. Kulesza et al. (2024) The Cacao Gene Atlas: A Transcriptome Developmental Atlas Reveals Highly Tissue-Specific and Dynamically Regulated Gene Networks in Theobroma cacao L.1
Additional File 11A. CCN51 gene Annotations
Gene ID	Description	GO IDs	GO Names	Enzyme Codes	Enzyme Names	InterPro IDs	InterPro GO IDs	InterPro GO Names
CCN-51_Chr0v1_20098.1	RecName: Full=Probable methyltransferase PMT10	F:GO:0003755; F:GO:0008168; C:GO:0005794	F:peptidyl-prolyl cis-trans isomerase activity; F:methyltransferase activity; C:Golgi apparatus			G3DSA:3.40.50.150 (GENE3D); IPR004159 (PFAM); G3DSA:3.10.50.40 (GENE3D); mobidb-lite (MOBIDB_LITE); PTHR44067:SF7 (PANTHER); PTHR44067 (PANTHER); IPR000297 (PROSITE_PROFILES); IPR029063 (SUPERFAMILY)	F:GO:0003755; F:GO:0008168	F:peptidyl-prolyl cis-trans isomerase activity; F:methyltransferase activity
CCN-51_Chr0v1_20099.1	---NA---					mobidb-lite (MOBIDB_LITE); mobidb-lite (MOBIDB_LITE)	no GO terms	no GO terms
CCN-51_Chr0v1_20100.1	---NA---					G3DSA:1.10.340.70 (GENE3D); IPR041588 (PFAM)	no GO terms	no GO terms
CCN-51_Chr0v1_20101.1	RecName: Full=Outer membrane transporter CdiB	P:GO:0006811; P:GO:0015031; P:GO:0046819; P:GO:0055085; F:GO:0008320; F:GO:0015288; C:GO:0009279; C:GO:0016020; C:GO:0016021; C:GO:0046930; C:GO:0098046	P:ion transport; P:protein transport; P:protein secretion by the type V secretion system; P:transmembrane transport; F:protein transmembrane transporter activity; F:porin activity; C:cell outer membrane; C:membrane; C:integral component of membrane; C:pore complex; C:type V protein secretion system complex			IPR010069 (TIGRFAM); IPR008619 (PFAM); G3DSA:2.40.160.50 (GENE3D); IPR005565 (PFAM); G3DSA:3.10.20.310 (GENE3D); IPR035251 (PFAM); IPR013686 (PFAM); PTHR34597:SF3 (PANTHER); PTHR34597 (PANTHER)	no GO terms	no GO terms
CCN-51_Chr0v1_20102.1	RecName: Full=3-oxoacyl-[acyl-carrier-protein] reductase FabG; AltName: Full=3-ketoacyl-acyl carrier protein reductase; AltName: Full=Beta-Ketoacyl-acyl carrier protein reductase; AltName: Full=Beta-ketoacyl-ACP reductase	P:GO:0009102; P:GO:0030497; P:GO:0055114; F:GO:0000287; F:GO:0004316; F:GO:0008897; F:GO:0042802; F:GO:0050661; C:GO:0005829	P:biotin biosynthetic process; P:fatty acid elongation; P:oxidation-reduction process; F:magnesium ion binding; F:3-oxoacyl-[acyl-carrier-protein] reductase (NADPH) activity; F:holo-[acyl-carrier-protein] synthase activity; F:identical protein binding; F:NADP binding; C:cytosol	EC:2.3.1.85; EC:1.1.1.100	Fatty-acid synthase system; 3-oxoacyl-[acyl-carrier-protein] reductase	IPR002347 (PRINTS); IPR002347 (PRINTS); G3DSA:3.40.50.720 (GENE3D); IPR002582 (TIGRFAM); IPR004568 (TIGRFAM); IPR008278 (PFAM); PF13561 (PFAM); PTHR42879 (PANTHER); IPR002582 (HAMAP); IPR036291 (SUPERFAMILY); IPR037143 (SUPERFAMILY)	P:GO:0006633; P:GO:0055114; F:GO:0000287; F:GO:0008897	P:fatty acid biosynthetic process; P:oxidation-reduction process; F:magnesium ion binding; F:holo-[acyl-carrier-protein] synthase activity
CCN-51_Chr0v1_20103.1	RecName: Full=Aminomethyltransferase; AltName: Full=Glycine cleavage system T protein	F:GO:0005515	F:protein binding			IPR006222 (PFAM); IPR027266 (G3DSA:3.30.1360.GENE3D); PTHR43757:SF2 (PANTHER); PTHR43757 (PANTHER); IPR036736 (SUPERFAMILY); SSF103025 (SUPERFAMILY)	F:GO:0005515	F:protein binding
CCN-51_Chr0v1_20104.1	RecName: Full=3-oxoacyl-[acyl-carrier-protein] synthase 2; AltName: Full=3-oxoacyl-[acyl-carrier-protein] synthase II; AltName: Full=Beta-ketoacyl-ACP synthase II; Short=KAS II	P:GO:0006631; P:GO:0044249; F:GO:0016746; C:GO:0005737	P:fatty acid metabolic process; P:cellular biosynthetic process; F:transferase activity, transferring acyl groups; C:cytoplasm			IPR016039 (G3DSA:3.40.47.GENE3D); IPR016039 (G3DSA:3.40.47.GENE3D); IPR016039 (G3DSA:3.40.47.GENE3D); IPR014030 (PFAM); IPR014031 (PFAM); IPR000794 (PANTHER); PTHR11712:SF297 (PANTHER); IPR000794 (CDD); IPR016039 (SUPERFAMILY); IPR016039 (SUPERFAMILY); IPR016039 (SUPERFAMILY); IPR016039 (SUPERFAMILY)	F:GO:0016746	F:transferase activity, transferring acyl groups
CCN-51_Chr0v1_20105.1	RecName: Full=Ribosomal protein S1, mitochondrial	C:GO:0005739; C:GO:0005840	C:mitochondrion; C:ribosome			no IPS match	no IPS match	no IPS match
CCN-51_Chr0v1_20106.1	RecName: Full=Medium-chain specific acyl-CoA dehydrogenase, mitochondrial; Short=MCAD; Flags: Precursor	P:GO:0006635; P:GO:0009083; P:GO:0009791; P:GO:0042221; P:GO:0048731; P:GO:1902190; P:GO:1902192; F:GO:0003853; F:GO:0032559; F:GO:0050660; C:GO:0005739; C:GO:0005777	P:fatty acid beta-oxidation; P:branched-chain amino acid catabolic process; P:post-embryonic development; P:response to chemical; P:system development; P:2-methylbutanoyl-CoA(4-) catabolic process; P:2-methylbut-2-enoyl-CoA(4-) metabolic process; F:2-methylacyl-CoA dehydrogenase activity; F:adenyl ribonucleotide binding; F:flavin adenine dinucleotide binding; C:mitochondrion; C:peroxisome	EC:1.3.99.12; EC:1.3.99.3	2-methylacyl-CoA dehydrogenase; Acting on the CH-CH group of donors	G3DSA:2.40.110.10 (GENE3D); IPR006091 (PFAM); G3DSA:1.20.140.10 (GENE3D); IPR037069 (G3DSA:1.10.540.GENE3D); IPR009075 (PFAM); mobidb-lite (MOBIDB_LITE); mobidb-lite (MOBIDB_LITE); mobidb-lite (MOBIDB_LITE); mobidb-lite (MOBIDB_LITE); PTHR43884 (PANTHER); PTHR43884:SF12 (PANTHER); cd00567 (CDD); IPR036250 (SUPERFAMILY); IPR009100 (SUPERFAMILY)	P:GO:0055114; F:GO:0016627; F:GO:0050660	P:oxidation-reduction process; F:oxidoreductase activity, acting on the CH-CH group of donors; F:flavin adenine dinucleotide binding
CCN-51_Chr0v1_20107.1	RecName: Full=3-oxoacyl-[acyl-carrier-protein] synthase 3; AltName: Full=3-oxoacyl-[acyl-carrier-protein] synthase III; AltName: Full=Beta-ketoacyl-ACP synthase III; Short=KAS III	F:GO:0016746	F:transferase activity, transferring acyl groups			IPR016039 (G3DSA:3.40.47.GENE3D); IPR016039 (G3DSA:3.40.47.GENE3D); IPR013747 (PFAM); IPR000073 (PFAM); IPR029058 (G3DSA:3.40.50.GENE3D); PTHR34069 (PANTHER); IPR029058 (SUPERFAMILY); IPR016039 (SUPERFAMILY)	F:GO:0016746	F:transferase activity, transferring acyl groups
CCN-51_Chr0v1_20108.1	RecName: Full=Cytochrome P450 3A25; AltName: Full=CYPIIIA25	P:GO:0006633; P:GO:0009725; P:GO:0055114; P:GO:0065007; F:GO:0004315; F:GO:0005506; F:GO:0008395; F:GO:0016627; F:GO:0016709; F:GO:0020037; F:GO:0050660; C:GO:0016020; C:GO:0043227	P:fatty acid biosynthetic process; P:response to hormone; P:oxidation-reduction process; P:biological regulation; F:3-oxoacyl-[acyl-carrier-protein] synthase activity; F:iron ion binding; F:steroid hydroxylase activity; F:oxidoreductase activity, acting on the CH-CH group of donors; F:oxidoreductase activity, acting on paired donors, with incorporation or reduction of molecular oxygen, NAD(P)H as…	EC:1.14.13	Acting on paired donors, with incorporation or reduction of molecular oxygen. The oxygen incorporated need not be derived from O(2)	IPR001128 (PRINTS); IPR002401 (PRINTS); IPR001128 (PFAM); IPR037069 (G3DSA:1.10.540.GENE3D); IPR013751 (PFAM); IPR036396 (G3DSA:1.10.630.GENE3D); IPR006091 (PFAM); G3DSA:1.20.140.10 (GENE3D); G3DSA:2.40.110.10 (GENE3D); IPR016039 (G3DSA:3.40.47.GENE3D); PTHR24305 (PANTHER); IPR009100 (SUPERFAMILY); IPR036396 (SUPERFAMILY); IPR016039 (SUPERFAMILY)	P:GO:0006633; P:GO:0055114; F:GO:0004315; F:GO:0005506; F:GO:0016627; F:GO:0016705; F:GO:0016746; F:GO:0020037; F:GO:0050660	P:fatty acid biosynthetic process; P:oxidation-reduction process; F:3-oxoacyl-[acyl-carrier-protein] synthase activity; F:iron ion binding; F:oxidoreductase activity, acting on the CH-CH group of donors; F:oxidoreductase activity, acting on paired donors, with incorporation or reduction of molecular oxygen; F:transferase activity, transferring acyl groups; F:heme binding; F:flavin adenine dinucle…
CCN-51_Chr0v1_20109.1	RecName: Full=Alkanal monooxygenase beta chain; AltName: Full=Bacterial luciferase beta chain	P:GO:0055114; F:GO:0004497; F:GO:0016705	P:oxidation-reduction process; F:monooxygenase activity; F:oxidoreductase activity, acting on paired donors, with incorporation or reduction of molecular oxygen			IPR024011 (TIGRFAM); IPR036661 (G3DSA:3.20.20.GENE3D); IPR011251 (PFAM); PTHR30137:SF8 (PANTHER); PTHR30137 (PANTHER); IPR036661 (SUPERFAMILY)	P:GO:0055114; F:GO:0016705	P:oxidation-reduction process; F:oxidoreductase activity, acting on paired donors, with incorporation or reduction of molecular oxygen
CCN-51_Chr0v1_20110.1	RecName: Full=5-methylcytosine-specific restriction enzyme B; AltName: Full=EcoKMcrBC	P:GO:0006308; F:GO:0003677; F:GO:0003924; F:GO:0005515; F:GO:0005524; F:GO:0015666; F:GO:0016887	P:DNA catabolic process; F:DNA binding; F:GTPase activity; F:protein binding; F:ATP binding; F:restriction endodeoxyribonuclease activity; F:ATPase activity	EC:3.6.1.15	Nucleoside-triphosphate phosphatase	G3DSA:3.40.50.300 (GENE3D); IPR011704 (PFAM); IPR019292 (PFAM); mobidb-lite (MOBIDB_LITE); mobidb-lite (MOBIDB_LITE); PTHR37291 (PANTHER); IPR027417 (SUPERFAMILY)	F:GO:0005524; F:GO:0016887	F:ATP binding; F:ATPase activity
CCN-51_Chr0v1_20111.1	RecName: Full=Multidrug efflux pump Tap; AltName: Full=Tetracycline-aminoglycoside resistance protein	P:GO:0055085; F:GO:0022857; C:GO:0016020	P:transmembrane transport; F:transmembrane transporter activity; C:membrane			IPR022324 (PRINTS); IPR011701 (PFAM); G3DSA:1.20.1250.20 (GENE3D); PTHR23513 (PANTHER); IPR020846 (PROSITE_PROFILES); cd06173 (CDD); IPR036259 (SUPERFAMILY)	P:GO:0055085; F:GO:0022857; C:GO:0016020	P:transmembrane transport; F:transmembrane transporter activity; C:membrane
CCN-51_Chr0v1_20112.1	RecName: Full=ATP synthase subunit alpha, mitochondrial	P:GO:0015986; F:GO:0005524; F:GO:0016887; F:GO:0043531; F:GO:0046933; F:GO:0051087; C:GO:0000275; C:GO:0005886	P:ATP synthesis coupled proton transport; F:ATP binding; F:ATPase activity; F:ADP binding; F:proton-transporting ATP synthase activity, rotational mechanism; F:chaperone binding; C:mitochondrial proton-transporting ATP synthase complex, catalytic sector F(1); C:plasma membrane	EC:7.1.2.2; EC:3.6.1.3; EC:3.6.1.15	H(+)-transporting two-sector ATPase; Adenosinetriphosphatase; Nucleoside-triphosphate phosphatase	IPR004100 (PFAM); IPR023366 (G3DSA:2.40.30.GENE3D); PTHR43089 (PANTHER); PTHR43089:SF8 (PANTHER); cd18116 (CDD); IPR036121 (SUPERFAMILY)	P:GO:0046034; P:GO:1902600	P:ATP metabolic process; P:proton transmembrane transport
CCN-51_Chr0v1_20113.1	RecName: Full=NADH-quinone oxidoreductase subunit K; AltName: Full=NADH dehydrogenase I subunit K; AltName: Full=NDH-1 subunit K	P:GO:0042773; F:GO:0008137; F:GO:0048038; C:GO:0005886; C:GO:0016021; C:GO:0030964; C:GO:0031966; C:GO:0070469	P:ATP synthesis coupled electron transport; F:NADH dehydrogenase (ubiquinone) activity; F:quinone binding; C:plasma membrane; C:integral component of membrane; C:NADH dehydrogenase complex; C:mitochondrial membrane; C:respirasome	EC:7.1.1.2; EC:1.6.5.11; EC:1.6.99.3	NADH:ubiquinone reductase (H(+)-translocating); NADH dehydrogenase (quinone); NADH dehydrogenase	IPR039428 (PFAM); PTHR11434:SF15 (PANTHER); IPR001133 (PANTHER)	P:GO:0042773; P:GO:0055114; F:GO:0016651	P:ATP synthesis coupled electron transport; P:oxidation-reduction process; F:oxidoreductase activity, acting on NAD(P)H
CCN-51_Chr0v1_20114.1	RecName: Full=Urocanate reductase	P:GO:0044238; F:GO:0010181; F:GO:0016491; C:GO:0016020	P:primary metabolic process; F:FMN binding; F:oxidoreductase activity; C:membrane			IPR003953 (PFAM); IPR027477 (G3DSA:3.90.700.GENE3D); IPR036188 (G3DSA:3.50.50.GENE3D); IPR007329 (PFAM); PTHR43400:SF7 (PANTHER); PTHR43400 (PANTHER); IPR027477 (SUPERFAMILY); IPR036188 (SUPERFAMILY)	F:GO:0010181; C:GO:0016020	F:FMN binding; C:membrane
CCN-51_Chr0v1_20115.1	---NA---					IPR037401 (PFAM); G3DSA:3.10.450.50 (GENE3D); IPR032710 (SUPERFAMILY)	no GO terms	no GO terms
CCN-51_Chr0v1_20116.1	---NA---	P:GO:0008643; F:GO:0015288; C:GO:0016021	P:carbohydrate transport; F:porin activity; C:integral component of membrane			IPR038673 (G3DSA:2.40.160.GENE3D); IPR007049 (PFAM); PTHR37944 (PANTHER)	P:GO:0008643; F:GO:0015288; C:GO:0016021	P:carbohydrate transport; F:porin activity; C:integral component of membrane
CCN-51_Chr0v1_20117.1	RecName: Full=Urocanate reductase	P:GO:0006629; F:GO:0016627	P:lipid metabolic process; F:oxidoreductase activity, acting on the CH-CH group of donors			PR00411 (PRINTS); PR00368 (PRINTS); G3DSA:2.160.10.10 (GENE3D); IPR003953 (PFAM); IPR001451 (PFAM); IPR036188 (G3DSA:3.50.50.GENE3D); IPR027477 (G3DSA:3.90.700.GENE3D); PTHR43400 (PANTHER); PTHR43400:SF7 (PANTHER); cd03349 (CDD); IPR036188 (SUPERFAMILY); IPR027477 (SUPERFAMILY); IPR011004 (SUPERFAMILY)	no GO terms	no GO terms
CCN-51_Chr0v1_20118.1	---NA---					IPR044016 (PFAM); IPR013783 (G3DSA:2.60.40.GENE3D); mobidb-lite (MOBIDB_LITE); PTHR14795 (PANTHER); PTHR14795:SF4 (PANTHER); PTHR14795 (PANTHER)	no GO terms	no GO terms
CCN-51_Chr0v1_20119.1	RecName: Full=Uncharacterized protein YjcB					IPR016958 (PFAM)	no GO terms	no GO terms
CCN-51_Chr0v1_20120.1	RecName: Full=Uncharacterized protein YbjX	P:GO:0006974; C:GO:0005829	P:cellular response to DNA damage stimulus; C:cytosol			IPR007488 (PFAM); IPR007488 (PANTHER)	no GO terms	no GO terms
CCN-51_Chr0v1_20121.1	RecName: Full=Quinone-dependent D-lactate dehydrogenase; AltName: Full=D-lactate dehydrogenase; Short=D-LDH	P:GO:0009060; P:GO:0009061; P:GO:0019516; P:GO:0022904; P:GO:0055085; F:GO:0009055; F:GO:0016901; F:GO:0050660; C:GO:0031234	P:aerobic respiration; P:anaerobic respiration; P:lactate oxidation; P:respiratory electron transport chain; P:transmembrane transport; F:electron transfer activity; F:oxidoreductase activity, acting on the CH-OH group of donors, quinone or similar compound as acceptor; F:flavin adenine dinucleotide binding; C:extrinsic component of cytoplasmic side of plasma membrane			IPR015409 (PFAM); G3DSA:3.10.450.50 (GENE3D); IPR016167 (G3DSA:3.30.43.GENE3D); IPR024289 (PFAM); PTHR43716:SF3 (PANTHER); PTHR43716 (PANTHER); IPR016164 (SUPERFAMILY)	P:GO:0055085; F:GO:0003824; F:GO:0050660	P:transmembrane transport; F:catalytic activity; F:flavin adenine dinucleotide binding
CCN-51_Chr0v1_20122.1	RecName: Full=Nta operon transcriptional regulator	P:GO:0006355; F:GO:0003700	P:regulation of transcription, DNA-templated; F:DNA-binding transcription factor activity			IPR000524 (PRINTS); IPR011711 (PFAM); IPR008920 (G3DSA:1.20.120.GENE3D); IPR000524 (PFAM); IPR036388 (G3DSA:1.10.10.GENE3D); PTHR43537 (PANTHER); PTHR43537:SF24 (PANTHER); IPR000524 (PROSITE_PROFILES); IPR000524 (CDD); IPR008920 (SUPERFAMILY); IPR036390 (SUPERFAMILY)	P:GO:0006355; F:GO:0003700	P:regulation of transcription, DNA-templated; F:DNA-binding transcription factor activity
CCN-51_Chr0v1_20123.1	RecName: Full=Allantoate amidohydrolase; Short=AAH; AltName: Full=Allantoate deiminase	P:GO:0043603; P:GO:0044238; P:GO:0044270; P:GO:0044281; P:GO:0046700; P:GO:1901361; P:GO:1901565; F:GO:0016813; F:GO:0046914; C:GO:0005737	P:cellular amide metabolic process; P:primary metabolic process; P:cellular nitrogen compound catabolic process; P:small molecule metabolic process; P:heterocycle catabolic process; P:organic cyclic compound catabolic process; P:organonitrogen compound catabolic process; F:hydrolase activity, acting on carbon-nitrogen (but not peptide) bonds, in linear amidines; F:transition metal ion binding; C:…			IPR010158 (PIRSF); G3DSA:3.40.630.10 (GENE3D); G3DSA:3.30.70.360 (GENE3D); IPR010158 (TIGRFAM); IPR002933 (PFAM); IPR010158 (PANTHER); cd03884 (CDD); IPR036264 (SUPERFAMILY); SSF53187 (SUPERFAMILY)	F:GO:0016787; F:GO:0016813	F:hydrolase activity; F:hydrolase activity, acting on carbon-nitrogen (but not peptide) bonds, in linear amidines
CCN-51_Chr0v1_20124.1	RecName: Full=Probable aspartate/prephenate aminotransferase; Short=AspAT / PAT; AltName: Full=Transaminase A	P:GO:0009095; P:GO:0009793; F:GO:0004069; F:GO:0030170; F:GO:0033853; F:GO:0033854; F:GO:0042802; C:GO:0009570	P:aromatic amino acid family biosynthetic process, prephenate pathway; P:embryo development ending in seed dormancy; F:L-aspartate:2-oxoglutarate aminotransferase activity; F:pyridoxal phosphate binding; F:aspartate-prephenate aminotransferase activity; F:glutamate-prephenate aminotransferase activity; F:identical protein binding; C:chloroplast stroma	EC:2.6.1.78; EC:2.6.1.79; EC:2.6.1.1	Aspartate--prephenate aminotransferase; Glutamate--prephenate aminotransferase; Aspartate transaminase	IPR004839 (PFAM); IPR015422 (G3DSA:3.90.1150.GENE3D); IPR015421 (G3DSA:3.40.640.GENE3D); PTHR46383:SF1 (PANTHER); PTHR46383 (PANTHER); cd00609 (CDD); IPR015424 (SUPERFAMILY)	P:GO:0009058; F:GO:0003824; F:GO:0030170	P:biosynthetic process; F:catalytic activity; F:pyridoxal phosphate binding
CCN-51_Chr0v1_20125.1	RecName: Full=Biotin carboxyl carrier protein of acetyl-CoA carboxylase; Short=BCCP	P:GO:0006629; P:GO:0006631; P:GO:0006633; F:GO:0003989; C:GO:0009317	P:lipid metabolic process; P:fatty acid metabolic process; P:fatty acid biosynthetic process; F:acetyl-CoA carboxylase activity; C:acetyl-CoA carboxylase complex			IPR004360 (PFAM); IPR029068 (G3DSA:3.10.180.GENE3D); G3DSA:2.40.50.100 (GENE3D); PTHR39434 (PANTHER); IPR037523 (PROSITE_PROFILES); cd08357 (CDD); IPR011053 (SUPERFAMILY); IPR029068 (SUPERFAMILY)	no GO terms	no GO terms
CCN-51_Chr0v1_20126.1	RecName: Full=Octopine catabolism/uptake operon regulatory protein OccR	P:GO:0006355; F:GO:0003700	P:regulation of transcription, DNA-templated; F:DNA-binding transcription factor activity			G3DSA:3.40.190.10 (GENE3D); IPR005119 (PFAM); IPR000847 (PFAM); IPR036388 (G3DSA:1.10.10.GENE3D); G3DSA:3.40.190.10 (GENE3D); PTHR30126 (PANTHER); IPR000847 (PROSITE_PROFILES); IPR036390 (SUPERFAMILY); SSF53850 (SUPERFAMILY)	P:GO:0006355; F:GO:0003700	P:regulation of transcription, DNA-templated; F:DNA-binding transcription factor activity
CCN-51_Chr0v1_20127.1	---NA---					IPR043990 (PFAM); IPR012332 (G3DSA:2.160.20.GENE3D); IPR036709 (SUPERFAMILY); IPR011050 (SUPERFAMILY)	no GO terms	no GO terms
CCN-51_Chr0v1_20128.1	RecName: Full=Putative basic amino acid antiporter YfcC	C:GO:0016021	C:integral component of membrane			IPR018385 (PFAM); PTHR43652:SF4 (PANTHER); PTHR43652 (PANTHER)	C:GO:0016021	C:integral component of membrane
CCN-51_Chr0v1_20129.1	RecName: Full=HTH-type transcriptional activator TtdR	P:GO:0009890; P:GO:0010212; P:GO:0019752; P:GO:0045893; F:GO:0000976; F:GO:0001216	P:negative regulation of biosynthetic process; P:response to ionizing radiation; P:carboxylic acid metabolic process; P:positive regulation of transcription, DNA-templated; F:transcription regulatory region sequence-specific DNA binding; F:DNA-binding transcription activator activity			G3DSA:3.40.190.10 (GENE3D); G3DSA:3.40.190.10 (GENE3D); IPR036388 (G3DSA:1.10.10.GENE3D); IPR000847 (PFAM); IPR005119 (PFAM); PTHR30537 (PANTHER); IPR000847 (PROSITE_PROFILES); SSF53850 (SUPERFAMILY); IPR036390 (SUPERFAMILY)	P:GO:0006355; F:GO:0003700	P:regulation of transcription, DNA-templated; F:DNA-binding transcription factor activity
CCN-51_Chr0v1_20130.1	RecName: Full=Metalloreductase STEAP3; AltName: Full=Dudulin-2; AltName: Full=Six-transmembrane epithelial antigen of prostate 3; AltName: Full=Tumor suppressor-activated pathway protein 6; Short=hTSAP6; AltName: Full=pHyde; Short=hpHyde	P:GO:0006811; P:GO:0009987; P:GO:0015031; F:GO:0005515; C:GO:0005768; C:GO:0016020	P:ion transport; P:cellular process; P:protein transport; F:protein binding; C:endosome; C:membrane			G3DSA:3.40.50.720 (GENE3D); IPR028939 (PFAM); PTHR14239 (PANTHER); PTHR14239:SF0 (PANTHER); IPR036291 (SUPERFAMILY)	no GO terms	no GO terms
CCN-51_Chr0v1_20131.1	RecName: Full=Probable sugar efflux transporter	P:GO:0006865; P:GO:0055085; F:GO:0022857; C:GO:0016021	P:amino acid transport; P:transmembrane transport; F:transmembrane transporter activity; C:integral component of membrane			IPR000620 (PFAM); IPR011701 (PFAM); G3DSA:1.20.1250.20 (GENE3D); PTHR42910 (PANTHER); IPR020846 (PROSITE_PROFILES); cd17324 (CDD); cd17365 (CDD); IPR036259 (SUPERFAMILY); SSF103481 (SUPERFAMILY); SSF103481 (SUPERFAMILY)	P:GO:0055085; F:GO:0022857; C:GO:0016020; C:GO:0016021	P:transmembrane transport; F:transmembrane transporter activity; C:membrane; C:integral component of membrane
CCN-51_Chr0v1_20132.1	RecName: Full=Uncharacterized HTH-type transcriptional regulator Mb3122	F:GO:0003677	F:DNA binding			IPR036388 (G3DSA:1.10.10.GENE3D); IPR002577 (PFAM); PTHR33204:SF3 (PANTHER); PTHR33204 (PANTHER); IPR002577 (PROSITE_PROFILES); IPR036390 (SUPERFAMILY)	no GO terms	no GO terms
CCN-51_Chr0v1_20133.1	RecName: Full=Ubiquinone biosynthesis O-methyltransferase; AltName: Full=2-polyprenyl-6-hydroxyphenol methylase; AltName: Full=3-demethylubiquinone 3-O-methyltransferase	C:GO:0016020; C:GO:0030288	C:membrane; C:outer membrane-bounded periplasmic space			IPR008914 (PFAM); IPR036942 (G3DSA:2.40.170.GENE3D); IPR031725 (PFAM); IPR005247 (TIGRFAM); PF13489 (PFAM); IPR000531 (PFAM); IPR036388 (G3DSA:1.10.10.GENE3D); G3DSA:3.40.50.150 (GENE3D); IPR036610 (G3DSA:3.90.280.GENE3D); PTHR32552:SF81 (PANTHER); IPR039423 (PANTHER); cd17485 (CDD); cd02440 (CDD); IPR005247 (CDD); IPR036259 (SUPERFAMILY); SSF56935 (SUPERFAMILY); IPR029063 (SUPERFAMILY); IPR03661…	no GO terms	no GO terms
CCN-51_Chr0v1_20134.1	RecName: Full=HTH-type transcriptional regulator YdeO	P:GO:0006974; P:GO:0044419; P:GO:0045893; P:GO:0046677; F:GO:0003700; F:GO:0043565	P:cellular response to DNA damage stimulus; P:interspecies interaction between organisms; P:positive regulation of transcription, DNA-templated; P:response to antibiotic; F:DNA-binding transcription factor activity; F:sequence-specific DNA binding			G3DSA:1.10.10.60 (GENE3D); IPR018060 (PFAM); mobidb-lite (MOBIDB_LITE); PTHR47894 (PANTHER); PTHR47894:SF4 (PANTHER); IPR018060 (PROSITE_PROFILES); IPR009057 (SUPERFAMILY)	P:GO:0006355; F:GO:0003700; F:GO:0043565	P:regulation of transcription, DNA-templated; F:DNA-binding transcription factor activity; F:sequence-specific DNA binding
CCN-51_Chr0v1_20135.1	RecName: Full=Putative transposase InsQ for insertion sequence element IS609	P:GO:0006310; P:GO:0032196; F:GO:0003677; F:GO:0046872; C:GO:0005886	P:DNA recombination; P:transposition; F:DNA binding; F:metal ion binding; C:plasma membrane			IPR021027 (PFAM); IPR010095 (PFAM); IPR001959 (PFAM); mobidb-lite (MOBIDB_LITE); mobidb-lite (MOBIDB_LITE); mobidb-lite (MOBIDB_LITE); PTHR30405:SF11 (PANTHER); PTHR30405 (PANTHER)	no GO terms	no GO terms
CCN-51_Chr0v1_20136.1	---NA---					G3DSA:1.10.357.10 (GENE3D); IPR039536 (PFAM)	no GO terms	no GO terms
CCN-51_Chr0v1_20137.1	---NA---					IPR005586 (PFAM); SSF159594 (SUPERFAMILY)	no GO terms	no GO terms
CCN-51_Chr0v1_20138.1	RecName: Full=Intermembrane transport protein PqiB; AltName: Full=Paraquat-inducible protein B	P:GO:0120009; F:GO:0042802; C:GO:0005887; C:GO:0030288	P:intermembrane lipid transfer; F:identical protein binding; C:integral component of plasma membrane; C:outer membrane-bounded periplasmic space			IPR003399 (PFAM); mobidb-lite (MOBIDB_LITE); mobidb-lite (MOBIDB_LITE); PTHR30462:SF2 (PANTHER); PTHR30462 (PANTHER)	no GO terms	no GO terms
CCN-51_Chr0v1_20139.1	RecName: Full=Intermembrane transport protein YebS	P:GO:0009408; C:GO:0005886; C:GO:0005887; C:GO:0016020; C:GO:0016021	P:response to heat; C:plasma membrane; C:integral component of plasma membrane; C:membrane; C:integral component of membrane			IPR007498 (PFAM); PTHR30462 (PANTHER); PTHR30462:SF3 (PANTHER); PTHR30462 (PANTHER)	no GO terms	no GO terms
CCN-51_Chr0v1_20140.1	---NA---	P:GO:0009405	P:pathogenesis			PR01608 (PRINTS); IPR005427 (PFAM)	P:GO:0009405	P:pathogenesis
CCN-51_Chr0v1_20141.1	RecName: Full=Outer membrane usher protein HifC; Flags: Precursor	P:GO:0006974; P:GO:0009297; F:GO:0005515; F:GO:0008201; F:GO:0015473; C:GO:0009279	P:cellular response to DNA damage stimulus; P:pilus assembly; F:protein binding; F:heparin binding; F:fimbrial usher porin activity; C:cell outer membrane			IPR000015 (PFAM); IPR042186 (G3DSA:2.60.40.GENE3D); IPR037224 (G3DSA:3.10.20.GENE3D); G3DSA:2.60.40.3110 (GENE3D); IPR025885 (PFAM); IPR043142 (G3DSA:2.60.40.GENE3D); IPR025949 (PFAM); PTHR30451:SF21 (PANTHER); IPR000015 (PANTHER); IPR037224 (SUPERFAMILY)	P:GO:0009297; F:GO:0005515; F:GO:0015473; C:GO:0016020	P:pilus assembly; F:protein binding; F:fimbrial usher porin activity; C:membrane
CCN-51_Chr0v1_20142.1	RecName: Full=Chaperone protein FimC; Flags: Precursor	P:GO:0007155; P:GO:0043711; P:GO:0061077; P:GO:0071555; F:GO:0005515; F:GO:0044183; C:GO:0009289; C:GO:0030288	P:cell adhesion; P:pilus organization; P:chaperone-mediated protein folding; P:cell wall organization; F:protein binding; F:protein folding chaperone; C:pilus; C:outer membrane-bounded periplasmic space			IPR001829 (PRINTS); IPR013783 (G3DSA:2.60.40.GENE3D); IPR016147 (PFAM); IPR000259 (PFAM); IPR013783 (G3DSA:2.60.40.GENE3D); IPR036937 (G3DSA:2.60.40.GENE3D); PTHR30251:SF9 (PANTHER); PTHR30251 (PANTHER); IPR008962 (SUPERFAMILY); IPR036316 (SUPERFAMILY); IPR008966 (SUPERFAMILY)	P:GO:0007155; P:GO:0043711; P:GO:0061077; P:GO:0071555; C:GO:0009289; C:GO:0030288	P:cell adhesion; P:pilus organization; P:chaperone-mediated protein folding; P:cell wall organization; C:pilus; C:outer membrane-bounded periplasmic space
CCN-51_Chr0v1_20143.1	---NA---	C:GO:0016020	C:membrane			IPR002797 (PFAM)	C:GO:0016020	C:membrane
CCN-51_Chr0v1_20144.1	RecName: Full=Glyoxylate/hydroxypyruvate reductase B	P:GO:0009854; P:GO:0019520; P:GO:0055114; F:GO:0016618; F:GO:0030267; F:GO:0047995; F:GO:0051287; C:GO:0005829	P:oxidative photosynthetic carbon pathway; P:aldonic acid metabolic process; P:oxidation-reduction process; F:hydroxypyruvate reductase activity; F:glyoxylate reductase (NADP) activity; F:hydroxyphenylpyruvate reductase activity; F:NAD binding; C:cytosol	EC:1.1.1.237; EC:1.1.1.79; EC:1.1.1.81	Hydroxyphenylpyruvate reductase; Glyoxylate reductase (NADP(+)); Hydroxypyruvate reductase	IPR006140 (PFAM); G3DSA:3.40.50.720 (GENE3D); G3DSA:3.40.50.720 (GENE3D); IPR006139 (PFAM); PTHR10996 (PANTHER); cd12156 (CDD); SSF52283 (SUPERFAMILY); IPR036291 (SUPERFAMILY)	P:GO:0055114; F:GO:0016616; F:GO:0051287	P:oxidation-reduction process; F:oxidoreductase activity, acting on the CH-OH group of donors, NAD or NADP as acceptor; F:NAD binding
CCN-51_Chr0v1_20145.1	---NA---					IPR013022 (PFAM); G3DSA:3.20.20.150 (GENE3D); PTHR43489 (PANTHER); IPR036237 (SUPERFAMILY)	no GO terms	no GO terms
CCN-51_Chr0v1_20146.1	RecName: Full=Uncharacterized protein y4mH	F:GO:0016787	F:hydrolase activity			IPR006680 (PFAM); G3DSA:3.20.20.140 (GENE3D); PTHR43569:SF1 (PANTHER); PTHR43569 (PANTHER); IPR032466 (SUPERFAMILY)	F:GO:0016787	F:hydrolase activity
CCN-51_Chr0v1_20147.1	RecName: Full=N-acetyl-D-glucosamine kinase; AltName: Full=GlcNAc kinase	P:GO:0055085; P:GO:0071704; F:GO:0005488; F:GO:0008239; F:GO:0016301; F:GO:0022857	P:transmembrane transport; P:organic substance metabolic process; F:binding; F:dipeptidyl-peptidase activity; F:kinase activity; F:transmembrane transporter activity			IPR000600 (PFAM); IPR008979 (G3DSA:2.60.120.GENE3D); IPR013736 (PFAM); G3DSA:1.20.1250.20 (GENE3D); IPR011701 (PFAM); G3DSA:3.30.420.40 (GENE3D); IPR029058 (G3DSA:3.40.50.GENE3D); IPR005674 (TIGRFAM); IPR000383 (PFAM); IPR029058 (G3DSA:3.40.50.GENE3D); IPR000600 (PANTHER); PTHR18964:SF151 (PANTHER); cd17355 (CDD); cd00012 (CDD); IPR008979 (SUPERFAMILY); IPR029058 (SUPERFAMILY); IPR036259 (SUPERFA…	P:GO:0055085; F:GO:0008239; F:GO:0016787; F:GO:0022857	P:transmembrane transport; F:dipeptidyl-peptidase activity; F:hydrolase activity; F:transmembrane transporter activity
CCN-51_Chr0v1_20148.1	RecName: Full=Transcriptional activatory protein CaiF	P:GO:0006355; P:GO:0009437; F:GO:0003700; C:GO:0019867	P:regulation of transcription, DNA-templated; P:carnitine metabolic process; F:DNA-binding transcription factor activity; C:outer membrane			IPR003991 (PRINTS); IPR005546 (PFAM); IPR020357 (PFAM); IPR006315 (TIGRFAM); IPR036388 (G3DSA:1.10.10.GENE3D); IPR036709 (G3DSA:2.40.128.GENE3D); PTHR35037 (PANTHER); PTHR35037:SF7 (PANTHER); IPR005546 (PROSITE_PROFILES); IPR036709 (SUPERFAMILY)	P:GO:0006351; C:GO:0019867	P:transcription, DNA-templated; C:outer membrane
CCN-51_Chr0v1_20149.1	RecName: Full=GTP pyrophosphokinase; AltName: Full=(p)ppGpp synthase; AltName: Full=ATP:GTP 3'-pyrophosphotransferase; AltName: Full=ppGpp synthase I	P:GO:0015969; P:GO:0042594; P:GO:0044249; F:GO:0016740; F:GO:0043167; C:GO:0005737	P:guanosine tetraphosphate metabolic process; P:response to starvation; P:cellular biosynthetic process; F:transferase activity; F:ion binding; C:cytoplasm			G3DSA:1.10.3210.10 (GENE3D); PF13328 (PFAM); PTHR46246 (PANTHER); IPR003607 (CDD); SSF109604 (SUPERFAMILY)	no GO terms	no GO terms
CCN-51_Chr0v1_20150.1	---NA---	F:GO:0005509; F:GO:0005515; C:GO:0016020	F:calcium ion binding; F:protein binding; C:membrane			IPR015943 (G3DSA:2.130.10.GENE3D); IPR015943 (G3DSA:2.130.10.GENE3D); IPR013783 (G3DSA:2.60.40.GENE3D); PF05345 (PFAM); PTHR30344 (PANTHER); IPR011044 (SUPERFAMILY); IPR015919 (SUPERFAMILY); IPR015919 (SUPERFAMILY); SSF101898 (SUPERFAMILY)	F:GO:0005509; F:GO:0005515; C:GO:0016020	F:calcium ion binding; F:protein binding; C:membrane
CCN-51_Chr0v1_20151.1	RecName: Full=Probable glucarate transporter; AltName: Full=D-glucarate permease	P:GO:0006811; P:GO:0008643; P:GO:0050896; P:GO:0055085; F:GO:0022857; C:GO:0005886; C:GO:0009941; C:GO:0016021; C:GO:0042170	P:ion transport; P:carbohydrate transport; P:response to stimulus; P:transmembrane transport; F:transmembrane transporter activity; C:plasma membrane; C:chloroplast envelope; C:integral component of membrane; C:plastid membrane			IPR000849 (PIRSF); G3DSA:1.20.1250.20 (GENE3D); IPR011701 (PFAM); G3DSA:1.20.1250.20 (GENE3D); PTHR11662:SF398 (PANTHER); PTHR11662 (PANTHER); IPR020846 (PROSITE_PROFILES); cd17319 (CDD); IPR036259 (SUPERFAMILY)	P:GO:0055085; F:GO:0022857; C:GO:0016021	P:transmembrane transport; F:transmembrane transporter activity; C:integral component of membrane
CCN-51_Chr0v1_20152.1	RecName: Full=Lactaldehyde reductase; AltName: Full=Propanediol oxidoreductase	P:GO:0015945; P:GO:0019301; P:GO:0042355; P:GO:0042846; P:GO:0051143; P:GO:0055114; F:GO:0000287; F:GO:0004022; F:GO:0005515; F:GO:0008198; F:GO:0008270; F:GO:0008743; F:GO:0008912; F:GO:0016620; F:GO:0047516; F:GO:0050093; C:GO:0005829	P:methanol metabolic process; P:rhamnose catabolic process; P:L-fucose catabolic process; P:glycol catabolic process; P:propanediol metabolic process; P:oxidation-reduction process; F:magnesium ion binding; F:alcohol dehydrogenase (NAD+) activity; F:protein binding; F:ferrous iron binding; F:zinc ion binding; F:L-threonine 3-dehydrogenase activity; F:lactaldehyde reductase activity; F:oxidoreduct…	EC:1.1.1.77; EC:1.1.1.103; EC:1.1.1.202; EC:1.1.1.244; EC:1.1.1.1; EC:1.1.1.71	Lactaldehyde reductase; L-threonine 3-dehydrogenase; 1,3-propanediol dehydrogenase; Methanol dehydrogenase; Alcohol dehydrogenase; Alcohol dehydrogenase (NAD(P)(+))	G3DSA:3.40.50.1970 (GENE3D); G3DSA:1.20.1090.10 (GENE3D); IPR001670 (PFAM); IPR039697 (PANTHER); cd08176 (CDD); SSF56796 (SUPERFAMILY)	P:GO:0055114; F:GO:0016491; F:GO:0046872	P:oxidation-reduction process; F:oxidoreductase activity; F:metal ion binding
CCN-51_Chr0v1_20153.1	RecName: Full=tRNA nuclease CdiA; Short=tRNase CdiA; AltName: Full=Contact-dependent inhibitor A; Short=CdiA-43969; AltName: Full=Toxin CdiA; Flags: Precursor	P:GO:0090305; F:GO:0004521; F:GO:0004536; F:GO:0004549; F:GO:0097159; F:GO:1901363; C:GO:0030430	P:nucleic acid phosphodiester bond hydrolysis; F:endoribonuclease activity; F:deoxyribonuclease activity; F:tRNA-specific ribonuclease activity; F:organic cyclic compound binding; F:heterocyclic compound binding; C:host cell cytoplasm			IPR025157 (PFAM); mobidb-lite (MOBIDB_LITE); mobidb-lite (MOBIDB_LITE); mobidb-lite (MOBIDB_LITE); mobidb-lite (MOBIDB_LITE); mobidb-lite (MOBIDB_LITE); mobidb-lite (MOBIDB_LITE)	no GO terms	no GO terms
CCN-51_Chr0v1_20154.1	RecName: Full=Probable acid stress chaperone HdeA; Flags: Precursor	P:GO:1990451; F:GO:0042802; F:GO:0051087; C:GO:0030288	P:cellular stress response to acidic pH; F:identical protein binding; F:chaperone binding; C:outer membrane-bounded periplasmic space			IPR010486 (PFAM); IPR038303 (G3DSA:1.10.890.GENE3D); IPR024972 (HAMAP); IPR036831 (SUPERFAMILY)	P:GO:0071468; C:GO:0030288	P:cellular response to acidic pH; C:outer membrane-bounded periplasmic space
CCN-51_Chr0v1_20155.1	RecName: Full=Galactose-6-phosphate isomerase subunit LacA	P:GO:0006098; P:GO:0009758; P:GO:0019316; P:GO:0071322; F:GO:0004751; F:GO:0005515; F:GO:0008786	P:pentose-phosphate shunt; P:carbohydrate utilization; P:D-allose catabolic process; P:cellular response to carbohydrate stimulus; F:ribose-5-phosphate isomerase activity; F:protein binding; F:allose 6-phosphate isomerase activity	EC:5.3.1.6	Ribose-5-phosphate isomerase	IPR036569 (G3DSA:3.40.1400.GENE3D); IPR003500 (PIRSF); IPR003500 (PFAM); IPR003500 (TIGRFAM); PTHR43732:SF2 (PANTHER); PTHR43732 (PANTHER); IPR036569 (SUPERFAMILY)	P:GO:0005975; F:GO:0016853	P:carbohydrate metabolic process; F:isomerase activity
CCN-51_Chr0v1_20156.1	RecName: Full=Putative tartrate transporter	P:GO:0015698; P:GO:0015718; P:GO:0035461; P:GO:0042886; P:GO:0072348; P:GO:1905039; F:GO:0046943; F:GO:1901682; C:GO:0005886; C:GO:0031224	P:inorganic anion transport; P:monocarboxylic acid transport; P:vitamin transmembrane transport; P:amide transport; P:sulfur compound transport; P:carboxylic acid transmembrane transport; F:carboxylic acid transmembrane transporter activity; F:sulfur compound transmembrane transporter activity; C:plasma membrane; C:intrinsic component of membrane			G3DSA:1.20.1250.20 (GENE3D); IPR011701 (PFAM); PTHR43791 (PANTHER); PTHR43791:SF36 (PANTHER); IPR020846 (PROSITE_PROFILES); cd17319 (CDD); IPR036259 (SUPERFAMILY)	P:GO:0055085; F:GO:0022857	P:transmembrane transport; F:transmembrane transporter activity
CCN-51_Chr0v1_20157.1	RecName: Full=Synaptic vesicle membrane protein VAT-1 homolog-like	P:GO:0009058; P:GO:0044237; P:GO:0055114; P:GO:0071704; F:GO:0016746; F:GO:0043167; C:GO:0009536	P:biosynthetic process; P:cellular metabolic process; P:oxidation-reduction process; P:organic substance metabolic process; F:transferase activity, transferring acyl groups; F:ion binding; C:plastid			IPR013154 (PFAM); PF13602 (PFAM); G3DSA:3.90.180.10 (GENE3D); G3DSA:3.40.50.720 (GENE3D); PTHR43482 (PANTHER); IPR036291 (SUPERFAMILY); IPR011032 (SUPERFAMILY)	P:GO:0055114	P:oxidation-reduction process
CCN-51_Chr0v1_20158.1	RecName: Full=Phosphatidylserine decarboxylase proenzyme 2; Contains: RecName: Full=Phosphatidylserine decarboxylase 2 beta chain; Contains: RecName: Full=Phosphatidylserine decarboxylase 2 alpha chain	P:GO:0008654; F:GO:0004609	P:phospholipid biosynthetic process; F:phosphatidylserine decarboxylase activity			IPR003817 (PFAM); PTHR10067:SF9 (PANTHER); IPR003817 (PANTHER)	P:GO:0008654; F:GO:0004609	P:phospholipid biosynthetic process; F:phosphatidylserine decarboxylase activity
CCN-51_Chr0v1_20159.1	RecName: Full=Arginine/agmatine antiporter	P:GO:0003333; P:GO:0015847; F:GO:0015293; F:GO:0015496; C:GO:0005886	P:amino acid transmembrane transport; P:putrescine transport; F:symporter activity; F:putrescine:ornithine antiporter activity; C:plasma membrane			G3DSA:3.40.50.1980 (GENE3D); IPR002293 (PFAM); IPR002491 (PFAM); G3DSA:1.20.1740.10 (GENE3D); PTHR30535:SF34 (PANTHER); PTHR30535 (PANTHER); IPR002491 (PROSITE_PROFILES); SSF53807 (SUPERFAMILY)	P:GO:0055085; F:GO:0022857; C:GO:0016020	P:transmembrane transport; F:transmembrane transporter activity; C:membrane
CCN-51_Chr0v1_20160.1	RecName: Full=Catecholate siderophore receptor Fiu; AltName: Full=Ferric iron uptake protein; AltName: Full=TonB-dependent receptor Fiu; Flags: Precursor	P:GO:0015891; F:GO:0005515; F:GO:0015344; F:GO:0038023; F:GO:0043167; C:GO:0009279	P:siderophore transport; F:protein binding; F:siderophore uptake transmembrane transporter activity; F:signaling receptor activity; F:ion binding; C:cell outer membrane			IPR000531 (PFAM); IPR012910 (PFAM); IPR036942 (G3DSA:2.40.170.GENE3D); IPR010105 (TIGRFAM); IPR037066 (G3DSA:2.170.130.GENE3D); PTHR32552:SF65 (PANTHER); IPR039423 (PANTHER); cd01347 (CDD); SSF56935 (SUPERFAMILY)	P:GO:0015891; F:GO:0015344; F:GO:0038023; C:GO:0009279	P:siderophore transport; F:siderophore uptake transmembrane transporter activity; F:signaling receptor activity; C:cell outer membrane
CCN-51_Chr0v1_20161.1	RecName: Full=Asparagine synthetase [glutamine-hydrolyzing]; AltName: Full=Glutamine-dependent asparagine synthetase	P:GO:0006529; P:GO:0007154; P:GO:0009628; P:GO:0010033; P:GO:0031667; P:GO:0033554; P:GO:0050794; P:GO:1901700; F:GO:0004066; F:GO:0036094; C:GO:0110165	P:asparagine biosynthetic process; P:cell communication; P:response to abiotic stimulus; P:response to organic substance; P:response to nutrient levels; P:cellular response to stress; P:regulation of cellular process; P:response to oxygen-containing compound; F:asparagine synthase (glutamine-hydrolyzing) activity; F:small molecule binding; C:cellular anatomical entity			G3DSA:3.30.930.10 (GENE3D); IPR017932 (PFAM); IPR029055 (G3DSA:3.60.20.GENE3D); IPR001962 (PFAM); IPR014729 (G3DSA:3.40.50.GENE3D); PTHR11772 (PANTHER); IPR017932 (PROSITE_PROFILES); IPR001962 (CDD); IPR033738 (CDD); IPR029055 (SUPERFAMILY); SSF52402 (SUPERFAMILY); SSF55681 (SUPERFAMILY)	P:GO:0006529; F:GO:0004066	P:asparagine biosynthetic process; F:asparagine synthase (glutamine-hydrolyzing) activity
CCN-51_Chr0v1_20162.1	RecName: Full=Cation efflux system protein CusC; Flags: Precursor	P:GO:0006811; P:GO:0006950; P:GO:0046677; P:GO:0046688; P:GO:1990961; F:GO:0015562; F:GO:0042802; F:GO:0042910; C:GO:0005887; C:GO:0030288	P:ion transport; P:response to stress; P:response to antibiotic; P:response to copper ion; P:xenobiotic detoxification by transmembrane export across the plasma membrane; F:efflux transmembrane transporter activity; F:identical protein binding; F:xenobiotic transmembrane transporter activity; C:integral component of plasma membrane; C:outer membrane-bounded periplasmic space			G3DSA:2.40.30.170 (GENE3D); G3DSA:1.20.1600.10 (GENE3D); IPR032317 (PFAM); IPR010131 (TIGRFAM); IPR043602 (PFAM); IPR003423 (PFAM); G3DSA:2.20.200.10 (GENE3D); PTHR30203 (PANTHER); SSF111369 (SUPERFAMILY); SSF56954 (SUPERFAMILY)	P:GO:0055085; F:GO:0015562; F:GO:0022857; C:GO:0016020	P:transmembrane transport; F:efflux transmembrane transporter activity; F:transmembrane transporter activity; C:membrane
CCN-51_Chr0v1_20163.1	RecName: Full=Lipid A biosynthesis lauroyltransferase; AltName: Full=Kdo(2)-lipid IV(A) lauroyltransferase	P:GO:0009103; P:GO:0009245; P:GO:0009409; P:GO:0036104; P:GO:0090304; F:GO:0003723; F:GO:0008951; F:GO:0033897; C:GO:0005622; C:GO:0005887	P:lipopolysaccharide biosynthetic process; P:lipid A biosynthetic process; P:response to cold; P:Kdo2-lipid A biosynthetic process; P:nucleic acid metabolic process; F:RNA binding; F:palmitoleoyl [acyl-carrier-protein]-dependent acyltransferase activity; F:ribonuclease T2 activity; C:intracellular anatomical structure; C:integral component of plasma membrane			IPR011920 (TIGRFAM); IPR036430 (G3DSA:3.90.730.GENE3D); IPR004960 (PFAM); IPR001568 (PFAM); IPR004960 (PANTHER); PTHR30606:SF7 (PANTHER); IPR011920 (HAMAP); IPR030857 (HAMAP); IPR004960 (CDD); IPR039378 (CDD); IPR036430 (SUPERFAMILY)	P:GO:0009245; P:GO:0009409; P:GO:0036104; F:GO:0003723; F:GO:0008951; F:GO:0016740; F:GO:0033897; C:GO:0016021	P:lipid A biosynthetic process; P:response to cold; P:Kdo2-lipid A biosynthetic process; F:RNA binding; F:palmitoleoyl [acyl-carrier-protein]-dependent acyltransferase activity; F:transferase activity; F:ribonuclease T2 activity; C:integral component of membrane
CCN-51_Chr0v1_20164.1	RecName: Full=Flavoredoxin	F:GO:0010181	F:FMN binding			IPR012349 (G3DSA:2.30.110.GENE3D); IPR002563 (PFAM); PTHR43567 (PANTHER); SSF50475 (SUPERFAMILY)	F:GO:0010181	F:FMN binding
CCN-51_Chr0v1_20165.1	RecName: Full=Cation efflux system protein CusC; Flags: Precursor	P:GO:0010038; P:GO:0055085; F:GO:0015562	P:response to metal ion; P:transmembrane transport; F:efflux transmembrane transporter activity			G3DSA:1.20.1600.10 (GENE3D); IPR003423 (PFAM); G3DSA:2.20.200.10 (GENE3D); PTHR30203 (PANTHER); PTHR30203:SF16 (PANTHER); PS51257 (PROSITE_PROFILES); SSF56954 (SUPERFAMILY)	P:GO:0055085; F:GO:0015562	P:transmembrane transport; F:efflux transmembrane transporter activity
CCN-51_Chr0v1_20166.1	RecName: Full=Multidrug resistance protein MdtA; AltName: Full=Multidrug transporter MdtA; Flags: Precursor	P:GO:0007155; P:GO:0055085; F:GO:0022857; C:GO:0009289; C:GO:0016020	P:cell adhesion; P:transmembrane transport; F:transmembrane transporter activity; C:pilus; C:membrane			IPR027463 (G3DSA:3.30.2090.GENE3D); G3DSA:1.10.287.470 (GENE3D); IPR000259 (PFAM); G3DSA:2.40.30.170 (GENE3D); G3DSA:2.40.50.100 (GENE3D); IPR036937 (G3DSA:2.60.40.GENE3D); IPR032317 (PFAM); G3DSA:3.30.70.1430 (GENE3D); IPR001036 (PFAM); G3DSA:2.40.420.20 (GENE3D); IPR006143 (TIGRFAM); PTHR32063:SF18 (PANTHER); IPR001036 (PANTHER); IPR008966 (SUPERFAMILY); SSF111369 (SUPERFAMILY); IPR027463 (SUPE…	P:GO:0007155; P:GO:0055085; F:GO:0022857; C:GO:0009289; C:GO:0016020	P:cell adhesion; P:transmembrane transport; F:transmembrane transporter activity; C:pilus; C:membrane
CCN-51_Chr0v1_20167.1	RecName: Full=Response regulator protein VraR	P:GO:0000160; P:GO:0006355; P:GO:0007155; P:GO:0048522; P:GO:0090609; F:GO:0003677; F:GO:0003700; C:GO:0005737; C:GO:0009289	P:phosphorelay signal transduction system; P:regulation of transcription, DNA-templated; P:cell adhesion; P:positive regulation of cellular process; P:single-species submerged biofilm formation; F:DNA binding; F:DNA-binding transcription factor activity; C:cytoplasm; C:pilus			IPR000792 (PRINTS); IPR001789 (PFAM); IPR000792 (PFAM); IPR036388 (G3DSA:1.10.10.GENE3D); IPR036937 (G3DSA:2.60.40.GENE3D); G3DSA:3.40.50.2300 (GENE3D); PTHR33420:SF27 (PANTHER); PTHR33420 (PANTHER); IPR001789 (PROSITE_PROFILES); IPR000792 (PROSITE_PROFILES); IPR000792 (CDD); IPR001789 (CDD); IPR008966 (SUPERFAMILY); IPR011006 (SUPERFAMILY); IPR016032 (SUPERFAMILY)	P:GO:0000160; P:GO:0006355; P:GO:0007155; F:GO:0003677; C:GO:0009289	P:phosphorelay signal transduction system; P:regulation of transcription, DNA-templated; P:cell adhesion; F:DNA binding; C:pilus
CCN-51_Chr0v1_20168.1	RecName: Full=Lipoprotein-releasing system ATP-binding protein LolD	P:GO:0006810; P:GO:0044874; P:GO:0089705; F:GO:0005215; F:GO:0005524; C:GO:0005886	P:transport; P:lipoprotein localization to outer membrane; P:protein localization to outer membrane; F:transporter activity; F:ATP binding; C:plasma membrane			IPR003439 (PFAM); G3DSA:3.40.50.300 (GENE3D); PTHR24220 (PANTHER); PTHR24220:SF636 (PANTHER); IPR003439 (PROSITE_PROFILES); cd03255 (CDD); IPR027417 (SUPERFAMILY)	F:GO:0005524	F:ATP binding
CCN-51_Chr0v1_20169.1	RecName: Full=N-acetylglucosaminyl-diphospho-decaprenol L-rhamnosyltransferase; AltName: Full=Rhamnosyltransferase WbbL; AltName: Full=dTDP-Rha:alpha-D-GlcNAc-pyrophosphate polyprenol, alpha-3-L-rhamnosyltransferase	P:GO:0009103; P:GO:0045226; F:GO:0016740; F:GO:0016757; F:GO:0016758; F:GO:0102096; C:GO:0005886	P:lipopolysaccharide biosynthetic process; P:extracellular polysaccharide biosynthetic process; F:transferase activity; F:transferase activity, transferring glycosyl groups; F:transferase activity, transferring hexosyl groups; F:decaprenyl-N-acetyl-alpha-D-glucosaminyl-pyrophosphate:dTDP-alpha-L-rhamnose rhamnosyltransferase activity; C:plasma membrane			IPR001173 (PFAM); IPR029044 (G3DSA:3.90.550.GENE3D); IPR029044 (G3DSA:3.90.550.GENE3D); PTHR43179:SF4 (PANTHER); PTHR43179 (PANTHER); IPR029044 (SUPERFAMILY); IPR029044 (SUPERFAMILY); IPR029044 (SUPERFAMILY)	no GO terms	no GO terms
CCN-51_Chr0v1_20170.1	RecName: Full=Carnitinyl-CoA dehydratase; AltName: Full=Crotonobetainyl-CoA hydratase	P:GO:0010466; P:GO:0033554; P:GO:0044249; P:GO:0044255; P:GO:0070887; P:GO:0072329; P:GO:1901360; P:GO:1901566; F:GO:0004866; F:GO:0005515; F:GO:0016836; C:GO:0005737; C:GO:0043231	P:negative regulation of peptidase activity; P:cellular response to stress; P:cellular biosynthetic process; P:cellular lipid metabolic process; P:cellular response to chemical stimulus; P:monocarboxylic acid catabolic process; P:organic cyclic compound metabolic process; P:organonitrogen compound biosynthetic process; F:endopeptidase inhibitor activity; F:protein binding; F:hydro-lyase activity;…			IPR010746 (PFAM); IPR021868 (PFAM); IPR014748 (G3DSA:1.10.12.GENE3D); IPR002890 (PFAM); G3DSA:2.60.40.1930 (GENE3D); IPR041203 (PFAM); IPR001753 (PFAM); G3DSA:3.90.226.10 (GENE3D); PTHR40094 (PANTHER); cd06558 (CDD); IPR029045 (SUPERFAMILY)	F:GO:0003824; F:GO:0004866	F:catalytic activity; F:endopeptidase inhibitor activity
CCN-51_Chr0v1_20171.1	RecName: Full=Probable acetyl-CoA acyltransferase; AltName: Full=Acetoacetyl-CoA thiolase	P:GO:0006629; P:GO:0019439; P:GO:0072329; F:GO:0016747	P:lipid metabolic process; P:aromatic compound catabolic process; P:monocarboxylic acid catabolic process; F:transferase activity, transferring acyl groups other than amino-acyl groups			IPR020616 (PFAM); IPR020617 (PFAM); IPR016039 (G3DSA:3.40.47.GENE3D); IPR016039 (G3DSA:3.40.47.GENE3D); IPR002155 (TIGRFAM); PTHR43853 (PANTHER); PTHR43853:SF3 (PANTHER); IPR002155 (CDD); IPR016039 (SUPERFAMILY); IPR016039 (SUPERFAMILY)	F:GO:0016746; F:GO:0016747	F:transferase activity, transferring acyl groups; F:transferase activity, transferring acyl groups other than amino-acyl groups
CCN-51_Chr0v1_20172.1	RecName: Full=Putative long chain fatty acid-CoA ligase VraA; AltName: Full=Acyl-CoA synthetase	P:GO:0044237; P:GO:0044281; P:GO:0071704; F:GO:0005488; F:GO:0016405; F:GO:0016878; C:GO:0009536	P:cellular metabolic process; P:small molecule metabolic process; P:organic substance metabolic process; F:binding; F:CoA-ligase activity; F:acid-thiol ligase activity; C:plastid			IPR000873 (PFAM); G3DSA:3.30.300.30 (GENE3D); IPR025110 (PFAM); IPR042099 (G3DSA:3.40.50.GENE3D); PTHR43201 (PANTHER); PTHR43201:SF13 (PANTHER); cd17633 (CDD); SSF56801 (SUPERFAMILY)	no GO terms	no GO terms
CCN-51_Chr0v1_20173.1	RecName: Full=Glutathione-binding protein GsiB; Flags: Precursor	P:GO:0015833; P:GO:0051716; P:GO:0055114; P:GO:0071973; F:GO:0005198; F:GO:0016627; F:GO:0050660; C:GO:0110165	P:peptide transport; P:cellular response to stimulus; P:oxidation-reduction process; P:bacterial-type flagellum-dependent cell motility; F:structural molecule activity; F:oxidoreductase activity, acting on the CH-CH group of donors; F:flavin adenine dinucleotide binding; C:cellular anatomical entity			IPR037069 (G3DSA:1.10.540.GENE3D); G3DSA:3.10.105.10 (GENE3D); G3DSA:1.20.140.10 (GENE3D); G3DSA:3.40.190.10 (GENE3D); G3DSA:2.40.110.10 (GENE3D); IPR001029 (PFAM); G3DSA:1.20.1330.10 (GENE3D); IPR013107 (PFAM); IPR000914 (PFAM); IPR039424 (PANTHER); PTHR30290:SF38 (PANTHER); cd08517 (CDD); SSF64518 (SUPERFAMILY); IPR009100 (SUPERFAMILY); IPR036250 (SUPERFAMILY); SSF53850 (SUPERFAMILY)	P:GO:0055114; P:GO:0071973; F:GO:0005198; F:GO:0016627; F:GO:0050660	P:oxidation-reduction process; P:bacterial-type flagellum-dependent cell motility; F:structural molecule activity; F:oxidoreductase activity, acting on the CH-CH group of donors; F:flavin adenine dinucleotide binding
CCN-51_Chr0v1_20174.1	---NA---					IPR001763 (PFAM); IPR036873 (G3DSA:3.40.250.GENE3D); PTHR43855 (PANTHER); IPR001763 (PROSITE_PROFILES); IPR036873 (SUPERFAMILY)	no GO terms	no GO terms
CCN-51_Chr0v1_20175.1	RecName: Full=Probable fimbrial chaperone EcpB; Flags: Precursor	F:GO:0005515	F:protein binding			IPR040695 (PFAM); IPR038478 (G3DSA:2.60.40.GENE3D); IPR016514 (PFAM)	no GO terms	no GO terms
CCN-51_Chr0v1_20176.1	RecName: Full=Probable outer membrane usher protein EcpC; Flags: Precursor	F:GO:0005515	F:protein binding			IPR032636 (PFAM)	no GO terms	no GO terms
CCN-51_Chr0v1_20177.1	---NA---					G3DSA:2.50.20.10 (GENE3D); IPR033399 (PFAM); cd16329 (CDD); IPR029046 (SUPERFAMILY)	no GO terms	no GO terms
CCN-51_Chr0v1_20178.1	RecName: Full=ABC transporter permease YtrF; Flags: Precursor	C:GO:0016020	C:membrane			IPR003838 (PFAM); PTHR30572 (PANTHER)	C:GO:0016020	C:membrane
CCN-51_Chr0v1_20179.1	RecName: Full=Translocator protein BipB	P:GO:0009405; P:GO:0034067; F:GO:0042802; C:GO:0110165	P:pathogenesis; P:protein localization to Golgi apparatus; F:identical protein binding; C:cellular anatomical entity			IPR005415 (PRINTS); IPR018337 (PFAM); IPR011990 (G3DSA:1.25.40.GENE3D); IPR006972 (PFAM); IPR025883 (PFAM); IPR011716 (PFAM); G3DSA:2.10.270.10 (GENE3D); mobidb-lite (MOBIDB_LITE); mobidb-lite (MOBIDB_LITE); mobidb-lite (MOBIDB_LITE); mobidb-lite (MOBIDB_LITE); mobidb-lite (MOBIDB_LITE); IPR018337 (PROSITE_PROFILES); IPR013026 (PROSITE_PROFILES); IPR018337 (PROSITE_PROFILES); IPR011990 (SUPERFAMI…	P:GO:0009405; F:GO:0005515	P:pathogenesis; F:protein binding
CCN-51_Chr0v1_20180.1	RecName: Full=Probable glucarate transporter; AltName: Full=D-glucarate permease	P:GO:0008643; P:GO:0048513; P:GO:0050896; P:GO:0065008; P:GO:1905039; F:GO:0015075; F:GO:0015291; F:GO:0015318; C:GO:0009507; C:GO:0009526; C:GO:0012505; C:GO:0031090; C:GO:0031410; C:GO:0098793	P:carbohydrate transport; P:animal organ development; P:response to stimulus; P:regulation of biological quality; P:carboxylic acid transmembrane transport; F:ion transmembrane transporter activity; F:secondary active transmembrane transporter activity; F:inorganic molecular entity transmembrane transporter activity; C:chloroplast; C:plastid envelope; C:endomembrane system; C:organelle membrane; …			G3DSA:1.20.1250.20 (GENE3D); G3DSA:1.20.1250.20 (GENE3D); IPR025883 (PFAM); IPR011701 (PFAM); mobidb-lite (MOBIDB_LITE); mobidb-lite (MOBIDB_LITE); mobidb-lite (MOBIDB_LITE); mobidb-lite (MOBIDB_LITE); mobidb-lite (MOBIDB_LITE); PTHR11662 (PANTHER); PTHR11662:SF399 (PANTHER); IPR020846 (PROSITE_PROFILES); cd17319 (CDD); IPR036259 (SUPERFAMILY)	P:GO:0055085; F:GO:0022857	P:transmembrane transport; F:transmembrane transporter activity
CCN-51_Chr0v1_20181.1	RecName: Full=Glyoxylate/hydroxypyruvate reductase B	P:GO:0009854; P:GO:0019520; P:GO:0055114; F:GO:0016618; F:GO:0030267; F:GO:0047995; F:GO:0051287; C:GO:0005829	P:oxidative photosynthetic carbon pathway; P:aldonic acid metabolic process; P:oxidation-reduction process; F:hydroxypyruvate reductase activity; F:glyoxylate reductase (NADP) activity; F:hydroxyphenylpyruvate reductase activity; F:NAD binding; C:cytosol	EC:1.1.1.237; EC:1.1.1.79; EC:1.1.1.81	Hydroxyphenylpyruvate reductase; Glyoxylate reductase (NADP(+)); Hydroxypyruvate reductase	G3DSA:3.40.50.720 (GENE3D); IPR006140 (PFAM); G3DSA:3.40.50.720 (GENE3D); IPR006139 (PFAM); PTHR10996 (PANTHER); cd12156 (CDD); IPR036291 (SUPERFAMILY); SSF52283 (SUPERFAMILY)	P:GO:0055114; F:GO:0016616; F:GO:0051287	P:oxidation-reduction process; F:oxidoreductase activity, acting on the CH-OH group of donors, NAD or NADP as acceptor; F:NAD binding
CCN-51_Chr0v1_20182.1	---NA---					IPR017996 (PFAM); IPR011042 (G3DSA:2.120.10.GENE3D); mobidb-lite (MOBIDB_LITE); mobidb-lite (MOBIDB_LITE); mobidb-lite (MOBIDB_LITE); IPR017996 (PANTHER); SSF63829 (SUPERFAMILY)	no GO terms	no GO terms
CCN-51_Chr0v1_20183.1	RecName: Full=Sulfoquinovose isomerase; Short=SQ isomerase	P:GO:0005975; P:GO:1902777; F:GO:0016853	P:carbohydrate metabolic process; P:6-sulfoquinovose(1-) catabolic process; F:isomerase activity			IPR012341 (G3DSA:1.50.10.GENE3D); PF07221 (PFAM); PTHR15108 (PANTHER); IPR008928 (SUPERFAMILY)	P:GO:0005975	P:carbohydrate metabolic process
CCN-51_Chr0v1_20184.1	RecName: Full=Virulence sensor protein BvgS; Flags: Precursor	P:GO:0000160; P:GO:0006952; P:GO:0009617; P:GO:0009723; P:GO:0010447; P:GO:0033993; P:GO:0046777; P:GO:0048856; P:GO:1901700; F:GO:0000155; F:GO:0005515; F:GO:0009927; C:GO:0005634; C:GO:0012505; C:GO:0016020	P:phosphorelay signal transduction system; P:defense response; P:response to bacterium; P:response to ethylene; P:response to acidic pH; P:response to lipid; P:protein autophosphorylation; P:anatomical structure development; P:response to oxygen-containing compound; F:phosphorelay sensor kinase activity; F:protein binding; F:histidine phosphotransfer kinase activity; C:nucleus; C:endomembrane sys…	EC:2.7.13.3	Histidine kinase	IPR004358 (PRINTS); G3DSA:3.40.190.10 (GENE3D); G3DSA:3.40.50.2300 (GENE3D); G3DSA:1.10.287.130 (GENE3D); IPR036890 (G3DSA:3.30.565.GENE3D); IPR003661 (PFAM); IPR003594 (PFAM); G3DSA:3.40.190.10 (GENE3D); IPR025116 (PFAM); IPR001638 (PFAM); IPR001789 (PFAM); G3DSA:3.40.190.10 (GENE3D); IPR001638 (PFAM); PTHR43711:SF1 (PANTHER); PTHR43711 (PANTHER); IPR005467 (PROSITE_PROFILES); IPR001789 (PROSITE…	P:GO:0000160; P:GO:0007165; P:GO:0016310; F:GO:0000155; F:GO:0016772	P:phosphorelay signal transduction system; P:signal transduction; P:phosphorylation; F:phosphorelay sensor kinase activity; F:transferase activity, transferring phosphorus-containing groups
CCN-51_Chr0v1_20185.1	---NA---					IPR009302 (PFAM); IPR013491 (TIGRFAM)	no GO terms	no GO terms
CCN-51_Chr0v1_20186.1	RecName: Full=Glutathione-binding protein GsiB; Flags: Precursor	P:GO:0009987; P:GO:0015833; P:GO:0050896; F:GO:0005488; C:GO:0110165	P:cellular process; P:peptide transport; P:response to stimulus; F:binding; C:cellular anatomical entity			IPR000914 (PFAM); IPR018337 (PFAM); G3DSA:3.40.190.10 (GENE3D); G3DSA:2.10.270.10 (GENE3D); G3DSA:3.10.105.10 (GENE3D); IPR039424 (PANTHER); PTHR30290:SF37 (PANTHER); IPR018337 (PROSITE_PROFILES); IPR018337 (PROSITE_PROFILES); IPR018337 (PROSITE_PROFILES); IPR018337 (PROSITE_PROFILES); SSF69360 (SUPERFAMILY); SSF53850 (SUPERFAMILY)	no GO terms	no GO terms
CCN-51_Chr0v1_20187.1	RecName: Full=Secreted effector protein PipB2; AltName: Full=Type III effector PipB2	P:GO:0009987; F:GO:0005488; C:GO:0110165	P:cellular process; F:binding; C:cellular anatomical entity			IPR001646 (PFAM); G3DSA:3.30.2450.10 (GENE3D); G3DSA:2.160.20.80 (GENE3D); PTHR14136 (PANTHER); PTHR14136 (PANTHER); PTHR14136:SF17 (PANTHER); PTHR14136:SF17 (PANTHER); SSF141571 (SUPERFAMILY)	no GO terms	no GO terms
CCN-51_Chr0v1_20188.1	RecName: Full=Trans-1,2-dihydrobenzene-1,2-diol dehydrogenase; AltName: Full=D-xylose 1-dehydrogenase; AltName: Full=D-xylose-NADP dehydrogenase; AltName: Full=Dimeric dihydrodiol dehydrogenase	P:GO:0005975; P:GO:0009401; F:GO:0008982; F:GO:0016491; C:GO:0016021	P:carbohydrate metabolic process; P:phosphoenolpyruvate-dependent sugar phosphotransferase system; F:protein-N(PI)-phosphohistidine-sugar phosphotransferase activity; F:oxidoreductase activity; C:integral component of membrane			G3DSA:3.30.360.10 (GENE3D); IPR003352 (PFAM); IPR004104 (PFAM); PTHR33989 (PANTHER); PTHR33989:SF10 (PANTHER); IPR004501 (PROSITE_PROFILES); SSF55347 (SUPERFAMILY)	P:GO:0009401; F:GO:0008982; C:GO:0016020; C:GO:0016021	P:phosphoenolpyruvate-dependent sugar phosphotransferase system; F:protein-N(PI)-phosphohistidine-sugar phosphotransferase activity; C:membrane; C:integral component of membrane
CCN-51_Chr0v1_20189.1	RecName: Full=HTH-type transcriptional regulator DmlR; AltName: Full=D-malate degradation protein R	P:GO:0006355	P:regulation of transcription, DNA-templated			G3DSA:3.40.190.290 (GENE3D); IPR005119 (PFAM); mobidb-lite (MOBIDB_LITE); mobidb-lite (MOBIDB_LITE); PTHR30537 (PANTHER); PTHR30537:SF21 (PANTHER); cd08422 (CDD); SSF53850 (SUPERFAMILY)	no GO terms	no GO terms
CCN-51_Chr0v1_20190.1	RecName: Full=Serine/threonine-protein kinase PknB	P:GO:0000160; P:GO:0006468; P:GO:0044092; P:GO:0044093; P:GO:0048519; P:GO:0050790; P:GO:0051098; P:GO:0051707; F:GO:0004672; F:GO:0005515; F:GO:0005524; F:GO:0046872; C:GO:0016020; C:GO:0071944	P:phosphorelay signal transduction system; P:protein phosphorylation; P:negative regulation of molecular function; P:positive regulation of molecular function; P:negative regulation of biological process; P:regulation of catalytic activity; P:regulation of binding; P:response to other organism; F:protein kinase activity; F:protein binding; F:ATP binding; F:metal ion binding; C:membrane; C:cell pe…			G3DSA:1.10.510.10 (GENE3D); IPR000719 (PFAM); G3DSA:3.40.50.2300 (GENE3D); IPR001789 (PFAM); PTHR43289 (PANTHER); PTHR43289:SF11 (PANTHER); IPR000719 (PROSITE_PROFILES); IPR001789 (PROSITE_PROFILES); cd14014 (CDD); IPR001789 (CDD); IPR011006 (SUPERFAMILY); IPR011009 (SUPERFAMILY)	P:GO:0000160; P:GO:0006468; F:GO:0004672; F:GO:0005524	P:phosphorelay signal transduction system; P:protein phosphorylation; F:protein kinase activity; F:ATP binding
CCN-51_Chr0v1_20191.1	RecName: Full=Outer membrane usher protein FimD; Flags: Precursor	P:GO:0009297; P:GO:0055085; F:GO:0015473; F:GO:0042802; C:GO:0009279; C:GO:0016021	P:pilus assembly; P:transmembrane transport; F:fimbrial usher porin activity; F:identical protein binding; C:cell outer membrane; C:integral component of membrane			IPR043142 (G3DSA:2.60.40.GENE3D); IPR041664 (PFAM); IPR000015 (PFAM); IPR042186 (G3DSA:2.60.40.GENE3D); IPR025949 (PFAM); IPR000015 (PANTHER); PTHR30451:SF10 (PANTHER); IPR027417 (SUPERFAMILY)	P:GO:0009297; F:GO:0015473; C:GO:0016020	P:pilus assembly; F:fimbrial usher porin activity; C:membrane
CCN-51_Chr0v1_20192.1	RecName: Full=Chaperone protein FimC; Flags: Precursor	P:GO:0006974; P:GO:0043711; P:GO:0061077; P:GO:0071555; F:GO:0005515; F:GO:0044183; C:GO:0030288	P:cellular response to DNA damage stimulus; P:pilus organization; P:chaperone-mediated protein folding; P:cell wall organization; F:protein binding; F:protein folding chaperone; C:outer membrane-bounded periplasmic space			IPR001829 (PRINTS); IPR016148 (PFAM); IPR016147 (PFAM); IPR013783 (G3DSA:2.60.40.GENE3D); IPR043519 (G3DSA:3.30.460.GENE3D); IPR013783 (G3DSA:2.60.40.GENE3D); IPR041633 (PFAM); PTHR30251:SF5 (PANTHER); PTHR30251 (PANTHER); cd05403 (CDD); IPR036316 (SUPERFAMILY); IPR008962 (SUPERFAMILY); IPR043519 (SUPERFAMILY)	P:GO:0043711; P:GO:0061077; P:GO:0071555; C:GO:0030288	P:pilus organization; P:chaperone-mediated protein folding; P:cell wall organization; C:outer membrane-bounded periplasmic space
CCN-51_Chr0v1_20193.1	RecName: Full=Glutathione transport system permease protein GsiC	P:GO:0015833; P:GO:0055085; F:GO:0046912; C:GO:0005886; C:GO:0016021	P:peptide transport; P:transmembrane transport; F:transferase activity, transferring acyl groups, acyl groups converted into alkyl on transfer; C:plasma membrane; C:integral component of membrane			IPR002020 (PRINTS); IPR016142 (G3DSA:1.10.580.GENE3D); G3DSA:3.40.190.10 (GENE3D); IPR002020 (PFAM); IPR000914 (PFAM); IPR035906 (G3DSA:1.10.3720.GENE3D); IPR016143 (G3DSA:1.10.230.GENE3D); IPR000515 (PFAM); G3DSA:3.10.105.10 (GENE3D); G3DSA:3.90.76.10 (GENE3D); PTHR43163 (PANTHER); IPR000515 (PROSITE_PROFILES); IPR000515 (CDD); IPR036969 (SUPERFAMILY); IPR035906 (SUPERFAMILY); SSF53850 (SUPERFAM…	P:GO:0055085; F:GO:0046912; C:GO:0016020	P:transmembrane transport; F:transferase activity, transferring acyl groups, acyl groups converted into alkyl on transfer; C:membrane
CCN-51_Chr0v1_20194.1	---NA---					IPR013783 (G3DSA:2.60.40.GENE3D); IPR044016 (PFAM); PTHR14795 (PANTHER); PTHR14795 (PANTHER); PTHR14795:SF2 (PANTHER)	no GO terms	no GO terms
CCN-51_Chr0v1_20195.1	RecName: Full=Transcriptional regulator DauR	F:GO:0003677	F:DNA binding			IPR013559 (PFAM); mobidb-lite (MOBIDB_LITE); IPR039446 (PANTHER)	no GO terms	no GO terms
CCN-51_Chr0v1_20196.1	RecName: Full=Ornithine cyclodeaminase; Short=OCD	P:GO:0006527; F:GO:0016639	P:arginine catabolic process; F:oxidoreductase activity, acting on the CH-NH2 group of donors, NAD or NADP as acceptor			IPR003462 (PFAM); G3DSA:3.40.50.720 (GENE3D); IPR003462 (PIRSF); IPR023401 (G3DSA:3.30.1780.GENE3D); IPR003462 (PANTHER); PTHR13812:SF19 (PANTHER); IPR036291 (SUPERFAMILY)	no GO terms	no GO terms
CCN-51_Chr0v1_20197.1	RecName: Full=Kynurenine--oxoglutarate transaminase 3; AltName: Full=Cysteine-S-conjugate beta-lyase 2; AltName: Full=Kynurenine aminotransferase 3; AltName: Full=Kynurenine aminotransferase III; Short=KATIII; AltName: Full=Kynurenine--glyoxylate transaminase; AltName: Full=Kynurenine--oxoglutarate transaminase III	P:GO:0009095; P:GO:0019545; P:GO:0097052; F:GO:0016829; F:GO:0030170; F:GO:0036137; F:GO:0070548; C:GO:0005739; C:GO:0009507	P:aromatic amino acid family biosynthetic process, prephenate pathway; P:arginine catabolic process to succinate; P:L-kynurenine metabolic process; F:lyase activity; F:pyridoxal phosphate binding; F:kynurenine aminotransferase activity; F:L-glutamine aminotransferase activity; C:mitochondrion; C:chloroplast			IPR004839 (PFAM); IPR015421 (G3DSA:3.40.640.GENE3D); IPR015422 (G3DSA:3.90.1150.GENE3D); PTHR43510 (PANTHER); cd00609 (CDD); IPR015424 (SUPERFAMILY)	P:GO:0009058; F:GO:0003824; F:GO:0030170	P:biosynthetic process; F:catalytic activity; F:pyridoxal phosphate binding
CCN-51_Chr0v1_20198.1	RecName: Full=Putative multidrug resistance protein MdtD	P:GO:0055085; F:GO:0022857; C:GO:0005886	P:transmembrane transport; F:transmembrane transporter activity; C:plasma membrane			G3DSA:1.20.1250.20 (GENE3D); G3DSA:1.20.1720.10 (GENE3D); IPR011701 (PFAM); PTHR23501 (PANTHER); PTHR23501:SF5 (PANTHER); IPR020846 (PROSITE_PROFILES); cd17321 (CDD); IPR036259 (SUPERFAMILY)	P:GO:0055085; F:GO:0022857	P:transmembrane transport; F:transmembrane transporter activity
CCN-51_Chr0v1_20199.1	RecName: Full=HTH-type transcriptional regulator BetI	P:GO:0042493; P:GO:0045892; F:GO:0003700; F:GO:0005515; F:GO:0008144; F:GO:0043565	P:response to drug; P:negative regulation of transcription, DNA-templated; F:DNA-binding transcription factor activity; F:protein binding; F:drug binding; F:sequence-specific DNA binding			IPR001647 (PRINTS); G3DSA:1.10.357.10 (GENE3D); IPR001647 (PFAM); PTHR43479:SF11 (PANTHER); PTHR43479 (PANTHER); IPR001647 (PROSITE_PROFILES); IPR009057 (SUPERFAMILY)	F:GO:0003677	F:DNA binding
CCN-51_Chr0v1_20200.1	RecName: Full=Hydroxymethylglutaryl-CoA lyase, mitochondrial; Short=HL; Short=HMG-CoA lyase; AltName: Full=3-hydroxy-3-methylglutarate-CoA lyase; Flags: Precursor	P:GO:0001889; P:GO:0006552; P:GO:0006637; P:GO:0006996; P:GO:0007584; P:GO:0009436; P:GO:0042594; P:GO:0043427; P:GO:0046247; P:GO:0046951; P:GO:0070542; F:GO:0000062; F:GO:0000287; F:GO:0004419; F:GO:0005198; F:GO:0030145; F:GO:0031406; F:GO:0047369; C:GO:0005739; C:GO:0005777; C:GO:0005783; C:GO:0005829; C:GO:0016020; C:GO:0032991; C:GO:0048471; C:GO:0070013	P:liver development; P:leucine catabolic process; P:acyl-CoA metabolic process; P:organelle organization; P:response to nutrient; P:glyoxylate catabolic process; P:response to starvation; P:carbon fixation by 3-hydroxypropionate cycle; P:terpene catabolic process; P:ketone body biosynthetic process; P:response to fatty acid; F:fatty-acyl-CoA binding; F:magnesium ion binding; F:hydroxymethylglutar…	EC:4.1.3.4; EC:2.8.3.13	Hydroxymethylglutaryl-CoA lyase; Succinate--hydroxymethylglutarate CoA-transferase	IPR023606 (G3DSA:3.40.50.GENE3D); IPR003673 (PFAM); IPR013785 (G3DSA:3.20.20.GENE3D); IPR000891 (PFAM); IPR043594 (PANTHER); PTHR42738:SF7 (PANTHER); IPR000891 (PROSITE_PROFILES); cd07938 (CDD); SSF51569 (SUPERFAMILY); IPR023606 (SUPERFAMILY)	F:GO:0003824; F:GO:0008410; F:GO:0016833	F:catalytic activity; F:CoA-transferase activity; F:oxo-acid-lyase activity
CCN-51_Chr0v1_20201.1	RecName: Full=Putative mycofactocin biosynthesis glycosyltransferase MftF	P:GO:0009103; F:GO:0016740; C:GO:0005829; C:GO:0005886; C:GO:0016020; C:GO:0016021	P:lipopolysaccharide biosynthetic process; F:transferase activity; C:cytosol; C:plasma membrane; C:membrane; C:integral component of membrane			PF13641 (PFAM); G3DSA:3.40.50.2000 (GENE3D); IPR029044 (G3DSA:3.90.550.GENE3D); PTHR43179:SF4 (PANTHER); PTHR43179 (PANTHER); cd03794 (CDD); IPR029044 (SUPERFAMILY); SSF53756 (SUPERFAMILY)	no GO terms	no GO terms
CCN-51_Chr0v1_20202.1	---NA---					IPR018988 (PFAM); IPR023476 (SUPERFAMILY)	no GO terms	no GO terms
CCN-51_Chr0v1_20203.1	RecName: Full=Putative AraC-like transcription regulator	P:GO:0006355; F:GO:0003700; F:GO:0043565	P:regulation of transcription, DNA-templated; F:DNA-binding transcription factor activity; F:sequence-specific DNA binding			IPR018060 (PFAM); IPR032783 (PFAM); G3DSA:1.10.10.60 (GENE3D); PTHR46796:SF7 (PANTHER); PTHR46796 (PANTHER); IPR018060 (PROSITE_PROFILES); IPR009057 (SUPERFAMILY); IPR009057 (SUPERFAMILY); IPR011051 (SUPERFAMILY)	P:GO:0006355; F:GO:0003700; F:GO:0043565	P:regulation of transcription, DNA-templated; F:DNA-binding transcription factor activity; F:sequence-specific DNA binding
CCN-51_Chr0v1_20204.1	RecName: Full=Serine 3-dehydrogenase	C:GO:0016021	C:integral component of membrane			IPR000620 (PFAM); G3DSA:3.40.50.720 (GENE3D); PTHR32322:SF2 (PANTHER); PTHR32322 (PANTHER); SSF103481 (SUPERFAMILY); IPR036291 (SUPERFAMILY)	C:GO:0016020; C:GO:0016021	C:membrane; C:integral component of membrane
CCN-51_Chr0v1_20205.1	RecName: Full=1,3-propanediol dehydrogenase; AltName: Full=1,3-propanediol oxidoreductase; AltName: Full=3-hydroxypropionaldehyde reductase	P:GO:0000302; P:GO:0044281; P:GO:0055114; P:GO:0071704; F:GO:0008106; F:GO:0008270; F:GO:1990002; F:GO:1990362; C:GO:0005829	P:response to reactive oxygen species; P:small molecule metabolic process; P:oxidation-reduction process; P:organic substance metabolic process; F:alcohol dehydrogenase (NADP+) activity; F:zinc ion binding; F:methylglyoxal reductase (NADPH-dependent, acetol producing); F:butanol dehydrogenase activity; C:cytosol	EC:1.1.1.2; EC:1.1.1.1; EC:1.1.1.71	Alcohol dehydrogenase (NADP(+)); Alcohol dehydrogenase; Alcohol dehydrogenase (NAD(P)(+))	IPR001670 (PFAM); G3DSA:1.20.1090.10 (GENE3D); G3DSA:3.40.50.1970 (GENE3D); PTHR43633 (PANTHER); cd08187 (CDD); SSF56796 (SUPERFAMILY)	P:GO:0055114; F:GO:0016491; F:GO:0046872	P:oxidation-reduction process; F:oxidoreductase activity; F:metal ion binding
CCN-51_Chr0v1_20206.1	RecName: Full=Toxin CdiA	P:GO:0090304; F:GO:0004519; F:GO:0004540; C:GO:0110165	P:nucleic acid metabolic process; F:endonuclease activity; F:ribonuclease activity; C:cellular anatomical entity			IPR025157 (PFAM); mobidb-lite (MOBIDB_LITE); mobidb-lite (MOBIDB_LITE); mobidb-lite (MOBIDB_LITE); mobidb-lite (MOBIDB_LITE)	no GO terms	no GO terms
CCN-51_Chr0v1_20207.1	---NA---					IPR009302 (PFAM); IPR013491 (TIGRFAM)	no GO terms	no GO terms
CCN-51_Chr0v1_20208.1	RecName: Full=Sensor protein SrrB; AltName: Full=Staphylococcal respiratory response protein B	P:GO:0000160; P:GO:0006355; P:GO:0023014; P:GO:0051260; F:GO:0000155; F:GO:0000166; F:GO:0042802; C:GO:0005887	P:phosphorelay signal transduction system; P:regulation of transcription, DNA-templated; P:signal transduction by protein phosphorylation; P:protein homooligomerization; F:phosphorelay sensor kinase activity; F:nucleotide binding; F:identical protein binding; C:integral component of plasma membrane	EC:2.7.13.3	Histidine kinase	IPR004358 (PRINTS); G3DSA:3.30.450.20 (GENE3D); IPR033463 (PFAM); IPR039506 (PFAM); G3DSA:3.30.450.20 (GENE3D); G3DSA:1.10.287.130 (GENE3D); IPR003594 (PFAM); IPR036890 (G3DSA:3.30.565.GENE3D); PTHR43547 (PANTHER); PTHR43547:SF12 (PANTHER); IPR005467 (PROSITE_PROFILES); cd16915 (CDD); IPR029151 (SUPERFAMILY); IPR036890 (SUPERFAMILY); IPR016120 (SUPERFAMILY)	P:GO:0000160; P:GO:0016310; F:GO:0000155; F:GO:0016772	P:phosphorelay signal transduction system; P:phosphorylation; F:phosphorelay sensor kinase activity; F:transferase activity, transferring phosphorus-containing groups
CCN-51_Chr0v1_20209.1	RecName: Full=Sulfate adenylyltransferase subunit 2; AltName: Full=ATP-sulfurylase small subunit; AltName: Full=Sulfate adenylate transferase; Short=SAT	P:GO:0000160; P:GO:0045893; F:GO:0000156; F:GO:0001216; F:GO:0003677; F:GO:0003824	P:phosphorelay signal transduction system; P:positive regulation of transcription, DNA-templated; F:phosphorelay response regulator activity; F:DNA-binding transcription activator activity; F:DNA binding; F:catalytic activity			IPR002500 (PFAM); G3DSA:3.40.50.2300 (GENE3D); IPR014729 (G3DSA:3.40.50.GENE3D); IPR001789 (PFAM); mobidb-lite (MOBIDB_LITE); PTHR45526:SF3 (PANTHER); IPR024187 (PANTHER); IPR001789 (PROSITE_PROFILES); IPR001789 (CDD); IPR002500 (CDD); IPR011006 (SUPERFAMILY); SSF52402 (SUPERFAMILY)	P:GO:0000160; F:GO:0003700; F:GO:0003824	P:phosphorelay signal transduction system; F:DNA-binding transcription factor activity; F:catalytic activity
CCN-51_Chr0v1_20210.1	RecName: Full=Sulfate adenylyltransferase subunit 1; AltName: Full=ATP-sulfurylase large subunit; AltName: Full=Sulfate adenylate transferase; Short=SAT	P:GO:0000103; F:GO:0003924; F:GO:0004020; F:GO:0004781; F:GO:0005515; F:GO:0005524; F:GO:0005525	P:sulfate assimilation; F:GTPase activity; F:adenylylsulfate kinase activity; F:sulfate adenylyltransferase (ATP) activity; F:protein binding; F:ATP binding; F:GTP binding	EC:2.7.7.4; EC:3.6.1.15	Sulfate adenylyltransferase; Nucleoside-triphosphate phosphatase	IPR000795 (PRINTS); IPR005225 (TIGRFAM); IPR000795 (PFAM); PF01583 (PFAM); G3DSA:3.40.50.300 (GENE3D); G3DSA:3.40.50.300 (GENE3D); G3DSA:2.40.30.10 (GENE3D); IPR002891 (TIGRFAM); PTHR23115 (PANTHER); IPR000795 (PROSITE_PROFILES); cd03695 (CDD); IPR041757 (CDD); IPR002891 (CDD); IPR027417 (SUPERFAMILY); IPR027417 (SUPERFAMILY); IPR009000 (SUPERFAMILY)	P:GO:0000103; F:GO:0003924; F:GO:0004020; F:GO:0005524; F:GO:0005525	P:sulfate assimilation; F:GTPase activity; F:adenylylsulfate kinase activity; F:ATP binding; F:GTP binding
CCN-51_Chr0v1_20211.1	RecName: Full=D-alanine--D-alanine ligase; AltName: Full=D-Ala-D-Ala ligase; AltName: Full=D-alanylalanine synthetase	P:GO:0008360; P:GO:0009252; P:GO:0071555; F:GO:0000166; F:GO:0005524; F:GO:0008716; F:GO:0016874; F:GO:0046872; C:GO:0005737	P:regulation of cell shape; P:peptidoglycan biosynthetic process; P:cell wall organization; F:nucleotide binding; F:ATP binding; F:D-alanine-D-alanine ligase activity; F:ligase activity; F:metal ion binding; C:cytoplasm			PF15632 (PFAM); G3DSA:3.30.470.20 (GENE3D); SSF56059 (SUPERFAMILY); IPR015424 (SUPERFAMILY)	no GO terms	no GO terms
CCN-51_Chr0v1_20212.1	---NA---					IPR014985 (PFAM)	no GO terms	no GO terms
CCN-51_Chr0v1_20213.1	RecName: Full=Alcohol dehydrogenase (quinone), dehydrogenase subunit; Short=ADH; AltName: Full=Alcohol dehydrogenase (quinone), acceptor subunit; AltName: Full=Alcohol dehydrogenase (quinone), subunit I; AltName: Full=Ethanol:Q2 reductase; AltName: Full=G3-ADH subunit I; AltName: Full=Quinohemoprotein alcohol dehydrogenase; AltName: Full=Quinohemoprotein-cytochrome c complex; AltName: Full=Ubiqui…	P:GO:0044281; P:GO:0055114; P:GO:1901615; F:GO:0000287; F:GO:0005515; F:GO:0008876; F:GO:0048039; F:GO:0070968; C:GO:0016021	P:small molecule metabolic process; P:oxidation-reduction process; P:organic hydroxy compound metabolic process; F:magnesium ion binding; F:protein binding; F:quinoprotein glucose dehydrogenase activity; F:ubiquinone binding; F:pyrroloquinoline quinone binding; C:integral component of membrane	EC:1.1.5.2; EC:1.1.99.10	Quinoprotein glucose dehydrogenase (PQQ, quinone); Acting on the CH-OH group of donors	IPR002372 (PFAM); G3DSA:2.140.10.10 (GENE3D); IPR017511 (TIGRFAM); IPR002372 (PFAM); G3DSA:2.140.10.10 (GENE3D); mobidb-lite (MOBIDB_LITE); PTHR32303 (PANTHER); IPR017511 (PTHR32303:PANTHER); IPR017511 (CDD); IPR011047 (SUPERFAMILY)	P:GO:0055114; F:GO:0016614; F:GO:0048038; C:GO:0016021	P:oxidation-reduction process; F:oxidoreductase activity, acting on CH-OH group of donors; F:quinone binding; C:integral component of membrane
CCN-51_Chr0v1_20214.1	RecName: Full=Uncharacterized protein y4jC					IPR008878 (PFAM); IPR008878 (PANTHER)	no GO terms	no GO terms
CCN-51_Chr0v1_20215.1	RecName: Full=Glycerate kinase	P:GO:0009436; P:GO:0031388; P:GO:0042838; P:GO:0046296; P:GO:0046392; F:GO:0008887; F:GO:0043798	P:glyoxylate catabolic process; P:organic acid phosphorylation; P:D-glucarate catabolic process; P:glycolate catabolic process; P:galactarate catabolic process; F:glycerate kinase activity; F:glycerate 2-kinase activity			IPR004381 (TIGRFAM); IPR018193 (G3DSA:3.90.1510.GENE3D); IPR018197 (G3DSA:3.40.50.GENE3D); IPR039552 (PFAM); IPR024463 (PFAM); IPR004381 (PFAM); IPR004291 (PFAM); IPR004381 (PANTHER); IPR036129 (SUPERFAMILY)	P:GO:0031388; F:GO:0008887	P:organic acid phosphorylation; F:glycerate kinase activity
CCN-51_Chr0v1_20216.1	RecName: Full=D-galactose-binding periplasmic protein; Short=GBP; AltName: Full=D-galactose/ D-glucose-binding protein; Short=GGBP; Flags: Precursor	P:GO:0006935; P:GO:0015757; P:GO:0015765; F:GO:0005515; C:GO:0030288	P:chemotaxis; P:galactose transmembrane transport; P:methylgalactoside transport; F:protein binding; C:outer membrane-bounded periplasmic space			G3DSA:3.40.50.2300 (GENE3D); G3DSA:3.40.50.2300 (GENE3D); IPR025997 (PFAM); mobidb-lite (MOBIDB_LITE); PTHR30036 (PANTHER); PTHR30036:SF2 (PANTHER); cd01539 (CDD); IPR028082 (SUPERFAMILY)	no GO terms	no GO terms
CCN-51_Chr0v1_20217.1	RecName: Full=4-hydroxy-tetrahydrodipicolinate synthase; Short=HTPA synthase	F:GO:0016829	F:lyase activity			IPR002220 (PRINTS); IPR002220 (PIRSF); IPR013785 (G3DSA:3.20.20.GENE3D); IPR013785 (G3DSA:3.20.20.GENE3D); IPR002220 (PFAM); IPR002220 (PANTHER); cd00408 (CDD); SSF51569 (SUPERFAMILY)	F:GO:0003824; F:GO:0016829	F:catalytic activity; F:lyase activity
CCN-51_Chr0v1_20218.1	RecName: Full=Response regulator PleD; AltName: Full=Stalked cell differentiation-controlling protein; Includes: RecName: Full=Diguanylate cyclase; Short=DGC; AltName: Full=Diguanylate kinase	P:GO:0006464; P:GO:0007165; P:GO:0009187; P:GO:0010468; P:GO:0034654; P:GO:0051271; P:GO:0071732; P:GO:0090609; F:GO:0005515; F:GO:0046872; F:GO:0050661; F:GO:0052621; F:GO:0071111; C:GO:0016020	P:cellular protein modification process; P:signal transduction; P:cyclic nucleotide metabolic process; P:regulation of gene expression; P:nucleobase-containing compound biosynthetic process; P:negative regulation of cellular component movement; P:cellular response to nitric oxide; P:single-species submerged biofilm formation; F:protein binding; F:metal ion binding; F:NADP binding; F:diguanylate c…	EC:2.7.7.65; EC:3.1.4.52	Diguanylate cyclase; Cyclic-guanylate-specific phosphodiesterase	G3DSA:3.40.50.720 (GENE3D); IPR000160 (PFAM); IPR000160 (TIGRFAM); IPR013655 (PFAM); G3DSA:3.30.450.20 (GENE3D); IPR006115 (PFAM); IPR043128 (G3DSA:3.30.70.GENE3D); IPR000014 (TIGRFAM); PTHR46663 (PANTHER); IPR000700 (PROSITE_PROFILES); IPR000160 (PROSITE_PROFILES); IPR000014 (PROSITE_PROFILES); IPR000160 (CDD); IPR000014 (CDD); IPR035965 (SUPERFAMILY); IPR036291 (SUPERFAMILY); IPR029787 (SUPERFA…	F:GO:0005515; F:GO:0050661	F:protein binding; F:NADP binding
CCN-51_Chr0v1_20219.1	RecName: Full=Isonitrile hydratase; AltName: Full=Cyclohexyl-isocyanide hydratase	P:GO:0006081; P:GO:0050789; P:GO:0072330; P:GO:1901617; F:GO:0050549; C:GO:0005622; C:GO:0110165	P:cellular aldehyde metabolic process; P:regulation of biological process; P:monocarboxylic acid biosynthetic process; P:organic hydroxy compound biosynthetic process; F:cyclohexyl-isocyanide hydratase activity; C:intracellular anatomical structure; C:cellular anatomical entity	EC:4.2.1.103	Cyclohexyl-isocyanide hydratase	IPR029062 (G3DSA:3.40.50.GENE3D); IPR002818 (PFAM); PTHR43130 (PANTHER); PTHR43130:SF6 (PANTHER); cd03139 (CDD); IPR029062 (SUPERFAMILY)	no GO terms	no GO terms
CCN-51_Chr0v1_20220.1	RecName: Full=Uncharacterized protein YebY; Flags: Precursor	C:GO:0005829	C:cytosol			IPR019648 (PFAM)	no GO terms	no GO terms
CCN-51_Chr0v1_20221.1	RecName: Full=RepFIB replication protein A	P:GO:0006270; P:GO:0006276; P:GO:0071897; F:GO:0003677; F:GO:0003887	P:DNA replication initiation; P:plasmid maintenance; P:DNA biosynthetic process; F:DNA binding; F:DNA-directed DNA polymerase activity	EC:2.7.7.7	DNA-directed DNA polymerase	IPR000525 (PFAM)	P:GO:0006270; F:GO:0003887	P:DNA replication initiation; F:DNA-directed DNA polymerase activity
CCN-51_Chr0v1_20222.1	RecName: Full=L-threonine 3-dehydrogenase; Short=TDH	P:GO:0006566; P:GO:0034195; P:GO:0051289; P:GO:0055114; F:GO:0008270; F:GO:0008743; F:GO:0016597; F:GO:0070401; F:GO:0070403	P:threonine metabolic process; P:L-galactonate catabolic process; P:protein homotetramerization; P:oxidation-reduction process; F:zinc ion binding; F:L-threonine 3-dehydrogenase activity; F:amino acid binding; F:NADP+ binding; F:NAD+ binding	EC:1.1.1.103	L-threonine 3-dehydrogenase	G3DSA:3.90.180.10 (GENE3D); G3DSA:3.40.50.720 (GENE3D); IPR013149 (PFAM); IPR013154 (PFAM); PTHR43401:SF3 (PANTHER); PTHR43401 (PANTHER); IPR036291 (SUPERFAMILY); IPR011032 (SUPERFAMILY)	P:GO:0055114	P:oxidation-reduction process
CCN-51_Chr0v1_20223.1	RecName: Full=HTH-type transcriptional repressor DasR	P:GO:0006355; P:GO:0019584; F:GO:0003700	P:regulation of transcription, DNA-templated; P:galactonate catabolic process; F:DNA-binding transcription factor activity			IPR000524 (PRINTS); IPR000524 (PFAM); IPR036388 (G3DSA:1.10.10.GENE3D); IPR008920 (G3DSA:1.20.120.GENE3D); IPR011711 (PFAM); IPR036388 (G3DSA:1.10.10.GENE3D); PTHR43537 (PANTHER); IPR008920 (SUPERFAMILY); IPR036390 (SUPERFAMILY); IPR036390 (SUPERFAMILY)	P:GO:0006355; F:GO:0003700	P:regulation of transcription, DNA-templated; F:DNA-binding transcription factor activity
CCN-51_Chr0v1_20224.1	RecName: Full=Formyl-CoA:oxalate CoA-transferase; Short=FCOCT; AltName: Full=Formyl-coenzyme A transferase; Short=Formyl-CoA transferase	P:GO:0015977; F:GO:0036412; F:GO:0047369; C:GO:0005739	P:carbon fixation; F:acetyl-CoA:oxalate CoA-transferase; F:succinate-hydroxymethylglutarate CoA-transferase activity; C:mitochondrion	EC:2.8.3.13	Succinate--hydroxymethylglutarate CoA-transferase	G3DSA:3.30.1540.10 (GENE3D); IPR003673 (PFAM); IPR023606 (G3DSA:3.40.50.GENE3D); IPR023606 (SUPERFAMILY)	F:GO:0008410	F:CoA-transferase activity
CCN-51_Chr0v1_20225.1	RecName: Full=Putative tartrate transporter	P:GO:0015718; P:GO:0034220; P:GO:0035461; P:GO:0042886; F:GO:0046943; C:GO:0005737; C:GO:0005886; C:GO:0016021; C:GO:0043227; C:GO:0043229	P:monocarboxylic acid transport; P:ion transmembrane transport; P:vitamin transmembrane transport; P:amide transport; F:carboxylic acid transmembrane transporter activity; C:cytoplasm; C:plasma membrane; C:integral component of membrane; C:membrane-bounded organelle; C:intracellular organelle			G3DSA:1.20.1250.20 (GENE3D); IPR011701 (PFAM); IPR036866 (G3DSA:3.60.15.GENE3D); PTHR43791 (PANTHER); PTHR43791:SF36 (PANTHER); PTHR43791:SF36 (PANTHER); PTHR43791 (PANTHER); IPR020846 (PROSITE_PROFILES); cd17319 (CDD); cd17319 (CDD); IPR036259 (SUPERFAMILY); IPR036259 (SUPERFAMILY)	P:GO:0055085; F:GO:0022857	P:transmembrane transport; F:transmembrane transporter activity
CCN-51_Chr0v1_20226.1	RecName: Full=HTH-type transcriptional activator RhaS; AltName: Full=L-rhamnose operon regulatory protein RhaS	P:GO:0006355; F:GO:0003700; F:GO:0043565	P:regulation of transcription, DNA-templated; F:DNA-binding transcription factor activity; F:sequence-specific DNA binding			IPR018060 (PFAM); IPR029062 (G3DSA:3.40.50.GENE3D); IPR002818 (PFAM); G3DSA:1.10.10.60 (GENE3D); PTHR43130 (PANTHER); PTHR43130:SF3 (PANTHER); IPR018060 (PROSITE_PROFILES); cd03137 (CDD); IPR009057 (SUPERFAMILY); IPR029062 (SUPERFAMILY); IPR009057 (SUPERFAMILY)	P:GO:0006355; F:GO:0003700; F:GO:0043565	P:regulation of transcription, DNA-templated; F:DNA-binding transcription factor activity; F:sequence-specific DNA binding
CCN-51_Chr0v1_20227.1	RecName: Full=Na(+)/H(+) antiporter NhaC; AltName: Full=Sodium/hydrogen antiporter; AltName: Full=Sodium/proton antiporter	P:GO:0006811; F:GO:0015385; C:GO:0016021	P:ion transport; F:sodium:proton antiporter activity; C:integral component of membrane			G3DSA:1.10.287.470 (GENE3D); IPR032317 (PFAM); IPR018461 (PFAM); G3DSA:2.40.50.100 (GENE3D); G3DSA:2.40.30.170 (GENE3D); PTHR33451:SF3 (PANTHER); PTHR33451 (PANTHER); SSF111369 (SUPERFAMILY)	C:GO:0016021	C:integral component of membrane
CCN-51_Chr0v1_20228.1	RecName: Full=Endo-type membrane-bound lytic murein transglycosylase A; AltName: Full=Peptidoglycan lytic endotransglycosylase; Flags: Precursor	P:GO:0043170; P:GO:0071554; F:GO:0008932; F:GO:0016829; C:GO:0009279	P:macromolecule metabolic process; P:cell wall organization or biogenesis; F:lytic endotransglycosylase activity; F:lyase activity; C:cell outer membrane	EC:2.4.99	Glycosyltransferases	G3DSA:1.10.530.10 (GENE3D); IPR008258 (PFAM); mobidb-lite (MOBIDB_LITE); mobidb-lite (MOBIDB_LITE); cd16893 (CDD); IPR023346 (SUPERFAMILY)	no GO terms	no GO terms
CCN-51_Chr0v1_20229.1	RecName: Full=DNA damage-inducible protein I	P:GO:0009050; P:GO:0009254; P:GO:0009405; P:GO:0044036; P:GO:0071840; F:GO:0004180; C:GO:0005829	P:glycopeptide catabolic process; P:peptidoglycan turnover; P:pathogenesis; P:cell wall macromolecule metabolic process; P:cellular component organization or biogenesis; F:carboxypeptidase activity; C:cytosol	EC:3.4.17.11	Glutamate carboxypeptidase	IPR040921 (PFAM); IPR036687 (G3DSA:3.30.910.GENE3D); IPR010391 (PFAM); IPR027461 (G3DSA:3.50.30.GENE3D); IPR040449 (PFAM); IPR027478 (G3DSA:3.40.50.GENE3D); PTHR30237:SF2 (PANTHER); IPR003507 (PANTHER); cd07025 (CDD); IPR029062 (SUPERFAMILY); IPR027461 (SUPERFAMILY); IPR036687 (SUPERFAMILY)	no GO terms	no GO terms
CCN-51_Chr0v1_20230.1	RecName: Full=Sodium/glucose cotransporter 5; Short=Na(+)/glucose cotransporter 5; AltName: Full=Solute carrier family 5 member 10	P:GO:0005975; P:GO:0055085; P:GO:0071702; F:GO:0022857; C:GO:0016020	P:carbohydrate metabolic process; P:transmembrane transport; P:organic substance transport; F:transmembrane transporter activity; C:membrane			IPR038377 (G3DSA:1.20.1730.GENE3D); IPR006148 (PFAM); IPR001734 (PFAM); PTHR42985 (PANTHER); PTHR42985:SF4 (PANTHER); IPR001734 (PROSITE_PROFILES); cd11477 (CDD); IPR037171 (SUPERFAMILY)	P:GO:0005975; P:GO:0055085; F:GO:0022857; C:GO:0016020	P:carbohydrate metabolic process; P:transmembrane transport; F:transmembrane transporter activity; C:membrane
CCN-51_Chr0v1_20231.1	RecName: Full=3-oxoacyl-[acyl-carrier-protein] reductase FabG; AltName: Full=3-ketoacyl-acyl carrier protein reductase; AltName: Full=Beta-Ketoacyl-acyl carrier protein reductase; AltName: Full=Beta-ketoacyl-ACP reductase	P:GO:0006631; P:GO:0055114; P:GO:1901576; F:GO:0016616	P:fatty acid metabolic process; P:oxidation-reduction process; P:organic substance biosynthetic process; F:oxidoreductase activity, acting on the CH-OH group of donors, NAD or NADP as acceptor			IPR002347 (PRINTS); IPR002347 (PRINTS); PF13561 (PFAM); G3DSA:3.40.50.720 (GENE3D); PTHR42879 (PANTHER); IPR036291 (SUPERFAMILY)	P:GO:0055114	P:oxidation-reduction process
CCN-51_Chr0v1_20232.1	RecName: Full=Phytochrome-like protein cph2; AltName: Full=Bacteriophytochrome cph2	P:GO:0006355; P:GO:0006464; P:GO:0006974; P:GO:0007165; P:GO:0009187; P:GO:0016310; F:GO:0000166; F:GO:0003677; F:GO:0004672; F:GO:0005515; F:GO:0043167; F:GO:0071111; C:GO:0005886	P:regulation of transcription, DNA-templated; P:cellular protein modification process; P:cellular response to DNA damage stimulus; P:signal transduction; P:cyclic nucleotide metabolic process; P:phosphorylation; F:nucleotide binding; F:DNA binding; F:protein kinase activity; F:protein binding; F:ion binding; F:cyclic-guanylate-specific phosphodiesterase activity; C:plasma membrane	EC:3.1.4.52	Cyclic-guanylate-specific phosphodiesterase	IPR003018 (PFAM); IPR043128 (G3DSA:3.30.70.GENE3D); G3DSA:3.30.450.20 (GENE3D); IPR029016 (G3DSA:3.30.450.GENE3D); IPR035919 (G3DSA:3.20.20.GENE3D); IPR013655 (PFAM); IPR001633 (PFAM); IPR029016 (G3DSA:3.30.450.GENE3D); PTHR33121:SF19 (PANTHER); PTHR33121 (PANTHER); IPR001633 (PROSITE_PROFILES); IPR000014 (CDD); IPR001633 (CDD); IPR035965 (SUPERFAMILY); SSF55781 (SUPERFAMILY); IPR035919 (SUPERFAM…	F:GO:0005515	F:protein binding
CCN-51_Chr0v1_20233.1	RecName: Full=Vitamin B12-binding protein; Flags: Precursor	P:GO:0006826	P:iron ion transport			G3DSA:3.40.1570.10 (GENE3D); G3DSA:3.40.50.1980 (GENE3D); G3DSA:3.40.1570.10 (GENE3D); IPR002491 (PFAM); G3DSA:3.40.50.1980 (GENE3D); IPR007845 (PFAM); PTHR30535 (PANTHER); PTHR30535:SF4 (PANTHER); IPR002491 (PROSITE_PROFILES); cd16831 (CDD); cd01149 (CDD); SSF53807 (SUPERFAMILY); SSF144064 (SUPERFAMILY)	P:GO:0006826	P:iron ion transport
CCN-51_Chr0v1_20234.1	RecName: Full=Leukotoxin translocation ATP-binding protein LktB	P:GO:0030253; F:GO:0005524; F:GO:0016787; F:GO:0042626; C:GO:0005887; C:GO:0030256	P:protein secretion by the type I secretion system; F:ATP binding; F:hydrolase activity; F:ATPase-coupled transmembrane transporter activity; C:integral component of plasma membrane; C:type I protein secretion system complex			PR01490 (PRINTS); G3DSA:1.10.287.470 (GENE3D); G3DSA:2.40.50.100 (GENE3D); IPR003439 (PFAM); G3DSA:2.40.30.170 (GENE3D); G3DSA:3.40.50.300 (GENE3D); IPR036640 (G3DSA:1.20.1560.GENE3D); IPR039562 (PFAM); mobidb-lite (MOBIDB_LITE); mobidb-lite (MOBIDB_LITE); PTHR24222 (PANTHER); IPR010128 (PTHR24222:PANTHER); IPR011527 (PROSITE_PROFILES); IPR003439 (PROSITE_PROFILES); cd03246 (CDD); cd18586 (CDD); …	P:GO:0030253; P:GO:0055085; F:GO:0005524; F:GO:0042626; C:GO:0016021; C:GO:0030256	P:protein secretion by the type I secretion system; P:transmembrane transport; F:ATP binding; F:ATPase-coupled transmembrane transporter activity; C:integral component of membrane; C:type I protein secretion system complex
CCN-51_Chr0v1_20235.1	---NA---					IPR043834 (PFAM)	no GO terms	no GO terms
CCN-51_Chr0v1_20236.1	RecName: Full=Glutaminase	P:GO:0006537; P:GO:0006543; P:GO:0010447; P:GO:0043107; P:GO:0043683; P:GO:0045926; P:GO:0051289; P:GO:0055085; F:GO:0003924; F:GO:0004359; F:GO:0005525; F:GO:0022857; C:GO:0016020; C:GO:0044096	P:glutamate biosynthetic process; P:glutamine catabolic process; P:response to acidic pH; P:type IV pilus-dependent motility; P:type IV pilus biogenesis; P:negative regulation of growth; P:protein homotetramerization; P:transmembrane transport; F:GTPase activity; F:glutaminase activity; F:GTP binding; F:transmembrane transporter activity; C:membrane; C:type IV pilus	EC:3.5.1.2	Glutaminase	IPR022520 (TIGRFAM); IPR012902 (TIGRFAM); G3DSA:3.40.50.300 (GENE3D); IPR015868 (PFAM); IPR004881 (TIGRFAM); IPR010914 (PFAM); G3DSA:1.20.1740.10 (GENE3D); IPR002293 (PFAM); IPR012902 (PFAM); G3DSA:3.30.700.10 (GENE3D); G3DSA:1.10.40.50 (GENE3D); G3DSA:1.10.1500.10 (GENE3D); PTHR42770 (PANTHER); PTHR42770:SF15 (PANTHER); IPR010914 (PROSITE_PROFILES); IPR030378 (PROSITE_PROFILES); IPR004881 (CDD);…	P:GO:0006541; P:GO:0055085; F:GO:0003924; F:GO:0004359; F:GO:0005525; F:GO:0022857; C:GO:0016020	P:glutamine metabolic process; P:transmembrane transport; F:GTPase activity; F:glutaminase activity; F:GTP binding; F:transmembrane transporter activity; C:membrane
CCN-51_Chr0v1_20237.1	RecName: Full=Putative endo-beta-N-acetylglucosaminidase; AltName: Full=Murein hydrolase; Flags: Precursor	P:GO:0071555; F:GO:0004040; F:GO:0016787; F:GO:0033925; C:GO:0005576	P:cell wall organization; F:amidase activity; F:hydrolase activity; F:mannosyl-glycoprotein endo-beta-N-acetylglucosaminidase activity; C:extracellular region			IPR018337 (PFAM); IPR025883 (PFAM); G3DSA:2.10.270.10 (GENE3D); IPR018337 (PFAM); mobidb-lite (MOBIDB_LITE); mobidb-lite (MOBIDB_LITE); IPR018337 (PROSITE_PROFILES); IPR018337 (PROSITE_PROFILES); IPR018337 (PROSITE_PROFILES); SSF69360 (SUPERFAMILY)	no GO terms	no GO terms
CCN-51_Chr0v1_20238.1	RecName: Full=Acyl-coenzyme A amino acid N-acyltransferase 2	P:GO:0006631; P:GO:0006637; P:GO:0008206; P:GO:0008610; P:GO:0050896; P:GO:0072330; F:GO:0016747; F:GO:0052816; C:GO:0005777	P:fatty acid metabolic process; P:acyl-CoA metabolic process; P:bile acid metabolic process; P:lipid biosynthetic process; P:response to stimulus; P:monocarboxylic acid biosynthetic process; F:transferase activity, transferring acyl groups other than amino-acyl groups; F:long-chain acyl-CoA hydrolase activity; C:peroxisome	EC:3.1.2.20	Acyl-CoA hydrolase	IPR006862 (PFAM); IPR042490 (G3DSA:2.60.40.GENE3D); G3DSA:3.40.190.10 (GENE3D); IPR015168 (PFAM); IPR014940 (PFAM); IPR029058 (G3DSA:3.40.50.GENE3D); PTHR10824 (PANTHER); SSF53850 (SUPERFAMILY); IPR029058 (SUPERFAMILY)	no GO terms	no GO terms
CCN-51_Chr0v1_20239.1	RecName: Full=HTH-type transcriptional regulator CysB; AltName: Full=Cys regulon transcriptional activator	P:GO:0006355; P:GO:0008652; F:GO:0000976; F:GO:0003700; C:GO:0005737	P:regulation of transcription, DNA-templated; P:cellular amino acid biosynthetic process; F:transcription regulatory region sequence-specific DNA binding; F:DNA-binding transcription factor activity; C:cytoplasm			IPR000847 (PRINTS); IPR000847 (PFAM); IPR036388 (G3DSA:1.10.10.GENE3D); IPR005119 (PFAM); G3DSA:3.40.190.290 (GENE3D); PTHR30419:SF23 (PANTHER); PTHR30419 (PANTHER); IPR000847 (PROSITE_PROFILES); cd08440 (CDD); IPR036390 (SUPERFAMILY); SSF53850 (SUPERFAMILY)	P:GO:0006355; F:GO:0003700	P:regulation of transcription, DNA-templated; F:DNA-binding transcription factor activity
CCN-51_Chr0v1_20240.1	RecName: Full=Uncharacterized protein ML1998	C:GO:0005886; C:GO:0016020; C:GO:0016021	C:plasma membrane; C:membrane; C:integral component of membrane			IPR019108 (PFAM)	no GO terms	no GO terms
CCN-51_Chr0v1_20241.1	RecName: Full=Toxin YoeB; AltName: Full=Putative endoribonuclease YoeB; AltName: Full=Putative mRNA interferase Yoeb	P:GO:0006402; P:GO:0044010; P:GO:0045947; P:GO:0098795; F:GO:0005515; F:GO:0016892; F:GO:0043024	P:mRNA catabolic process; P:single-species biofilm formation; P:negative regulation of translational initiation; P:mRNA cleavage involved in gene silencing; F:protein binding; F:endoribonuclease activity, producing 3'-phosphomonoesters; F:ribosomal small subunit binding	EC:3.1.31; EC:3.1.27	Acting on ester bonds; Acting on ester bonds	IPR035093 (G3DSA:3.30.2310.GENE3D); IPR009614 (PFAM); IPR009614 (TIGRFAM); mobidb-lite (MOBIDB_LITE); mobidb-lite (MOBIDB_LITE); IPR009614 (PANTHER); IPR035093 (SUPERFAMILY)	P:GO:0006401; F:GO:0004519	P:RNA catabolic process; F:endonuclease activity
CCN-51_Chr0v1_20242.1	---NA---					IPR009739 (PFAM); PTHR37549 (PANTHER)	no GO terms	no GO terms
CCN-51_Chr0v1_20243.1	RecName: Full=Serine/threonine transporter SstT; AltName: Full=Na(+)/serine-threonine symporter	P:GO:0003333; P:GO:0006791; P:GO:0006835; P:GO:0015811; F:GO:0015184; F:GO:0015293; C:GO:0005886; C:GO:0016021	P:amino acid transmembrane transport; P:sulfur utilization; P:dicarboxylic acid transport; P:L-cystine transport; F:L-cystine transmembrane transporter activity; F:symporter activity; C:plasma membrane; C:integral component of membrane			IPR036458 (G3DSA:1.10.3860.GENE3D); IPR001991 (PFAM); PTHR42865:SF5 (PANTHER); IPR001991 (PANTHER); IPR036458 (SUPERFAMILY)	F:GO:0015293; C:GO:0016021	F:symporter activity; C:integral component of membrane
CCN-51_Chr0v1_20244.1	RecName: Full=HTH-type transcriptional regulator GadX	P:GO:0045893; F:GO:0000986; F:GO:0001216	P:positive regulation of transcription, DNA-templated; F:bacterial-type cis-regulatory region sequence-specific DNA binding; F:DNA-binding transcription activator activity			IPR009594 (PFAM); G3DSA:1.10.10.60 (GENE3D); IPR018060 (PFAM); PTHR43436:SF2 (PANTHER); PTHR43436 (PANTHER); IPR018060 (PROSITE_PROFILES); IPR009057 (SUPERFAMILY); IPR009057 (SUPERFAMILY)	P:GO:0006355; F:GO:0003700; F:GO:0043565	P:regulation of transcription, DNA-templated; F:DNA-binding transcription factor activity; F:sequence-specific DNA binding
CCN-51_Chr0v1_20245.1	RecName: Full=tRNA nuclease CdiA; Short=tRNase CdiA; AltName: Full=Contact-dependent inhibitor A; Short=CdiA-43969; AltName: Full=Toxin CdiA; Flags: Precursor	P:GO:0009290; P:GO:0045893; P:GO:0051091; P:GO:0090305; P:GO:1903658; F:GO:0000986; F:GO:0001216; F:GO:0004521; F:GO:0004536; F:GO:0004549; F:GO:0005515; C:GO:0030430	P:DNA import into cell involved in transformation; P:positive regulation of transcription, DNA-templated; P:positive regulation of DNA-binding transcription factor activity; P:nucleic acid phosphodiester bond hydrolysis; P:positive regulation of type IV pilus biogenesis; F:bacterial-type cis-regulatory region sequence-specific DNA binding; F:DNA-binding transcription activator activity; F:endorib…			G3DSA:3.30.1460.30 (GENE3D); IPR018060 (PFAM); G3DSA:1.10.150.20 (GENE3D); IPR025157 (PFAM); G3DSA:1.10.10.60 (GENE3D); IPR007076 (PFAM); IPR009594 (PFAM); IPR007077 (PFAM); mobidb-lite (MOBIDB_LITE); mobidb-lite (MOBIDB_LITE); mobidb-lite (MOBIDB_LITE); PTHR43436:SF2 (PANTHER); PTHR43436 (PANTHER); IPR018060 (PROSITE_PROFILES); IPR009057 (SUPERFAMILY); IPR009057 (SUPERFAMILY); SSF159894 (SUPERFA…	P:GO:0006355; F:GO:0003700; F:GO:0043565	P:regulation of transcription, DNA-templated; F:DNA-binding transcription factor activity; F:sequence-specific DNA binding
CCN-51_Chr0v1_20246.1	RecName: Full=Cell division inhibitor SulA	P:GO:0009432; P:GO:0032272; P:GO:0034260; P:GO:2000245; F:GO:0005515	P:SOS response; P:negative regulation of protein polymerization; P:negative regulation of GTPase activity; P:negative regulation of FtsZ-dependent cytokinesis; F:protein binding			G3DSA:3.40.50.300 (GENE3D); IPR004596 (PFAM); PTHR35369:SF3 (PANTHER); PTHR35369 (PANTHER); IPR004596 (HAMAP); IPR027417 (SUPERFAMILY)	P:GO:0009432; P:GO:0051782	P:SOS response; P:negative regulation of cell division
CCN-51_Chr0v1_20247.1	RecName: Full=Inner membrane protein YccS	P:GO:0055085; F:GO:0022857; C:GO:0005886	P:transmembrane transport; F:transmembrane transporter activity; C:plasma membrane			IPR006059 (PFAM); G3DSA:3.40.190.10 (GENE3D); G3DSA:3.40.190.10 (GENE3D); PTHR43649:SF14 (PANTHER); PTHR43649 (PANTHER); SSF53850 (SUPERFAMILY)	no GO terms	no GO terms
CCN-51_Chr0v1_20248.1	RecName: Full=Toxin CdiA	P:GO:0006355; P:GO:0009405; F:GO:0004518; C:GO:0110165	P:regulation of transcription, DNA-templated; P:pathogenesis; F:nuclease activity; C:cellular anatomical entity			IPR012334 (G3DSA:2.160.20.GENE3D); IPR008619 (PFAM); IPR010069 (TIGRFAM); PTHR33164:SF63 (PANTHER); PTHR33164 (PANTHER); IPR011050 (SUPERFAMILY); IPR036390 (SUPERFAMILY)	no GO terms	no GO terms
CCN-51_Chr0v1_20249.1	RecName: Full=Probable malonic semialdehyde reductase RutE	P:GO:0052179; F:GO:0016491; C:GO:0005886; C:GO:0009536; C:GO:0016021	P:metabolism by symbiont of host cell wall pectin; F:oxidoreductase activity; C:plasma membrane; C:plastid; C:integral component of membrane			IPR000415 (G3DSA:3.40.109.GENE3D); IPR000620 (PFAM); IPR029479 (PFAM); PTHR32322 (PANTHER); PTHR32322:SF8 (PANTHER); SSF103481 (SUPERFAMILY); IPR000415 (SUPERFAMILY); SSF103481 (SUPERFAMILY)	F:GO:0016491; C:GO:0016020; C:GO:0016021	F:oxidoreductase activity; C:membrane; C:integral component of membrane
CCN-51_Chr0v1_20250.1	RecName: Full=Multidrug resistance protein MdtA; AltName: Full=Multidrug transporter MdtA; Flags: Precursor	P:GO:0046618; F:GO:0022857; F:GO:0042802; C:GO:0005886; C:GO:0019898; C:GO:1990196	P:drug export; F:transmembrane transporter activity; F:identical protein binding; C:plasma membrane; C:extrinsic component of membrane; C:MacAB-TolC complex			IPR039562 (PFAM); G3DSA:2.40.50.100 (GENE3D); PTHR30469:SF33 (PANTHER); PTHR30469 (PANTHER); SSF111369 (SUPERFAMILY)	no GO terms	no GO terms
CCN-51_Chr0v1_20251.1	RecName: Full=Alpha-hemolysin translocation ATP-binding protein HlyB	P:GO:0006508; P:GO:0055085; P:GO:0055114; F:GO:0004252; F:GO:0005524; F:GO:0016901; F:GO:0042626; F:GO:0046872; F:GO:0048038; C:GO:0016021; C:GO:0019867	P:proteolysis; P:transmembrane transport; P:oxidation-reduction process; F:serine-type endopeptidase activity; F:ATP binding; F:oxidoreductase activity, acting on the CH-OH group of donors, quinone or similar compound as acceptor; F:ATPase-coupled transmembrane transporter activity; F:metal ion binding; F:quinone binding; C:integral component of membrane; C:outer membrane			IPR000710 (PRINTS); IPR002372 (PFAM); IPR036709 (G3DSA:2.40.128.GENE3D); IPR005546 (PFAM); IPR044016 (PFAM); IPR036640 (G3DSA:1.20.1560.GENE3D); G3DSA:3.40.50.300 (GENE3D); IPR006315 (TIGRFAM); G3DSA:2.140.10.10 (GENE3D); IPR012332 (G3DSA:2.160.20.GENE3D); IPR002372 (PFAM); IPR000710 (PFAM); IPR013783 (G3DSA:2.60.40.GENE3D); IPR012332 (G3DSA:2.160.20.GENE3D); IPR003439 (PFAM); mobidb-lite (MOBIDB…	P:GO:0006508; P:GO:0055085; P:GO:0055114; F:GO:0004252; F:GO:0005524; F:GO:0016614; F:GO:0042626; F:GO:0048038; C:GO:0016021; C:GO:0019867	P:proteolysis; P:transmembrane transport; P:oxidation-reduction process; F:serine-type endopeptidase activity; F:ATP binding; F:oxidoreductase activity, acting on CH-OH group of donors; F:ATPase-coupled transmembrane transporter activity; F:quinone binding; C:integral component of membrane; C:outer membrane
CCN-51_Chr0v1_20252.1	RecName: Full=Outer membrane protein A; AltName: Full=Outer membrane porin A; Flags: Precursor	C:GO:0016021	C:integral component of membrane			IPR006664 (PRINTS); IPR036737 (G3DSA:3.30.1330.GENE3D); IPR022744 (PFAM); IPR006665 (PFAM); PTHR30128:SF42 (PANTHER); PTHR30128 (PANTHER); IPR006665 (PROSITE_PROFILES); IPR006665 (CDD); IPR029058 (SUPERFAMILY); IPR029063 (SUPERFAMILY); IPR036737 (SUPERFAMILY)	C:GO:0016021	C:integral component of membrane
CCN-51_Chr0v1_20253.1	RecName: Full=PTS system lactose-specific EIICB component; AltName: Full=EIICB-Lac; Short=EII-Lac; Includes: RecName: Full=PTS system lactose-specific EIIC component; AltName: Full=Lactose permease IIC component; Includes: RecName: Full=PTS system lactose-specific EIIB component; AltName: Full=Lactose-specific phosphotransferase enzyme IIB component	P:GO:0009401; F:GO:0008982; C:GO:0016021	P:phosphoenolpyruvate-dependent sugar phosphotransferase system; F:protein-N(PI)-phosphohistidine-sugar phosphotransferase activity; C:integral component of membrane			IPR003352 (PFAM); PTHR33989 (PANTHER); IPR004501 (PROSITE_PROFILES)	P:GO:0009401; F:GO:0008982; C:GO:0016020; C:GO:0016021	P:phosphoenolpyruvate-dependent sugar phosphotransferase system; F:protein-N(PI)-phosphohistidine-sugar phosphotransferase activity; C:membrane; C:integral component of membrane
CCN-51_Chr0v1_20254.1	RecName: Full=Transcriptional regulatory protein LevR; Includes: RecName: Full=Putative phosphotransferase EIIA component; AltName: Full=Putative PTS system EIIA component	P:GO:0006355	P:regulation of transcription, DNA-templated			IPR011608 (PFAM); G3DSA:1.10.1790.10 (GENE3D); IPR011608 (PROSITE_PROFILES); IPR036634 (SUPERFAMILY)	P:GO:0006355	P:regulation of transcription, DNA-templated
CCN-51_Chr0v1_20255.1	RecName: Full=Flagellar basal-body rod protein FlgG; AltName: Full=Distal rod protein	P:GO:0044780; P:GO:0071973; F:GO:0003824; F:GO:0005198; F:GO:0051536; C:GO:0009424	P:bacterial-type flagellum assembly; P:bacterial-type flagellum-dependent cell motility; F:catalytic activity; F:structural molecule activity; F:iron-sulfur cluster binding; C:bacterial-type flagellum hook			IPR001444 (PFAM); G3DSA:3.40.190.10 (GENE3D); IPR002371 (TIGRFAM); IPR013785 (G3DSA:3.20.20.GENE3D); IPR007197 (mobidb-MOBIDB_LITE); IPR002371 (PANTHER); cd01335 (CDD); SSF53850 (SUPERFAMILY); SSF64518 (SUPERFAMILY); SSF102114 (SUPERFAMILY)	P:GO:0044780; P:GO:0071973; F:GO:0003824; F:GO:0005198; F:GO:0051536; C:GO:0009424	P:bacterial-type flagellum assembly; P:bacterial-type flagellum-dependent cell motility; F:catalytic activity; F:structural molecule activity; F:iron-sulfur cluster binding; C:bacterial-type flagellum hook
CCN-51_Chr0v1_20256.1	RecName: Full=Putative agmatine deiminase; AltName: Full=Agmatine iminohydrolase	P:GO:0015822; P:GO:0015847; P:GO:0033388; P:GO:0055085; F:GO:0004668; F:GO:0005524; F:GO:0015293; F:GO:0015496; F:GO:0046872; F:GO:0047632; C:GO:0005886; C:GO:0016021	P:ornithine transport; P:putrescine transport; P:putrescine biosynthetic process from arginine; P:transmembrane transport; F:protein-arginine deiminase activity; F:ATP binding; F:symporter activity; F:putrescine:ornithine antiporter activity; F:metal ion binding; F:agmatine deiminase activity; C:plasma membrane; C:integral component of membrane	EC:3.5.3.12	Agmatine deiminase	PF13535 (PFAM); G3DSA:3.30.470.20 (GENE3D); G3DSA:3.40.50.20 (GENE3D); IPR041231 (PFAM); IPR041472 (PFAM); IPR017585 (PFAM); G3DSA:2.30.30.760 (GENE3D); IPR007466 (PFAM); IPR002293 (PFAM); G3DSA:3.75.10.10 (GENE3D); IPR017585 (TIGRFAM); PTHR42770 (PANTHER); PTHR42770:SF6 (PANTHER); IPR011761 (PROSITE_PROFILES); cd11614 (CDD); cd11614 (CDD); SSF56059 (SUPERFAMILY); SSF55909 (SUPERFAMILY)	P:GO:0009446; P:GO:0055085; F:GO:0004668; F:GO:0005524; F:GO:0022857; F:GO:0046872; C:GO:0016020	P:putrescine biosynthetic process; P:transmembrane transport; F:protein-arginine deiminase activity; F:ATP binding; F:transmembrane transporter activity; F:metal ion binding; C:membrane
CCN-51_Chr0v1_20257.1	RecName: Full=Flagella basal body P-ring formation protein FlgA; Flags: Precursor	P:GO:0010073; P:GO:0016036; P:GO:0055114; P:GO:0071973; P:GO:0080167; F:GO:0005507; F:GO:0016682; C:GO:0005618; C:GO:0005783; C:GO:0005794; C:GO:0005829	P:meristem maintenance; P:cellular response to phosphate starvation; P:oxidation-reduction process; P:bacterial-type flagellum-dependent cell motility; P:response to karrikin; F:copper ion binding; F:oxidoreductase activity, acting on diphenols and related substances as donors, oxygen as acceptor; C:cell wall; C:endoplasmic reticulum; C:Golgi apparatus; C:cytosol	EC:1.10.3	Acting on diphenols and related substances as donors	IPR017585 (PFAM); IPR008972 (G3DSA:2.60.40.GENE3D); IPR008972 (G3DSA:2.60.40.GENE3D); IPR001117 (PFAM); IPR017585 (TIGRFAM); IPR011707 (PFAM); IPR041231 (PFAM); IPR011706 (PFAM); IPR008972 (G3DSA:2.60.40.GENE3D); G3DSA:2.30.30.760 (GENE3D); PTHR11709 (PANTHER); PTHR11709:SF2 (PANTHER); cd11614 (CDD); cd13891 (CDD); cd13868 (CDD); IPR008972 (SUPERFAMILY); IPR008972 (SUPERFAMILY); IPR008972 (SUPERF…	P:GO:0055114; F:GO:0005507; F:GO:0016491	P:oxidation-reduction process; F:copper ion binding; F:oxidoreductase activity
CCN-51_Chr0v1_20258.1	RecName: Full=Polyamine aminopropyltransferase; AltName: Full=Putrescine aminopropyltransferase; Short=PAPT; AltName: Full=Spermidine synthase; Short=SPDS; Short=SPDSY	P:GO:0006596; P:GO:0008152; P:GO:0008295; P:GO:0032259; F:GO:0003674; F:GO:0003824; F:GO:0004766; F:GO:0005515; F:GO:0008168; F:GO:0016740; C:GO:0005575; C:GO:0005737	P:polyamine biosynthetic process; P:metabolic process; P:spermidine biosynthetic process; P:methylation; F:molecular_function; F:catalytic activity; F:spermidine synthase activity; F:protein binding; F:methyltransferase activity; F:transferase activity; C:cellular_component; C:cytoplasm			G3DSA:3.40.50.150 (GENE3D); PF01564 (PFAM); PTHR43317:SF4 (PANTHER); PTHR43317 (PANTHER); cd02440 (CDD); IPR029063 (SUPERFAMILY)	no GO terms	no GO terms
CCN-51_Chr0v1_20259.1	RecName: Full=Putative fluoride ion transporter CrcB	P:GO:0007155; C:GO:0009288	P:cell adhesion; C:bacterial-type flagellum			IPR041117 (PFAM); IPR041854 (G3DSA:1.10.10.GENE3D); IPR010809 (PFAM); IPR044016 (PFAM); IPR013783 (G3DSA:2.60.40.GENE3D); mobidb-lite (MOBIDB_LITE); PTHR42949 (PANTHER); IPR036188 (SUPERFAMILY); IPR036188 (SUPERFAMILY)	P:GO:0007155; C:GO:0009288	P:cell adhesion; C:bacterial-type flagellum
CCN-51_Chr0v1_20260.1	RecName: Full=Probable D-xylulose reductase A; AltName: Full=Xylitol dehydrogenase A	P:GO:0019321; P:GO:0019402; P:GO:0019407; P:GO:0019527; P:GO:0055114; P:GO:1901159; F:GO:0016616; F:GO:0016651; F:GO:0046872; C:GO:0005737	P:pentose metabolic process; P:galactitol metabolic process; P:hexitol catabolic process; P:pentitol catabolic process; P:oxidation-reduction process; P:xylulose 5-phosphate biosynthetic process; F:oxidoreductase activity, acting on the CH-OH group of donors, NAD or NADP as acceptor; F:oxidoreductase activity, acting on NAD(P)H; F:metal ion binding; C:cytoplasm			G3DSA:3.40.50.720 (GENE3D); G3DSA:3.90.180.10 (GENE3D); IPR013154 (PFAM); IPR013149 (PFAM); PTHR43401:SF2 (PANTHER); PTHR43401 (PANTHER); cd08236 (CDD); IPR036291 (SUPERFAMILY); IPR011032 (SUPERFAMILY)	P:GO:0055114	P:oxidation-reduction process
CCN-51_Chr0v1_20261.1	RecName: Full=5'-nucleotidase SurE; AltName: Full=Nucleoside 5'-monophosphate phosphohydrolase	P:GO:0006796; F:GO:0008252	P:phosphate-containing compound metabolic process; F:nucleotidase activity	EC:3.1.3.31	Nucleotidase	IPR002828 (TIGRFAM); IPR036523 (G3DSA:3.40.1210.GENE3D); IPR002828 (PFAM); PTHR30457:SF12 (PANTHER); PTHR30457 (PANTHER); IPR030048 (HAMAP); IPR036523 (SUPERFAMILY)	F:GO:0008252; F:GO:0016787	F:nucleotidase activity; F:hydrolase activity
CCN-51_Chr0v1_20262.1	RecName: Full=Phosphoenolpyruvate synthase; Short=PEP synthase; AltName: Full=Pyruvate, water dikinase	P:GO:0006090; P:GO:0006094; P:GO:0016310; P:GO:0017000; F:GO:0000287; F:GO:0005509; F:GO:0005515; F:GO:0005524; F:GO:0008986; C:GO:0005829; C:GO:0016020	P:pyruvate metabolic process; P:gluconeogenesis; P:phosphorylation; P:antibiotic biosynthetic process; F:magnesium ion binding; F:calcium ion binding; F:protein binding; F:ATP binding; F:pyruvate, water dikinase activity; C:cytosol; C:membrane	EC:2.7.9.2	Pyruvate, water dikinase	PF05345 (PFAM); G3DSA:3.30.470.20 (GENE3D); IPR013783 (G3DSA:2.60.40.GENE3D); IPR013815 (G3DSA:3.30.1490.GENE3D); IPR002192 (PFAM); IPR015943 (G3DSA:2.130.10.GENE3D); IPR006319 (PANTHER); IPR015919 (SUPERFAMILY); SSF56059 (SUPERFAMILY); IPR015919 (SUPERFAMILY); SSF63829 (SUPERFAMILY)	P:GO:0006090; P:GO:0016310; F:GO:0005509; F:GO:0005515; F:GO:0005524; F:GO:0008986; F:GO:0016301; C:GO:0016020	P:pyruvate metabolic process; P:phosphorylation; F:calcium ion binding; F:protein binding; F:ATP binding; F:pyruvate, water dikinase activity; F:kinase activity; C:membrane
CCN-51_Chr0v1_20263.1	RecName: Full=Voltage-gated potassium channel Kch	P:GO:0006813; P:GO:0051289; F:GO:0042802; C:GO:0005886	P:potassium ion transport; P:protein homotetramerization; F:identical protein binding; C:plasma membrane			IPR003148 (PFAM); IPR013099 (PFAM); G3DSA:3.40.50.720 (GENE3D); G3DSA:1.10.287.70 (GENE3D); PTHR43833 (PANTHER); IPR003148 (PROSITE_PROFILES); SSF81324 (SUPERFAMILY); IPR036291 (SUPERFAMILY)	P:GO:0006813	P:potassium ion transport
CCN-51_Chr0v1_20264.1	RecName: Full=Chain length determinant protein; AltName: Full=Polysaccharide antigen chain regulator	P:GO:0045892; F:GO:0000976; F:GO:0001217; F:GO:0004713; F:GO:0042802; C:GO:0005886; C:GO:0032993	P:negative regulation of transcription, DNA-templated; F:transcription regulatory region sequence-specific DNA binding; F:DNA-binding transcription repressor activity; F:protein tyrosine kinase activity; F:identical protein binding; C:plasma membrane; C:protein-DNA complex	EC:2.7.10	Transferring phosphorus-containing groups	IPR036388 (G3DSA:1.10.10.GENE3D); G3DSA:3.30.1890.10 (GENE3D); IPR002577 (PFAM); PTHR33204 (PANTHER); PTHR33204:SF34 (PANTHER); IPR002577 (PROSITE_PROFILES); SSF160355 (SUPERFAMILY); SSF160355 (SUPERFAMILY); IPR036390 (SUPERFAMILY)	no GO terms	no GO terms
CCN-51_Chr0v1_20265.1	RecName: Full=Pyridoxal reductase, chloroplastic; Flags: Precursor	P:GO:0042816; F:GO:0016491; C:GO:0009535; C:GO:0009941; C:GO:0010287	P:vitamin B6 metabolic process; F:oxidoreductase activity; C:chloroplast thylakoid membrane; C:chloroplast envelope; C:plastoglobule			IPR023210 (PFAM); IPR013783 (G3DSA:2.60.40.GENE3D); IPR036812 (G3DSA:3.20.20.GENE3D); PTHR14795 (PANTHER); PTHR14795:SF4 (PANTHER); PTHR14795 (PANTHER); IPR023210 (CDD); IPR036812 (SUPERFAMILY)	no GO terms	no GO terms
CCN-51_Chr0v1_20266.1	RecName: Full=HTH-type transcriptional activator AaeR	P:GO:0006355; P:GO:0009891; P:GO:0010604; P:GO:0031325; P:GO:0051173; F:GO:0003700; F:GO:0043565	P:regulation of transcription, DNA-templated; P:positive regulation of biosynthetic process; P:positive regulation of macromolecule metabolic process; P:positive regulation of cellular metabolic process; P:positive regulation of nitrogen compound metabolic process; F:DNA-binding transcription factor activity; F:sequence-specific DNA binding			IPR000847 (PFAM); IPR036388 (G3DSA:1.10.10.GENE3D); G3DSA:3.40.190.290 (GENE3D); IPR005119 (PFAM); PTHR30419 (PANTHER); IPR000847 (PROSITE_PROFILES); IPR000847 (PROSITE_PROFILES); SSF53850 (SUPERFAMILY); IPR036390 (SUPERFAMILY); SSF53850 (SUPERFAMILY); IPR036390 (SUPERFAMILY)	P:GO:0006355; F:GO:0003700	P:regulation of transcription, DNA-templated; F:DNA-binding transcription factor activity
CCN-51_Chr0v1_20267.1	RecName: Full=Possible hemolysin C	F:GO:0050660; C:GO:0016020	F:flavin adenine dinucleotide binding; C:membrane			IPR016169 (G3DSA:3.30.465.GENE3D); IPR024478 (PFAM); IPR002550 (PFAM); IPR005170 (PFAM); PTHR43099 (PANTHER); IPR036318 (SUPERFAMILY)	F:GO:0050660	F:flavin adenine dinucleotide binding
CCN-51_Chr0v1_20268.1	---NA---					IPR012332 (G3DSA:2.160.20.GENE3D); IPR024973 (PFAM); IPR002818 (PFAM); IPR044016 (PFAM); IPR013783 (G3DSA:2.60.40.GENE3D); IPR029062 (G3DSA:3.40.50.GENE3D); mobidb-lite (MOBIDB_LITE); PTHR43444 (PANTHER); PTHR43444:SF1 (PANTHER); IPR029062 (SUPERFAMILY)	no GO terms	no GO terms
CCN-51_Chr0v1_20269.1	RecName: Full=Protein-glucosylgalactosylhydroxylysine glucosidase; AltName: Full=Acid trehalase-like protein 1	P:GO:0005991; P:GO:0015891; P:GO:0046352; F:GO:0004645; F:GO:0016798; F:GO:0030246; F:GO:0033831; C:GO:0005737; C:GO:0009279; C:GO:0031224	P:trehalose metabolic process; P:siderophore transport; P:disaccharide catabolic process; F:1,4-alpha-oligoglucan phosphorylase activity; F:hydrolase activity, acting on glycosyl bonds; F:carbohydrate binding; F:kojibiose phosphorylase activity; C:cytoplasm; C:cell outer membrane; C:intrinsic component of membrane	EC:2.4.1.1; EC:2.4.1.230	Glycogen phosphorylase; Kojibiose phosphorylase	IPR044016 (PFAM); IPR012341 (G3DSA:1.50.10.GENE3D); IPR005195 (PFAM); IPR013783 (G3DSA:2.60.40.GENE3D); IPR012910 (PFAM); IPR036942 (G3DSA:2.40.170.GENE3D); mobidb-lite (MOBIDB_LITE); mobidb-lite (MOBIDB_LITE); PTHR11051 (PANTHER); SSF56935 (SUPERFAMILY); IPR008928 (SUPERFAMILY); IPR008928 (SUPERFAMILY)	P:GO:0005975; F:GO:0003824	P:carbohydrate metabolic process; F:catalytic activity
CCN-51_Chr0v1_20270.1	RecName: Full=Outer membrane usher protein HifC; Flags: Precursor	P:GO:0006355; P:GO:0006974; P:GO:0007155; P:GO:0009297; F:GO:0003677; F:GO:0005515; F:GO:0008201; F:GO:0015473; C:GO:0009279; C:GO:0009289	P:regulation of transcription, DNA-templated; P:cellular response to DNA damage stimulus; P:cell adhesion; P:pilus assembly; F:DNA binding; F:protein binding; F:heparin binding; F:fimbrial usher porin activity; C:cell outer membrane; C:pilus			IPR037224 (G3DSA:3.10.20.GENE3D); G3DSA:2.60.40.3110 (GENE3D); IPR036937 (G3DSA:2.60.40.GENE3D); IPR000015 (PFAM); IPR025885 (PFAM); IPR036388 (G3DSA:1.10.10.GENE3D); PTHR30451:SF21 (PANTHER); IPR000015 (PANTHER); IPR016032 (SUPERFAMILY); IPR037224 (SUPERFAMILY); IPR008966 (SUPERFAMILY)	P:GO:0006355; P:GO:0007155; P:GO:0009297; F:GO:0003677; F:GO:0005515; F:GO:0015473; C:GO:0009289; C:GO:0016020	P:regulation of transcription, DNA-templated; P:cell adhesion; P:pilus assembly; F:DNA binding; F:protein binding; F:fimbrial usher porin activity; C:pilus; C:membrane
CCN-51_Chr0v1_20271.1	RecName: Full=Phosphopantetheine adenylyltransferase; AltName: Full=Dephospho-CoA pyrophosphorylase; AltName: Full=Pantetheine-phosphate adenylyltransferase; Short=PPAT	P:GO:0015937; F:GO:0004595; F:GO:0005524; F:GO:0042802; C:GO:0005737	P:coenzyme A biosynthetic process; F:pantetheine-phosphate adenylyltransferase activity; F:ATP binding; F:identical protein binding; C:cytoplasm	EC:2.7.7.3	Pantetheine-phosphate adenylyltransferase	IPR001980 (PRINTS); IPR004821 (PFAM); IPR014729 (G3DSA:3.40.50.GENE3D); IPR001980 (TIGRFAM); IPR004821 (TIGRFAM); PTHR21342 (PANTHER); IPR001980 (PTHR21342:PANTHER); IPR001980 (HAMAP); IPR001980 (CDD); SSF52374 (SUPERFAMILY)	P:GO:0009058; P:GO:0015937; F:GO:0003824; F:GO:0004595	P:biosynthetic process; P:coenzyme A biosynthetic process; F:catalytic activity; F:pantetheine-phosphate adenylyltransferase activity
CCN-51_Chr0v1_20272.1	---NA---	P:GO:0006310; P:GO:0015074; F:GO:0003677	P:DNA recombination; P:DNA integration; F:DNA binding			IPR002104 (PFAM); IPR013762 (G3DSA:1.10.443.GENE3D); IPR010998 (G3DSA:1.10.150.GENE3D); PTHR30629:SF2 (PANTHER); PTHR30629 (PANTHER); IPR011010 (SUPERFAMILY)	P:GO:0006310; P:GO:0015074; F:GO:0003677	P:DNA recombination; P:DNA integration; F:DNA binding
CCN-51_Chr0v1_20273.1	RecName: Full=Protein NifX	P:GO:0009399; F:GO:0003824; F:GO:0016829; F:GO:0046872; F:GO:0051536; F:GO:0051539; F:GO:0051540	P:nitrogen fixation; F:catalytic activity; F:lyase activity; F:metal ion binding; F:iron-sulfur cluster binding; F:4 iron, 4 sulfur cluster binding; F:metal cluster binding			IPR003731 (PFAM); IPR036105 (G3DSA:3.30.420.GENE3D); PTHR33937 (PANTHER); PTHR33937:SF1 (PANTHER); IPR034169 (CDD); IPR036105 (SUPERFAMILY)	no GO terms	no GO terms
CCN-51_Chr0v1_20274.1	RecName: Full=Protein NifX	P:GO:0009399; F:GO:0003824; F:GO:0016829; F:GO:0046872; F:GO:0051536; F:GO:0051539; F:GO:0051540	P:nitrogen fixation; F:catalytic activity; F:lyase activity; F:metal ion binding; F:iron-sulfur cluster binding; F:4 iron, 4 sulfur cluster binding; F:metal cluster binding			IPR003731 (PFAM); IPR036105 (G3DSA:3.30.420.GENE3D); PTHR33937:SF1 (PANTHER); PTHR33937 (PANTHER); IPR034169 (CDD); IPR036105 (SUPERFAMILY)	no GO terms	no GO terms
CCN-51_Chr0v1_20275.1	RecName: Full=Multiphosphoryl transfer protein; Short=MTP; AltName: Full=Triphosphoryl transfer protein; Short=TTP; Includes: RecName: Full=Phosphoenolpyruvate-protein phosphotransferase; AltName: Full=Phosphotransferase system enzyme I; Includes: RecName: Full=Phosphocarrier protein HPr; Short=Protein H; Includes: RecName: Full=PTS system fructose-like EIIA component; AltName: Full=Fructose-like…	P:GO:0006355; P:GO:0009401; F:GO:0005488; F:GO:0008982	P:regulation of transcription, DNA-templated; P:phosphoenolpyruvate-dependent sugar phosphotransferase system; F:binding; F:protein-N(PI)-phosphohistidine-sugar phosphotransferase activity			IPR003501 (PFAM); G3DSA:1.10.1790.10 (GENE3D); G3DSA:3.40.50.2300 (GENE3D); IPR016152 (G3DSA:3.40.930.GENE3D); IPR011608 (PFAM); IPR002178 (PFAM); PTHR30185 (PANTHER); PTHR30185:SF11 (PANTHER); IPR013011 (PROSITE_PROFILES); IPR011608 (PROSITE_PROFILES); IPR002178 (PROSITE_PROFILES); cd05568 (CDD); cd00211 (CDD); IPR016152 (SUPERFAMILY); IPR036095 (SUPERFAMILY); IPR036634 (SUPERFAMILY)	P:GO:0006355; P:GO:0009401; F:GO:0008982	P:regulation of transcription, DNA-templated; P:phosphoenolpyruvate-dependent sugar phosphotransferase system; F:protein-N(PI)-phosphohistidine-sugar phosphotransferase activity
CCN-51_Chr0v1_20276.1	---NA---					IPR032687 (PFAM); mobidb-lite (MOBIDB_LITE); PTHR47894 (PANTHER)	no GO terms	no GO terms
CCN-51_Chr0v1_20277.1	RecName: Full=1-acyl-sn-glycerol-3-phosphate acyltransferase alpha; AltName: Full=1-acylglycerol-3-phosphate O-acyltransferase 1; Short=1-AGP acyltransferase 1; Short=1-AGPAT 1; AltName: Full=Lysophosphatidic acid acyltransferase alpha; Short=LPAAT-alpha; Flags: Precursor	F:GO:0016746	F:transferase activity, transferring acyl groups			IPR002123 (PFAM); PTHR10434 (PANTHER); PTHR10434:SF40 (PANTHER); cd07989 (CDD); SSF69593 (SUPERFAMILY)	F:GO:0016746	F:transferase activity, transferring acyl groups
CCN-51_Chr0v1_20278.1	RecName: Full=Citrate transporter	P:GO:0009987; C:GO:0016020	P:cellular process; C:membrane			PF01148 (PFAM); PTHR10283:SF125 (PANTHER); PTHR10283 (PANTHER)	no GO terms	no GO terms
CCN-51_Chr0v1_20279.1	RecName: Full=Citrate transporter	P:GO:0055085; C:GO:0016021	P:transmembrane transport; C:integral component of membrane			IPR032721 (PFAM); IPR004680 (PFAM); PTHR10283:SF125 (PANTHER); PTHR10283 (PANTHER)	P:GO:0055085; C:GO:0016021	P:transmembrane transport; C:integral component of membrane
CCN-51_Chr0v1_20280.1	---NA---					IPR006915 (PFAM); IPR036597 (G3DSA:1.10.3290.GENE3D); IPR036597 (SUPERFAMILY)	no GO terms	no GO terms
CCN-51_Chr0v1_20281.1	RecName: Full=Recombinase cre	P:GO:0006310; P:GO:0015074; F:GO:0003677	P:DNA recombination; P:DNA integration; F:DNA binding			IPR013762 (G3DSA:1.10.443.GENE3D); IPR002104 (PFAM); IPR010998 (G3DSA:1.10.150.GENE3D); IPR002104 (PROSITE_PROFILES); SSF47823 (SUPERFAMILY); IPR011010 (SUPERFAMILY)	P:GO:0006310; P:GO:0015074; F:GO:0003677	P:DNA recombination; P:DNA integration; F:DNA binding
CCN-51_Chr0v1_20282.1	RecName: Full=Secreted chorismate mutase; Short=*MtCM; Short=CM; Flags: Precursor	P:GO:0009094; P:GO:0009697; P:GO:0046417; F:GO:0004106; F:GO:0042803; C:GO:0042597	P:L-phenylalanine biosynthetic process; P:salicylic acid biosynthetic process; P:chorismate metabolic process; F:chorismate mutase activity; F:protein homodimerization activity; C:periplasmic space	EC:5.4.99.5	Chorismate mutase	IPR002701 (PFAM); G3DSA:1.20.140.170 (GENE3D); PTHR38041 (PANTHER); IPR002701 (PROSITE_PROFILES); IPR036263 (SUPERFAMILY); IPR036263 (SUPERFAMILY)	P:GO:0046417	P:chorismate metabolic process
CCN-51_Chr0v1_20283.1	RecName: Full=DNA damage-inducible protein F	P:GO:0055085; F:GO:0015297; F:GO:0042910; C:GO:0016020	P:transmembrane transport; F:antiporter activity; F:xenobiotic transmembrane transporter activity; C:membrane			IPR002528 (PFAM); IPR002528 (TIGRFAM); PTHR42893 (PANTHER); PTHR42893:SF4 (PANTHER); cd13136 (CDD)	P:GO:0055085; F:GO:0015297; F:GO:0042910; C:GO:0016020	P:transmembrane transport; F:antiporter activity; F:xenobiotic transmembrane transporter activity; C:membrane
CCN-51_Chr0v1_20284.1	RecName: Full=Sulfoquinovose isomerase; Short=SQ isomerase	P:GO:0005975; P:GO:0034214; P:GO:0061720; F:GO:0042802; F:GO:0050089; F:GO:0061593	P:carbohydrate metabolic process; P:protein hexamerization; P:6-sulfoquinovose(1-) catabolic process to glycerone phosphate and 3-sulfolactaldehyde; F:identical protein binding; F:mannose isomerase activity; F:sulfoquinovose isomerase activity	EC:5.3.1.7	Mannose isomerase	IPR017695 (TIGRFAM); IPR012341 (G3DSA:1.50.10.GENE3D); PF07221 (PFAM); PTHR15108 (PANTHER); IPR008928 (SUPERFAMILY)	P:GO:0005975	P:carbohydrate metabolic process
CCN-51_Chr0v1_20285.1	RecName: Full=Vitamin B12 transport ATP-binding protein BacA	P:GO:0015833; P:GO:0055085; F:GO:0005524; F:GO:0042626; C:GO:0005886; C:GO:0016021	P:peptide transport; P:transmembrane transport; F:ATP binding; F:ATPase-coupled transmembrane transporter activity; C:plasma membrane; C:integral component of membrane			IPR011527 (PFAM); PTHR11384 (PANTHER); PTHR11384:SF3 (PANTHER); IPR011527 (PROSITE_PROFILES); IPR036640 (SUPERFAMILY)	P:GO:0055085; F:GO:0005524; F:GO:0042626; C:GO:0016021	P:transmembrane transport; F:ATP binding; F:ATPase-coupled transmembrane transporter activity; C:integral component of membrane
CCN-51_Chr0v1_20286.1	RecName: Full=Citrate transporter	P:GO:0000160; F:GO:0000156; F:GO:0003677; F:GO:0005524	P:phosphorelay signal transduction system; F:phosphorelay response regulator activity; F:DNA binding; F:ATP binding			G3DSA:3.40.50.2300 (GENE3D); G3DSA:3.40.50.10660 (GENE3D); IPR010524 (PFAM); PTHR10283:SF125 (PANTHER); PTHR10283 (PANTHER); SSF159800 (SUPERFAMILY)	P:GO:0000160; F:GO:0000156; F:GO:0003677; F:GO:0005524	P:phosphorelay signal transduction system; F:phosphorelay response regulator activity; F:DNA binding; F:ATP binding
CCN-51_Chr0v1_20287.1	---NA---	P:GO:0006355; F:GO:0003700	P:regulation of transcription, DNA-templated; F:DNA-binding transcription factor activity			IPR000835 (PRINTS); IPR000835 (PFAM); IPR036388 (G3DSA:1.10.10.GENE3D); PTHR33164 (PANTHER); PTHR33164:SF59 (PANTHER); IPR000835 (PROSITE_PROFILES); IPR011991 (CDD); IPR036390 (SUPERFAMILY)	P:GO:0006355; F:GO:0003700	P:regulation of transcription, DNA-templated; F:DNA-binding transcription factor activity
CCN-51_Chr0v1_20288.1	RecName: Full=Quinone oxidoreductase; AltName: Full=NADPH:quinone reductase; AltName: Full=Zeta-crystallin	P:GO:0008152; F:GO:0097159; F:GO:1901363	P:metabolic process; F:organic cyclic compound binding; F:heterocyclic compound binding			IPR044016 (PFAM); G3DSA:3.40.50.720 (GENE3D); G3DSA:3.90.180.10 (GENE3D); IPR013783 (G3DSA:2.60.40.GENE3D); mobidb-lite (MOBIDB_LITE); PTHR14795:SF4 (PANTHER); PTHR14795 (PANTHER); PTHR14795 (PANTHER); IPR011032 (SUPERFAMILY); IPR036291 (SUPERFAMILY)	no GO terms	no GO terms
CCN-51_Chr0v1_20289.1	RecName: Full=Inner membrane protein YccS	P:GO:0055085; F:GO:0022857; C:GO:0005886; C:GO:0016021	P:transmembrane transport; F:transmembrane transporter activity; C:plasma membrane; C:integral component of membrane			IPR032692 (PFAM); IPR010019 (TIGRFAM); IPR010020 (TIGRFAM); PF13515 (PFAM); PTHR30509:SF8 (PANTHER); PTHR30509 (PANTHER)	no GO terms	no GO terms
CCN-51_Chr0v1_20290.1	RecName: Full=Gramicidin S synthase 2; AltName: Full=Gramicidin S synthase II; Includes: RecName: Full=ATP-dependent proline adenylase; Short=ProA; AltName: Full=Proline activase; Includes: RecName: Full=ATP-dependent valine adenylase; Short=ValA; AltName: Full=Valine activase; Includes: RecName: Full=ATP-dependent ornithine adenylase; Short=OrnA; AltName: Full=Ornithine activase; Includes: RecNa…	P:GO:0019748; P:GO:0019752; P:GO:0043604; P:GO:0044238; P:GO:1901566; F:GO:0003824	P:secondary metabolic process; P:carboxylic acid metabolic process; P:amide biosynthetic process; P:primary metabolic process; P:organonitrogen compound biosynthetic process; F:catalytic activity			IPR041286 (PFAM); IPR010071 (TIGRFAM); IPR042099 (G3DSA:3.40.50.GENE3D); IPR000873 (PFAM); mobidb-lite (MOBIDB_LITE); PTHR45527 (PANTHER); cd05930 (CDD); SSF56801 (SUPERFAMILY)	no GO terms	no GO terms
CCN-51_Chr0v1_20291.1	RecName: Full=Lipid A export ATP-binding/permease protein MsbA	P:GO:0055085; F:GO:0005524; F:GO:0042626; C:GO:0016021	P:transmembrane transport; F:ATP binding; F:ATPase-coupled transmembrane transporter activity; C:integral component of membrane			IPR011527 (PFAM); IPR036640 (G3DSA:1.20.1560.GENE3D); PTHR24222:SF22 (PANTHER); PTHR24222 (PANTHER); IPR011527 (PROSITE_PROFILES); cd07346 (CDD); IPR036640 (SUPERFAMILY)	P:GO:0055085; F:GO:0005524; F:GO:0042626; C:GO:0016021	P:transmembrane transport; F:ATP binding; F:ATPase-coupled transmembrane transporter activity; C:integral component of membrane
CCN-51_Chr0v1_20292.1	RecName: Full=UPF0702 transmembrane protein YetF	P:GO:0006355; F:GO:0003677	P:regulation of transcription, DNA-templated; F:DNA binding			IPR023090 (G3DSA:3.30.240.GENE3D); IPR023090 (G3DSA:3.30.240.GENE3D); IPR007353 (PFAM); IPR000792 (PFAM); IPR036388 (G3DSA:1.10.10.GENE3D); IPR036388 (G3DSA:1.10.10.GENE3D); PTHR34582:SF6 (PANTHER); PTHR34582 (PANTHER); IPR000792 (PROSITE_PROFILES); IPR016032 (SUPERFAMILY); IPR016032 (SUPERFAMILY)	P:GO:0006355; F:GO:0003677	P:regulation of transcription, DNA-templated; F:DNA binding
CCN-51_Chr0v1_20293.1	---NA---					IPR021707 (PFAM)	no GO terms	no GO terms
CCN-51_Chr0v1_20294.1	RecName: Full=Transcriptional regulator SlyA	P:GO:0009405; P:GO:0017000; P:GO:2000143; P:GO:2000144; F:GO:0000976; F:GO:0001216; F:GO:0001217; C:GO:0032993	P:pathogenesis; P:antibiotic biosynthetic process; P:negative regulation of DNA-templated transcription, initiation; P:positive regulation of DNA-templated transcription, initiation; F:transcription regulatory region sequence-specific DNA binding; F:DNA-binding transcription activator activity; F:DNA-binding transcription repressor activity; C:protein-DNA complex			IPR000835 (PRINTS); IPR000835 (PFAM); IPR036388 (G3DSA:1.10.10.GENE3D); PTHR33164 (PANTHER); PTHR33164:SF64 (PANTHER); IPR000835 (PROSITE_PROFILES); IPR036390 (SUPERFAMILY)	P:GO:0006355; F:GO:0003700	P:regulation of transcription, DNA-templated; F:DNA-binding transcription factor activity
CCN-51_Chr0v1_20295.1	RecName: Full=Regulatory protein AriR	P:GO:0042542; P:GO:0071468; F:GO:0003677	P:response to hydrogen peroxide; P:cellular response to acidic pH; F:DNA binding			IPR024753 (PFAM)	P:GO:0071468	P:cellular response to acidic pH
CCN-51_Chr0v1_20296.1	RecName: Full=Probable two-component-system connector protein YcgZ	P:GO:0045892; P:GO:0071468	P:negative regulation of transcription, DNA-templated; P:cellular response to acidic pH			IPR024753 (PFAM)	P:GO:0071468	P:cellular response to acidic pH
CCN-51_Chr0v1_20297.1	RecName: Full=Adenine deaminase; Short=ADE; AltName: Full=Adenine aminohydrolase; Short=AAH	P:GO:0055086; P:GO:0072521; F:GO:0005515; F:GO:0019239; C:GO:0110165	P:nucleobase-containing small molecule metabolic process; P:purine-containing compound metabolic process; F:protein binding; F:deaminase activity; C:cellular anatomical entity			IPR001365 (PFAM); G3DSA:3.20.20.140 (GENE3D); PTHR11409 (PANTHER); PTHR11409:SF39 (PANTHER); IPR032466 (SUPERFAMILY)	F:GO:0019239	F:deaminase activity
CCN-51_Chr0v1_20298.1	RecName: Full=Kyphoscoliosis peptidase	P:GO:0006508; P:GO:0007517; P:GO:0007528; F:GO:0005515; F:GO:0008233; F:GO:0016787; F:GO:0046872; C:GO:0005737; C:GO:0005856; C:GO:0005938; C:GO:0030018; C:GO:0032154	P:proteolysis; P:muscle organ development; P:neuromuscular junction development; F:protein binding; F:peptidase activity; F:hydrolase activity; F:metal ion binding; C:cytoplasm; C:cytoskeleton; C:cell cortex; C:Z disc; C:cleavage furrow			IPR002931 (PFAM); G3DSA:3.10.620.30 (GENE3D); PTHR46333 (PANTHER); IPR038765 (SUPERFAMILY)	no GO terms	no GO terms
CCN-51_Chr0v1_20299.1	RecName: Full=5-oxoprolinase subunit A; Short=5-OPase subunit A; AltName: Full=5-oxoprolinase (ATP-hydrolyzing) subunit A	P:GO:0005975; P:GO:0006355; F:GO:0003700; F:GO:0005524; F:GO:0017168	P:carbohydrate metabolic process; P:regulation of transcription, DNA-templated; F:DNA-binding transcription factor activity; F:ATP binding; F:5-oxoprolinase (ATP-hydrolyzing) activity	EC:3.5.2.9	5-oxoprolinase (ATP-hydrolyzing)	IPR000847 (PFAM); G3DSA:3.40.190.10 (GENE3D); IPR005119 (PFAM); IPR036388 (G3DSA:1.10.10.GENE3D); IPR005501 (PFAM); G3DSA:3.40.190.10 (GENE3D); G3DSA:3.20.20.370 (GENE3D); IPR005501 (PANTHER); IPR000847 (PROSITE_PROFILES); SSF53850 (SUPERFAMILY); IPR011330 (SUPERFAMILY); IPR011330 (SUPERFAMILY); IPR036390 (SUPERFAMILY)	P:GO:0005975; P:GO:0006355; F:GO:0003700; F:GO:0003824	P:carbohydrate metabolic process; P:regulation of transcription, DNA-templated; F:DNA-binding transcription factor activity; F:catalytic activity
CCN-51_Chr0v1_20300.1	RecName: Full=Nickel permease LarQ; AltName: Full=Energy-coupling factor transporter transmembrane protein LarQ; Short=ECF transporter T component LarQ	P:GO:0006811; P:GO:0015675; C:GO:0005886; C:GO:0016020; C:GO:0016021	P:ion transport; P:nickel cation transport; C:plasma membrane; C:membrane; C:integral component of membrane			IPR003339 (PFAM)	no GO terms	no GO terms
CCN-51_Chr0v1_20301.1	RecName: Full=Endolysin; AltName: Full=Lysis protein; AltName: Full=Lysozyme; AltName: Full=Muramidase; AltName: Full=Protein p15	P:GO:0009253; P:GO:0016998; F:GO:0003796	P:peptidoglycan catabolic process; P:cell wall macromolecule catabolic process; F:lysozyme activity			G3DSA:1.10.530.40 (GENE3D); IPR013783 (G3DSA:2.60.40.GENE3D); IPR003344 (PFAM); G3DSA:2.60.40.1080 (GENE3D); IPR002196 (PFAM); PTHR39576 (PANTHER); PTHR39576:SF2 (PANTHER); PTHR39576:SF2 (PANTHER); PTHR39576 (PANTHER); IPR003344 (PROSITE_PROFILES); IPR003344 (PROSITE_PROFILES); IPR033907 (CDD); SSF69360 (SUPERFAMILY); IPR023346 (SUPERFAMILY); IPR008964 (SUPERFAMILY); IPR008964 (SUPERFAMILY); IPR0…	P:GO:0009253; P:GO:0016998; F:GO:0003796	P:peptidoglycan catabolic process; P:cell wall macromolecule catabolic process; F:lysozyme activity
CCN-51_Chr0v1_20302.1	RecName: Full=HTH-type transcriptional regulator SarZ; AltName: Full=Staphylococcal accessory regulator Z	P:GO:0006355; F:GO:0000976; F:GO:0003700	P:regulation of transcription, DNA-templated; F:transcription regulatory region sequence-specific DNA binding; F:DNA-binding transcription factor activity			IPR000835 (PRINTS); IPR036388 (G3DSA:1.10.10.GENE3D); IPR000835 (PFAM); PTHR33164:SF5 (PANTHER); PTHR33164 (PANTHER); IPR000835 (PROSITE_PROFILES); IPR036390 (SUPERFAMILY)	P:GO:0006355; F:GO:0003700	P:regulation of transcription, DNA-templated; F:DNA-binding transcription factor activity
CCN-51_Chr0v1_20303.1	RecName: Full=Organic hydroperoxide resistance protein-like	P:GO:0006979	P:response to oxidative stress			IPR003718 (PFAM); G3DSA:2.20.25.10 (GENE3D); IPR019953 (TIGRFAM); IPR015946 (G3DSA:3.30.300.GENE3D); mobidb-lite (MOBIDB_LITE); mobidb-lite (MOBIDB_LITE); IPR019953 (PANTHER); IPR036102 (SUPERFAMILY)	P:GO:0006979	P:response to oxidative stress
CCN-51_Chr0v1_20304.1	RecName: Full=Organic hydroperoxide resistance protein-like	P:GO:0006979	P:response to oxidative stress			IPR019953 (TIGRFAM); G3DSA:2.20.25.10 (GENE3D); IPR003718 (PFAM); IPR015946 (G3DSA:3.30.300.GENE3D); mobidb-lite (MOBIDB_LITE); IPR019953 (PANTHER); IPR036102 (SUPERFAMILY)	P:GO:0006979	P:response to oxidative stress
CCN-51_Chr0v1_20305.1	RecName: Full=Gluconate permease	P:GO:0006865; P:GO:0015726; P:GO:0035429; P:GO:0046177; P:GO:1902600; F:GO:0005351; F:GO:0015128; F:GO:0015568; C:GO:0005887	P:amino acid transport; P:L-idonate transmembrane transport; P:gluconate transmembrane transport; P:D-gluconate catabolic process; P:proton transmembrane transport; F:carbohydrate:proton symporter activity; F:gluconate transmembrane transporter activity; F:L-idonate transmembrane transporter activity; C:integral component of plasma membrane			IPR003474 (PFAM); IPR003474 (PANTHER); PTHR30354:SF20 (PANTHER)	P:GO:0035429; F:GO:0015128; C:GO:0016020	P:gluconate transmembrane transport; F:gluconate transmembrane transporter activity; C:membrane
CCN-51_Chr0v1_20306.1	RecName: Full=Vitamin B12 transporter BtuB; AltName: Full=Cobalamin receptor; AltName: Full=Outer membrane cobalamin translocator; Flags: Precursor	P:GO:0015891; P:GO:0055085; F:GO:0005488; F:GO:0015343; C:GO:0009279	P:siderophore transport; P:transmembrane transport; F:binding; F:siderophore transmembrane transporter activity; C:cell outer membrane			IPR012910 (PFAM); IPR036942 (G3DSA:2.40.170.GENE3D); IPR039423 (PANTHER); SSF56935 (SUPERFAMILY)	no GO terms	no GO terms
CCN-51_Chr0v1_20307.1	RecName: Full=Putative proline/betaine transporter	P:GO:0055085; F:GO:0015294; C:GO:0005886; C:GO:0016021	P:transmembrane transport; F:solute:cation symporter activity; C:plasma membrane; C:integral component of membrane			IPR005828 (PFAM); G3DSA:1.20.1250.20 (GENE3D); PTHR43528 (PANTHER); PTHR43528:SF3 (PANTHER); cd17368 (CDD); IPR036259 (SUPERFAMILY)	P:GO:0055085; F:GO:0022857; C:GO:0016021	P:transmembrane transport; F:transmembrane transporter activity; C:integral component of membrane
CCN-51_Chr0v1_20308.1	RecName: Full=N-acetyldiaminopimelate deacetylase	P:GO:0008652; P:GO:0046451; F:GO:0016811	P:cellular amino acid biosynthetic process; P:diaminopimelate metabolic process; F:hydrolase activity, acting on carbon-nitrogen (but not peptide) bonds, in linear amides			G3DSA:3.30.70.360 (GENE3D); IPR017439 (TIGRFAM); IPR011650 (PFAM); IPR002933 (PFAM); G3DSA:3.40.630.10 (GENE3D); PTHR11014 (PANTHER); PTHR11014:SF63 (PANTHER); cd05666 (CDD); IPR036264 (SUPERFAMILY); SSF53187 (SUPERFAMILY)	F:GO:0016787	F:hydrolase activity
CCN-51_Chr0v1_20309.1	RecName: Full=Putative glutathione-specific gamma-glutamylcyclotransferase 2; Short=Gamma-GCG 2; AltName: Full=Cation transport regulator-like protein 2	P:GO:0006751; P:GO:0042221; P:GO:0050794; P:GO:0051716; P:GO:0071973; F:GO:0003839; F:GO:0061928; C:GO:0005737; C:GO:0043231	P:glutathione catabolic process; P:response to chemical; P:regulation of cellular process; P:cellular response to stimulus; P:bacterial-type flagellum-dependent cell motility; F:gamma-glutamylcyclotransferase activity; F:glutathione specific gamma-glutamylcyclotransferase activity; C:cytoplasm; C:intracellular membrane-bounded organelle	EC:4.3.2.7; EC:4.3.2.9	Glutathione-specific gamma-glutamylcyclotransferase; Gamma-glutamylcyclotransferase	IPR006840 (PFAM); G3DSA:3.10.490.10 (GENE3D); PTHR12192:SF9 (PANTHER); IPR006840 (PANTHER); IPR013024 (CDD); IPR036568 (SUPERFAMILY)	P:GO:0006751; F:GO:0003839	P:glutathione catabolic process; F:gamma-glutamylcyclotransferase activity
CCN-51_Chr0v1_20310.1	RecName: Full=Putative purine-cytosine permease YxlA	P:GO:0055085; F:GO:0022857; C:GO:0016021	P:transmembrane transport; F:transmembrane transporter activity; C:integral component of membrane			IPR001248 (PFAM); IPR038271 (G3DSA:1.10.4160.GENE3D); IPR026030 (PANTHER); PTHR31806:SF1 (PANTHER)	P:GO:0055085; F:GO:0022857; C:GO:0016020; C:GO:0016021	P:transmembrane transport; F:transmembrane transporter activity; C:membrane; C:integral component of membrane
CCN-51_Chr0v1_20311.1	RecName: Full=Probable RuBisCO transcriptional regulator	P:GO:0045892; P:GO:0045893; F:GO:0003700; F:GO:0043565; C:GO:0005737	P:negative regulation of transcription, DNA-templated; P:positive regulation of transcription, DNA-templated; F:DNA-binding transcription factor activity; F:sequence-specific DNA binding; C:cytoplasm			IPR000847 (PRINTS); G3DSA:3.40.190.10 (GENE3D); IPR036388 (G3DSA:1.10.10.GENE3D); IPR000847 (PFAM); PTHR30419 (PANTHER); IPR000847 (PROSITE_PROFILES); IPR036390 (SUPERFAMILY)	P:GO:0006355; F:GO:0003700	P:regulation of transcription, DNA-templated; F:DNA-binding transcription factor activity
CCN-51_Chr0v1_20312.1	RecName: Full=UDP-glucuronic acid decarboxylase 1; AltName: Full=UDP-glucuronate decarboxylase 1; Short=UGD; Short=UXS-1	P:GO:0001503; P:GO:0015012; P:GO:0030198; P:GO:0030206; P:GO:0051216; F:GO:0042803; F:GO:0048040; F:GO:0070403; C:GO:0000139; C:GO:0031982; C:GO:0098791; C:GO:1902494	P:ossification; P:heparan sulfate proteoglycan biosynthetic process; P:extracellular matrix organization; P:chondroitin sulfate biosynthetic process; P:cartilage development; F:protein homodimerization activity; F:UDP-glucuronate decarboxylase activity; F:NAD+ binding; C:Golgi membrane; C:vesicle; C:Golgi apparatus subcompartment; C:catalytic complex	EC:4.1.1.35	UDP-glucuronate decarboxylase	G3DSA:3.40.50.720 (GENE3D); IPR001509 (PFAM); PTHR43078 (PANTHER); PTHR43078:SF6 (PANTHER); IPR036291 (SUPERFAMILY)	F:GO:0003824	F:catalytic activity
CCN-51_Chr0v1_20313.1	RecName: Full=AsmA family protein YhjG	P:GO:0090313; C:GO:0005887	P:regulation of protein targeting to membrane; C:integral component of plasma membrane			IPR007844 (PFAM); mobidb-lite (MOBIDB_LITE); mobidb-lite (MOBIDB_LITE); PTHR30441 (PANTHER); PTHR30441:SF2 (PANTHER)	no GO terms	no GO terms
CCN-51_Chr0v1_20314.1	---NA---					IPR031854 (PFAM)	no GO terms	no GO terms
CCN-51_Chr0v1_20315.1	RecName: Full=Glucans biosynthesis glucosyltransferase H	P:GO:0006970; P:GO:0006974; P:GO:0051274; F:GO:0016758; C:GO:0005887; C:GO:0031246	P:response to osmotic stress; P:cellular response to DNA damage stimulus; P:beta-glucan biosynthetic process; F:transferase activity, transferring hexosyl groups; C:integral component of plasma membrane; C:intrinsic component of periplasmic side of cell outer membrane			IPR010780 (PFAM)	no GO terms	no GO terms
CCN-51_Chr0v1_20316.1	RecName: Full=E3 ubiquitin-protein ligase ipaH9.8; AltName: Full=Invasion plasmid antigen ipaH9.8; AltName: Full=RING-type E3 ubiquitin transferase ipaH9.8	P:GO:0006511; P:GO:0009405; P:GO:0030254; P:GO:0032091; P:GO:0032757; P:GO:0034052; P:GO:0034055; P:GO:0034122; P:GO:0034135; P:GO:0043410; P:GO:0044074; P:GO:0044314; P:GO:0045806; P:GO:0046755; P:GO:0048699; P:GO:0051865; P:GO:0052083; P:GO:0052170; P:GO:0070086; P:GO:0070430; P:GO:0085032; P:GO:0099004; P:GO:1903124; P:GO:1904417; P:GO:2000786; F:GO:0005516; F:GO:0005524; F:GO:0008294; F:GO:00…	P:ubiquitin-dependent protein catabolic process; P:pathogenesis; P:protein secretion by the type III secretion system; P:negative regulation of protein binding; P:positive regulation of interleukin-8 production; P:positive regulation of plant-type hypersensitive response; P:positive regulation by symbiont of host defense-related programmed cell death; P:negative regulation of toll-like receptor s…	EC:4.6.1.1	Adenylate cyclase	G3DSA:1.20.58.360 (GENE3D); IPR029487 (PFAM); IPR037017 (G3DSA:3.90.1760.GENE3D); IPR005165 (PFAM); IPR032675 (G3DSA:3.80.10.GENE3D); PTHR45752:SF3 (PANTHER); PTHR45752 (PANTHER); IPR001611 (PROSITE_PROFILES); IPR001611 (PROSITE_PROFILES); IPR001611 (PROSITE_PROFILES); IPR001611 (PROSITE_PROFILES); IPR001611 (PROSITE_PROFILES); IPR035099 (SUPERFAMILY); SSF52058 (SUPERFAMILY)	P:GO:0009405; P:GO:0016567; F:GO:0004842; F:GO:0005515; F:GO:0008294; C:GO:0005576	P:pathogenesis; P:protein ubiquitination; F:ubiquitin-protein transferase activity; F:protein binding; F:calcium- and calmodulin-responsive adenylate cyclase activity; C:extracellular region
CCN-51_Chr0v1_20317.1	RecName: Full=Autoinducer-2 kinase; Short=AI-2 kinase	P:GO:0019324; P:GO:0044262; F:GO:0005488; F:GO:0008744; C:GO:0110165	P:L-lyxose metabolic process; P:cellular carbohydrate metabolic process; F:binding; F:L-xylulokinase activity; C:cellular anatomical entity	EC:2.7.1.17; EC:2.7.1.53	Xylulokinase; L-xylulokinase	G3DSA:3.30.420.40 (GENE3D); IPR018485 (PFAM); G3DSA:2.160.20.110 (GENE3D); PTHR43095 (PANTHER); IPR043129 (SUPERFAMILY)	P:GO:0005975; F:GO:0016773	P:carbohydrate metabolic process; F:phosphotransferase activity, alcohol group as acceptor
CCN-51_Chr0v1_20318.1	---NA---					IPR029470 (PFAM); mobidb-lite (MOBIDB_LITE); mobidb-lite (MOBIDB_LITE)	no GO terms	no GO terms
CCN-51_Chr0v1_20319.1	RecName: Full=Cyanide hydratase; Short=CHT; AltName: Full=Cyanide-degrading nitrilase; AltName: Full=Formamide hydrolyase	P:GO:0019500; P:GO:0051260; P:GO:0051410; F:GO:0047427; F:GO:0047558; C:GO:0005829	P:cyanide catabolic process; P:protein homooligomerization; P:detoxification of nitrogen compound; F:cyanoalanine nitrilase activity; F:3-cyanoalanine hydratase activity; C:cytosol	EC:4.2.1.65; EC:3.5.5.4; EC:3.5.5.1	3-cyanoalanine hydratase; Cyanoalanine nitrilase; Nitrilase	IPR029058 (G3DSA:3.40.50.GENE3D); IPR003010 (PFAM); IPR036526 (G3DSA:3.60.110.GENE3D); IPR000801 (PFAM); PTHR46044 (PANTHER); IPR003010 (PROSITE_PROFILES); IPR003010 (PROSITE_PROFILES); cd07564 (CDD); IPR036526 (SUPERFAMILY); IPR029058 (SUPERFAMILY); IPR036526 (SUPERFAMILY)	P:GO:0006807	P:nitrogen compound metabolic process
CCN-51_Chr0v1_20320.1	RecName: Full=Probable HTH-type transcriptional regulator LrhA	P:GO:0045892; P:GO:0045893; F:GO:0000986	P:negative regulation of transcription, DNA-templated; P:positive regulation of transcription, DNA-templated; F:bacterial-type cis-regulatory region sequence-specific DNA binding			IPR005119 (PFAM); G3DSA:3.40.190.10 (GENE3D); G3DSA:3.40.190.10 (GENE3D); mobidb-lite (MOBIDB_LITE); PTHR30579 (PANTHER); PTHR30579:SF7 (PANTHER); SSF53850 (SUPERFAMILY)	no GO terms	no GO terms
CCN-51_Chr0v1_20321.1	RecName: Full=Regulatory protein LuxO	P:GO:0006355; F:GO:0003677; F:GO:0005524; F:GO:0008134; C:GO:0016020	P:regulation of transcription, DNA-templated; F:DNA binding; F:ATP binding; F:transcription factor binding; C:membrane			G3DSA:3.40.50.300 (GENE3D); IPR002078 (PFAM); G3DSA:2.30.30.100 (GENE3D); IPR010305 (PFAM); PTHR32071 (PANTHER); PTHR32071:SF80 (PANTHER); IPR002078 (PROSITE_PROFILES); IPR002078 (PROSITE_PROFILES); cd00009 (CDD); IPR027417 (SUPERFAMILY); IPR010920 (SUPERFAMILY)	P:GO:0006355; F:GO:0005524; F:GO:0008134	P:regulation of transcription, DNA-templated; F:ATP binding; F:transcription factor binding
CCN-51_Chr0v1_20322.1	RecName: Full=Putative outer membrane protein CC_0351; Flags: Precursor	C:GO:0009279; C:GO:0016020	C:cell outer membrane; C:membrane			IPR010583 (PFAM); IPR010583 (PANTHER)	no GO terms	no GO terms
CCN-51_Chr0v1_20323.1	RecName: Full=Probable acyl-CoA dehydrogenase fadE25	P:GO:0055114; F:GO:0016627; F:GO:0050660	P:oxidation-reduction process; F:oxidoreductase activity, acting on the CH-CH group of donors; F:flavin adenine dinucleotide binding			IPR013786 (PFAM); IPR037069 (G3DSA:1.10.540.GENE3D); IPR009100 (SUPERFAMILY); IPR023606 (SUPERFAMILY)	P:GO:0055114; F:GO:0016627; F:GO:0050660	P:oxidation-reduction process; F:oxidoreductase activity, acting on the CH-CH group of donors; F:flavin adenine dinucleotide binding
CCN-51_Chr0v1_20324.1	RecName: Full=Short/branched chain specific acyl-CoA dehydrogenase, mitochondrial; Short=SBCAD; AltName: Full=2-methyl branched chain acyl-CoA dehydrogenase; Short=2-MEBCAD; AltName: Full=2-methylbutyryl-coenzyme A dehydrogenase; Short=2-methylbutyryl-CoA dehydrogenase; Flags: Precursor	P:GO:0006631; P:GO:0006637; P:GO:0009083; P:GO:0055114; F:GO:0009055; F:GO:0016937; F:GO:0050660; C:GO:0005759	P:fatty acid metabolic process; P:acyl-CoA metabolic process; P:branched-chain amino acid catabolic process; P:oxidation-reduction process; F:electron transfer activity; F:short-branched-chain-acyl-CoA dehydrogenase activity; F:flavin adenine dinucleotide binding; C:mitochondrial matrix	EC:1.3.99; EC:1.3.99.3	Acting on the CH-CH group of donors; Acting on the CH-CH group of donors	IPR037069 (G3DSA:1.10.540.GENE3D); IPR013786 (PFAM); PTHR43884 (PANTHER); IPR009100 (SUPERFAMILY)	P:GO:0055114; F:GO:0016627; F:GO:0050660	P:oxidation-reduction process; F:oxidoreductase activity, acting on the CH-CH group of donors; F:flavin adenine dinucleotide binding
CCN-51_Chr0v1_20325.1	RecName: Full=Tellurium resistance protein TerW	P:GO:0046690; F:GO:0003824	P:response to tellurium ion; F:catalytic activity			IPR040442 (G3DSA:3.20.20.GENE3D); IPR039480 (PFAM); IPR040186 (PANTHER); PTHR11105:SF1 (PANTHER); IPR036390 (SUPERFAMILY); IPR015813 (SUPERFAMILY)	F:GO:0003824	F:catalytic activity
CCN-51_Chr0v1_20326.1	RecName: Full=Sulfate/thiosulfate import ATP-binding protein CysA; AltName: Full=Sulfate-transporting ATPase	P:GO:0015709; P:GO:0015846; P:GO:0033212; P:GO:0034755; P:GO:0072512; P:GO:1902358; F:GO:0005524; F:GO:0015408; F:GO:0015417; F:GO:0015419; F:GO:0016887; F:GO:0102025; C:GO:0043190	P:thiosulfate transport; P:polyamine transport; P:iron import into cell; P:iron ion transmembrane transport; P:trivalent inorganic cation transport; P:sulfate transmembrane transport; F:ATP binding; F:ATPase-coupled ferric iron transmembrane transporter activity; F:ATPase-coupled polyamine transmembrane transporter activity; F:ATPase-coupled sulfate transmembrane transporter activity; F:ATPase ac…	EC:3.6.1.3; EC:3.6.3.25; EC:7.6.2.11; EC:7.2.2.7; EC:7.3.2.3; EC:3.6.1.15	Adenosinetriphosphatase; Acting on acid anhydrides; ABC-type polyamine transporter; ABC-type Fe(3+) transporter; ABC-type sulfate transporter; Nucleoside-triphosphate phosphatase	G3DSA:3.40.50.300 (GENE3D); IPR003439 (PFAM); IPR003439 (PFAM); PTHR42781 (PANTHER); PTHR42781:SF4 (PANTHER); IPR003439 (PROSITE_PROFILES); IPR003439 (PROSITE_PROFILES); IPR027417 (SUPERFAMILY); IPR027417 (SUPERFAMILY)	F:GO:0005524	F:ATP binding
CCN-51_Chr0v1_20327.1	---NA---	P:GO:0006355; F:GO:0003677	P:regulation of transcription, DNA-templated; F:DNA binding			IPR000792 (PRINTS); IPR000792 (PFAM); IPR013656 (PFAM); G3DSA:3.30.450.20 (GENE3D); IPR036388 (G3DSA:1.10.10.GENE3D); IPR000792 (PROSITE_PROFILES); IPR000014 (CDD); IPR035965 (SUPERFAMILY); IPR016032 (SUPERFAMILY)	P:GO:0006355; F:GO:0003677	P:regulation of transcription, DNA-templated; F:DNA binding
CCN-51_Chr0v1_20328.1	---NA---	P:GO:0006355; F:GO:0003677	P:regulation of transcription, DNA-templated; F:DNA binding			IPR036388 (G3DSA:1.10.10.GENE3D); IPR022249 (PFAM); IPR016032 (SUPERFAMILY)	P:GO:0006355; F:GO:0003677	P:regulation of transcription, DNA-templated; F:DNA binding
CCN-51_Chr0v1_20329.1	RecName: Full=Organic hydroperoxide resistance protein-like 2	P:GO:0006972; P:GO:0033194; P:GO:0055114; P:GO:0098869; F:GO:0004601; F:GO:0051920; C:GO:0005829	P:hyperosmotic response; P:response to hydroperoxide; P:oxidation-reduction process; P:cellular oxidant detoxification; F:peroxidase activity; F:peroxiredoxin activity; C:cytosol	EC:1.11.1.15; EC:1.11.1.7	Acting on a peroxide as acceptor; Peroxidase	IPR019904 (TIGRFAM); IPR003718 (PFAM); IPR015946 (G3DSA:3.30.300.GENE3D); mobidb-lite (MOBIDB_LITE); PTHR42830 (PANTHER); PTHR42830:SF1 (PANTHER); IPR036102 (SUPERFAMILY)	P:GO:0006979; F:GO:0004601	P:response to oxidative stress; F:peroxidase activity
CCN-51_Chr0v1_20330.1	RecName: Full=Homocysteine S-methyltransferase YbgG; AltName: Full=S-methylmethionine:homocysteine methyltransferase	P:GO:0006790; P:GO:1901564; F:GO:0008168	P:sulfur compound metabolic process; P:organonitrogen compound metabolic process; F:methyltransferase activity			IPR036589 (G3DSA:3.20.20.GENE3D); IPR003726 (PFAM); mobidb-lite (MOBIDB_LITE); PTHR11103 (PANTHER); IPR003726 (PROSITE_PROFILES); IPR036589 (SUPERFAMILY)	no GO terms	no GO terms
CCN-51_Chr0v1_20331.1	RecName: Full=Uncharacterized MFS-type transporter YhjO	P:GO:0055085; F:GO:0022857	P:transmembrane transport; F:transmembrane transporter activity			G3DSA:1.20.1250.20 (GENE3D); IPR011701 (PFAM); G3DSA:1.20.1250.20 (GENE3D); PTHR23517 (PANTHER); IPR020846 (PROSITE_PROFILES); cd17325 (CDD); IPR036259 (SUPERFAMILY); IPR036259 (SUPERFAMILY)	P:GO:0055085; F:GO:0022857	P:transmembrane transport; F:transmembrane transporter activity
CCN-51_Chr0v1_20332.1	RecName: Full=HMP-PP phosphatase	P:GO:0044237; F:GO:0016787; F:GO:0046872	P:cellular metabolic process; F:hydrolase activity; F:metal ion binding			IPR006379 (TIGRFAM); IPR023214 (G3DSA:3.40.50.GENE3D); IPR000150 (TIGRFAM); PF08282 (PFAM); G3DSA:3.30.1240.10 (GENE3D),SFLDG01140 (SFLD),SFLDS00003 (SFLD); PTHR10000:SF25 (PANTHER); PTHR10000 (PANTHER); IPR036412 (SUPERFAMILY)	F:GO:0016787	F:hydrolase activity
CCN-51_Chr0v1_20333.1	RecName: Full=Biofilm dispersion protein BdlA; AltName: Full=Chemotaxis regulator BdlA	P:GO:0006355; F:GO:0005515	P:regulation of transcription, DNA-templated; F:protein binding			IPR013767 (PFAM); G3DSA:3.30.450.20 (GENE3D); IPR003018 (PFAM); IPR029016 (G3DSA:3.30.450.GENE3D); IPR000014 (TIGRFAM); IPR000160 (PFAM); IPR043128 (G3DSA:3.30.70.GENE3D); IPR013656 (PFAM); PTHR33121 (PANTHER); PTHR33121:SF53 (PANTHER); IPR000014 (PROSITE_PROFILES); IPR000014 (PROSITE_PROFILES); IPR000700 (PROSITE_PROFILES); IPR000700 (PROSITE_PROFILES); IPR000014 (CDD); IPR000014 (CDD); IPR03596…	P:GO:0006355; F:GO:0005515	P:regulation of transcription, DNA-templated; F:protein binding
CCN-51_Chr0v1_20334.1	RecName: Full=Queuosine precursor transporter; Short=Q precursor transporter	P:GO:0072531; P:GO:1990397; F:GO:0022857; C:GO:0005887	P:pyrimidine-containing compound transmembrane transport; P:queuosine salvage; F:transmembrane transporter activity; C:integral component of plasma membrane			IPR003744 (PFAM); IPR003744 (TIGRFAM); PTHR34300:SF1 (PANTHER); IPR003744 (PANTHER)	P:GO:1990397	P:queuosine salvage
CCN-51_Chr0v1_20335.1	RecName: Full=Protein DcrB; Flags: Precursor	C:GO:0031225; C:GO:0042597	C:anchored component of membrane; C:periplasmic space			IPR016123 (G3DSA:3.40.1000.GENE3D); IPR014894 (PFAM); PS51257 (PROSITE_PROFILES)	no GO terms	no GO terms
CCN-51_Chr0v1_20336.1	RecName: Full=Urocanate reductase	P:GO:0006099; P:GO:0006106; P:GO:0009061; P:GO:0022900; P:GO:0034975; P:GO:0046443; P:GO:0071454; F:GO:0000104; F:GO:0005515; F:GO:0016156; F:GO:0050660; C:GO:0005739; C:GO:0005783; C:GO:0005829; C:GO:0016020; C:GO:0042597	P:tricarboxylic acid cycle; P:fumarate metabolic process; P:anaerobic respiration; P:electron transport chain; P:protein folding in endoplasmic reticulum; P:FAD metabolic process; P:cellular response to anoxia; F:succinate dehydrogenase activity; F:protein binding; F:fumarate reductase (NADH) activity; F:flavin adenine dinucleotide binding; C:mitochondrion; C:endoplasmic reticulum; C:cytosol; C:m…	EC:1.3.1.6	Fumarate reductase (NADH)	IPR036188 (G3DSA:3.50.50.GENE3D); IPR003953 (PFAM); PTHR43400 (PANTHER); IPR036188 (SUPERFAMILY)	no GO terms	no GO terms
CCN-51_Chr0v1_20337.1	RecName: Full=PTS system N-acetylmuramic acid-specific EIIBC component; AltName: Full=EIIBC-MurNAc; Includes: RecName: Full=N-acetylmuramic acid-specific phosphotransferase enzyme IIB component; AltName: Full=PTS system N-acetylmuramic acid-specific EIIB component; Includes: RecName: Full=N-acetylmuramic acid permease IIC component; AltName: Full=PTS system N-acetylmuramic acid-specific EIIC comp…	P:GO:0009401; P:GO:0009987; F:GO:0008982; F:GO:0090563; C:GO:0005886	P:phosphoenolpyruvate-dependent sugar phosphotransferase system; P:cellular process; F:protein-N(PI)-phosphohistidine-sugar phosphotransferase activity; F:protein-phosphocysteine-sugar phosphotransferase activity; C:plasma membrane			IPR003352 (PFAM); IPR023393 (G3DSA:3.30.530.GENE3D); mobidb-lite (MOBIDB_LITE); mobidb-lite (MOBIDB_LITE); PTHR30175 (PANTHER); PTHR30175:SF1 (PANTHER); IPR013013 (PROSITE_PROFILES); SSF55961 (SUPERFAMILY)	P:GO:0009401; F:GO:0008982; C:GO:0016020	P:phosphoenolpyruvate-dependent sugar phosphotransferase system; F:protein-N(PI)-phosphohistidine-sugar phosphotransferase activity; C:membrane
CCN-51_Chr0v1_20338.1	RecName: Full=Putative sulfoquinovose importer	P:GO:0006811; P:GO:0034195; P:GO:0034219; P:GO:0055114; P:GO:0072348; F:GO:0008270; F:GO:0015144; F:GO:0015294; F:GO:0016616; F:GO:1901682; C:GO:0005887	P:ion transport; P:L-galactonate catabolic process; P:carbohydrate transmembrane transport; P:oxidation-reduction process; P:sulfur compound transport; F:zinc ion binding; F:carbohydrate transmembrane transporter activity; F:solute:cation symporter activity; F:oxidoreductase activity, acting on the CH-OH group of donors, NAD or NADP as acceptor; F:sulfur compound transmembrane transporter activit…			G3DSA:3.90.180.10 (GENE3D); G3DSA:3.40.50.720 (GENE3D); PF13347 (PFAM); PTHR43401:SF3 (PANTHER); PTHR43401 (PANTHER); cd17332 (CDD); IPR036259 (SUPERFAMILY)	no GO terms	no GO terms
CCN-51_Chr0v1_20339.1	RecName: Full=Uncharacterized protein YybG	P:GO:0000160	P:phosphorelay signal transduction system			G3DSA:3.40.50.12740 (GENE3D); IPR001646 (PFAM); G3DSA:2.160.20.100 (GENE3D); PTHR14136:SF26 (PANTHER); PTHR14136 (PANTHER); IPR001789 (PROSITE_PROFILES); SSF141571 (SUPERFAMILY); IPR011006 (SUPERFAMILY)	P:GO:0000160	P:phosphorelay signal transduction system
CCN-51_Chr0v1_20340.1	RecName: Full=Probable succinyl-CoA:3-ketoacid coenzyme A transferase subunit B; AltName: Full=OXCT B; AltName: Full=Succinyl-CoA:3-oxoacid CoA-transferase	P:GO:0001666; P:GO:0009297; P:GO:0010033; P:GO:0031667; P:GO:0046459; P:GO:0046952; P:GO:0048513; F:GO:0005515; F:GO:0008260; F:GO:0008775; F:GO:0015473; C:GO:0005654; C:GO:0005759; C:GO:0016020	P:response to hypoxia; P:pilus assembly; P:response to organic substance; P:response to nutrient levels; P:short-chain fatty acid metabolic process; P:ketone body catabolic process; P:animal organ development; F:protein binding; F:3-oxoacid CoA-transferase activity; F:acetate CoA-transferase activity; F:fimbrial usher porin activity; C:nucleoplasm; C:mitochondrial matrix; C:membrane	EC:2.8.3.8; EC:2.8.3.5	Acetate CoA-transferase; 3-oxoacid CoA-transferase	IPR000015 (PFAM); IPR042186 (G3DSA:2.60.40.GENE3D); G3DSA:3.40.1080.10 (GENE3D); IPR043142 (G3DSA:2.60.40.GENE3D); IPR012792 (TIGRFAM); IPR004165 (PFAM); IPR025949 (PFAM); G3DSA:3.40.1080.10 (GENE3D); IPR004165 (PANTHER); IPR037171 (SUPERFAMILY); IPR037171 (SUPERFAMILY)	P:GO:0009297; F:GO:0008410; F:GO:0015473; C:GO:0016020	P:pilus assembly; F:CoA-transferase activity; F:fimbrial usher porin activity; C:membrane
CCN-51_Chr0v1_20341.1	RecName: Full=C4-dicarboxylate-binding periplasmic protein DctP; Flags: Precursor	P:GO:0055085; P:GO:0071702; F:GO:0005524; F:GO:0016740; F:GO:0042626; C:GO:0005886; C:GO:0016021; C:GO:0030288	P:transmembrane transport; P:organic substance transport; F:ATP binding; F:transferase activity; F:ATPase-coupled transmembrane transporter activity; C:plasma membrane; C:integral component of membrane; C:outer membrane-bounded periplasmic space			IPR004682 (TIGRFAM); IPR000531 (PFAM); IPR001227 (G3DSA:3.40.366.GENE3D); IPR036942 (G3DSA:2.40.170.GENE3D); IPR038404 (G3DSA:3.40.190.GENE3D); IPR018389 (PFAM); IPR036942 (G3DSA:2.40.170.GENE3D); G3DSA:3.40.366.20 (GENE3D); IPR011527 (PFAM); IPR018389 (PANTHER); PTHR33376:SF2 (PANTHER); IPR011527 (PROSITE_PROFILES); cd13671 (CDD); cd12912 (CDD); IPR016035 (SUPERFAMILY); IPR036640 (SUPERFAMILY); …	P:GO:0055085; F:GO:0005524; F:GO:0016740; F:GO:0042626; C:GO:0016021; C:GO:0030288	P:transmembrane transport; F:ATP binding; F:transferase activity; F:ATPase-coupled transmembrane transporter activity; C:integral component of membrane; C:outer membrane-bounded periplasmic space
CCN-51_Chr0v1_20342.1	RecName: Full=2-dehydropantoate 2-reductase; AltName: Full=Ketopantoate reductase; Short=KPR	P:GO:0055114; F:GO:0016491	P:oxidation-reduction process; F:oxidoreductase activity			IPR013328 (G3DSA:1.10.1040.GENE3D); IPR013332 (PFAM); IPR013752 (PFAM); G3DSA:3.40.50.720 (GENE3D); PTHR21708 (PANTHER); PTHR21708:SF26 (PANTHER); IPR008927 (SUPERFAMILY)	P:GO:0055114; F:GO:0016491	P:oxidation-reduction process; F:oxidoreductase activity
CCN-51_Chr0v1_20343.1	RecName: Full=UPF0259 membrane protein YciC	C:GO:0005886	C:plasma membrane			IPR008866 (PFAM); PF06790 (PFAM); mobidb-lite (MOBIDB_LITE)	no GO terms	no GO terms
CCN-51_Chr0v1_20344.1	RecName: Full=Macrolide export ATP-binding/permease protein MacB	P:GO:0015893; P:GO:0046677; P:GO:1990961; F:GO:0005524; F:GO:0008559; F:GO:0015562; F:GO:0016887; C:GO:0005887	P:drug transport; P:response to antibiotic; P:xenobiotic detoxification by transmembrane export across the plasma membrane; F:ATP binding; F:ATPase-coupled xenobiotic transmembrane transporter activity; F:efflux transmembrane transporter activity; F:ATPase activity; C:integral component of plasma membrane	EC:3.6.1.3; EC:7.6.2.2; EC:3.6.1.15	Adenosinetriphosphatase; ABC-type xenobiotic transporter; Nucleoside-triphosphate phosphatase	IPR003439 (PFAM); G3DSA:3.40.50.300 (GENE3D); PTHR24220:SF636 (PANTHER); PTHR24220 (PANTHER); IPR027417 (SUPERFAMILY)	F:GO:0005524	F:ATP binding
CCN-51_Chr0v1_20345.1	RecName: Full=Macrolide export ATP-binding/permease protein MacB	P:GO:0015893; P:GO:0046677; P:GO:1990961; F:GO:0005524; F:GO:0008559; F:GO:0015562; F:GO:0016887; C:GO:0005887	P:drug transport; P:response to antibiotic; P:xenobiotic detoxification by transmembrane export across the plasma membrane; F:ATP binding; F:ATPase-coupled xenobiotic transmembrane transporter activity; F:efflux transmembrane transporter activity; F:ATPase activity; C:integral component of plasma membrane	EC:3.6.1.3; EC:7.6.2.2; EC:3.6.1.15	Adenosinetriphosphatase; ABC-type xenobiotic transporter; Nucleoside-triphosphate phosphatase	IPR003439 (PFAM); G3DSA:3.40.50.300 (GENE3D); PTHR24220:SF636 (PANTHER); PTHR24220 (PANTHER); IPR027417 (SUPERFAMILY)	F:GO:0005524	F:ATP binding
CCN-51_Chr0v1_20346.1	RecName: Full=Lipoprotein-releasing system ATP-binding protein LolD	P:GO:0044874; P:GO:0055085; P:GO:0089705; F:GO:0005524; F:GO:0022857; C:GO:0005886	P:lipoprotein localization to outer membrane; P:transmembrane transport; P:protein localization to outer membrane; F:ATP binding; F:transmembrane transporter activity; C:plasma membrane			G3DSA:3.40.50.300 (GENE3D); IPR003439 (PFAM); mobidb-lite (MOBIDB_LITE); PTHR24220 (PANTHER); PTHR24220:SF636 (PANTHER); IPR027417 (SUPERFAMILY)	F:GO:0005524	F:ATP binding
CCN-51_Chr0v1_20347.1	---NA---					IPR025883 (PFAM); mobidb-lite (MOBIDB_LITE)	no GO terms	no GO terms
CCN-51_Chr0v1_20348.1	RecName: Full=Blue copper oxidase CueO; AltName: Full=Copper efflux oxidase; Flags: Precursor	P:GO:0006935; P:GO:0006950; P:GO:0007154; P:GO:0043200; P:GO:0048856; P:GO:0051716; F:GO:0005507; F:GO:0016597; F:GO:0016682; C:GO:0005737; C:GO:0012505; C:GO:0016020; C:GO:0042597; C:GO:0043231; C:GO:0071944	P:chemotaxis; P:response to stress; P:cell communication; P:response to amino acid; P:anatomical structure development; P:cellular response to stimulus; F:copper ion binding; F:amino acid binding; F:oxidoreductase activity, acting on diphenols and related substances as donors, oxygen as acceptor; C:cytoplasm; C:endomembrane system; C:membrane; C:periplasmic space; C:intracellular membrane-bounded…	EC:1.10.3	Acting on diphenols and related substances as donors	IPR011707 (PFAM); IPR008972 (G3DSA:2.60.40.GENE3D); IPR008972 (G3DSA:2.60.40.GENE3D); IPR033479 (PFAM); G3DSA:3.30.450.20 (GENE3D); PTHR11709 (PANTHER); PTHR11709:SF2 (PANTHER); cd12912 (CDD); cd12913 (CDD); cd13844 (CDD); IPR008972 (SUPERFAMILY); IPR029151 (SUPERFAMILY)	F:GO:0005507	F:copper ion binding
CCN-51_Chr0v1_20349.1	RecName: Full=Peptidyl-lysine N-acetyltransferase YiaC; AltName: Full=KAT	P:GO:0006355; F:GO:0003677; F:GO:0008080	P:regulation of transcription, DNA-templated; F:DNA binding; F:N-acetyltransferase activity			IPR036388 (G3DSA:1.10.10.GENE3D); G3DSA:3.40.630.30 (GENE3D); IPR000182 (PFAM); PTHR43420 (PANTHER); PTHR43420:SF29 (PANTHER); IPR000182 (PROSITE_PROFILES); cd04301 (CDD); IPR016181 (SUPERFAMILY); IPR016032 (SUPERFAMILY)	P:GO:0006355; F:GO:0003677; F:GO:0008080	P:regulation of transcription, DNA-templated; F:DNA binding; F:N-acetyltransferase activity
CCN-51_Chr0v1_20350.1	RecName: Full=Iron-sulfur cluster carrier protein	P:GO:0006355; P:GO:0006974; P:GO:0009187; P:GO:0009628; P:GO:0016226; P:GO:0071732; F:GO:0003677; F:GO:0005524; F:GO:0016887; F:GO:0046872; F:GO:0051539; F:GO:0071111; C:GO:0005829; C:GO:0005886	P:regulation of transcription, DNA-templated; P:cellular response to DNA damage stimulus; P:cyclic nucleotide metabolic process; P:response to abiotic stimulus; P:iron-sulfur cluster assembly; P:cellular response to nitric oxide; F:DNA binding; F:ATP binding; F:ATPase activity; F:metal ion binding; F:4 iron, 4 sulfur cluster binding; F:cyclic-guanylate-specific phosphodiesterase activity; C:cytos…	EC:3.6.1.3; EC:3.1.4.52; EC:3.6.1.15	Adenosinetriphosphatase; Cyclic-guanylate-specific phosphodiesterase; Nucleoside-triphosphate phosphatase	IPR001633 (PFAM); IPR035919 (G3DSA:3.20.20.GENE3D); IPR033756 (PFAM); G3DSA:3.40.50.300 (GENE3D); PTHR33121 (PANTHER); PTHR33121:SF21 (PANTHER); IPR001633 (PROSITE_PROFILES); IPR001633 (CDD); cd02037 (CDD); IPR035919 (SUPERFAMILY)	no GO terms	no GO terms
CCN-51_Chr0v1_20351.1	RecName: Full=D-galactose-binding periplasmic protein; Short=GBP; AltName: Full=D-galactose/ D-glucose-binding protein; Short=GGBP; Flags: Precursor	P:GO:0006935; P:GO:0015757; P:GO:0015765; F:GO:0005515; F:GO:0005524; F:GO:0042626; C:GO:0016021; C:GO:0030288	P:chemotaxis; P:galactose transmembrane transport; P:methylgalactoside transport; F:protein binding; F:ATP binding; F:ATPase-coupled transmembrane transporter activity; C:integral component of membrane; C:outer membrane-bounded periplasmic space			G3DSA:3.40.50.2300 (GENE3D); G3DSA:3.40.50.2300 (GENE3D); IPR036640 (G3DSA:1.20.1560.GENE3D); IPR025997 (PFAM); IPR011527 (PFAM); PTHR30036 (PANTHER); PTHR30036:SF2 (PANTHER); IPR011527 (PROSITE_PROFILES); cd01539 (CDD); cd18561 (CDD); IPR028082 (SUPERFAMILY); IPR036640 (SUPERFAMILY)	P:GO:0055085; F:GO:0005524; F:GO:0042626; C:GO:0016021	P:transmembrane transport; F:ATP binding; F:ATPase-coupled transmembrane transporter activity; C:integral component of membrane
CCN-51_Chr0v1_20352.1	RecName: Full=Glutathione S-transferase GstB	P:GO:0009409; P:GO:0009414; P:GO:0009635; P:GO:0044237; P:GO:0046686; P:GO:0055114; P:GO:0098754; F:GO:0004364; F:GO:0004602; F:GO:0005507; F:GO:0030611; F:GO:0042802; F:GO:0043295; C:GO:0005634; C:GO:0005773; C:GO:0005829; C:GO:0005886; C:GO:0009570; C:GO:0009941; C:GO:0048046	P:response to cold; P:response to water deprivation; P:response to herbicide; P:cellular metabolic process; P:response to cadmium ion; P:oxidation-reduction process; P:detoxification; F:glutathione transferase activity; F:glutathione peroxidase activity; F:copper ion binding; F:arsenate reductase activity; F:identical protein binding; F:glutathione binding; C:nucleus; C:vacuole; C:cytosol; C:plas…	EC:2.5.1.18; EC:1.11.1.9; EC:1.11.1.7	Glutathione transferase; Glutathione peroxidase; Peroxidase	IPR004045 (PFAM); IPR036249 (G3DSA:3.40.30.GENE3D); IPR040079 (PTHR43900:PANTHER); PTHR43900 (PANTHER); IPR004045 (PROSITE_PROFILES); cd03047 (CDD); IPR036249 (SUPERFAMILY)	F:GO:0005515	F:protein binding
CCN-51_Chr0v1_20353.1	RecName: Full=UPF0225 protein YchJ	F:GO:0005509; F:GO:0005515; F:GO:0016901; F:GO:0070968; C:GO:0016020; C:GO:0030288	F:calcium ion binding; F:protein binding; F:oxidoreductase activity, acting on the CH-OH group of donors, quinone or similar compound as acceptor; F:pyrroloquinoline quinone binding; C:membrane; C:outer membrane-bounded periplasmic space			IPR012938 (PFAM); IPR004027 (PFAM); IPR011042 (G3DSA:2.120.10.GENE3D); mobidb-lite (MOBIDB_LITE); PTHR19328 (PANTHER); PTHR19328:SF53 (PANTHER); IPR011041 (SUPERFAMILY)	F:GO:0003824	F:catalytic activity
CCN-51_Chr0v1_20354.1	RecName: Full=Lysophospholipase NTE1; AltName: Full=Intracellular phospholipase B; AltName: Full=Neuropathy target esterase homolog	P:GO:0001525; P:GO:0009887; P:GO:0034638; F:GO:0004622; C:GO:0005783; C:GO:0005789; C:GO:0005811	P:angiogenesis; P:animal organ morphogenesis; P:phosphatidylcholine catabolic process; F:lysophospholipase activity; C:endoplasmic reticulum; C:endoplasmic reticulum membrane; C:lipid droplet	EC:3.1.1.5; EC:3.1.1.1	Lysophospholipase; Carboxylesterase	IPR002641 (PFAM); G3DSA:3.40.1090.10 (GENE3D); PTHR14226 (PANTHER); PTHR14226:SF29 (PANTHER); IPR002641 (PROSITE_PROFILES); cd07228 (CDD); IPR016035 (SUPERFAMILY)	P:GO:0006629	P:lipid metabolic process
CCN-51_Chr0v1_20355.1	RecName: Full=Gas vesicle structural protein; Short=GVP	F:GO:0005198; C:GO:0005773; C:GO:0012506; C:GO:0031411	F:structural molecule activity; C:vacuole; C:vesicle membrane; C:gas vesicle			IPR025686 (PFAM); G3DSA:2.40.50.100 (GENE3D); IPR032317 (PFAM); IPR000638 (PFAM); PTHR32347 (PANTHER); SSF111369 (SUPERFAMILY)	F:GO:0005198; C:GO:0012506	F:structural molecule activity; C:vesicle membrane
CCN-51_Chr0v1_20356.1	RecName: Full=Methyl-accepting chemotaxis protein II; Short=MCP-II; AltName: Full=Aspartate chemoreceptor protein	P:GO:0007172; P:GO:0009593; P:GO:0032110; P:GO:0043113; P:GO:0050920; P:GO:0071230; P:GO:1901875; P:GO:1902021; F:GO:0004888; F:GO:0042803; F:GO:0043424; C:GO:0005887; C:GO:0051286; C:GO:0098561	P:signal complex assembly; P:detection of chemical stimulus; P:regulation of protein histidine kinase activity; P:receptor clustering; P:regulation of chemotaxis; P:cellular response to amino acid stimulus; P:positive regulation of post-translational protein modification; P:regulation of bacterial-type flagellum-dependent cell motility; F:transmembrane signaling receptor activity; F:protein homod…			IPR029068 (G3DSA:3.10.180.GENE3D); IPR025672 (PFAM); IPR024478 (PFAM); IPR003660 (PFAM); G3DSA:1.20.1480.50 (GENE3D); PF13669 (PFAM); PTHR43531:SF10 (PANTHER); PTHR43531 (PANTHER); IPR037523 (PROSITE_PROFILES); IPR003660 (PROSITE_PROFILES); IPR003660 (CDD); SSF158472 (SUPERFAMILY); IPR029068 (SUPERFAMILY)	P:GO:0007165; C:GO:0016021	P:signal transduction; C:integral component of membrane
CCN-51_Chr0v1_20357.1	RecName: Full=Hydroxyacylglutathione hydrolase; AltName: Full=Glyoxalase II; Short=Glx II	P:GO:0030420; C:GO:0005886; C:GO:0016021	P:establishment of competence for transformation; C:plasma membrane; C:integral component of membrane			IPR036866 (G3DSA:3.60.15.GENE3D); IPR004797 (TIGRFAM); IPR001279 (PFAM); PTHR30619 (PANTHER); IPR035681 (CDD); IPR036866 (SUPERFAMILY)	P:GO:0030420; C:GO:0016021	P:establishment of competence for transformation; C:integral component of membrane
CCN-51_Chr0v1_20358.1	RecName: Full=Inducible lysine decarboxylase; Short=LDC	P:GO:0006527; P:GO:0006554; P:GO:0006596; P:GO:0009611; P:GO:0009850; P:GO:0010112; P:GO:0051454; F:GO:0008792; F:GO:0008923; F:GO:0010179; F:GO:0010210; F:GO:0010211; F:GO:0030170; F:GO:0042802; F:GO:0097216; C:GO:0005783; C:GO:0005886	P:arginine catabolic process; P:lysine catabolic process; P:polyamine biosynthetic process; P:response to wounding; P:auxin metabolic process; P:regulation of systemic acquired resistance; P:intracellular pH elevation; F:arginine decarboxylase activity; F:lysine decarboxylase activity; F:IAA-Ala conjugate hydrolase activity; F:IAA-Phe conjugate hydrolase activity; F:IAA-Leu conjugate hydrolase ac…	EC:4.1.1.18; EC:4.1.1.19	Lysine decarboxylase; Arginine decarboxylase	IPR017439 (TIGRFAM); IPR002933 (PFAM); G3DSA:3.40.630.10 (GENE3D); G3DSA:3.30.70.360 (GENE3D); IPR000310 (PFAM); IPR015421 (G3DSA:3.40.640.GENE3D); IPR036866 (G3DSA:3.60.15.GENE3D); IPR015422 (G3DSA:3.90.1150.GENE3D); IPR011650 (PFAM); IPR001279 (PFAM); PTHR45229:SF2 (PANTHER); PTHR45229 (PANTHER); IPR035681 (CDD); cd05669 (CDD); IPR000310 (CDD); IPR036866 (SUPERFAMILY); SSF53187 (SUPERFAMILY); I…	F:GO:0003824; F:GO:0016787	F:catalytic activity; F:hydrolase activity
CCN-51_Chr0v1_20359.1	RecName: Full=Outer membrane usher protein FimD; Flags: Precursor	P:GO:0006974; P:GO:0009297; P:GO:0055114; F:GO:0005515; F:GO:0008201; F:GO:0015473; F:GO:0051536; C:GO:0005886; C:GO:0009279	P:cellular response to DNA damage stimulus; P:pilus assembly; P:oxidation-reduction process; F:protein binding; F:heparin binding; F:fimbrial usher porin activity; F:iron-sulfur cluster binding; C:plasma membrane; C:cell outer membrane			IPR011538 (PFAM); IPR000015 (PFAM); IPR025949 (PFAM); G3DSA:2.40.50.100 (GENE3D); IPR026902 (PFAM); IPR043142 (G3DSA:2.60.40.GENE3D); IPR042186 (G3DSA:2.60.40.GENE3D); PTHR30451:SF21 (PANTHER); IPR000015 (PANTHER); IPR037225 (SUPERFAMILY)	P:GO:0009297; F:GO:0015473; C:GO:0016020	P:pilus assembly; F:fimbrial usher porin activity; C:membrane
CCN-51_Chr0v1_20360.1	---NA---					IPR032485 (PFAM); SSF82171 (SUPERFAMILY)	no GO terms	no GO terms
CCN-51_Chr0v1_20361.1	---NA---					IPR021747 (PFAM); PS51257 (PROSITE_PROFILES)	no GO terms	no GO terms
CCN-51_Chr0v1_20362.1	RecName: Full=Uncharacterized membrane protein YrhP	P:GO:0006865; C:GO:0016020	P:amino acid transport; C:membrane			IPR001123 (PFAM); mobidb-lite (MOBIDB_LITE); mobidb-lite (MOBIDB_LITE); mobidb-lite (MOBIDB_LITE); IPR001123 (PANTHER); PTHR30086:SF2 (PANTHER)	P:GO:0006865; C:GO:0016020	P:amino acid transport; C:membrane
CCN-51_Chr0v1_20363.1	RecName: Full=UPF0410 protein YeaQ	C:GO:0005886; C:GO:0016021	C:plasma membrane; C:integral component of membrane			IPR007341 (PFAM); PTHR33884:SF4 (PANTHER); IPR007341 (PANTHER)	C:GO:0016021	C:integral component of membrane
CCN-51_Chr0v1_20364.1	RecName: Full=Ferrochelatase; AltName: Full=Heme synthase; AltName: Full=Protoheme ferro-lyase	P:GO:0006783; F:GO:0004325; F:GO:0046872; C:GO:0005737	P:heme biosynthetic process; F:ferrochelatase activity; F:metal ion binding; C:cytoplasm	EC:4.99.1.1	Protoporphyrin ferrochelatase	IPR001015 (PFAM); G3DSA:3.40.50.1400 (GENE3D); IPR001015 (TIGRFAM); mobidb-lite (MOBIDB_LITE); IPR001015 (PANTHER); PTHR11108:SF5 (PANTHER); IPR001015 (HAMAP); IPR033659 (CDD); SSF53800 (SUPERFAMILY)	P:GO:0006783; F:GO:0004325	P:heme biosynthetic process; F:ferrochelatase activity
CCN-51_Chr0v1_20365.1	RecName: Full=Response regulator MprA; AltName: Full=Mycobacterial persistence regulator A	P:GO:0000160; P:GO:0006355; P:GO:0010041; P:GO:0010628; P:GO:0048519; F:GO:0000156; F:GO:0003677; C:GO:0110165	P:phosphorelay signal transduction system; P:regulation of transcription, DNA-templated; P:response to iron(III) ion; P:positive regulation of gene expression; P:negative regulation of biological process; F:phosphorelay response regulator activity; F:DNA binding; C:cellular anatomical entity			IPR001867 (PFAM); IPR036388 (G3DSA:1.10.10.GENE3D); G3DSA:3.40.50.2300 (GENE3D); PTHR26402:SF730 (PANTHER); IPR039420 (PANTHER); IPR001789 (PROSITE_PROFILES); IPR001867 (PROSITE_PROFILES); IPR001867 (CDD); IPR016032 (SUPERFAMILY); IPR011006 (SUPERFAMILY)	P:GO:0000160; P:GO:0006355; F:GO:0003677	P:phosphorelay signal transduction system; P:regulation of transcription, DNA-templated; F:DNA binding
CCN-51_Chr0v1_20366.1	RecName: Full=Stage II sporulation protein E; AltName: Full=Stage II sporulation protein H	P:GO:0009987; F:GO:0005515; F:GO:0016791; C:GO:0016020; C:GO:0042601	P:cellular process; F:protein binding; F:phosphatase activity; C:membrane; C:endospore-forming forespore			IPR001932 (PFAM); IPR036457 (G3DSA:3.60.40.GENE3D); PTHR43156 (PANTHER); IPR036457 (SUPERFAMILY)	F:GO:0016791	F:phosphatase activity
CCN-51_Chr0v1_20367.1	RecName: Full=Shikimate kinase 2; Short=SK 2	P:GO:0009073; P:GO:0009423; P:GO:0016310; P:GO:0019632; F:GO:0000287; F:GO:0004765; F:GO:0005524; C:GO:0005829	P:aromatic amino acid family biosynthetic process; P:chorismate biosynthetic process; P:phosphorylation; P:shikimate metabolic process; F:magnesium ion binding; F:shikimate kinase activity; F:ATP binding; C:cytosol	EC:2.7.1.71	Shikimate kinase	PR01100 (PRINTS); G3DSA:3.40.50.300 (GENE3D); IPR031322 (PFAM); PTHR21087 (PANTHER); PTHR21087:SF21 (PANTHER); IPR000623 (HAMAP); IPR000623 (CDD); IPR027417 (SUPERFAMILY)	no GO terms	no GO terms
CCN-51_Chr0v1_20368.1	RecName: Full=Putative multidrug resistance protein MdtD	P:GO:0055085; F:GO:0022857; C:GO:0005886	P:transmembrane transport; F:transmembrane transporter activity; C:plasma membrane			PR01036 (PRINTS); G3DSA:1.20.1250.20 (GENE3D); IPR011701 (PFAM); G3DSA:1.20.1720.10 (GENE3D); PTHR23501 (PANTHER); PTHR23501:SF1 (PANTHER); IPR020846 (PROSITE_PROFILES); cd17503 (CDD); IPR036259 (SUPERFAMILY)	P:GO:0055085; F:GO:0022857	P:transmembrane transport; F:transmembrane transporter activity
CCN-51_Chr0v1_20369.1	RecName: Full=3-ketoacyl-CoA thiolase; AltName: Full=Acetyl-CoA acyltransferase; AltName: Full=Beta-ketothiolase; AltName: Full=Fatty acid oxidation complex subunit beta	P:GO:0006635; P:GO:0010124; F:GO:0003988; C:GO:0005737	P:fatty acid beta-oxidation; P:phenylacetate catabolic process; F:acetyl-CoA C-acyltransferase activity; C:cytoplasm	EC:2.3.1.16	Acetyl-CoA C-acyltransferase	IPR020616 (PFAM); IPR016039 (G3DSA:3.40.47.GENE3D); IPR002155 (TIGRFAM); IPR020617 (PFAM); PTHR43853:SF11 (PANTHER); PTHR43853 (PANTHER); IPR002155 (CDD); IPR016039 (SUPERFAMILY); IPR016039 (SUPERFAMILY)	F:GO:0016746; F:GO:0016747	F:transferase activity, transferring acyl groups; F:transferase activity, transferring acyl groups other than amino-acyl groups
CCN-51_Chr0v1_20370.1	RecName: Full=HTH-type transcriptional repressor PurR; AltName: Full=Pur regulon repressor; AltName: Full=Purine nucleotide synthesis repressor	P:GO:0005975; P:GO:0044281; P:GO:0045892; F:GO:0000976; F:GO:0003700; F:GO:0005515; C:GO:0005829	P:carbohydrate metabolic process; P:small molecule metabolic process; P:negative regulation of transcription, DNA-templated; F:transcription regulatory region sequence-specific DNA binding; F:DNA-binding transcription factor activity; F:protein binding; C:cytosol			G3DSA:3.40.50.2300 (GENE3D); PF13377 (PFAM); PTHR30146:SF2 (PANTHER); PTHR30146 (PANTHER); IPR028082 (SUPERFAMILY)	no GO terms	no GO terms
CCN-51_Chr0v1_20371.1	RecName: Full=Flagellin; AltName: Full=Phase 1-C flagellin	P:GO:0071973; F:GO:0005198; F:GO:0005515; C:GO:0009420	P:bacterial-type flagellum-dependent cell motility; F:structural molecule activity; F:protein binding; C:bacterial-type flagellum filament			IPR001492 (PRINTS); IPR001029 (PFAM); G3DSA:1.20.58.1830 (GENE3D); G3DSA:1.20.1330.10 (GENE3D); IPR001029 (PFAM); IPR023614 (G3DSA:2.40.160.GENE3D); PTHR42792:SF2 (PANTHER); PTHR42792 (PANTHER); SSF64518 (SUPERFAMILY)	P:GO:0071973; F:GO:0005198; C:GO:0009420	P:bacterial-type flagellum-dependent cell motility; F:structural molecule activity; C:bacterial-type flagellum filament
CCN-51_Chr0v1_20372.1	RecName: Full=Flagellar hook-associated protein 2; Short=HAP2; AltName: Full=Filament cap protein; AltName: Full=Flagellar cap protein	P:GO:0006355; P:GO:0071973; F:GO:0003700; F:GO:0005515; F:GO:0043565; C:GO:0009421; C:GO:0009424	P:regulation of transcription, DNA-templated; P:bacterial-type flagellum-dependent cell motility; F:DNA-binding transcription factor activity; F:protein binding; F:sequence-specific DNA binding; C:bacterial-type flagellum filament cap; C:bacterial-type flagellum hook			IPR003481 (PFAM); G3DSA:1.10.10.60 (GENE3D); IPR018060 (PFAM); PTHR43280 (PANTHER); IPR018060 (PROSITE_PROFILES); IPR009057 (SUPERFAMILY)	P:GO:0006355; F:GO:0003700; F:GO:0043565; C:GO:0009424	P:regulation of transcription, DNA-templated; F:DNA-binding transcription factor activity; F:sequence-specific DNA binding; C:bacterial-type flagellum hook
CCN-51_Chr0v1_20373.1	RecName: Full=5'-deoxyadenosine deaminase; Short=5'-dA deaminase; AltName: Full=5'-methylthioadenosine deaminase; Short=MTA deaminase; AltName: Full=Adenosine deaminase; AltName: Full=S-adenosylhomocysteine deaminase; Short=SAH deaminase	F:GO:0016787	F:hydrolase activity			IPR006680 (PFAM); PTHR43135 (PANTHER); PS51257 (PROSITE_PROFILES); IPR032466 (SUPERFAMILY)	F:GO:0016787	F:hydrolase activity
CCN-51_Chr0v1_20374.1	RecName: Full=Microcin H47 secretion protein MchE	P:GO:0009306; P:GO:0043213; P:GO:0055085; C:GO:0005886; C:GO:0016021	P:protein secretion; P:bacteriocin transport; P:transmembrane transport; C:plasma membrane; C:integral component of membrane			PR01490 (PRINTS); G3DSA:1.10.287.470 (GENE3D); PF13437 (PFAM); G3DSA:2.40.50.100 (GENE3D); IPR013587 (PFAM); G3DSA:2.40.30.170 (GENE3D); PTHR30386:SF20 (PANTHER); PTHR30386 (PANTHER)	no GO terms	no GO terms
CCN-51_Chr0v1_20375.1	RecName: Full=5-oxoprolinase subunit B; Short=5-OPase subunit B; AltName: Full=5-oxoprolinase (ATP-hydrolyzing) subunit B	P:GO:0009297; P:GO:0055085; F:GO:0000166; F:GO:0015473; F:GO:0016810; F:GO:0016874; F:GO:0042802; F:GO:0043168; F:GO:0097367; C:GO:0005829; C:GO:0009279; C:GO:0016021	P:pilus assembly; P:transmembrane transport; F:nucleotide binding; F:fimbrial usher porin activity; F:hydrolase activity, acting on carbon-nitrogen (but not peptide) bonds; F:ligase activity; F:identical protein binding; F:anion binding; F:carbohydrate derivative binding; C:cytosol; C:cell outer membrane; C:integral component of membrane			IPR003778 (PFAM); IPR029000 (G3DSA:2.40.100.GENE3D); IPR000015 (PFAM); IPR003833 (PFAM); IPR003778 (TIGRFAM); IPR029000 (G3DSA:2.40.100.GENE3D); IPR000015 (PANTHER); PTHR30451:SF10 (PANTHER); IPR029000 (SUPERFAMILY); IPR029000 (SUPERFAMILY)	P:GO:0009297; F:GO:0015473; C:GO:0016020	P:pilus assembly; F:fimbrial usher porin activity; C:membrane
CCN-51_Chr0v1_20376.1	RecName: Full=Alpha-D-ribose 1-methylphosphonate 5-triphosphate diphosphatase; Short=RPnTP diphosphatase	P:GO:0019700; F:GO:0016787	P:organic phosphonate catabolic process; F:hydrolase activity			IPR006680 (PFAM); G3DSA:3.20.20.140 (GENE3D); PTHR43135:SF2 (PANTHER); PTHR43135 (PANTHER); IPR032466 (SUPERFAMILY)	F:GO:0016787	F:hydrolase activity
CCN-51_Chr0v1_20377.1	RecName: Full=Mannitol 2-dehydrogenase; Short=M2DH; Short=MDH	P:GO:0007155; P:GO:0042840; P:GO:0055114; F:GO:0008866; F:GO:0046029; F:GO:0050086; F:GO:0050661; F:GO:0051287; C:GO:0005576	P:cell adhesion; P:D-glucuronate catabolic process; P:oxidation-reduction process; F:fructuronate reductase activity; F:mannitol dehydrogenase activity; F:mannitol 2-dehydrogenase activity; F:NADP binding; F:NAD binding; C:extracellular region	EC:1.1.1.67; EC:1.1.1.57; EC:1.1.1.255	Mannitol 2-dehydrogenase; Fructuronate reductase; Mannitol dehydrogenase	IPR000669 (PRINTS); IPR013131 (PFAM); IPR013118 (PFAM); IPR038177 (G3DSA:2.40.160.GENE3D); G3DSA:3.40.50.720 (GENE3D); IPR024519 (PFAM); mobidb-lite (MOBIDB_LITE); mobidb-lite (MOBIDB_LITE); mobidb-lite (MOBIDB_LITE); PTHR43362:SF5 (PANTHER); PTHR43362 (PANTHER); IPR036291 (SUPERFAMILY)	P:GO:0055114; F:GO:0003824; F:GO:0016491	P:oxidation-reduction process; F:catalytic activity; F:oxidoreductase activity
CCN-51_Chr0v1_20378.1	RecName: Full=HTH-type transcriptional repressor PurR; AltName: Full=Pur regulon repressor; AltName: Full=Purine nucleotide synthesis repressor	P:GO:0006974; P:GO:0018106; P:GO:0023014; P:GO:0071280; P:GO:0071292; F:GO:0000155; F:GO:0005515; F:GO:0046872; F:GO:0097159; F:GO:1901363; C:GO:0005886; C:GO:0016021	P:cellular response to DNA damage stimulus; P:peptidyl-histidine phosphorylation; P:signal transduction by protein phosphorylation; P:cellular response to copper ion; P:cellular response to silver ion; F:phosphorelay sensor kinase activity; F:protein binding; F:metal ion binding; F:organic cyclic compound binding; F:heterocyclic compound binding; C:plasma membrane; C:integral component of membrane	EC:2.7.13.3	Histidine kinase	IPR003661 (PFAM); PF13377 (PFAM); G3DSA:3.40.50.2300 (GENE3D); G3DSA:1.10.287.130 (GENE3D); PTHR45436:SF3 (PANTHER); PTHR45436 (PANTHER); PS51257 (PROSITE_PROFILES); IPR003660 (PROSITE_PROFILES); IPR003661 (CDD); IPR028082 (SUPERFAMILY); IPR036097 (SUPERFAMILY)	P:GO:0007165; F:GO:0000155; C:GO:0016021	P:signal transduction; F:phosphorelay sensor kinase activity; C:integral component of membrane
CCN-51_Chr0v1_20379.1	RecName: Full=Putative D-arabinono-1,4-lactone oxidase; Short=ALO; AltName: Full=L-galactono-gamma-lactone oxidase	P:GO:0009987; P:GO:0055114; F:GO:0003885; F:GO:0071949; C:GO:0016020; C:GO:0043227	P:cellular process; P:oxidation-reduction process; F:D-arabinono-1,4-lactone oxidase activity; F:FAD binding; C:membrane; C:membrane-bounded organelle			IPR006094 (PFAM); IPR016169 (G3DSA:3.30.465.GENE3D); IPR016167 (G3DSA:3.30.43.GENE3D); IPR007173 (PFAM); mobidb-lite (MOBIDB_LITE); IPR010031 (PANTHER); IPR016166 (PROSITE_PROFILES); IPR036318 (SUPERFAMILY)	P:GO:0055114; F:GO:0003885; F:GO:0016491; F:GO:0016899; F:GO:0050660; F:GO:0071949; C:GO:0016020	P:oxidation-reduction process; F:D-arabinono-1,4-lactone oxidase activity; F:oxidoreductase activity; F:oxidoreductase activity, acting on the CH-OH group of donors, oxygen as acceptor; F:flavin adenine dinucleotide binding; F:FAD binding; C:membrane
CCN-51_Chr0v1_20380.1	RecName: Full=Uronate isomerase; AltName: Full=Glucuronate isomerase; AltName: Full=Uronic isomerase	P:GO:0006064; F:GO:0008880	P:glucuronate catabolic process; F:glucuronate isomerase activity			G3DSA:3.20.20.140 (GENE3D); G3DSA:2.170.280.10 (GENE3D); G3DSA:2.30.220.10 (GENE3D); G3DSA:1.10.2020.10 (GENE3D); IPR003766 (PFAM); G3DSA:1.20.1330.10 (GENE3D); PTHR30068 (PANTHER); PTHR30068:SF4 (PANTHER); IPR032466 (SUPERFAMILY)	P:GO:0006064; F:GO:0008880	P:glucuronate catabolic process; F:glucuronate isomerase activity
CCN-51_Chr0v1_20381.1	RecName: Full=Autoinducer 2-binding protein LsrB; Short=AI-2-binding protein LsrB; Flags: Precursor	F:GO:0030246; C:GO:0030288; C:GO:0042597; C:GO:0043190	F:carbohydrate binding; C:outer membrane-bounded periplasmic space; C:periplasmic space; C:ATP-binding cassette (ABC) transporter complex			G3DSA:3.40.50.2300 (GENE3D); IPR025997 (PFAM); G3DSA:3.40.50.2300 (GENE3D); PTHR30036 (PANTHER); PTHR30036:SF8 (PANTHER); IPR028082 (SUPERFAMILY)	no GO terms	no GO terms
CCN-51_Chr0v1_20382.1	---NA---	P:GO:0006457	P:protein folding			IPR000774 (PFAM); IPR036944 (G3DSA:1.10.287.GENE3D)	P:GO:0006457	P:protein folding
CCN-51_Chr0v1_20383.1	RecName: Full=Catabolite control protein A	P:GO:0006011; P:GO:0006974; P:GO:0009103; P:GO:0045227; P:GO:0045892; P:GO:0045893; P:GO:0050790; F:GO:0000976; F:GO:0001216; F:GO:0001217; F:GO:0003983; F:GO:0005515; F:GO:0030234; C:GO:0005829; C:GO:0032993	P:UDP-glucose metabolic process; P:cellular response to DNA damage stimulus; P:lipopolysaccharide biosynthetic process; P:capsule polysaccharide biosynthetic process; P:negative regulation of transcription, DNA-templated; P:positive regulation of transcription, DNA-templated; P:regulation of catalytic activity; F:transcription regulatory region sequence-specific DNA binding; F:DNA-binding transcr…	EC:2.7.7.64; EC:2.7.7.9	UTP-monosaccharide-1-phosphate uridylyltransferase; UTP--glucose-1-phosphate uridylyltransferase	IPR000843 (PFAM); G3DSA:3.40.50.2300 (GENE3D); IPR001761 (PFAM); IPR010982 (G3DSA:1.10.260.GENE3D); mobidb-lite (MOBIDB_LITE); PTHR30146:SF2 (PANTHER); PTHR30146 (PANTHER); IPR000843 (PROSITE_PROFILES); IPR000843 (CDD); IPR028082 (SUPERFAMILY); IPR010982 (SUPERFAMILY)	P:GO:0006355; F:GO:0003677	P:regulation of transcription, DNA-templated; F:DNA binding
CCN-51_Chr0v1_20384.1	RecName: Full=UDP-glucose 4-epimerase; AltName: Full=Galactowaldenase; AltName: Full=UDP-galactose 4-epimerase	P:GO:0007155; P:GO:0033499; P:GO:0035167; P:GO:0061623; F:GO:0003974; F:GO:0003978; F:GO:0042803; F:GO:0070403; C:GO:0005829; C:GO:0009288	P:cell adhesion; P:galactose catabolic process via UDP-galactose; P:larval lymph gland hemopoiesis; P:glycolytic process from galactose; F:UDP-N-acetylglucosamine 4-epimerase activity; F:UDP-glucose 4-epimerase activity; F:protein homodimerization activity; F:NAD+ binding; C:cytosol; C:bacterial-type flagellum	EC:5.1.3.7; EC:5.1.3.2	UDP-N-acetylglucosamine 4-epimerase; UDP-glucose 4-epimerase	IPR010809 (PFAM); IPR005886 (TIGRFAM); IPR016040 (PFAM); G3DSA:3.90.25.10 (GENE3D); G3DSA:3.40.50.720 (GENE3D); PTHR43725 (PANTHER); PTHR43725:SF14 (PANTHER); IPR005886 (CDD); IPR036291 (SUPERFAMILY)	P:GO:0006012; P:GO:0007155; F:GO:0003978; C:GO:0009288	P:galactose metabolic process; P:cell adhesion; F:UDP-glucose 4-epimerase activity; C:bacterial-type flagellum
CCN-51_Chr0v1_20385.1	RecName: Full=Flagellar secretion chaperone FliS	P:GO:0044780; P:GO:0071973; F:GO:0005198; F:GO:0005515; C:GO:0005829	P:bacterial-type flagellum assembly; P:bacterial-type flagellum-dependent cell motility; F:structural molecule activity; F:protein binding; C:cytosol			IPR003713 (PIRSF); G3DSA:1.20.120.340 (GENE3D); IPR003713 (TIGRFAM); IPR003713 (PFAM); IPR003713 (PANTHER); IPR003713 (CDD); IPR036584 (SUPERFAMILY)	P:GO:0044780	P:bacterial-type flagellum assembly
CCN-51_Chr0v1_20386.1	---NA---					G3DSA:3.40.190.10 (GENE3D); IPR006059 (PFAM); mobidb-lite (MOBIDB_LITE); mobidb-lite (MOBIDB_LITE); mobidb-lite (MOBIDB_LITE); SSF53850 (SUPERFAMILY)	no GO terms	no GO terms
CCN-51_Chr0v1_20387.1	---NA---					G3DSA:3.40.190.10 (GENE3D); IPR006059 (PFAM); mobidb-lite (MOBIDB_LITE); PTHR43649:SF8 (PANTHER); PTHR43649 (PANTHER); SSF53850 (SUPERFAMILY)	no GO terms	no GO terms
CCN-51_Chr0v1_20388.1	---NA---					IPR021069 (PFAM)	no GO terms	no GO terms
CCN-51_Chr0v1_20389.1	RecName: Full=Non-reducing end beta-L-arabinofuranosidase; AltName: Full=Beta-L-arabinofuranosidase HypBA1	P:GO:0005975; F:GO:0016798	P:carbohydrate metabolic process; F:hydrolase activity, acting on glycosyl bonds			IPR012878 (PFAM); PTHR43465 (PANTHER)	no GO terms	no GO terms
CCN-51_Chr0v1_20390.1	RecName: Full=Toxin CdiA	P:GO:0016310; P:GO:0044260; P:GO:0044419; P:GO:0090305; F:GO:0004521; F:GO:0004672; F:GO:0043167; C:GO:0030430	P:phosphorylation; P:cellular macromolecule metabolic process; P:interspecies interaction between organisms; P:nucleic acid phosphodiester bond hydrolysis; F:endoribonuclease activity; F:protein kinase activity; F:ion binding; C:host cell cytoplasm			IPR006914 (PFAM); IPR041664 (PFAM); PTHR43642 (PANTHER); PTHR43642:SF1 (PANTHER); IPR029033 (SUPERFAMILY)	no GO terms	no GO terms
CCN-51_Chr0v1_20391.1	RecName: Full=Putative transposase y4zB	P:GO:0006313; F:GO:0003677; F:GO:0004803	P:transposition, DNA-mediated; F:DNA binding; F:transposase activity			IPR002559 (PFAM)	P:GO:0006313; F:GO:0003677; F:GO:0004803	P:transposition, DNA-mediated; F:DNA binding; F:transposase activity
CCN-51_Chr0v1_20392.1	RecName: Full=Transcriptional regulator LsrR	P:GO:0006355; F:GO:0003677; F:GO:0030246; C:GO:0005737	P:regulation of transcription, DNA-templated; F:DNA binding; F:carbohydrate binding; C:cytoplasm			IPR007324 (PFAM); G3DSA:3.40.50.1360 (GENE3D); PTHR34294 (PANTHER); PTHR34294:SF12 (PANTHER); IPR037171 (SUPERFAMILY); IPR037171 (SUPERFAMILY)	F:GO:0030246	F:carbohydrate binding
CCN-51_Chr0v1_20393.1	RecName: Full=HTH-type transcriptional regulator TauR	P:GO:0006355; P:GO:0009072; P:GO:1901607; F:GO:0003700; F:GO:0008483; F:GO:0030170	P:regulation of transcription, DNA-templated; P:aromatic amino acid family metabolic process; P:alpha-amino acid biosynthetic process; F:DNA-binding transcription factor activity; F:transaminase activity; F:pyridoxal phosphate binding			IPR000524 (PFAM); IPR036388 (G3DSA:1.10.10.GENE3D); IPR015421 (G3DSA:3.40.640.GENE3D); IPR004839 (PFAM); PTHR46577 (PANTHER); IPR000524 (PROSITE_PROFILES); cd00609 (CDD); IPR000524 (CDD); IPR036390 (SUPERFAMILY); IPR015424 (SUPERFAMILY)	P:GO:0006355; P:GO:0009058; F:GO:0003700; F:GO:0003824; F:GO:0030170	P:regulation of transcription, DNA-templated; P:biosynthetic process; F:DNA-binding transcription factor activity; F:catalytic activity; F:pyridoxal phosphate binding
CCN-51_Chr0v1_20394.1	RecName: Full=Kynurenine--oxoglutarate transaminase 3; AltName: Full=Cysteine-S-conjugate beta-lyase 2; AltName: Full=Kynurenine aminotransferase 3; AltName: Full=Kynurenine aminotransferase III; Short=KATIII; AltName: Full=Kynurenine--glyoxylate transaminase; AltName: Full=Kynurenine--oxoglutarate transaminase III	P:GO:0006725; P:GO:0008652; P:GO:1901360; P:GO:1901605; F:GO:0005515; F:GO:0008483; F:GO:0016846; F:GO:0030170; C:GO:0009536	P:cellular aromatic compound metabolic process; P:cellular amino acid biosynthetic process; P:organic cyclic compound metabolic process; P:alpha-amino acid metabolic process; F:protein binding; F:transaminase activity; F:carbon-sulfur lyase activity; F:pyridoxal phosphate binding; C:plastid			IPR027619 (TIGRFAM); IPR015421 (G3DSA:3.40.640.GENE3D); IPR015422 (G3DSA:3.90.1150.GENE3D); IPR004839 (PFAM); PTHR43525 (PANTHER); cd00609 (CDD); IPR015424 (SUPERFAMILY)	P:GO:0009058; F:GO:0003824; F:GO:0030170	P:biosynthetic process; F:catalytic activity; F:pyridoxal phosphate binding
CCN-51_Chr0v1_20395.1	RecName: Full=Uncharacterized transporter MJ1031	P:GO:0055085; C:GO:0016021	P:transmembrane transport; C:integral component of membrane			IPR004776 (PFAM); PTHR36838 (PANTHER)	P:GO:0055085; C:GO:0016021	P:transmembrane transport; C:integral component of membrane
CCN-51_Chr0v1_20396.1	RecName: Full=Oligo-1,6-glucosidase; AltName: Full=Dextrin 6-alpha-D-glucanohydrolase; AltName: Full=Oligosaccharide alpha-1,6-glucosidase; AltName: Full=Sucrase-isomaltase; Short=Isomaltase	P:GO:0005993; P:GO:0006974; P:GO:0055085; F:GO:0004556; F:GO:0004574; F:GO:0004575; F:GO:0005515; F:GO:0008788; F:GO:0032450; F:GO:0044653; F:GO:0044654; C:GO:0005829; C:GO:0016020	P:trehalose catabolic process; P:cellular response to DNA damage stimulus; P:transmembrane transport; F:alpha-amylase activity; F:oligo-1,6-glucosidase activity; F:sucrose alpha-glucosidase activity; F:protein binding; F:alpha,alpha-phosphotrehalase activity; F:maltose alpha-glucosidase activity; F:dextrin alpha-glucosidase activity; F:starch alpha-glucosidase activity; C:cytosol; C:membrane	EC:3.2.1.93; EC:3.2.1.20; EC:3.2.1.10; EC:3.2.1.1; EC:3.2.1.26; EC:3.2.1.48	Alpha,alpha-phosphotrehalase; Alpha-glucosidase; Oligo-1,6-glucosidase; Alpha-amylase; Beta-fructofuranosidase; Sucrose alpha-glucosidase	IPR004841 (PFAM); G3DSA:3.40.630.30 (GENE3D); IPR006047 (PFAM); G3DSA:3.20.20.80 (GENE3D); PTHR10357 (PANTHER); PTHR10357:SF184 (PANTHER); IPR017853 (SUPERFAMILY); SSF75011 (SUPERFAMILY); IPR016181 (SUPERFAMILY)	P:GO:0005975; P:GO:0055085; F:GO:0003824; C:GO:0016020	P:carbohydrate metabolic process; P:transmembrane transport; F:catalytic activity; C:membrane
CCN-51_Chr0v1_20397.1	RecName: Full=Aspartate ammonia-lyase; Short=Aspartase	P:GO:0006099; P:GO:0006531; P:GO:0010756; F:GO:0005515; F:GO:0008797; C:GO:0005829	P:tricarboxylic acid cycle; P:aspartate metabolic process; P:positive regulation of plasminogen activation; F:protein binding; F:aspartate ammonia-lyase activity; C:cytosol	EC:4.3.1.1	Aspartate ammonia-lyase	G3DSA:1.20.200.10 (GENE3D); IPR022761 (PFAM); IPR018951 (PFAM); G3DSA:1.10.40.30 (GENE3D); PTHR42696 (PANTHER); IPR008948 (SUPERFAMILY)	P:GO:0006099; F:GO:0003824; F:GO:0016829	P:tricarboxylic acid cycle; F:catalytic activity; F:lyase activity
CCN-51_Chr0v1_20398.1	RecName: Full=Aspartate ammonia-lyase; Short=Aspartase	P:GO:0006099; P:GO:0006531; P:GO:0010756; F:GO:0005515; F:GO:0008797; C:GO:0005829	P:tricarboxylic acid cycle; P:aspartate metabolic process; P:positive regulation of plasminogen activation; F:protein binding; F:aspartate ammonia-lyase activity; C:cytosol	EC:4.3.1.1	Aspartate ammonia-lyase	G3DSA:1.20.200.10 (GENE3D); IPR022761 (PFAM); IPR018951 (PFAM); G3DSA:1.10.40.30 (GENE3D); PTHR42696 (PANTHER); IPR008948 (SUPERFAMILY)	P:GO:0006099; F:GO:0003824; F:GO:0016829	P:tricarboxylic acid cycle; F:catalytic activity; F:lyase activity
CCN-51_Chr0v1_20399.1	RecName: Full=Heme-based aerotactic transducer HemAT	P:GO:0007165; P:GO:0009454; P:GO:0050918; F:GO:0004888; F:GO:0019825; F:GO:0020037; F:GO:0046872; C:GO:0016020	P:signal transduction; P:aerotaxis; P:positive chemotaxis; F:transmembrane signaling receptor activity; F:oxygen binding; F:heme binding; F:metal ion binding; C:membrane			IPR004089 (PFAM); G3DSA:1.10.287.950 (GENE3D); mobidb-lite (MOBIDB_LITE); PTHR32089:SF68 (PANTHER); PTHR32089 (PANTHER); IPR004089 (PROSITE_PROFILES); SSF58104 (SUPERFAMILY)	P:GO:0007165; C:GO:0016020	P:signal transduction; C:membrane
CCN-51_Chr0v1_20400.1	RecName: Full=Sterol 24-C-methyltransferase; AltName: Full=Delta(24)-sterol C-methyltransferase	P:GO:0006629; P:GO:0006694; P:GO:0008202; P:GO:0016126; P:GO:0032259; F:GO:0003838; F:GO:0008168; F:GO:0016740; C:GO:0005575	P:lipid metabolic process; P:steroid biosynthetic process; P:steroid metabolic process; P:sterol biosynthetic process; P:methylation; F:sterol 24-C-methyltransferase activity; F:methyltransferase activity; F:transferase activity; C:cellular_component			G3DSA:3.40.50.150 (GENE3D); IPR041698 (PFAM); PTHR43464:SF43 (PANTHER); PTHR43464 (PANTHER); cd02440 (CDD); IPR029063 (SUPERFAMILY)	no GO terms	no GO terms
CCN-51_Chr0v1_20401.1	RecName: Full=Flagellum-specific ATP synthase	P:GO:0006754; P:GO:0009405; P:GO:0030254; P:GO:0044780; P:GO:0050714; P:GO:0071978; P:GO:1902600; F:GO:0005524; F:GO:0016887; F:GO:0042802; F:GO:0043621; F:GO:0046961; F:GO:0051087; C:GO:0005737; C:GO:0030257; C:GO:0030430; C:GO:0033644; C:GO:0045261	P:ATP biosynthetic process; P:pathogenesis; P:protein secretion by the type III secretion system; P:bacterial-type flagellum assembly; P:positive regulation of protein secretion; P:bacterial-type flagellum-dependent swarming motility; P:proton transmembrane transport; F:ATP binding; F:ATPase activity; F:identical protein binding; F:protein self-association; F:proton-transporting ATPase activity, …	EC:7.1.3.1; EC:7.1.2.2; EC:3.6.1.3; EC:3.6.1.15	H(+)-exporting diphosphatase; H(+)-transporting two-sector ATPase; Adenosinetriphosphatase; Nucleoside-triphosphate phosphatase	IPR000194 (PFAM); G3DSA:3.40.50.12240 (GENE3D); IPR016128 (PFAM); IPR005714 (TIGRFAM); mobidb-lite (MOBIDB_LITE); mobidb-lite (MOBIDB_LITE); mobidb-lite (MOBIDB_LITE); mobidb-lite (MOBIDB_LITE); mobidb-lite (MOBIDB_LITE); mobidb-lite (MOBIDB_LITE); mobidb-lite (MOBIDB_LITE); PTHR15184:SF50 (PANTHER); PTHR15184 (PANTHER); cd18117 (CDD); IPR036302 (SUPERFAMILY); IPR036302 (SUPERFAMILY); IPR027417 (…	P:GO:0009058; P:GO:0009405; P:GO:0030254; F:GO:0005524; F:GO:0016887; C:GO:0005737; C:GO:0030257	P:biosynthetic process; P:pathogenesis; P:protein secretion by the type III secretion system; F:ATP binding; F:ATPase activity; C:cytoplasm; C:type III protein secretion system complex
CCN-51_Chr0v1_20402.1	RecName: Full=(R)-2-hydroxyglutaryl-CoA dehydratase activating ATPase; AltName: Full=(R)-2-hydroxyglutaryl-CoA dehydratase activase; AltName: Full=(R)-2-hydroxyglutaryl-CoA dehydratase, component A; AltName: Full=ATP-coupled electron transfer protein HgdC; AltName: Full=Activator of (R)-2-hydroxyglutaryl-CoA dehydratase	P:GO:0006551; P:GO:0006558; P:GO:0009063; P:GO:0019439; P:GO:0055114; F:GO:0000166; F:GO:0008047; F:GO:0016787; F:GO:0018819; F:GO:0043167; F:GO:0051539	P:leucine metabolic process; P:L-phenylalanine metabolic process; P:cellular amino acid catabolic process; P:aromatic compound catabolic process; P:oxidation-reduction process; F:nucleotide binding; F:enzyme activator activity; F:hydrolase activity; F:lactoyl-CoA dehydratase activity; F:ion binding; F:4 iron, 4 sulfur cluster binding	EC:4.2.1.54	Lactoyl-CoA dehydratase	G3DSA:3.30.420.40 (GENE3D); IPR002731 (PFAM); G3DSA:3.30.420.40 (GENE3D); PTHR32329 (PANTHER); PTHR32329 (PANTHER); PTHR32329:SF2 (PANTHER); IPR043129 (SUPERFAMILY)	no GO terms	no GO terms
CCN-51_Chr0v1_20403.1	RecName: Full=Cell division cycle protein 48 homolog AF_1297	F:GO:0000166; F:GO:0005524; F:GO:0016787; F:GO:0016887	F:nucleotide binding; F:ATP binding; F:hydrolase activity; F:ATPase activity			G3DSA:2.40.40.20 (GENE3D); IPR003338 (PFAM); IPR009010 (SUPERFAMILY)	no GO terms	no GO terms
CCN-51_Chr0v1_20404.1	RecName: Full=Glutathione import ATP-binding protein GsiA	P:GO:0009637; P:GO:0015833; P:GO:0050794; P:GO:0055085; F:GO:0005524; F:GO:0009882; F:GO:0015232; F:GO:0042626; F:GO:0071949; F:GO:0140297; C:GO:0005886; C:GO:0016021	P:response to blue light; P:peptide transport; P:regulation of cellular process; P:transmembrane transport; F:ATP binding; F:blue light photoreceptor activity; F:heme transmembrane transporter activity; F:ATPase-coupled transmembrane transporter activity; F:FAD binding; F:DNA-binding transcription factor binding; C:plasma membrane; C:integral component of membrane			IPR001633 (PFAM); IPR007024 (PFAM); IPR009312 (PFAM); G3DSA:3.30.70.3200 (GENE3D); IPR003439 (PFAM); G3DSA:3.40.50.300 (GENE3D); IPR035919 (G3DSA:3.20.20.GENE3D); IPR038512 (G3DSA:3.30.70.GENE3D); IPR003439 (PFAM); G3DSA:3.40.50.300 (GENE3D); PTHR24220 (PANTHER); PTHR24220:SF607 (PANTHER); PTHR24220:SF607 (PANTHER); PTHR24220 (PANTHER); IPR003439 (PROSITE_PROFILES); IPR007024 (PROSITE_PROFILES); …	F:GO:0005524; F:GO:0009882; F:GO:0071949	F:ATP binding; F:blue light photoreceptor activity; F:FAD binding
CCN-51_Chr0v1_20405.1	RecName: Full=HTH-type transcriptional activator RhaR; AltName: Full=L-rhamnose operon transcriptional activator RhaR	P:GO:0015891; P:GO:0019299; P:GO:0045893; F:GO:0003700; F:GO:0043565; C:GO:0005737; C:GO:0016020	P:siderophore transport; P:rhamnose metabolic process; P:positive regulation of transcription, DNA-templated; F:DNA-binding transcription factor activity; F:sequence-specific DNA binding; C:cytoplasm; C:membrane			IPR014710 (G3DSA:2.60.120.GENE3D); IPR036942 (G3DSA:2.40.170.GENE3D); IPR003313 (PFAM); G3DSA:1.10.10.60 (GENE3D); IPR018060 (PFAM); PTHR43280:SF13 (PANTHER); PTHR43280 (PANTHER); IPR018060 (PROSITE_PROFILES); IPR011051 (SUPERFAMILY); IPR009057 (SUPERFAMILY); SSF56935 (SUPERFAMILY)	P:GO:0006355; F:GO:0003700; F:GO:0043565	P:regulation of transcription, DNA-templated; F:DNA-binding transcription factor activity; F:sequence-specific DNA binding
CCN-51_Chr0v1_20406.1	RecName: Full=Protein MxiH	P:GO:0009405; P:GO:0030254; F:GO:0042802; C:GO:0030257	P:pathogenesis; P:protein secretion by the type III secretion system; F:identical protein binding; C:type III protein secretion system complex			G3DSA:1.20.58.90 (GENE3D); IPR011841 (TIGRFAM); IPR021123 (PFAM); IPR037203 (SUPERFAMILY)	P:GO:0009405; P:GO:0015031; P:GO:0030254; C:GO:0030257	P:pathogenesis; P:protein transport; P:protein secretion by the type III secretion system; C:type III protein secretion system complex
CCN-51_Chr0v1_20407.1	RecName: Full=Periplasmic trehalase; AltName: Full=Alpha,alpha-trehalase; AltName: Full=Alpha,alpha-trehalose glucohydrolase; Flags: Precursor	P:GO:0005993; P:GO:0006974; P:GO:0071474; F:GO:0004555; C:GO:0030288	P:trehalose catabolic process; P:cellular response to DNA damage stimulus; P:cellular hyperosmotic response; F:alpha,alpha-trehalase activity; C:outer membrane-bounded periplasmic space	EC:3.2.1.28	Alpha,alpha-trehalase	IPR001661 (PRINTS); IPR001661 (PFAM); IPR012341 (G3DSA:1.50.10.GENE3D); IPR001661 (PANTHER); PTHR23403:SF13 (PANTHER); IPR008928 (SUPERFAMILY)	P:GO:0005975; P:GO:0005991; F:GO:0004555	P:carbohydrate metabolic process; P:trehalose metabolic process; F:alpha,alpha-trehalase activity
CCN-51_Chr0v1_20408.1	RecName: Full=Lipid A export ATP-binding/permease protein MsbA	P:GO:0009245; P:GO:0015920; F:GO:0005347; F:GO:0005524; F:GO:0016887; F:GO:0042626; C:GO:0016020	P:lipid A biosynthetic process; P:lipopolysaccharide transport; F:ATP transmembrane transporter activity; F:ATP binding; F:ATPase activity; F:ATPase-coupled transmembrane transporter activity; C:membrane	EC:3.6.1.3; EC:3.6.1.15	Adenosinetriphosphatase; Nucleoside-triphosphate phosphatase	G3DSA:3.40.50.300 (GENE3D); IPR003439 (PFAM); mobidb-lite (MOBIDB_LITE); mobidb-lite (MOBIDB_LITE); PTHR24222 (PANTHER); PTHR24222:SF22 (PANTHER); IPR003439 (PROSITE_PROFILES); IPR027417 (SUPERFAMILY)	F:GO:0005524	F:ATP binding
CCN-51_Chr0v1_20409.1	RecName: Full=Putative multidrug resistance protein MdtD	P:GO:0006281; P:GO:0006310; P:GO:0009231; P:GO:0010165; P:GO:0022611; P:GO:0055085; P:GO:0090305; F:GO:0000287; F:GO:0003676; F:GO:0005515; F:GO:0022857; F:GO:0043726; F:GO:0045145; C:GO:0005887	P:DNA repair; P:DNA recombination; P:riboflavin biosynthetic process; P:response to X-ray; P:dormancy process; P:transmembrane transport; P:nucleic acid phosphodiester bond hydrolysis; F:magnesium ion binding; F:nucleic acid binding; F:protein binding; F:transmembrane transporter activity; F:5-amino-6-(5-phosphoribitylamino)uracil phosphatase activity; F:single-stranded DNA 5'-3' exodeoxyribonucl…	EC:3.1.11; EC:3.1.15	Acting on ester bonds; Acting on ester bonds	G3DSA:1.20.1250.20 (GENE3D); IPR023214 (G3DSA:3.40.50.GENE3D); IPR011701 (PFAM); G3DSA:1.20.120.1600 (GENE3D); PTHR46470 (PANTHER); PTHR46470 (PANTHER); PTHR46470:SF3 (PANTHER); PTHR46470:SF3 (PANTHER); cd17321 (CDD); IPR036259 (SUPERFAMILY); IPR036412 (SUPERFAMILY); IPR036412 (SUPERFAMILY)	P:GO:0055085; F:GO:0022857	P:transmembrane transport; F:transmembrane transporter activity
CCN-51_Chr0v1_20410.1	RecName: Full=Holliday junction ATP-dependent DNA helicase RuvB	P:GO:0000731; P:GO:0000733; P:GO:0006282; P:GO:0006310; P:GO:0030174; P:GO:1903461; F:GO:0000166; F:GO:0008047; F:GO:0009378; F:GO:0017116; F:GO:0042802; F:GO:0043167; C:GO:0000784; C:GO:0030894; C:GO:0048471	P:DNA synthesis involved in DNA repair; P:DNA strand renaturation; P:regulation of DNA repair; P:DNA recombination; P:regulation of DNA-dependent DNA replication initiation; P:Okazaki fragment processing involved in mitotic DNA replication; F:nucleotide binding; F:enzyme activator activity; F:four-way junction helicase activity; F:single-stranded DNA helicase activity; F:identical protein binding…	EC:3.6.1.3; EC:3.6.4.12; EC:3.6.1.15	Adenosinetriphosphatase; DNA helicase; Nucleoside-triphosphate phosphatase	G3DSA:3.40.50.300 (GENE3D); IPR008824 (PFAM); PTHR13779 (PANTHER); cd00009 (CDD); IPR027417 (SUPERFAMILY)	P:GO:0006281; P:GO:0006310; F:GO:0009378	P:DNA repair; P:DNA recombination; F:four-way junction helicase activity
CCN-51_Chr0v1_20411.1	RecName: Full=F7-2 fimbrial protein; AltName: Full=F7-2 pilin; Flags: Precursor	P:GO:0007155; C:GO:0009289	P:cell adhesion; C:pilus			IPR036937 (G3DSA:2.60.40.GENE3D); IPR000259 (PFAM); IPR008966 (SUPERFAMILY)	P:GO:0007155; C:GO:0009289	P:cell adhesion; C:pilus
CCN-51_Chr0v1_20412.1	RecName: Full=Putative methyl-accepting chemotaxis protein YoaH	P:GO:0007165; P:GO:0009454; P:GO:0050918; P:GO:0071310; F:GO:0004888; F:GO:0020037; F:GO:0042803; C:GO:0005887; C:GO:0098561	P:signal transduction; P:aerotaxis; P:positive chemotaxis; P:cellular response to organic substance; F:transmembrane signaling receptor activity; F:heme binding; F:protein homodimerization activity; C:integral component of plasma membrane; C:methyl accepting chemotaxis protein complex			IPR004089 (PFAM); G3DSA:1.10.287.950 (GENE3D); mobidb-lite (MOBIDB_LITE); PTHR32089 (PANTHER); PTHR32089:SF68 (PANTHER); IPR004089 (PROSITE_PROFILES); SSF58104 (SUPERFAMILY)	P:GO:0007165; C:GO:0016020	P:signal transduction; C:membrane
CCN-51_Chr0v1_20413.1	RecName: Full=Putative endo-beta-N-acetylglucosaminidase; AltName: Full=Murein hydrolase; Flags: Precursor	P:GO:0009987; P:GO:0044419; F:GO:0016787	P:cellular process; P:interspecies interaction between organisms; F:hydrolase activity			G3DSA:2.10.270.10 (GENE3D); IPR018337 (PFAM); IPR025883 (PFAM); IPR018337 (PROSITE_PROFILES); IPR018337 (PROSITE_PROFILES); IPR018337 (PROSITE_PROFILES); IPR018337 (PROSITE_PROFILES); SSF69360 (SUPERFAMILY)	no GO terms	no GO terms
CCN-51_Chr0v1_20414.1	RecName: Full=Protein FMP52, mitochondrial; Flags: Precursor	P:GO:0009987; P:GO:0055114; F:GO:0016620; F:GO:0051287; C:GO:0005737; C:GO:0043231	P:cellular process; P:oxidation-reduction process; F:oxidoreductase activity, acting on the aldehyde or oxo group of donors, NAD or NADP as acceptor; F:NAD binding; C:cytoplasm; C:intracellular membrane-bounded organelle			IPR000534 (PFAM); G3DSA:3.40.50.720 (GENE3D); PTHR14097 (PANTHER); PTHR14097:SF7 (PANTHER); IPR036291 (SUPERFAMILY)	P:GO:0055114; F:GO:0016620; F:GO:0051287	P:oxidation-reduction process; F:oxidoreductase activity, acting on the aldehyde or oxo group of donors, NAD or NADP as acceptor; F:NAD binding
CCN-51_Chr0v1_20415.1	RecName: Full=HTH-type transcriptional repressor PurR; AltName: Full=Pur regulon repressor; AltName: Full=Purine nucleotide synthesis repressor	F:GO:0005515	F:protein binding			G3DSA:3.40.50.2300 (GENE3D); IPR011990 (G3DSA:1.25.40.GENE3D); IPR011990 (G3DSA:1.25.40.GENE3D); IPR001761 (PFAM); IPR006597 (PFAM); G3DSA:3.40.50.2300 (GENE3D); PTHR30146:SF109 (PANTHER); PTHR30146 (PANTHER); SSF81901 (SUPERFAMILY); IPR028082 (SUPERFAMILY)	F:GO:0005515	F:protein binding
CCN-51_Chr0v1_20416.1	RecName: Full=Uncharacterized fimbrial-like protein YfcR; Flags: Precursor	P:GO:0007155; C:GO:0009289	P:cell adhesion; C:pilus			IPR036937 (G3DSA:2.60.40.GENE3D); IPR000259 (PFAM); PTHR33420 (PANTHER); PTHR33420:SF31 (PANTHER); PTHR33420 (PANTHER); IPR008966 (SUPERFAMILY); IPR008966 (SUPERFAMILY)	P:GO:0007155; C:GO:0009289	P:cell adhesion; C:pilus
CCN-51_Chr0v1_20417.1	RecName: Full=C4-dicarboxylate transport protein	P:GO:0015810; P:GO:0015813; F:GO:0005515; F:GO:0015293; F:GO:0015556; C:GO:0016021	P:aspartate transmembrane transport; P:L-glutamate transmembrane transport; F:protein binding; F:symporter activity; F:C4-dicarboxylate transmembrane transporter activity; C:integral component of membrane			G3DSA:2.60.40.1080 (GENE3D); IPR015217 (PFAM); IPR036458 (G3DSA:1.10.3860.GENE3D); IPR013783 (G3DSA:2.60.40.GENE3D); IPR013783 (G3DSA:2.60.40.GENE3D); IPR003343 (PFAM); IPR013783 (G3DSA:2.60.40.GENE3D); IPR015943 (G3DSA:2.130.10.GENE3D); IPR001991 (PFAM); IPR003344 (PFAM); IPR001991 (PANTHER); IPR033380 (PTHR42865:PANTHER); IPR003344 (PROSITE_PROFILES); IPR003344 (PROSITE_PROFILES); IPR003344 (PR…	P:GO:0015810; P:GO:0015813; F:GO:0005515; F:GO:0015293; C:GO:0016021	P:aspartate transmembrane transport; P:L-glutamate transmembrane transport; F:protein binding; F:symporter activity; C:integral component of membrane
CCN-51_Chr0v1_20418.1	RecName: Full=Capsule polysaccharide modification protein LipA	P:GO:0000271; P:GO:0015774; C:GO:0110165	P:polysaccharide biosynthetic process; P:polysaccharide transport; C:cellular anatomical entity			IPR007833 (PFAM)	P:GO:0000271; P:GO:0015774	P:polysaccharide biosynthetic process; P:polysaccharide transport
CCN-51_Chr0v1_20419.1	RecName: Full=Probable diguanylate cyclase DgcQ; Short=DGC; AltName: Full=Cellulose synthesis regulatory protein	P:GO:0000160; P:GO:0048518; P:GO:0051271; F:GO:0019825; F:GO:0020037; F:GO:0042802; F:GO:0052621; F:GO:0070025; C:GO:0016020	P:phosphorelay signal transduction system; P:positive regulation of biological process; P:negative regulation of cellular component movement; F:oxygen binding; F:heme binding; F:identical protein binding; F:diguanylate cyclase activity; F:carbon monoxide binding; C:membrane	EC:2.7.7.65	Diguanylate cyclase	IPR043128 (G3DSA:3.30.70.GENE3D); IPR000160 (PFAM); IPR000160 (TIGRFAM); mobidb-lite (MOBIDB_LITE); mobidb-lite (MOBIDB_LITE); PTHR45138 (PANTHER); PTHR45138:SF9 (PANTHER); IPR000160 (PROSITE_PROFILES); IPR000160 (CDD); IPR029787 (SUPERFAMILY)	no GO terms	no GO terms
CCN-51_Chr0v1_20420.1	---NA---	C:GO:0005737	C:cytoplasm			IPR019732 (PFAM)	C:GO:0005737	C:cytoplasm
CCN-51_Chr0v1_20421.1	RecName: Full=COBW domain-containing protein 1; AltName: Full=Cobalamin synthase W domain-containing protein 1	P:GO:0009987; F:GO:0016787; F:GO:0046914	P:cellular process; F:hydrolase activity; F:transition metal ion binding			IPR003495 (PFAM); G3DSA:3.40.50.300 (GENE3D); PTHR43603 (PANTHER); cd03112 (CDD); IPR027417 (SUPERFAMILY)	no GO terms	no GO terms
CCN-51_Chr0v1_20422.1	RecName: Full=Putative hydroxypyruvate isomerase	P:GO:0006486; P:GO:0046487; F:GO:0008373; F:GO:0008903; F:GO:0042803	P:protein glycosylation; P:glyoxylate metabolic process; F:sialyltransferase activity; F:hydroxypyruvate isomerase activity; F:protein homodimerization activity	EC:5.3.1.22	Hydroxypyruvate isomerase	IPR001675 (PFAM); IPR013022 (PFAM); IPR038578 (G3DSA:3.90.1480.GENE3D); G3DSA:3.30.1120.60 (GENE3D); G3DSA:3.20.20.150 (GENE3D); mobidb-lite (MOBIDB_LITE); mobidb-lite (MOBIDB_LITE); PTHR43489 (PANTHER); PTHR43489:SF10 (PANTHER); IPR036237 (SUPERFAMILY)	P:GO:0006486; F:GO:0008373	P:protein glycosylation; F:sialyltransferase activity
CCN-51_Chr0v1_20423.1	RecName: Full=Colicin-E8	P:GO:0009405; P:GO:0009617; P:GO:0019835; P:GO:0055085; P:GO:0090305; F:GO:0004519; F:GO:0019904; F:GO:0022857; C:GO:0032991	P:pathogenesis; P:response to bacterium; P:cytolysis; P:transmembrane transport; P:nucleic acid phosphodiester bond hydrolysis; F:endonuclease activity; F:protein domain specific binding; F:transmembrane transporter activity; C:protein-containing complex			IPR025983 (PFAM); G3DSA:1.20.1250.20 (GENE3D); IPR011701 (PFAM); IPR016128 (PFAM); IPR037146 (G3DSA:3.90.540.GENE3D); mobidb-lite (MOBIDB_LITE); mobidb-lite (MOBIDB_LITE); cd17355 (CDD); IPR036259 (SUPERFAMILY); SSF54060 (SUPERFAMILY)	P:GO:0009405; P:GO:0055085; F:GO:0004519; F:GO:0022857	P:pathogenesis; P:transmembrane transport; F:endonuclease activity; F:transmembrane transporter activity
CCN-51_Chr0v1_20424.1	RecName: Full=Hydrogen peroxide-inducible genes activator; AltName: Full=Morphology and auto-aggregation control protein	P:GO:0006950; P:GO:0045893; F:GO:0000986; F:GO:0003700; C:GO:0032993	P:response to stress; P:positive regulation of transcription, DNA-templated; F:bacterial-type cis-regulatory region sequence-specific DNA binding; F:DNA-binding transcription factor activity; C:protein-DNA complex			IPR000847 (PRINTS); IPR036388 (G3DSA:1.10.10.GENE3D); G3DSA:3.40.190.10 (GENE3D); G3DSA:3.40.50.300 (GENE3D); IPR000847 (PFAM); G3DSA:3.40.190.10 (GENE3D); PF13189 (PFAM); IPR005119 (PFAM); PTHR30346:SF0 (PANTHER); PTHR30346 (PANTHER); IPR000847 (PROSITE_PROFILES); IPR036390 (SUPERFAMILY); SSF53850 (SUPERFAMILY)	P:GO:0006355; F:GO:0003700	P:regulation of transcription, DNA-templated; F:DNA-binding transcription factor activity
CCN-51_Chr0v1_20425.1	RecName: Full=Trans-3-hydroxy-L-proline dehydratase; Short=T3LHyp dehydratase; Short=t3HypD; AltName: Full=Trans-L-3-hydroxyproline dehydratase	F:GO:0016829; F:GO:0018112; C:GO:0110165	F:lyase activity; F:proline racemase activity; C:cellular anatomical entity	EC:5.1.1.10; EC:5.1.1.4	Amino-acid racemase; Proline racemase	G3DSA:3.40.190.290 (GENE3D); IPR005119 (PFAM); IPR008794 (PFAM); G3DSA:3.10.310.10 (GENE3D); PTHR30126:SF19 (PANTHER); PTHR30126 (PANTHER); SSF54506 (SUPERFAMILY); SSF53850 (SUPERFAMILY)	no GO terms	no GO terms
CCN-51_Chr0v1_20426.1	RecName: Full=Uncharacterized sugar kinase YegV	P:GO:0016310; F:GO:0016301; F:GO:0016740; F:GO:0016773	P:phosphorylation; F:kinase activity; F:transferase activity; F:phosphotransferase activity, alcohol group as acceptor			IPR029056 (G3DSA:3.40.1190.GENE3D); IPR011611 (PFAM); IPR029056 (SUPERFAMILY)	no GO terms	no GO terms
CCN-51_Chr0v1_20427.1	RecName: Full=Type IV pilus biogenesis and competence protein PilQ; Flags: Precursor	P:GO:0006308; P:GO:0015976; F:GO:0003677; F:GO:0042802	P:DNA catabolic process; P:carbon utilization; F:DNA binding; F:identical protein binding			IPR038591 (G3DSA:3.30.1370.GENE3D); G3DSA:3.55.50.30 (GENE3D); IPR005644 (PFAM); PTHR30604 (PANTHER)	no GO terms	no GO terms
CCN-51_Chr0v1_20428.1	RecName: Full=Purine-binding protein BAB2_0673; Flags: Precursor	C:GO:0005886	C:plasma membrane			G3DSA:3.40.50.2300 (GENE3D); IPR003760 (PFAM); G3DSA:3.40.50.2300 (GENE3D); PTHR43208 (PANTHER)	C:GO:0005886	C:plasma membrane
CCN-51_Chr0v1_20429.1	RecName: Full=5-hydroxyisourate hydrolase; Short=HIU hydrolase; Short=HIUHase	P:GO:0006144; F:GO:0016811; F:GO:0033971; F:GO:0042802; C:GO:0005737; C:GO:0042597; C:GO:0043231	P:purine nucleobase metabolic process; F:hydrolase activity, acting on carbon-nitrogen (but not peptide) bonds, in linear amides; F:hydroxyisourate hydrolase activity; F:identical protein binding; C:cytoplasm; C:periplasmic space; C:intracellular membrane-bounded organelle	EC:3.5.2.17	Hydroxyisourate hydrolase	IPR000895 (PRINTS); IPR036817 (G3DSA:2.60.40.GENE3D); IPR014306 (TIGRFAM); IPR023416 (PFAM); PTHR10395:SF7 (PANTHER); IPR023416 (PANTHER); cd05822 (CDD); IPR036817 (SUPERFAMILY)	P:GO:0006144; F:GO:0033971	P:purine nucleobase metabolic process; F:hydroxyisourate hydrolase activity
CCN-51_Chr0v1_20430.1	RecName: Full=Xylulose kinase; Short=Xylulokinase	P:GO:0006004; P:GO:0009987; P:GO:0019320; P:GO:0019321; F:GO:0016301; F:GO:0016773	P:fucose metabolic process; P:cellular process; P:hexose catabolic process; P:pentose metabolic process; F:kinase activity; F:phosphotransferase activity, alcohol group as acceptor			IPR009628 (PFAM); G3DSA:3.40.190.290 (GENE3D); G3DSA:3.30.420.40 (GENE3D); IPR005119 (PFAM); G3DSA:3.30.420.40 (GENE3D); IPR018485 (PFAM); PTHR43095:SF5 (PANTHER); PTHR43095 (PANTHER); IPR043129 (SUPERFAMILY); SSF53850 (SUPERFAMILY); IPR043129 (SUPERFAMILY)	P:GO:0005975; F:GO:0016773	P:carbohydrate metabolic process; F:phosphotransferase activity, alcohol group as acceptor
CCN-51_Chr0v1_20431.1	RecName: Full=ATP-dependent RNA helicase HrpB	F:GO:0000166; F:GO:0004386	F:nucleotide binding; F:helicase activity	EC:3.6.1.3; EC:3.6.1.15	Adenosinetriphosphatase; Nucleoside-triphosphate phosphatase	IPR013689 (PFAM); IPR010225 (PANTHER)	F:GO:0004386	F:helicase activity
CCN-51_Chr0v1_20432.1	RecName: Full=HTH-type transcriptional activator AmpR	P:GO:0001762; P:GO:0006355; P:GO:0015808; P:GO:0015816; P:GO:0042941; P:GO:0042942; P:GO:0055085; F:GO:0001761; F:GO:0003700; F:GO:0015180; F:GO:0015187; F:GO:0042944; F:GO:0042945; F:GO:0043565; C:GO:0005887	P:beta-alanine transport; P:regulation of transcription, DNA-templated; P:L-alanine transport; P:glycine transport; P:D-alanine transport; P:D-serine transport; P:transmembrane transport; F:beta-alanine transmembrane transporter activity; F:DNA-binding transcription factor activity; F:L-alanine transmembrane transporter activity; F:glycine transmembrane transporter activity; F:D-alanine transmemb…			IPR005119 (PFAM); IPR036388 (G3DSA:1.10.10.GENE3D); G3DSA:3.40.190.10 (GENE3D); G3DSA:3.40.190.10 (GENE3D); IPR000847 (PFAM); mobidb-lite (MOBIDB_LITE); PTHR30537:SF63 (PANTHER); PTHR30537 (PANTHER); IPR000847 (PROSITE_PROFILES); cd08432 (CDD); SSF53850 (SUPERFAMILY); IPR036390 (SUPERFAMILY)	P:GO:0006355; F:GO:0003700	P:regulation of transcription, DNA-templated; F:DNA-binding transcription factor activity
CCN-51_Chr0v1_20433.1	RecName: Full=Microcin H47 secretion protein MchE	P:GO:0006810	P:transport			G3DSA:2.40.50.100 (GENE3D); IPR032317 (PFAM); PTHR30386 (PANTHER); PTHR30386 (PANTHER); PTHR30386:SF20 (PANTHER); SSF111369 (SUPERFAMILY)	no GO terms	no GO terms
CCN-51_Chr0v1_20434.1	RecName: Full=DNA primase TraC; AltName: Full=Replication primase	P:GO:0009987; F:GO:0003896; F:GO:0004386; F:GO:0008270; F:GO:0097159; F:GO:1901363	P:cellular process; F:DNA primase activity; F:helicase activity; F:zinc ion binding; F:organic cyclic compound binding; F:heterocyclic compound binding	EC:2.7.7.101; EC:2.7.7.6	DNA primase DnaG; DNA-directed RNA polymerase	IPR013237 (PFAM); G3DSA:1.20.5.340 (GENE3D); IPR006171 (PFAM); mobidb-lite (MOBIDB_LITE); mobidb-lite (MOBIDB_LITE); mobidb-lite (MOBIDB_LITE); mobidb-lite (MOBIDB_LITE); IPR034154 (CDD); SSF57783 (SUPERFAMILY)	F:GO:0003896; F:GO:0004386; F:GO:0008270	F:DNA primase activity; F:helicase activity; F:zinc ion binding
CCN-51_Chr0v1_20435.1	RecName: Full=Arabinose 5-phosphate isomerase KdsD; Short=API; Short=L-API	P:GO:0019294; F:GO:0019146; F:GO:0046872; F:GO:0097367	P:keto-3-deoxy-D-manno-octulosonic acid biosynthetic process; F:arabinose-5-phosphate isomerase activity; F:metal ion binding; F:carbohydrate derivative binding	EC:5.3.1.13	Arabinose-5-phosphate isomerase	IPR004800 (TIGRFAM); IPR000644 (PFAM); G3DSA:3.40.50.10490 (GENE3D); G3DSA:3.10.580.10 (GENE3D); PTHR42745:SF1 (PANTHER); PTHR42745 (PANTHER); IPR000644 (PROSITE_PROFILES); IPR000644 (PROSITE_PROFILES); cd04604 (CDD); SSF53697 (SUPERFAMILY)	P:GO:0005975; F:GO:0016853	P:carbohydrate metabolic process; F:isomerase activity
CCN-51_Chr0v1_20436.1	RecName: Full=3-oxoacyl-[acyl-carrier-protein] synthase 2; AltName: Full=3-oxoacyl-[acyl-carrier-protein] synthase II; AltName: Full=Beta-ketoacyl-ACP synthase II; Short=KAS II	P:GO:0006637; P:GO:0010027; P:GO:0051790; P:GO:0051792; F:GO:0004315; F:GO:0005515; C:GO:0005739; C:GO:0005829; C:GO:0005886; C:GO:0009507	P:acyl-CoA metabolic process; P:thylakoid membrane organization; P:short-chain fatty acid biosynthetic process; P:medium-chain fatty acid biosynthetic process; F:3-oxoacyl-[acyl-carrier-protein] synthase activity; F:protein binding; C:mitochondrion; C:cytosol; C:plasma membrane; C:chloroplast	EC:2.3.1.85; EC:2.3.1.41	Fatty-acid synthase system; Beta-ketoacyl-[acyl-carrier-protein] synthase I	IPR007895 (PFAM); IPR016039 (G3DSA:3.40.47.GENE3D); IPR013655 (PFAM); IPR014031 (PFAM); G3DSA:3.30.450.20 (GENE3D); IPR014030 (PFAM); IPR000014 (TIGRFAM); PTHR44757 (PANTHER); PTHR44757:SF4 (PANTHER); IPR000700 (PROSITE_PROFILES); IPR000014 (PROSITE_PROFILES); IPR000014 (CDD); IPR016039 (SUPERFAMILY); IPR035965 (SUPERFAMILY); IPR016039 (SUPERFAMILY)	F:GO:0005515; F:GO:0016746	F:protein binding; F:transferase activity, transferring acyl groups
CCN-51_Chr0v1_20437.1	RecName: Full=Uncharacterized signaling protein PA3311	P:GO:0009187; P:GO:0034654; P:GO:0050789; P:GO:0071732; F:GO:0043167; F:GO:0052621; F:GO:0071111; C:GO:0005886	P:cyclic nucleotide metabolic process; P:nucleobase-containing compound biosynthetic process; P:regulation of biological process; P:cellular response to nitric oxide; F:ion binding; F:diguanylate cyclase activity; F:cyclic-guanylate-specific phosphodiesterase activity; C:plasma membrane	EC:2.7.7.65; EC:3.1.4.52	Diguanylate cyclase; Cyclic-guanylate-specific phosphodiesterase	IPR035919 (G3DSA:3.20.20.GENE3D); IPR043128 (G3DSA:3.30.70.GENE3D); IPR029016 (G3DSA:3.30.450.GENE3D); IPR001633 (PFAM); PTHR33121 (PANTHER); PTHR33121:SF19 (PANTHER); IPR001633 (PROSITE_PROFILES); IPR001633 (CDD); SSF55781 (SUPERFAMILY); IPR029787 (SUPERFAMILY); IPR035919 (SUPERFAMILY)	no GO terms	no GO terms
CCN-51_Chr0v1_20438.1	RecName: Full=Cytosolic iron-sulfur assembly component 3; AltName: Full=Cytosolic Fe-S cluster assembly factor NARFL; AltName: Full=Iron-only hydrogenase-like protein 1; Short=IOP1; AltName: Full=Nuclear prelamin A recognition factor-like protein	P:GO:0006633; P:GO:0006694; P:GO:0055114; P:GO:0065008; F:GO:0005496; F:GO:0033764; F:GO:0043167; F:GO:0050583; F:GO:0050661; C:GO:0005829	P:fatty acid biosynthetic process; P:steroid biosynthetic process; P:oxidation-reduction process; P:regulation of biological quality; F:steroid binding; F:steroid dehydrogenase activity, acting on the CH-OH group of donors, NAD or NADP as acceptor; F:ion binding; F:hydrogen dehydrogenase (NADP+) activity; F:NADP binding; C:cytosol	EC:1.12.1; EC:1.12.1.3	Acting on hydrogen as donors; Hydrogen dehydrogenase (NADP(+))	IPR002347 (PRINTS); G3DSA:3.40.950.10 (GENE3D); G3DSA:3.40.50.720 (GENE3D); IPR002347 (PFAM); IPR004108 (PFAM); PTHR43131 (PANTHER); cd05233 (CDD); IPR036291 (SUPERFAMILY); IPR009016 (SUPERFAMILY)	P:GO:0055114	P:oxidation-reduction process
CCN-51_Chr0v1_20439.1	RecName: Full=Putative glucose ABC transporter permease protein TsgC13	P:GO:0055085; F:GO:0022857; C:GO:0016021	P:transmembrane transport; F:transmembrane transporter activity; C:integral component of membrane			IPR001851 (PFAM); PTHR43370 (PANTHER); PTHR43370:SF2 (PANTHER); cd06580 (CDD)	P:GO:0055085; F:GO:0022857; C:GO:0016021	P:transmembrane transport; F:transmembrane transporter activity; C:integral component of membrane
CCN-51_Chr0v1_20440.1	RecName: Full=Low calcium response locus protein D	P:GO:0008299; P:GO:0009306; P:GO:0009405; C:GO:0005886; C:GO:0016021	P:isoprenoid biosynthetic process; P:protein secretion; P:pathogenesis; C:plasma membrane; C:integral component of membrane			IPR042196 (G3DSA:1.10.490.GENE3D); IPR008949 (G3DSA:1.10.600.GENE3D); IPR001712 (PFAM); IPR042193 (G3DSA:1.10.8.GENE3D); IPR000092 (PFAM); IPR001712 (PANTHER); PTHR30161:SF2 (PANTHER); IPR008949 (SUPERFAMILY)	P:GO:0008299; P:GO:0009306; C:GO:0016020	P:isoprenoid biosynthetic process; P:protein secretion; C:membrane
CCN-51_Chr0v1_20441.1	RecName: Full=Surface presentation of antigens protein SpaK; AltName: Full=Class 1B type III secretion system chaperone spa15	P:GO:0009405	P:pathogenesis			IPR003065 (PRINTS); IPR003065 (PFAM); G3DSA:3.30.1460.10 (GENE3D); cd17035 (CDD); SSF69635 (SUPERFAMILY)	no GO terms	no GO terms
CCN-51_Chr0v1_20442.1	RecName: Full=Putative purine permease YbbY	P:GO:0055085; F:GO:0016746; F:GO:0022857; C:GO:0005886; C:GO:0016021	P:transmembrane transport; F:transferase activity, transferring acyl groups; F:transmembrane transporter activity; C:plasma membrane; C:integral component of membrane			IPR014030 (PFAM); IPR006043 (PFAM); IPR012332 (G3DSA:2.160.20.GENE3D); IPR016039 (G3DSA:3.40.47.GENE3D); PTHR42810:SF3 (PANTHER); PTHR42810 (PANTHER); IPR016039 (SUPERFAMILY)	P:GO:0055085; F:GO:0016746; F:GO:0022857; C:GO:0016020	P:transmembrane transport; F:transferase activity, transferring acyl groups; F:transmembrane transporter activity; C:membrane
CCN-51_Chr0v1_20443.1	RecName: Full=Tape measure protein; Short=TMP; AltName: Full=Gene product 38; Short=gp38	P:GO:0046718; P:GO:0098003; P:GO:0099001; C:GO:0019012; C:GO:0098015	P:viral entry into host cell; P:viral tail assembly; P:viral genome ejection through host cell envelope, long flexible tail mechanism; C:virion; C:virus tail			IPR006431 (PFAM); IPR006431 (TIGRFAM)	no GO terms	no GO terms
CCN-51_Chr0v1_20444.1	RecName: Full=Pyruvate dehydrogenase complex repressor	P:GO:0006355; F:GO:0003700	P:regulation of transcription, DNA-templated; F:DNA-binding transcription factor activity			IPR000524 (PRINTS); IPR036388 (G3DSA:1.10.10.GENE3D); IPR011711 (PFAM); IPR000524 (PFAM); IPR008920 (G3DSA:1.20.120.GENE3D); PTHR43537 (PANTHER); PTHR43537:SF4 (PANTHER); IPR000524 (PROSITE_PROFILES); IPR036390 (SUPERFAMILY); IPR008920 (SUPERFAMILY)	P:GO:0006355; F:GO:0003700	P:regulation of transcription, DNA-templated; F:DNA-binding transcription factor activity
CCN-51_Chr0v1_20445.1	RecName: Full=Lytic amidase; AltName: Full=N-acetylmuramoyl-L-alanine amidase	P:GO:0009987; P:GO:0044419; F:GO:0016798; F:GO:0061783	P:cellular process; P:interspecies interaction between organisms; F:hydrolase activity, acting on glycosyl bonds; F:peptidoglycan muralytic activity			IPR018337 (PFAM); IPR003343 (PFAM); IPR042229 (G3DSA:3.10.20.GENE3D); IPR013378 (PFAM); G3DSA:2.10.270.10 (GENE3D); G3DSA:2.60.40.1080 (GENE3D); IPR013378 (TIGRFAM); IPR018337 (PROSITE_PROFILES); IPR018337 (PROSITE_PROFILES); IPR018337 (PROSITE_PROFILES); SSF69360 (SUPERFAMILY); IPR008964 (SUPERFAMILY)	no GO terms	no GO terms
CCN-51_Chr1v1_08111.1	RecName: Full=CBS domain-containing protein CBSX3, mitochondrial; Flags: Precursor	P:GO:0045454; F:GO:0050897; C:GO:0005739	P:cell redox homeostasis; F:cobalt ion binding; C:mitochondrion			IPR000644 (PFAM); G3DSA:3.10.580.10 (GENE3D); PTHR43080:SF15 (PANTHER); PTHR43080 (PANTHER); cd04623 (CDD); SSF54631 (SUPERFAMILY)	no GO terms	no GO terms
CCN-51_Chr1v1_08112.1	RecName: Full=Tafazzin	P:GO:0006936; P:GO:0007007; P:GO:0007507; P:GO:0008654; P:GO:0014706; P:GO:0032048; P:GO:0034622; F:GO:0008374; F:GO:0071617; C:GO:0005886; C:GO:0016021; C:GO:0031966	P:muscle contraction; P:inner mitochondrial membrane organization; P:heart development; P:phospholipid biosynthetic process; P:striated muscle tissue development; P:cardiolipin metabolic process; P:cellular protein-containing complex assembly; F:O-acyltransferase activity; F:lysophospholipid acyltransferase activity; C:plasma membrane; C:integral component of membrane; C:mitochondrial membrane			IPR000872 (PRINTS); IPR002123 (PFAM); PTHR12497:SF5 (PANTHER); IPR000872 (PANTHER); IPR000872 (PANTHER); cd07989 (CDD); SSF69593 (SUPERFAMILY)	P:GO:0006644; F:GO:0016746	P:phospholipid metabolic process; F:transferase activity, transferring acyl groups
CCN-51_Chr1v1_08113.1	RecName: Full=Kinesin-like protein KIN-14H	P:GO:0001578; P:GO:0007030; P:GO:0007097; P:GO:0009971; P:GO:0010091; P:GO:0031534; P:GO:0043622; P:GO:0048629; P:GO:0055114; F:GO:0005509; F:GO:0005516; F:GO:0005524; F:GO:0008017; F:GO:0008569; F:GO:0016491; F:GO:0019901; F:GO:0042803; F:GO:0043531; F:GO:0043621; F:GO:0051015; C:GO:0005634; C:GO:0005794; C:GO:0005815; C:GO:0005871; C:GO:0005876; C:GO:0005912; C:GO:0009524; C:GO:0015629; C:GO:00…	P:microtubule bundle formation; P:Golgi organization; P:nuclear migration; P:anastral spindle assembly involved in male meiosis; P:trichome branching; P:minus-end directed microtubule sliding; P:cortical microtubule organization; P:trichome patterning; P:oxidation-reduction process; F:calcium ion binding; F:calmodulin binding; F:ATP binding; F:microtubule binding; F:ATP-dependent microtubule moto…	EC:3.6.1.3; EC:5.6.1.4; EC:3.6.1.15	Adenosinetriphosphatase; Minus-end-directed kinesin ATPase; Nucleoside-triphosphate phosphatase	IPR001752 (PRINTS); IPR001752 (PFAM); IPR036961 (G3DSA:3.40.850.GENE3D); IPR011993 (G3DSA:2.30.29.GENE3D); IPR014352 (G3DSA:1.20.80.GENE3D); IPR019748 (PFAM); mobidb-lite (MOBIDB_LITE); IPR027640 (PANTHER); PTHR24115:SF818 (PANTHER); IPR001752 (PROSITE_PROFILES); IPR000299 (PROSITE_PROFILES); cd13200 (CDD); cd01366 (CDD); IPR019748 (CDD); IPR035963 (SUPERFAMILY); IPR027417 (SUPERFAMILY); SSF90257…	P:GO:0007018; P:GO:0055114; F:GO:0003777; F:GO:0003824; F:GO:0005524; F:GO:0008017; F:GO:0016491; C:GO:0005856	P:microtubule-based movement; P:oxidation-reduction process; F:microtubule motor activity; F:catalytic activity; F:ATP binding; F:microtubule binding; F:oxidoreductase activity; C:cytoskeleton
CCN-51_Chr1v1_08114.1	RecName: Full=Pyridine nucleotide-disulfide oxidoreductase domain-containing protein 2	P:GO:0006810; P:GO:0009987; C:GO:0012505; C:GO:0016020; C:GO:0031410	P:transport; P:cellular process; C:endomembrane system; C:membrane; C:cytoplasmic vesicle			IPR022775 (PFAM); G3DSA:3.30.450.60 (GENE3D); PTHR10668:SF103 (PANTHER); PTHR10668 (PANTHER); cd14834 (CDD); IPR011012 (SUPERFAMILY)	no GO terms	no GO terms
CCN-51_Chr1v1_08115.1	RecName: Full=AP-2 complex subunit sigma; AltName: Full=Adaptin small chain; AltName: Full=Clathrin assembly protein 2 sigma small chain; AltName: Full=Sigma2-adaptin	P:GO:0006886; P:GO:0006896; P:GO:0008089; F:GO:0005515; C:GO:0005794; C:GO:0005905; C:GO:0016020; C:GO:0030123; C:GO:0030659; C:GO:0098588	P:intracellular protein transport; P:Golgi to vacuole transport; P:anterograde axonal transport; F:protein binding; C:Golgi apparatus; C:clathrin-coated pit; C:membrane; C:AP-3 adaptor complex; C:cytoplasmic vesicle membrane; C:bounding membrane of organelle			IPR022775 (PFAM); G3DSA:3.30.450.60 (GENE3D); IPR016635 (PIRSF); IPR016635 (PANTHER); IPR027155 (PTHR11753:PANTHER); cd14834 (CDD); IPR011012 (SUPERFAMILY)	P:GO:0006896; P:GO:0015031; C:GO:0030123	P:Golgi to vacuole transport; P:protein transport; C:AP-3 adaptor complex
CCN-51_Chr1v1_08116.1	RecName: Full=Subtilisin-like protease SBT3.8; AltName: Full=Subtilase subfamily 3 member 8; Short=AtSBT3.8; Flags: Precursor	P:GO:0006508; P:GO:0009682; P:GO:0009733; P:GO:0009860; P:GO:0010074; P:GO:0010102; P:GO:0010103; P:GO:0042127; F:GO:0004252; C:GO:0009505; C:GO:0009897; C:GO:0031012	P:proteolysis; P:induced systemic resistance; P:response to auxin; P:pollen tube growth; P:maintenance of meristem identity; P:lateral root morphogenesis; P:stomatal complex morphogenesis; P:regulation of cell population proliferation; F:serine-type endopeptidase activity; C:plant-type cell wall; C:external side of plasma membrane; C:extracellular matrix	EC:3.4.21.73; EC:3.4.24.7; EC:3.4.21.71; EC:3.4.24.3; EC:3.4.21.34; EC:3.4.21.78; EC:3.4.21.75; EC:3.4.21.26; EC:3.4.21.27; EC:3.4.21.68; EC:3.4.21.69; EC:3.4.24.34; EC:3.4.21.41; EC:3.4.21.83; EC:3.4.21.88; EC:3.4.21.45; EC:3.4.21.89; EC:3.4.21.42; EC:3.4.19.1; EC:3.4.21.43; EC:3.4.21.87; EC:3.4.21.38; EC:3.4.21.35; EC:3.4.21.79; EC:3.4.21.36; EC:3.4.21.102; EC:3.4.21.39; EC:3.4.21; EC:3.4.21.4;…	U-plasminogen activator; Interstitial collagenase; Pancreatic elastase II; Microbial collagenase; Plasma kallikrein; Granzyme A; Furin; Prolyl oligopeptidase; Coagulation factor XIa; T-plasminogen activator; Protein C (activated); Neutrophil collagenase; Complement subcomponent C1r; Oligopeptidase B; Repressor LexA; Complement factor I; Signal peptidase I; Complement subcomponent C1s; Acylaminoac…	IPR036852 (G3DSA:3.40.50.GENE3D); IPR041469 (PFAM); G3DSA:2.60.40.2310 (GENE3D); PTHR10795:SF637 (PANTHER); PTHR10795 (PANTHER)	P:GO:0006508; F:GO:0004252	P:proteolysis; F:serine-type endopeptidase activity
CCN-51_Chr1v1_08117.1	RecName: Full=Subtilisin-like protease SBT5.6; AltName: Full=Subtilase subfamily 5 member 6; Short=AtSBT5.6; Flags: Precursor	P:GO:0006508; P:GO:0009682; P:GO:0009733; P:GO:0009753; P:GO:0010037; P:GO:0010074; P:GO:0010102; P:GO:0010150; P:GO:0010223; P:GO:0048359; P:GO:1900425; P:GO:2000122; F:GO:0004252; F:GO:0005515; C:GO:0005634; C:GO:0005774; C:GO:0009505; C:GO:0031012; C:GO:0048046	P:proteolysis; P:induced systemic resistance; P:response to auxin; P:response to jasmonic acid; P:response to carbon dioxide; P:maintenance of meristem identity; P:lateral root morphogenesis; P:leaf senescence; P:secondary shoot formation; P:mucilage metabolic process involved in seed coat development; P:negative regulation of defense response to bacterium; P:negative regulation of stomatal compl…	EC:3.4.21.73; EC:3.4.24.7; EC:3.4.21.71; EC:3.4.24.3; EC:3.4.21.34; EC:3.4.21.78; EC:3.4.21.75; EC:3.4.21.26; EC:3.4.21.27; EC:3.4.21.68; EC:3.4.21.69; EC:3.4.24.34; EC:3.4.21.41; EC:3.4.21.83; EC:3.4.21.88; EC:3.4.21.45; EC:3.4.21.89; EC:3.4.21.42; EC:3.4.19.1; EC:3.4.21.43; EC:3.4.21.87; EC:3.4.21.38; EC:3.4.21.35; EC:3.4.21.79; EC:3.4.21.36; EC:3.4.21.102; EC:3.4.21.39; EC:3.4.21; EC:3.4.21.4;…	U-plasminogen activator; Interstitial collagenase; Pancreatic elastase II; Microbial collagenase; Plasma kallikrein; Granzyme A; Furin; Prolyl oligopeptidase; Coagulation factor XIa; T-plasminogen activator; Protein C (activated); Neutrophil collagenase; Complement subcomponent C1r; Oligopeptidase B; Repressor LexA; Complement factor I; Signal peptidase I; Complement subcomponent C1s; Acylaminoac…	IPR037045 (G3DSA:3.30.70.GENE3D); IPR000209 (PFAM); IPR003137 (PFAM); IPR036852 (G3DSA:3.40.50.GENE3D); IPR010259 (PFAM); PTHR10795:SF637 (PANTHER); PTHR10795 (PANTHER); PS51892 (PROSITE_PROFILES); cd02120 (CDD); IPR034197 (CDD); IPR036852 (SUPERFAMILY)	P:GO:0006508; F:GO:0004252; F:GO:0008236	P:proteolysis; F:serine-type endopeptidase activity; F:serine-type peptidase activity
CCN-51_Chr1v1_08118.1	RecName: Full=Vacuolar iron transporter homolog 4; AltName: Full=Protein NODULIN-LIKE 4	P:GO:0006880; P:GO:0010039; P:GO:0030026; P:GO:0034755; P:GO:0071421; F:GO:0005381; F:GO:0005384; C:GO:0005774; C:GO:0016021	P:intracellular sequestering of iron ion; P:response to iron ion; P:cellular manganese ion homeostasis; P:iron ion transmembrane transport; P:manganese ion transmembrane transport; F:iron ion transmembrane transporter activity; F:manganese ion transmembrane transporter activity; C:vacuolar membrane; C:integral component of membrane			IPR008217 (PFAM); PTHR31851:SF39 (PANTHER); IPR008217 (PANTHER)	P:GO:0030026; F:GO:0005384	P:cellular manganese ion homeostasis; F:manganese ion transmembrane transporter activity
CCN-51_Chr1v1_08119.1	---NA---					mobidb-lite (MOBIDB_LITE); mobidb-lite (MOBIDB_LITE); mobidb-lite (MOBIDB_LITE); PTHR34190 (PANTHER); PTHR34190:SF10 (PANTHER)	no GO terms	no GO terms
CCN-51_Chr1v1_08120.1	RecName: Full=Diacylglycerol O-acyltransferase 2; AltName: Full=Diglyceride acyltransferase 2	P:GO:0006071; P:GO:0019432; P:GO:0019915; P:GO:0032501; P:GO:0034389; P:GO:0046339; P:GO:0046462; P:GO:0048518; P:GO:0050794; P:GO:0055088; F:GO:0004144; C:GO:0005789; C:GO:0005811; C:GO:0016021; C:GO:0097038	P:glycerol metabolic process; P:triglyceride biosynthetic process; P:lipid storage; P:multicellular organismal process; P:lipid droplet organization; P:diacylglycerol metabolic process; P:monoacylglycerol metabolic process; P:positive regulation of biological process; P:regulation of cellular process; P:lipid homeostasis; F:diacylglycerol O-acyltransferase activity; C:endoplasmic reticulum membra…	EC:2.3.1.20	Diacylglycerol O-acyltransferase	IPR007130 (PFAM); PTHR12317 (PANTHER); PTHR12317:SF64 (PANTHER); cd07987 (CDD); SSF69593 (SUPERFAMILY)	F:GO:0016747	F:transferase activity, transferring acyl groups other than amino-acyl groups
CCN-51_Chr1v1_08121.1	RecName: Full=Protein PIN-LIKES 3; AltName: Full=Auxin efflux carrier-like protein 3	P:GO:0010252; P:GO:0010311; P:GO:0010315; P:GO:0040009; P:GO:0055085; F:GO:0010329; C:GO:0005783; C:GO:0005789; C:GO:0016021	P:auxin homeostasis; P:lateral root formation; P:auxin efflux; P:regulation of growth rate; P:transmembrane transport; F:auxin efflux transmembrane transporter activity; C:endoplasmic reticulum; C:endoplasmic reticulum membrane; C:integral component of membrane			PTHR31651:SF23 (PANTHER); PTHR31651 (PANTHER)	no GO terms	no GO terms
CCN-51_Chr1v1_08122.1	---NA---					IPR025558 (PFAM); mobidb-lite (MOBIDB_LITE)	no GO terms	no GO terms
CCN-51_Chr1v1_08123.1	---NA---					no IPS match	no IPS match	no IPS match
CCN-51_Chr1v1_08124.1	RecName: Full=Protein PIN-LIKES 1; AltName: Full=Auxin efflux carrier-like protein 1	P:GO:0009734; P:GO:0010252; P:GO:0010311; P:GO:0040009; P:GO:0055085; F:GO:0010329; C:GO:0005783; C:GO:0005789; C:GO:0016021	P:auxin-activated signaling pathway; P:auxin homeostasis; P:lateral root formation; P:regulation of growth rate; P:transmembrane transport; F:auxin efflux transmembrane transporter activity; C:endoplasmic reticulum; C:endoplasmic reticulum membrane; C:integral component of membrane			IPR004776 (PFAM); PTHR31651:SF23 (PANTHER); PTHR31651 (PANTHER)	P:GO:0055085; C:GO:0016021	P:transmembrane transport; C:integral component of membrane
CCN-51_Chr1v1_08125.1	RecName: Full=AT-rich interactive domain-containing protein 5B; Short=ARID domain-containing protein 5B	P:GO:0003006; P:GO:0006342; P:GO:0006357; P:GO:0007507; P:GO:0009653; P:GO:0009888; P:GO:0010604; P:GO:0018023; P:GO:0019760; P:GO:0030154; P:GO:0034968; P:GO:0045935; F:GO:0000977; F:GO:0001228; F:GO:0005515; C:GO:0005634; C:GO:0032991	P:developmental process involved in reproduction; P:chromatin silencing; P:regulation of transcription by RNA polymerase II; P:heart development; P:anatomical structure morphogenesis; P:tissue development; P:positive regulation of macromolecule metabolic process; P:peptidyl-lysine trimethylation; P:glucosinolate metabolic process; P:cell differentiation; P:histone lysine methylation; P:positive r…			IPR002068 (PFAM); IPR008978 (G3DSA:2.60.40.GENE3D); IPR036431 (G3DSA:1.10.150.GENE3D); IPR001606 (PFAM); mobidb-lite (MOBIDB_LITE); mobidb-lite (MOBIDB_LITE); mobidb-lite (MOBIDB_LITE); mobidb-lite (MOBIDB_LITE); PTHR15348:SF19 (PANTHER); PTHR15348 (PANTHER); IPR001606 (PROSITE_PROFILES); IPR002068 (PROSITE_PROFILES); cd16100 (CDD); cd00298 (CDD); IPR036431 (SUPERFAMILY); IPR008978 (SUPERFAMILY)	F:GO:0003677	F:DNA binding
CCN-51_Chr1v1_08126.1	RecName: Full=Serine/threonine-protein phosphatase 5	P:GO:0006470; P:GO:0009408; P:GO:0009785; P:GO:0009966; P:GO:0031324; P:GO:0033554; P:GO:0046686; P:GO:0048522; P:GO:0048584; P:GO:0051172; P:GO:0051641; F:GO:0004722; F:GO:0031072; F:GO:0046872; F:GO:0097159; F:GO:1901363; C:GO:0005635; C:GO:0005654; C:GO:0005789; C:GO:0005819; C:GO:0005829; C:GO:0016021; C:GO:0032991; C:GO:0036477	P:protein dephosphorylation; P:response to heat; P:blue light signaling pathway; P:regulation of signal transduction; P:negative regulation of cellular metabolic process; P:cellular response to stress; P:response to cadmium ion; P:positive regulation of cellular process; P:positive regulation of response to stimulus; P:negative regulation of nitrogen compound metabolic process; P:cellular localiz…	EC:3.1.3.16	Protein-serine/threonine phosphatase	IPR006186 (PRINTS); IPR004843 (PFAM); IPR029052 (G3DSA:3.60.21.GENE3D); mobidb-lite (MOBIDB_LITE); mobidb-lite (MOBIDB_LITE); mobidb-lite (MOBIDB_LITE); PTHR45668 (PANTHER); PTHR45668:SF9 (PANTHER); IPR041754 (CDD); SSF56300 (SUPERFAMILY)	F:GO:0016787	F:hydrolase activity
CCN-51_Chr1v1_08127.1	---NA---					mobidb-lite (MOBIDB_LITE); PTHR34996 (PANTHER); PTHR34996:SF3 (PANTHER)	no GO terms	no GO terms
CCN-51_Chr1v1_08128.1	RecName: Full=Thioredoxin reductase	P:GO:0006909; P:GO:0031154; P:GO:0034599; P:GO:0045454; P:GO:0051781; P:GO:0055114; F:GO:0004791; F:GO:0005515; C:GO:0005739; C:GO:0005829; C:GO:0009941; C:GO:0070013	P:phagocytosis; P:culmination involved in sorocarp development; P:cellular response to oxidative stress; P:cell redox homeostasis; P:positive regulation of cell division; P:oxidation-reduction process; F:thioredoxin-disulfide reductase activity; F:protein binding; C:mitochondrion; C:cytosol; C:chloroplast envelope; C:intracellular organelle lumen	EC:1.8.1.9	Thioredoxin-disulfide reductase	PR00469 (PRINTS); PR00368 (PRINTS); IPR036188 (G3DSA:3.50.50.GENE3D); IPR036188 (G3DSA:3.50.50.GENE3D); IPR023753 (PFAM); PTHR42863 (PANTHER); PTHR42863:SF16 (PANTHER); PTHR42863 (PANTHER); IPR036188 (SUPERFAMILY)	P:GO:0055114; F:GO:0016491	P:oxidation-reduction process; F:oxidoreductase activity
CCN-51_Chr1v1_08129.1	---NA---					mobidb-lite (MOBIDB_LITE); mobidb-lite (MOBIDB_LITE)	no GO terms	no GO terms
CCN-51_Chr1v1_08130.1	RecName: Full=3-hydroxy-3-methylglutaryl-coenzyme A reductase; Short=HMG-CoA reductase	P:GO:0009646; P:GO:0009753; P:GO:0015936; P:GO:0016104; P:GO:0016126; P:GO:0016135; P:GO:0019287; P:GO:0055114; F:GO:0004420; F:GO:0005515; F:GO:0042282; C:GO:0005739; C:GO:0005778; C:GO:0005783; C:GO:0005789; C:GO:0009507; C:GO:0042170	P:response to absence of light; P:response to jasmonic acid; P:coenzyme A metabolic process; P:triterpenoid biosynthetic process; P:sterol biosynthetic process; P:saponin biosynthetic process; P:isopentenyl diphosphate biosynthetic process, mevalonate pathway; P:oxidation-reduction process; F:hydroxymethylglutaryl-CoA reductase (NADPH) activity; F:protein binding; F:hydroxymethylglutaryl-CoA redu…	EC:1.1.1.88; EC:1.1.1.34	Hydroxymethylglutaryl-CoA reductase; Hydroxymethylglutaryl-CoA reductase (NADPH)	IPR002202 (PRINTS); IPR023282 (G3DSA:1.10.3270.GENE3D); IPR002202 (PFAM); IPR009023 (G3DSA:3.30.70.GENE3D); IPR023074 (G3DSA:3.90.770.GENE3D); IPR002202 (PANTHER); PTHR10572:SF31 (PANTHER); IPR002202 (PANTHER); IPR002202 (PROSITE_PROFILES); IPR004554 (CDD); IPR009029 (SUPERFAMILY); IPR009023 (SUPERFAMILY)	P:GO:0008299; P:GO:0015936; P:GO:0055114; F:GO:0004420; F:GO:0005515; F:GO:0016616	P:isoprenoid biosynthetic process; P:coenzyme A metabolic process; P:oxidation-reduction process; F:hydroxymethylglutaryl-CoA reductase (NADPH) activity; F:protein binding; F:oxidoreductase activity, acting on the CH-OH group of donors, NAD or NADP as acceptor
CCN-51_Chr1v1_08131.1	RecName: Full=Trafficking protein particle complex subunit 11	P:GO:0032940; P:GO:0048513; P:GO:0065008; F:GO:0005515	P:secretion by cell; P:animal organ development; P:regulation of biological quality; F:protein binding			IPR021773 (PFAM); IPR025876 (PFAM); PTHR14374 (PANTHER); IPR011990 (SUPERFAMILY)	F:GO:0005515	F:protein binding
CCN-51_Chr1v1_08132.1	RecName: Full=RNA polymerase I-specific transcription initiation factor RRN3	P:GO:0050794; P:GO:0071840	P:regulation of cellular process; P:cellular component organization or biogenesis			IPR007991 (PFAM); IPR007991 (PANTHER)	no GO terms	no GO terms
CCN-51_Chr1v1_08133.1	RecName: Full=Leucine-rich repeat-containing protein 40	P:GO:0009416; P:GO:0030218; P:GO:0034136; P:GO:0034137; P:GO:0034144; P:GO:0035308; P:GO:0043030; P:GO:0045087; P:GO:0046330; P:GO:0046777; P:GO:0050728; P:GO:0051897; P:GO:0055046; P:GO:0070374; P:GO:1900181; P:GO:1900745; F:GO:0004674; F:GO:0005525; F:GO:0031625; F:GO:0051721; C:GO:0005739; C:GO:0005764; C:GO:0005856; C:GO:0005886	P:response to light stimulus; P:erythrocyte differentiation; P:negative regulation of toll-like receptor 2 signaling pathway; P:positive regulation of toll-like receptor 2 signaling pathway; P:negative regulation of toll-like receptor 4 signaling pathway; P:negative regulation of protein dephosphorylation; P:regulation of macrophage activation; P:innate immune response; P:positive regulation of J…	EC:2.7.11	Transferring phosphorus-containing groups	PR00019 (PRINTS); IPR032675 (G3DSA:3.80.10.GENE3D); IPR001611 (PFAM); mobidb-lite (MOBIDB_LITE); PTHR45752:SF65 (PANTHER); PTHR45752 (PANTHER); IPR001611 (PROSITE_PROFILES); IPR001611 (PROSITE_PROFILES); IPR001611 (PROSITE_PROFILES); IPR001611 (PROSITE_PROFILES); IPR001611 (PROSITE_PROFILES); IPR001611 (PROSITE_PROFILES); IPR001611 (PROSITE_PROFILES); IPR001611 (PROSITE_PROFILES); IPR001611 (PROS…	F:GO:0005515	F:protein binding
CCN-51_Chr1v1_08134.1	RecName: Full=Eukaryotic translation initiation factor 6; Short=eIF-6	P:GO:0000054; P:GO:0000463; P:GO:0000466; P:GO:0006110; P:GO:0006413; P:GO:0032868; P:GO:0035278; P:GO:0042256; P:GO:0042304; P:GO:0045652; P:GO:0045727; P:GO:1902626; P:GO:2000377; F:GO:0003743; F:GO:0005515; F:GO:0043022; F:GO:0043023; C:GO:0005638; C:GO:0005654; C:GO:0005730; C:GO:0005829; C:GO:0030687	P:ribosomal subunit export from nucleus; P:maturation of LSU-rRNA from tricistronic rRNA transcript (SSU-rRNA, 5.8S rRNA, LSU-rRNA); P:maturation of 5.8S rRNA from tricistronic rRNA transcript (SSU-rRNA, 5.8S rRNA, LSU-rRNA); P:regulation of glycolytic process; P:translational initiation; P:response to insulin; P:miRNA mediated inhibition of translation; P:mature ribosome assembly; P:regulation o…			IPR002769 (PFAM); G3DSA:3.75.10.10 (GENE3D); mobidb-lite (MOBIDB_LITE); PTHR10784:SF5 (PANTHER); IPR002769 (PANTHER); SSF55909 (SUPERFAMILY)	P:GO:0042256; F:GO:0043022	P:mature ribosome assembly; F:ribosome binding
CCN-51_Chr1v1_08135.1	RecName: Full=Eukaryotic translation initiation factor 6; Short=eIF-6	P:GO:0000054; P:GO:0000463; P:GO:0000466; P:GO:0006110; P:GO:0006413; P:GO:0032868; P:GO:0035278; P:GO:0042256; P:GO:0042304; P:GO:0045652; P:GO:0045727; P:GO:1902626; P:GO:2000377; F:GO:0003743; F:GO:0005515; F:GO:0043022; F:GO:0043023; C:GO:0005638; C:GO:0005654; C:GO:0005730; C:GO:0005829; C:GO:0030687	P:ribosomal subunit export from nucleus; P:maturation of LSU-rRNA from tricistronic rRNA transcript (SSU-rRNA, 5.8S rRNA, LSU-rRNA); P:maturation of 5.8S rRNA from tricistronic rRNA transcript (SSU-rRNA, 5.8S rRNA, LSU-rRNA); P:regulation of glycolytic process; P:translational initiation; P:response to insulin; P:miRNA mediated inhibition of translation; P:mature ribosome assembly; P:regulation o…			IPR002769 (PFAM); IPR002769 (TIGRFAM); G3DSA:3.75.10.10 (GENE3D); IPR002769 (PANTHER); PTHR10784:SF4 (PANTHER); IPR002769 (HAMAP); SSF55909 (SUPERFAMILY)	P:GO:0042256; F:GO:0043022	P:mature ribosome assembly; F:ribosome binding
CCN-51_Chr1v1_08136.1	RecName: Full=Phosphate carrier protein, mitochondrial; AltName: Full=Phosphate transport protein; Short=PTP; AltName: Full=Solute carrier family 25 member 3; Flags: Precursor	P:GO:0009651; P:GO:0035435; P:GO:0071702; P:GO:0071705; P:GO:0098655; F:GO:0005315; F:GO:0008324; F:GO:0008514; C:GO:0005618; C:GO:0005774; C:GO:0031305	P:response to salt stress; P:phosphate ion transmembrane transport; P:organic substance transport; P:nitrogen compound transport; P:cation transmembrane transport; F:inorganic phosphate transmembrane transporter activity; F:cation transmembrane transporter activity; F:organic anion transmembrane transporter activity; C:cell wall; C:vacuolar membrane; C:integral component of mitochondrial inner me…			IPR023395 (G3DSA:1.50.40.GENE3D); IPR018108 (PFAM); PTHR45671:SF14 (PANTHER); PTHR45671 (PANTHER); IPR018108 (PROSITE_PROFILES); IPR018108 (PROSITE_PROFILES); IPR023395 (SUPERFAMILY)	no GO terms	no GO terms
CCN-51_Chr1v1_08137.1	---NA---					PF10199 (PFAM); mobidb-lite (MOBIDB_LITE); mobidb-lite (MOBIDB_LITE); IPR019341 (PANTHER); IPR027417 (SUPERFAMILY)	no GO terms	no GO terms
CCN-51_Chr1v1_08138.1	---NA---	P:GO:0006383	P:transcription by RNA polymerase III			IPR024661 (PFAM); mobidb-lite (MOBIDB_LITE); mobidb-lite (MOBIDB_LITE); mobidb-lite (MOBIDB_LITE); PTHR15367:SF2 (PANTHER); IPR024661 (PANTHER)	P:GO:0006383	P:transcription by RNA polymerase III
CCN-51_Chr1v1_08139.1	RecName: Full=RING-H2 finger protein ATL80; AltName: Full=RING-type E3 ubiquitin transferase ATL80	P:GO:0006513; P:GO:0006952; P:GO:0009555; P:GO:0009901; P:GO:0009909; P:GO:0010200; P:GO:0010966; P:GO:0051865; P:GO:0070417; P:GO:0080141; F:GO:0005515; F:GO:0061630; C:GO:0005886	P:protein monoubiquitination; P:defense response; P:pollen development; P:anther dehiscence; P:regulation of flower development; P:response to chitin; P:regulation of phosphate transport; P:protein autoubiquitination; P:cellular response to cold; P:regulation of jasmonic acid biosynthetic process; F:protein binding; F:ubiquitin protein ligase activity; C:plasma membrane			IPR013083 (G3DSA:3.30.40.GENE3D); IPR001841 (PFAM); PTHR45798 (PANTHER); PTHR45798:SF19 (PANTHER); IPR001841 (PROSITE_PROFILES); cd16454 (CDD); SSF57850 (SUPERFAMILY)	no GO terms	no GO terms
CCN-51_Chr1v1_08140.1	RecName: Full=MLO protein homolog 1; AltName: Full=OsMLO1	P:GO:0009817; P:GO:0010150; P:GO:0010483; P:GO:0031348; C:GO:0005794; C:GO:0005886; C:GO:0009506; C:GO:0016021	P:defense response to fungus, incompatible interaction; P:leaf senescence; P:pollen tube reception; P:negative regulation of defense response; C:Golgi apparatus; C:plasma membrane; C:plasmodesma; C:integral component of membrane			IPR004326 (PFAM); mobidb-lite (MOBIDB_LITE); mobidb-lite (MOBIDB_LITE); mobidb-lite (MOBIDB_LITE); PTHR31942:SF49 (PANTHER); PTHR31942:SF49 (PANTHER); PTHR31942 (PANTHER); PTHR31942 (PANTHER)	P:GO:0006952; C:GO:0016021	P:defense response; C:integral component of membrane
CCN-51_Chr1v1_08141.1	---NA---					no IPS match	no IPS match	no IPS match
CCN-51_Chr1v1_08142.1	---NA---					PTHR34048:SF5 (PANTHER); PTHR34048:SF5 (PANTHER); PTHR34048 (PANTHER); PTHR34048 (PANTHER)	no GO terms	no GO terms
CCN-51_Chr1v1_08143.1	---NA---					no IPS match	no IPS match	no IPS match
CCN-51_Chr1v1_08144.1	---NA---					no IPS match	no IPS match	no IPS match
CCN-51_Chr1v1_08145.1	RecName: Full=Protein PIN-LIKES 7; AltName: Full=Auxin efflux carrier-like protein 7	P:GO:0009734; P:GO:0010252; P:GO:0010311; P:GO:0040009; P:GO:0055085; F:GO:0010329; C:GO:0005783; C:GO:0005789; C:GO:0016021	P:auxin-activated signaling pathway; P:auxin homeostasis; P:lateral root formation; P:regulation of growth rate; P:transmembrane transport; F:auxin efflux transmembrane transporter activity; C:endoplasmic reticulum; C:endoplasmic reticulum membrane; C:integral component of membrane			IPR004776 (PFAM); PTHR31651:SF3 (PANTHER); PTHR31651 (PANTHER)	P:GO:0055085; C:GO:0016021	P:transmembrane transport; C:integral component of membrane
CCN-51_Chr1v1_08146.1	RecName: Full=Protein PIN-LIKES 5; AltName: Full=Auxin efflux carrier-like protein 5	P:GO:0010252; P:GO:0010311; P:GO:0010315; P:GO:0040009; P:GO:0055085; F:GO:0010329; C:GO:0005783; C:GO:0005789; C:GO:0016021	P:auxin homeostasis; P:lateral root formation; P:auxin efflux; P:regulation of growth rate; P:transmembrane transport; F:auxin efflux transmembrane transporter activity; C:endoplasmic reticulum; C:endoplasmic reticulum membrane; C:integral component of membrane			IPR004776 (PFAM); PTHR31651 (PANTHER); PTHR31651:SF3 (PANTHER)	P:GO:0055085; C:GO:0016021	P:transmembrane transport; C:integral component of membrane
CCN-51_Chr1v1_08147.1	RecName: Full=RAF proto-oncogene serine/threonine-protein kinase; AltName: Full=Proto-oncogene c-RAF; Short=cRaf; AltName: Full=Raf-1	P:GO:0000075; P:GO:0001666; P:GO:0006810; P:GO:0007010; P:GO:0007166; P:GO:0008016; P:GO:0009658; P:GO:0010033; P:GO:0010119; P:GO:0010628; P:GO:0018108; P:GO:0022402; P:GO:0032147; P:GO:0032879; P:GO:0043066; P:GO:0043406; P:GO:0044085; P:GO:0048513; P:GO:0050793; P:GO:0051403; P:GO:0060173; P:GO:0065008; P:GO:0080134; P:GO:1901701; F:GO:0004674; F:GO:0004713; F:GO:0005524; F:GO:0031267; F:GO:00…	P:cell cycle checkpoint; P:response to hypoxia; P:transport; P:cytoskeleton organization; P:cell surface receptor signaling pathway; P:regulation of heart contraction; P:chloroplast organization; P:response to organic substance; P:regulation of stomatal movement; P:positive regulation of gene expression; P:peptidyl-tyrosine phosphorylation; P:cell cycle process; P:activation of protein kinase act…	EC:2.7.10; EC:2.7.11	Transferring phosphorus-containing groups; Transferring phosphorus-containing groups	IPR001245 (PRINTS); G3DSA:1.10.510.10 (GENE3D); G3DSA:3.30.200.20 (GENE3D); IPR001245 (PFAM); mobidb-lite (MOBIDB_LITE); mobidb-lite (MOBIDB_LITE); PTHR23257 (PANTHER); PTHR23257:SF765 (PANTHER); IPR000719 (PROSITE_PROFILES); IPR011009 (SUPERFAMILY)	P:GO:0006468; F:GO:0004672; F:GO:0005524	P:protein phosphorylation; F:protein kinase activity; F:ATP binding
CCN-51_Chr1v1_08148.1	RecName: Full=DIS3-like exonuclease 1	P:GO:0000278; P:GO:0006364; P:GO:0033621; P:GO:0043488; P:GO:0043628; P:GO:0043928; P:GO:0050793; P:GO:0071034; P:GO:0071035; P:GO:0090503; F:GO:0000049; F:GO:0000175; F:GO:0004521; F:GO:0005085; F:GO:0046872; C:GO:0000176; C:GO:0000177; C:GO:0000790; C:GO:0005654; C:GO:0005730; C:GO:0005829; C:GO:0016020	P:mitotic cell cycle; P:rRNA processing; P:nuclear-transcribed mRNA catabolic process, meiosis-specific transcripts; P:regulation of mRNA stability; P:ncRNA 3'-end processing; P:exonucleolytic catabolism of deadenylated mRNA; P:regulation of developmental process; P:CUT catabolic process; P:nuclear polyadenylation-dependent rRNA catabolic process; P:RNA phosphodiester bond hydrolysis, exonucleoly…	EC:3.1.13; EC:3.1.15	Acting on ester bonds; Acting on ester bonds	IPR001900 (PFAM); G3DSA:2.40.50.700 (GENE3D); G3DSA:2.40.50.690 (GENE3D); IPR041505 (PFAM); IPR002716 (PFAM); G3DSA:3.40.50.1010 (GENE3D); IPR033771 (PFAM); mobidb-lite (MOBIDB_LITE); mobidb-lite (MOBIDB_LITE); PTHR23355 (PANTHER); PTHR23355:SF35 (PANTHER); cd09862 (CDD); IPR012340 (SUPERFAMILY); IPR012340 (SUPERFAMILY); IPR012340 (SUPERFAMILY); IPR029060 (SUPERFAMILY)	F:GO:0003723; F:GO:0004540	F:RNA binding; F:ribonuclease activity
CCN-51_Chr1v1_08149.1	RecName: Full=Serine/threonine-protein kinase/endoribonuclease IRE1a; AltName: Full=Endoplasmic reticulum-to-nucleus signaling 1-2; AltName: Full=Inositol-requiring protein 1-2; Short=AtIRE1-2; AltName: Full=Serine/threonine-protein kinase/endoribonuclease IRE1-2; Includes: RecName: Full=Serine/threonine-protein kinase; Includes: RecName: Full=Endoribonuclease; Flags: Precursor	P:GO:0006397; P:GO:0006401; P:GO:0006915; P:GO:0006996; P:GO:0008380; P:GO:0009628; P:GO:0009751; P:GO:0009816; P:GO:0010629; P:GO:0032268; P:GO:0034263; P:GO:0036498; P:GO:0045944; P:GO:0046777; P:GO:0048523; P:GO:0090502; P:GO:1900101; P:GO:1901701; P:GO:1902533; F:GO:0004521; F:GO:0004674; F:GO:0005524; F:GO:0046872; F:GO:0051082; C:GO:0016021; C:GO:0042406; C:GO:1990604	P:mRNA processing; P:RNA catabolic process; P:apoptotic process; P:organelle organization; P:RNA splicing; P:response to abiotic stimulus; P:response to salicylic acid; P:defense response to bacterium, incompatible interaction; P:negative regulation of gene expression; P:regulation of cellular protein metabolic process; P:positive regulation of autophagy in response to ER overload; P:IRE1-mediate…	EC:2.7.11	Transferring phosphorus-containing groups	IPR015943 (G3DSA:2.130.10.GENE3D); IPR038357 (G3DSA:1.20.1440.GENE3D); IPR010513 (PFAM); G3DSA:1.10.510.10 (GENE3D); G3DSA:3.30.200.20 (GENE3D); IPR000719 (PFAM); mobidb-lite (MOBIDB_LITE); mobidb-lite (MOBIDB_LITE); mobidb-lite (MOBIDB_LITE); mobidb-lite (MOBIDB_LITE); PTHR13954 (PANTHER); PTHR13954:SF25 (PANTHER); IPR000719 (PROSITE_PROFILES); IPR010513 (PROSITE_PROFILES); cd10422 (CDD); IPR011…	P:GO:0006397; P:GO:0006468; F:GO:0004540; F:GO:0004672; F:GO:0005515; F:GO:0005524	P:mRNA processing; P:protein phosphorylation; F:ribonuclease activity; F:protein kinase activity; F:protein binding; F:ATP binding
CCN-51_Chr1v1_08150.1	RecName: Full=Glutamate receptor 3.6; AltName: Full=Ligand-gated ion channel 3.6; Flags: Precursor	P:GO:0006816; P:GO:0007267; P:GO:0009611; P:GO:0009630; P:GO:0009864; P:GO:0019722; P:GO:0050832; P:GO:0070417; P:GO:0071215; P:GO:0071230; P:GO:0071260; P:GO:0071311; P:GO:0098655; F:GO:0005262; F:GO:0005515; F:GO:0008066; F:GO:0015276; C:GO:0005886; C:GO:0009506; C:GO:0009507	P:calcium ion transport; P:cell-cell signaling; P:response to wounding; P:gravitropism; P:induced systemic resistance, jasmonic acid mediated signaling pathway; P:calcium-mediated signaling; P:defense response to fungus; P:cellular response to cold; P:cellular response to abscisic acid stimulus; P:cellular response to amino acid stimulus; P:cellular response to mechanical stimulus; P:cellular res…			PR01176 (PRINTS); G3DSA:3.40.190.10 (GENE3D); IPR001320 (PFAM); G3DSA:3.40.50.2300 (GENE3D); G3DSA:3.40.190.10 (GENE3D); G3DSA:1.10.287.70 (GENE3D); G3DSA:3.40.50.2300 (GENE3D); IPR017103 (PIRSF); IPR001828 (PFAM); G3DSA:3.40.190.10 (GENE3D); IPR001638 (PFAM); mobidb-lite (MOBIDB_LITE); mobidb-lite (MOBIDB_LITE); PTHR18966 (PANTHER); PTHR18966:SF412 (PANTHER); cd06366 (CDD); cd13686 (CDD); IPR028…	F:GO:0015276; C:GO:0016020	F:ligand-gated ion channel activity; C:membrane
CCN-51_Chr1v1_08151.1	RecName: Full=Glutamate receptor 3.6; AltName: Full=Ligand-gated ion channel 3.6; Flags: Precursor	P:GO:0006816; P:GO:0007267; P:GO:0009611; P:GO:0009630; P:GO:0009864; P:GO:0019722; P:GO:0050832; P:GO:0070417; P:GO:0071215; P:GO:0071230; P:GO:0071260; P:GO:0071311; P:GO:0098655; F:GO:0005262; F:GO:0005515; F:GO:0008066; F:GO:0015276; C:GO:0005886; C:GO:0009506; C:GO:0009507	P:calcium ion transport; P:cell-cell signaling; P:response to wounding; P:gravitropism; P:induced systemic resistance, jasmonic acid mediated signaling pathway; P:calcium-mediated signaling; P:defense response to fungus; P:cellular response to cold; P:cellular response to abscisic acid stimulus; P:cellular response to amino acid stimulus; P:cellular response to mechanical stimulus; P:cellular res…			PR01176 (PRINTS); IPR017103 (PIRSF); IPR001320 (PFAM); G3DSA:3.40.190.10 (GENE3D); IPR001638 (PFAM); IPR001828 (PFAM); G3DSA:3.40.50.2300 (GENE3D); G3DSA:3.40.190.10 (GENE3D); G3DSA:3.40.50.2300 (GENE3D); G3DSA:1.10.287.70 (GENE3D); mobidb-lite (MOBIDB_LITE); mobidb-lite (MOBIDB_LITE); PTHR18966:SF453 (PANTHER); PTHR18966 (PANTHER); cd06366 (CDD); cd13686 (CDD); IPR028082 (SUPERFAMILY); SSF53850 …	F:GO:0015276; C:GO:0016020	F:ligand-gated ion channel activity; C:membrane
CCN-51_Chr1v1_08152.1	RecName: Full=Probable protein phosphatase 2C 47; Short=AtPP2C47	P:GO:0006470; P:GO:0009414; P:GO:0009651; P:GO:0009737; P:GO:0050688; F:GO:0004724; F:GO:0005515; F:GO:0046872; C:GO:0005634; C:GO:0005829	P:protein dephosphorylation; P:response to water deprivation; P:response to salt stress; P:response to abscisic acid; P:regulation of defense response to virus; F:magnesium-dependent protein serine/threonine phosphatase activity; F:protein binding; F:metal ion binding; C:nucleus; C:cytosol	EC:3.1.3.16	Protein-serine/threonine phosphatase	IPR036457 (G3DSA:3.60.40.GENE3D); IPR001932 (PFAM); mobidb-lite (MOBIDB_LITE); mobidb-lite (MOBIDB_LITE); PTHR13832:SF673 (PANTHER); IPR015655 (PANTHER); IPR001932 (PROSITE_PROFILES); IPR001932 (CDD); IPR036457 (SUPERFAMILY)	P:GO:0006470; F:GO:0004722; F:GO:0016791	P:protein dephosphorylation; F:protein serine/threonine phosphatase activity; F:phosphatase activity
CCN-51_Chr1v1_08153.1	RecName: Full=Pentatricopeptide repeat-containing protein At2g17525, mitochondrial; Flags: Precursor	P:GO:0000959; P:GO:0006397; P:GO:0006412; P:GO:0140053; F:GO:0003735; F:GO:0005515; C:GO:0005737; C:GO:0005840; C:GO:0012505; C:GO:0043231	P:mitochondrial RNA metabolic process; P:mRNA processing; P:translation; P:mitochondrial gene expression; F:structural constituent of ribosome; F:protein binding; C:cytoplasm; C:ribosome; C:endomembrane system; C:intracellular membrane-bounded organelle			IPR036769 (G3DSA:1.10.10.GENE3D); IPR002885 (PFAM); IPR002885 (PFAM); IPR020783 (PFAM); IPR011990 (G3DSA:1.25.40.GENE3D); IPR036796 (G3DSA:3.30.1550.GENE3D); IPR011990 (G3DSA:1.25.40.GENE3D); IPR011990 (G3DSA:1.25.40.GENE3D); IPR006519 (TIGRFAM); IPR020784 (PFAM); IPR002885 (PFAM); IPR002885 (TIGRFAM); PTHR46128 (PANTHER); IPR002885 (PROSITE_PROFILES); IPR002885 (PROSITE_PROFILES); IPR002885 (PRO…	P:GO:0006412; F:GO:0003735; F:GO:0005515; C:GO:0005840	P:translation; F:structural constituent of ribosome; F:protein binding; C:ribosome
CCN-51_Chr1v1_08154.1	RecName: Full=Proton-coupled amino acid transporter 3; Short=Proton/amino acid transporter 3; AltName: Full=Solute carrier family 36 member 3; AltName: Full=Tramdorin-2	P:GO:0015801; P:GO:0015824; P:GO:0032974; P:GO:0043269; P:GO:0098655; P:GO:1902475; F:GO:0008324; F:GO:0015173; F:GO:0015174; F:GO:0015175; F:GO:0015179; C:GO:0000323; C:GO:0005774; C:GO:0005789; C:GO:0016021	P:aromatic amino acid transport; P:proline transport; P:amino acid transmembrane export from vacuole; P:regulation of ion transport; P:cation transmembrane transport; P:L-alpha-amino acid transmembrane transport; F:cation transmembrane transporter activity; F:aromatic amino acid transmembrane transporter activity; F:basic amino acid transmembrane transporter activity; F:neutral amino acid transme…			IPR013057 (PFAM); mobidb-lite (MOBIDB_LITE); PTHR22950 (PANTHER); PTHR22950:SF529 (PANTHER)	no GO terms	no GO terms
CCN-51_Chr1v1_08155.1	---NA---					no IPS match	no IPS match	no IPS match
CCN-51_Chr1v1_08156.1	RecName: Full=Actin cytoskeleton-regulatory complex protein PAN1	P:GO:0000282; P:GO:0006886; P:GO:0006895; P:GO:0006898; P:GO:0007114; P:GO:0007420; P:GO:0009966; P:GO:0016032; P:GO:0032456; P:GO:0032956; P:GO:0042538; P:GO:0044396; P:GO:0048268; P:GO:0048523; P:GO:0051260; P:GO:0060124; P:GO:0060999; P:GO:0099003; P:GO:1905274; P:GO:2001288; F:GO:0005509; F:GO:0042802; C:GO:0005634; C:GO:0005768; C:GO:0005938; C:GO:0009506; C:GO:0030122; C:GO:0032153; C:GO:00…	P:cellular bud site selection; P:intracellular protein transport; P:Golgi to endosome transport; P:receptor-mediated endocytosis; P:cell budding; P:brain development; P:regulation of signal transduction; P:viral process; P:endocytic recycling; P:regulation of actin cytoskeleton organization; P:hyperosmotic salinity response; P:actin cortical patch organization; P:clathrin coat assembly; P:negativ…			IPR000261 (PFAM); G3DSA:1.10.238.10 (GENE3D); G3DSA:1.10.238.10 (GENE3D); IPR002048 (PFAM); mobidb-lite (MOBIDB_LITE); mobidb-lite (MOBIDB_LITE); mobidb-lite (MOBIDB_LITE); mobidb-lite (MOBIDB_LITE); mobidb-lite (MOBIDB_LITE); mobidb-lite (MOBIDB_LITE); mobidb-lite (MOBIDB_LITE); mobidb-lite (MOBIDB_LITE); mobidb-lite (MOBIDB_LITE); mobidb-lite (MOBIDB_LITE); mobidb-lite (MOBIDB_LITE); mobidb-lit…	F:GO:0005509; F:GO:0005515	F:calcium ion binding; F:protein binding
CCN-51_Chr1v1_08157.1	RecName: Full=SRSF protein kinase 1; AltName: Full=SFRS protein kinase 1; AltName: Full=Serine/arginine-rich protein-specific kinase 1; Short=SR-protein-specific kinase 1	P:GO:0001525; P:GO:0006376; P:GO:0007059; P:GO:0007519; P:GO:0008284; P:GO:0009792; P:GO:0010628; P:GO:0018105; P:GO:0035063; P:GO:0035092; P:GO:0035556; P:GO:0042307; P:GO:0043525; P:GO:0045070; P:GO:0045071; P:GO:0045087; P:GO:0045787; P:GO:0048024; P:GO:0062176; F:GO:0000287; F:GO:0004707; F:GO:0005524; F:GO:0071889; C:GO:0000785; C:GO:0005730; C:GO:0005829; C:GO:0005886; C:GO:0016607	P:angiogenesis; P:mRNA splice site selection; P:chromosome segregation; P:skeletal muscle tissue development; P:positive regulation of cell population proliferation; P:embryo development ending in birth or egg hatching; P:positive regulation of gene expression; P:peptidyl-serine phosphorylation; P:nuclear speck organization; P:sperm chromatin condensation; P:intracellular signal transduction; P:p…	EC:2.7.11; EC:2.7.11.24	Transferring phosphorus-containing groups; Mitogen-activated protein kinase	G3DSA:3.30.200.20 (GENE3D); IPR000719 (PFAM); G3DSA:1.10.510.10 (GENE3D); PTHR24055:SF436 (PANTHER); PTHR24055 (PANTHER); IPR000719 (PROSITE_PROFILES); cd14136 (CDD); IPR011009 (SUPERFAMILY)	P:GO:0006468; F:GO:0004672; F:GO:0005524	P:protein phosphorylation; F:protein kinase activity; F:ATP binding
CCN-51_Chr1v1_08158.1	---NA---					mobidb-lite (MOBIDB_LITE); mobidb-lite (MOBIDB_LITE); mobidb-lite (MOBIDB_LITE); mobidb-lite (MOBIDB_LITE); mobidb-lite (MOBIDB_LITE); mobidb-lite (MOBIDB_LITE); PTHR35477:SF1 (PANTHER); PTHR35477 (PANTHER)	no GO terms	no GO terms
CCN-51_Chr1v1_08159.1	RecName: Full=DNA mismatch repair protein MutL	P:GO:0006298; P:GO:0007127; F:GO:0005515; F:GO:0005524; F:GO:0016887; F:GO:0030983; C:GO:0005654; C:GO:0005694; C:GO:0032300	P:mismatch repair; P:meiosis I; F:protein binding; F:ATP binding; F:ATPase activity; F:mismatched DNA binding; C:nucleoplasm; C:chromosome; C:mismatch repair complex			PF13589 (PFAM); IPR014721 (G3DSA:3.30.230.GENE3D); IPR042120 (G3DSA:2.30.42.GENE3D); IPR036890 (G3DSA:3.30.565.GENE3D); IPR014790 (PFAM); IPR013507 (PFAM); IPR042120 (G3DSA:2.30.42.GENE3D); mobidb-lite (MOBIDB_LITE); mobidb-lite (MOBIDB_LITE); IPR038973 (PANTHER); IPR028830 (PTHR10073:PANTHER); cd16926 (CDD); IPR020568 (SUPERFAMILY); IPR037198 (SUPERFAMILY); IPR036890 (SUPERFAMILY); IPR037198 (SU…	P:GO:0006298; F:GO:0005524; F:GO:0016887; F:GO:0030983; C:GO:0032300	P:mismatch repair; F:ATP binding; F:ATPase activity; F:mismatched DNA binding; C:mismatch repair complex
CCN-51_Chr1v1_08160.1	---NA---	F:GO:0017176	F:phosphatidylinositol N-acetylglucosaminyltransferase activity			IPR019328 (PFAM); PTHR15231 (PANTHER)	F:GO:0017176	F:phosphatidylinositol N-acetylglucosaminyltransferase activity
CCN-51_Chr1v1_08161.1	RecName: Full=WUSCHEL-related homeobox 13	P:GO:0006355; P:GO:0007275; F:GO:0000976; F:GO:0003677; F:GO:0003700; C:GO:0005634	P:regulation of transcription, DNA-templated; P:multicellular organism development; F:transcription regulatory region sequence-specific DNA binding; F:DNA binding; F:DNA-binding transcription factor activity; C:nucleus			no IPS match	no IPS match	no IPS match
CCN-51_Chr1v1_08162.1	---NA---					IPR025486 (PFAM); IPR032795 (PFAM); mobidb-lite (MOBIDB_LITE); PTHR40836 (PANTHER); PTHR40836:SF4 (PANTHER)	no GO terms	no GO terms
CCN-51_Chr1v1_08163.1	RecName: Full=Syntaxin-binding protein 5; AltName: Full=Lethal(2) giant larvae protein homolog 3; AltName: Full=Tomosyn-1	P:GO:0017157; F:GO:0005515; C:GO:0016020; C:GO:0031410; C:GO:0098793	P:regulation of exocytosis; F:protein binding; C:membrane; C:cytoplasmic vesicle; C:presynapse			IPR015943 (G3DSA:2.130.10.GENE3D); IPR013905 (PFAM); mobidb-lite (MOBIDB_LITE); PTHR10241:SF27 (PANTHER); PTHR10241 (PANTHER); cd15873 (CDD); IPR036322 (SUPERFAMILY); IPR036322 (SUPERFAMILY)	F:GO:0005515	F:protein binding
CCN-51_Chr1v1_08164.1	RecName: Full=Nucleoside-triphosphatase THEP1; Short=NTPase THEP1; AltName: Full=Nucleoside triphosphate phosphohydrolase	F:GO:0017111	F:nucleoside-triphosphatase activity			IPR004948 (PFAM); G3DSA:3.40.50.300 (GENE3D); PTHR43146 (PANTHER); IPR004948 (HAMAP); cd00009 (CDD); IPR027417 (SUPERFAMILY)	F:GO:0017111	F:nucleoside-triphosphatase activity
CCN-51_Chr1v1_08165.1	---NA---	P:GO:0071816	P:tail-anchored membrane protein insertion into ER membrane			IPR028945 (PFAM); PTHR11760:SF21 (PANTHER); PTHR11760 (PANTHER)	P:GO:0071816	P:tail-anchored membrane protein insertion into ER membrane
CCN-51_Chr1v1_08166.1	RecName: Full=Rab GDP dissociation inhibitor alpha; Short=Rab GDI alpha; AltName: Full=Guanosine diphosphate dissociation inhibitor 1; Short=GDI-1	P:GO:0006886; P:GO:0007264; P:GO:0016192; P:GO:0032501; P:GO:0050790; P:GO:2000541; F:GO:0005092; F:GO:0017137; C:GO:0005634; C:GO:0005829; C:GO:0005856; C:GO:0005968; C:GO:0012505; C:GO:0031982	P:intracellular protein transport; P:small GTPase mediated signal transduction; P:vesicle-mediated transport; P:multicellular organismal process; P:regulation of catalytic activity; P:positive regulation of protein geranylgeranylation; F:GDP-dissociation inhibitor activity; F:Rab GTPase binding; C:nucleus; C:cytosol; C:cytoskeleton; C:Rab-protein geranylgeranyltransferase complex; C:endomembrane …			IPR018203 (PRINTS); IPR018203 (PFAM); G3DSA:1.10.405.10 (GENE3D); IPR036188 (G3DSA:3.50.50.GENE3D); G3DSA:3.30.519.10 (GENE3D); IPR001738 (PIRSF); IPR018203 (PANTHER); PTHR11787:SF4 (PANTHER); SSF54373 (SUPERFAMILY); IPR036188 (SUPERFAMILY)	P:GO:0006886; P:GO:0007264; P:GO:0018344; F:GO:0005092; C:GO:0005968	P:intracellular protein transport; P:small GTPase mediated signal transduction; P:protein geranylgeranylation; F:GDP-dissociation inhibitor activity; C:Rab-protein geranylgeranyltransferase complex
CCN-51_Chr1v1_08167.1	RecName: Full=Protein NLP3; Short=AtNLP3; AltName: Full=NIN-like protein 3; AltName: Full=Nodule inception protein-like protein 3	P:GO:0006355; P:GO:0009793; P:GO:0051302; F:GO:0000976; F:GO:0003700; F:GO:0005515; C:GO:0005634	P:regulation of transcription, DNA-templated; P:embryo development ending in seed dormancy; P:regulation of cell division; F:transcription regulatory region sequence-specific DNA binding; F:DNA-binding transcription factor activity; F:protein binding; C:nucleus			IPR003035 (PFAM); mobidb-lite (MOBIDB_LITE); mobidb-lite (MOBIDB_LITE); PTHR46373:SF12 (PANTHER); PTHR46373 (PANTHER); IPR003035 (PROSITE_PROFILES)	no GO terms	no GO terms
CCN-51_Chr1v1_08168.1	RecName: Full=Tritrans,polycis-undecaprenyl-diphosphate synthase (geranylgeranyl-diphosphate specific); AltName: Full=Undecaprenyl diphosphate synthase; Short=UDS; AltName: Full=Undecaprenyl pyrophosphate synthase; Short=UPP synthase	P:GO:0002221; P:GO:0002237; P:GO:0006489; P:GO:0018108; P:GO:0019408; P:GO:0045087; P:GO:0046777; P:GO:0050832; P:GO:0060862; P:GO:0080141; P:GO:0080142; P:GO:1900424; P:GO:1902458; F:GO:0004674; F:GO:0004713; F:GO:0005515; F:GO:0005524; F:GO:0045547; F:GO:0050267; C:GO:0005730; C:GO:0005768; C:GO:0005783; C:GO:0005886; C:GO:0009507; C:GO:0031224; C:GO:1904423	P:pattern recognition receptor signaling pathway; P:response to molecule of bacterial origin; P:dolichyl diphosphate biosynthetic process; P:peptidyl-tyrosine phosphorylation; P:dolichol biosynthetic process; P:innate immune response; P:protein autophosphorylation; P:defense response to fungus; P:negative regulation of floral organ abscission; P:regulation of jasmonic acid biosynthetic process; P…	EC:2.7.10; EC:2.7.11; EC:2.5.1.20	Transferring phosphorus-containing groups; Transferring phosphorus-containing groups; Rubber cis-polyprenylcistransferase	IPR001441 (PFAM); IPR036424 (G3DSA:3.40.1180.GENE3D); G3DSA:1.10.510.10 (GENE3D); IPR001245 (PFAM); IPR001441 (TIGRFAM); IPR036424 (G3DSA:3.40.1180.GENE3D); mobidb-lite (MOBIDB_LITE); mobidb-lite (MOBIDB_LITE); mobidb-lite (MOBIDB_LITE); IPR001441 (PANTHER); PTHR10291:SF30 (PANTHER); IPR000719 (PROSITE_PROFILES); IPR001441 (HAMAP); IPR001441 (CDD); IPR011009 (SUPERFAMILY); IPR036424 (SUPERFAMILY)…	P:GO:0006468; F:GO:0004672; F:GO:0005524; F:GO:0016765	P:protein phosphorylation; F:protein kinase activity; F:ATP binding; F:transferase activity, transferring alkyl or aryl (other than methyl) groups
CCN-51_Chr1v1_08169.1	RecName: Full=Phosphatidylinositide phosphatase SAC1; AltName: Full=Suppressor of actin mutations 1-like protein	P:GO:0006897; P:GO:0008088; P:GO:0009611; P:GO:0009651; P:GO:0016199; P:GO:0031122; P:GO:0032879; P:GO:0045879; P:GO:0046329; P:GO:0046434; P:GO:0046664; P:GO:0046856; P:GO:0048768; P:GO:0060074; F:GO:0005515; F:GO:0034593; F:GO:0034595; F:GO:0043812; F:GO:0052834; C:GO:0000139; C:GO:0005769; C:GO:0005783; C:GO:0005789; C:GO:0005856; C:GO:0005938; C:GO:0009506; C:GO:0030424; C:GO:0030659; C:GO:00…	P:endocytosis; P:axo-dendritic transport; P:response to wounding; P:response to salt stress; P:axon midline choice point recognition; P:cytoplasmic microtubule organization; P:regulation of localization; P:negative regulation of smoothened signaling pathway; P:negative regulation of JNK cascade; P:organophosphate catabolic process; P:dorsal closure, amnioserosa morphology change; P:phosphatidylin…	EC:3.1.3.25	Inositol-phosphate phosphatase	IPR002013 (PFAM); PTHR45662 (PANTHER); IPR030069 (PTHR45662:PANTHER); IPR002013 (PROSITE_PROFILES)	F:GO:0042578; F:GO:0052866	F:phosphoric ester hydrolase activity; F:phosphatidylinositol phosphate phosphatase activity
CCN-51_Chr1v1_08170.1	RecName: Full=Dirigent protein 19; Short=AtDIR19; Flags: Precursor	P:GO:0006952; P:GO:0009607; C:GO:0005576; C:GO:0048046	P:defense response; P:response to biotic stimulus; C:extracellular region; C:apoplast			IPR004265 (PFAM); PTHR47586 (PANTHER)	no GO terms	no GO terms
CCN-51_Chr1v1_08171.1	RecName: Full=Catalase isozyme 1	P:GO:0007623; P:GO:0008219; P:GO:0009414; P:GO:0009617; P:GO:0009646; P:GO:0009737; P:GO:0009751; P:GO:0009845; P:GO:0009970; P:GO:0016036; P:GO:0017014; P:GO:0033484; P:GO:0042542; P:GO:0042744; P:GO:0045454; P:GO:0046686; P:GO:0050665; P:GO:0055114; P:GO:0098869; P:GO:1900034; P:GO:1902074; F:GO:0004096; F:GO:0005515; F:GO:0020037; F:GO:0050897; C:GO:0005634; C:GO:0005739; C:GO:0005886; C:GO:00…	P:circadian rhythm; P:cell death; P:response to water deprivation; P:response to bacterium; P:response to absence of light; P:response to abscisic acid; P:response to salicylic acid; P:seed germination; P:cellular response to sulfate starvation; P:cellular response to phosphate starvation; P:protein nitrosylation; P:nitric oxide homeostasis; P:response to hydrogen peroxide; P:hydrogen peroxide ca…	EC:1.11.1.7; EC:1.11.1.6	Peroxidase; Catalase	IPR018028 (PRINTS); IPR024711 (PIRSF); IPR037060 (G3DSA:2.40.180.GENE3D); IPR010582 (PFAM); IPR011614 (PFAM); PTHR11465:SF41 (PANTHER); IPR018028 (PANTHER); IPR018028 (PROSITE_PROFILES); cd08154 (CDD); IPR020835 (SUPERFAMILY)	P:GO:0006979; P:GO:0055114; F:GO:0004096; F:GO:0020037	P:response to oxidative stress; P:oxidation-reduction process; F:catalase activity; F:heme binding
CCN-51_Chr1v1_08172.1	---NA---					mobidb-lite (MOBIDB_LITE); mobidb-lite (MOBIDB_LITE); mobidb-lite (MOBIDB_LITE); mobidb-lite (MOBIDB_LITE); mobidb-lite (MOBIDB_LITE); mobidb-lite (MOBIDB_LITE); PTHR47591:SF4 (PANTHER); PTHR47591 (PANTHER); IPR013087 (PROSITE_PROFILES)	no GO terms	no GO terms
CCN-51_Chr1v1_08173.1	RecName: Full=Ubiquilin-4; AltName: Full=Ataxin-1 interacting ubiquitin-like protein; Short=A1Up; AltName: Full=Ataxin-1 ubiquitin-like-interacting protein A1U; AltName: Full=Connexin43-interacting protein of 75 kDa; Short=CIP75	P:GO:0006611; P:GO:0031398; P:GO:0034140; P:GO:0035973; P:GO:0042177; P:GO:0071456; P:GO:1900186; P:GO:1901097; P:GO:1901340; P:GO:1902175; P:GO:1903071; P:GO:1904021; P:GO:1990440; P:GO:2000042; P:GO:2000785; F:GO:0005102; F:GO:0019215; F:GO:0019900; F:GO:0019904; F:GO:0036435; F:GO:0042802; C:GO:0005654; C:GO:0005776; C:GO:0005783; C:GO:0005789; C:GO:0005886; C:GO:0016235; C:GO:0031410; C:GO:00…	P:protein export from nucleus; P:positive regulation of protein ubiquitination; P:negative regulation of toll-like receptor 3 signaling pathway; P:aggrephagy; P:negative regulation of protein catabolic process; P:cellular response to hypoxia; P:negative regulation of clathrin-dependent endocytosis; P:negative regulation of autophagosome maturation; P:negative regulation of store-operated calcium …			IPR015940 (PFAM); G3DSA:1.10.8.10 (GENE3D); PTHR10677:SF42 (PANTHER); IPR015496 (PANTHER); IPR015940 (PROSITE_PROFILES); cd14399 (CDD); IPR009060 (SUPERFAMILY)	F:GO:0005515	F:protein binding
CCN-51_Chr1v1_08174.1	RecName: Full=Ubiquilin-1; AltName: Full=Protein linking IAP with cytoskeleton 1; Short=PLIC-1	P:GO:0006974; P:GO:0007275; P:GO:0019219; P:GO:0031330; P:GO:0031396; P:GO:0034613; P:GO:0042177; P:GO:0044403; P:GO:1900186; P:GO:1903071; P:GO:1904021; P:GO:2000785; F:GO:0031593; F:GO:0042802; C:GO:0000502; C:GO:0005694; C:GO:0005829; C:GO:0005886; C:GO:0031410; C:GO:0031981	P:cellular response to DNA damage stimulus; P:multicellular organism development; P:regulation of nucleobase-containing compound metabolic process; P:negative regulation of cellular catabolic process; P:regulation of protein ubiquitination; P:cellular protein localization; P:negative regulation of protein catabolic process; P:symbiotic process; P:negative regulation of clathrin-dependent endocyto…			IPR019956 (PRINTS); IPR000626 (PFAM); G3DSA:1.10.260.100 (GENE3D); G3DSA:3.10.20.90 (GENE3D); mobidb-lite (MOBIDB_LITE); mobidb-lite (MOBIDB_LITE); mobidb-lite (MOBIDB_LITE); mobidb-lite (MOBIDB_LITE); mobidb-lite (MOBIDB_LITE); mobidb-lite (MOBIDB_LITE); IPR015496 (PANTHER); PTHR10677:SF42 (PANTHER); IPR000626 (PROSITE_PROFILES); cd16106 (CDD); IPR029071 (SUPERFAMILY)	F:GO:0005515	F:protein binding
CCN-51_Chr1v1_08175.1	RecName: Full=CCA-adding enzyme; AltName: Full=CCA tRNA nucleotidyltransferase; AltName: Full=tRNA CCA-pyrophosphorylase; AltName: Full=tRNA adenylyl-/cytidylyl- transferase; AltName: Full=tRNA nucleotidyltransferase; AltName: Full=tRNA-NT	P:GO:0006397; P:GO:0031123; P:GO:0043631; F:GO:0003723; F:GO:0004652; C:GO:0005737	P:mRNA processing; P:RNA 3'-end processing; P:RNA polyadenylation; F:RNA binding; F:polynucleotide adenylyltransferase activity; C:cytoplasm	EC:2.7.7.19	Polynucleotide adenylyltransferase	IPR032828 (PFAM); IPR002646 (PFAM); IPR043519 (G3DSA:3.30.460.GENE3D); G3DSA:1.10.3090.10 (GENE3D); mobidb-lite (MOBIDB_LITE); mobidb-lite (MOBIDB_LITE); PTHR43051:SF1 (PANTHER); PTHR43051 (PANTHER); IPR002646 (CDD); IPR043519 (SUPERFAMILY); SSF81891 (SUPERFAMILY)	P:GO:0006396; F:GO:0003723; F:GO:0016779	P:RNA processing; F:RNA binding; F:nucleotidyltransferase activity
CCN-51_Chr1v1_08176.1	RecName: Full=G2/mitotic-specific cyclin-1; AltName: Full=B-like cyclin; AltName: Full=CycMs1	P:GO:0009987; F:GO:0005515; C:GO:0005622; C:GO:0110165	P:cellular process; F:protein binding; C:intracellular anatomical structure; C:cellular anatomical entity			mobidb-lite (MOBIDB_LITE); PTHR10177:SF364 (PANTHER); IPR039361 (PANTHER)	no GO terms	no GO terms
CCN-51_Chr1v1_08177.1	RecName: Full=G2/mitotic-specific cyclin-2; AltName: Full=B-like cyclin; AltName: Full=CycMs2	P:GO:0000079; P:GO:0010332; P:GO:0044772; P:GO:0051301; F:GO:0005515; F:GO:0016538; C:GO:0000307; C:GO:0005634; C:GO:0005737; C:GO:0042025	P:regulation of cyclin-dependent protein serine/threonine kinase activity; P:response to gamma radiation; P:mitotic cell cycle phase transition; P:cell division; F:protein binding; F:cyclin-dependent protein serine/threonine kinase regulator activity; C:cyclin-dependent protein kinase holoenzyme complex; C:nucleus; C:cytoplasm; C:host cell nucleus			G3DSA:1.10.472.10 (GENE3D); IPR039361 (PIRSF); IPR004367 (PFAM); IPR006671 (PFAM); G3DSA:1.10.472.10 (GENE3D); IPR039361 (PANTHER); PTHR10177:SF261 (PANTHER); IPR013763 (CDD); IPR013763 (CDD); IPR036915 (SUPERFAMILY); IPR036915 (SUPERFAMILY)	no GO terms	no GO terms
CCN-51_Chr1v1_08178.1	RecName: Full=Phosphoserine aminotransferase; AltName: Full=Phosphohydroxythreonine aminotransferase; Short=PSAT	P:GO:0006564; F:GO:0004648; F:GO:0030170; F:GO:0042803; C:GO:0005829; C:GO:0009570	P:L-serine biosynthetic process; F:O-phospho-L-serine:2-oxoglutarate aminotransferase activity; F:pyridoxal phosphate binding; F:protein homodimerization activity; C:cytosol; C:chloroplast stroma	EC:2.6.1.52	Phosphoserine transaminase	IPR000192 (PFAM); IPR015421 (G3DSA:3.40.640.GENE3D); IPR015422 (G3DSA:3.90.1150.GENE3D); IPR022278 (TIGRFAM); PTHR43247 (PANTHER); PTHR43247:SF3 (PANTHER); IPR022278 (HAMAP); IPR022278 (CDD); IPR015424 (SUPERFAMILY)	P:GO:0006564; F:GO:0003824; F:GO:0004648	P:L-serine biosynthetic process; F:catalytic activity; F:O-phospho-L-serine:2-oxoglutarate aminotransferase activity
CCN-51_Chr1v1_08179.1	RecName: Full=Serine acetyltransferase; Short=SAT	P:GO:0000103; P:GO:0006535; P:GO:0009087; P:GO:0009409; P:GO:0009970; P:GO:0010165; P:GO:0046686; F:GO:0005515; F:GO:0008270; F:GO:0009001; C:GO:0005634; C:GO:0005739; C:GO:0005829; C:GO:0009333; C:GO:0009507	P:sulfate assimilation; P:cysteine biosynthetic process from serine; P:methionine catabolic process; P:response to cold; P:cellular response to sulfate starvation; P:response to X-ray; P:response to cadmium ion; F:protein binding; F:zinc ion binding; F:serine O-acetyltransferase activity; C:nucleus; C:mitochondrion; C:cytosol; C:cysteine synthase complex; C:chloroplast	EC:2.3.1.30	Serine O-acetyltransferase	G3DSA:2.160.10.10 (GENE3D); IPR042122 (G3DSA:1.10.3130.GENE3D); IPR001451 (PFAM); IPR005881 (TIGRFAM); IPR010493 (PFAM); mobidb-lite (MOBIDB_LITE); PTHR42811:SF8 (PANTHER); PTHR42811 (PANTHER); cd03354 (CDD); IPR011004 (SUPERFAMILY)	P:GO:0006535; F:GO:0009001; C:GO:0005737	P:cysteine biosynthetic process from serine; F:serine O-acetyltransferase activity; C:cytoplasm
CCN-51_Chr1v1_08180.1	RecName: Full=Isocitrate dehydrogenase [NAD] subunit beta, mitochondrial; AltName: Full=Isocitric dehydrogenase subunit beta; AltName: Full=NAD(+)-specific ICDH subunit beta; Flags: Precursor	P:GO:0006099; P:GO:0006102; P:GO:0006103; P:GO:0006734; P:GO:0008652; F:GO:0004449; F:GO:0005515; F:GO:0008270; F:GO:0009055; C:GO:0005962	P:tricarboxylic acid cycle; P:isocitrate metabolic process; P:2-oxoglutarate metabolic process; P:NADH metabolic process; P:cellular amino acid biosynthetic process; F:isocitrate dehydrogenase (NAD+) activity; F:protein binding; F:zinc ion binding; F:electron transfer activity; C:mitochondrial isocitrate dehydrogenase complex (NAD+)	EC:1.1.1.41	Isocitrate dehydrogenase (NAD(+))	IPR004434 (TIGRFAM); IPR024084 (PFAM); G3DSA:3.40.718.10 (GENE3D); PTHR11835:SF65 (PANTHER); PTHR11835 (PANTHER); SSF53659 (SUPERFAMILY)	P:GO:0006099; P:GO:0055114; F:GO:0004449; F:GO:0016616	P:tricarboxylic acid cycle; P:oxidation-reduction process; F:isocitrate dehydrogenase (NAD+) activity; F:oxidoreductase activity, acting on the CH-OH group of donors, NAD or NADP as acceptor
CCN-51_Chr1v1_08181.1	RecName: Full=Squamosa promoter-binding-like protein 7	P:GO:0009554; P:GO:0009556; P:GO:0009911; P:GO:0010228; P:GO:0010229; P:GO:0010321; P:GO:0042742; P:GO:0045893; P:GO:0048510; P:GO:0048653; P:GO:0090356; P:GO:2000025; F:GO:0000976; F:GO:0003700; F:GO:0005515; F:GO:0046872; C:GO:0005634; C:GO:0005737; C:GO:0005886; C:GO:0042025	P:megasporogenesis; P:microsporogenesis; P:positive regulation of flower development; P:vegetative to reproductive phase transition of meristem; P:inflorescence development; P:regulation of vegetative phase change; P:defense response to bacterium; P:positive regulation of transcription, DNA-templated; P:regulation of timing of transition from vegetative to reproductive phase; P:anther development…			IPR004333 (PFAM); IPR036893 (G3DSA:4.10.1100.GENE3D); mobidb-lite (MOBIDB_LITE); mobidb-lite (MOBIDB_LITE); mobidb-lite (MOBIDB_LITE); mobidb-lite (MOBIDB_LITE); PTHR31251:SF112 (PANTHER); PTHR31251 (PANTHER); IPR004333 (PROSITE_PROFILES); IPR036893 (SUPERFAMILY)	F:GO:0003677; C:GO:0005634	F:DNA binding; C:nucleus
CCN-51_Chr1v1_08182.1	RecName: Full=Probable acyl-activating enzyme 2; AltName: Full=AMP-binding protein 2; Short=AtAMPBP2	P:GO:0006083; P:GO:0006097; P:GO:0019605; P:GO:0019761; F:GO:0003987; F:GO:0018858; F:GO:0047760; F:GO:0050218; C:GO:0005777	P:acetate metabolic process; P:glyoxylate cycle; P:butyrate metabolic process; P:glucosinolate biosynthetic process; F:acetate-CoA ligase activity; F:benzoate-CoA ligase activity; F:butyrate-CoA ligase activity; F:propionate-CoA ligase activity; C:peroxisome	EC:6.2.1.1; EC:6.2.1.2; EC:6.2.1.25; EC:6.2.1.17	Acetate--CoA ligase; Medium-chain acyl-CoA ligase; Benzoate--CoA ligase; Propionate--CoA ligase	G3DSA:3.30.300.310 (GENE3D); IPR000873 (PFAM); IPR042099 (G3DSA:3.40.50.GENE3D); IPR025110 (PFAM); PTHR43859 (PANTHER); PTHR43859:SF5 (PANTHER); cd12118 (CDD); SSF56801 (SUPERFAMILY)	no GO terms	no GO terms
CCN-51_Chr1v1_08183.1	RecName: Full=Adipocyte plasma membrane-associated protein	P:GO:0009058; P:GO:0009611; P:GO:0009615; P:GO:0009620; P:GO:0009723; P:GO:0009751; P:GO:0009753; F:GO:0016844; C:GO:0005783; C:GO:0016020	P:biosynthetic process; P:response to wounding; P:response to virus; P:response to fungus; P:response to ethylene; P:response to salicylic acid; P:response to jasmonic acid; F:strictosidine synthase activity; C:endoplasmic reticulum; C:membrane	EC:4.3.3.2	Strictosidine synthase	IPR011042 (G3DSA:2.120.10.GENE3D); IPR018119 (PFAM); PTHR10426:SF93 (PANTHER); PTHR10426 (PANTHER); SSF63829 (SUPERFAMILY)	P:GO:0009058; F:GO:0016844	P:biosynthetic process; F:strictosidine synthase activity
CCN-51_Chr1v1_08184.1	RecName: Full=Adipocyte plasma membrane-associated protein	P:GO:0007275; P:GO:0009058; P:GO:0009611; P:GO:0009615; P:GO:0009620; P:GO:0009723; P:GO:0009751; P:GO:0009753; F:GO:0016844; C:GO:0005773; C:GO:0005783; C:GO:0016020; C:GO:0071944	P:multicellular organism development; P:biosynthetic process; P:response to wounding; P:response to virus; P:response to fungus; P:response to ethylene; P:response to salicylic acid; P:response to jasmonic acid; F:strictosidine synthase activity; C:vacuole; C:endoplasmic reticulum; C:membrane; C:cell periphery	EC:4.3.3.2	Strictosidine synthase	IPR011042 (G3DSA:2.120.10.GENE3D); IPR018119 (PFAM); PTHR10426 (PANTHER); PTHR10426:SF88 (PANTHER); SSF63829 (SUPERFAMILY)	P:GO:0009058; F:GO:0016844	P:biosynthetic process; F:strictosidine synthase activity
CCN-51_Chr1v1_08185.1	---NA---					no IPS match	no IPS match	no IPS match
CCN-51_Chr1v1_08186.1	RecName: Full=Protein DETOXIFICATION 45, chloroplastic; Short=AtDTX45; AltName: Full=Multidrug and toxic compound extrusion protein 45; Short=MATE protein 45; Flags: Precursor	P:GO:0006879; P:GO:0009737; P:GO:0010044; P:GO:0015746; P:GO:0016036; P:GO:0030001; P:GO:0055085; F:GO:0005381; F:GO:0015137; F:GO:0015297; F:GO:0042910; C:GO:0005886; C:GO:0009507; C:GO:0035618	P:cellular iron ion homeostasis; P:response to abscisic acid; P:response to aluminum ion; P:citrate transport; P:cellular response to phosphate starvation; P:metal ion transport; P:transmembrane transport; F:iron ion transmembrane transporter activity; F:citrate transmembrane transporter activity; F:antiporter activity; F:xenobiotic transmembrane transporter activity; C:plasma membrane; C:chlorop…			IPR002528 (TIGRFAM); IPR002528 (PFAM); PTHR42893:SF8 (PANTHER); PTHR42893 (PANTHER); cd13136 (CDD)	P:GO:0055085; F:GO:0015297; F:GO:0042910; C:GO:0016020	P:transmembrane transport; F:antiporter activity; F:xenobiotic transmembrane transporter activity; C:membrane
CCN-51_Chr1v1_08187.1	RecName: Full=Probable acyl-activating enzyme 1, peroxisomal; AltName: Full=AMP-binding protein 1; Short=AtAMPBP1	P:GO:0006083; P:GO:0006097; P:GO:0019605; P:GO:0019761; F:GO:0003987; F:GO:0018858; F:GO:0047760; F:GO:0050218; C:GO:0005777	P:acetate metabolic process; P:glyoxylate cycle; P:butyrate metabolic process; P:glucosinolate biosynthetic process; F:acetate-CoA ligase activity; F:benzoate-CoA ligase activity; F:butyrate-CoA ligase activity; F:propionate-CoA ligase activity; C:peroxisome	EC:6.2.1.1; EC:6.2.1.2; EC:6.2.1.25; EC:6.2.1.17	Acetate--CoA ligase; Medium-chain acyl-CoA ligase; Benzoate--CoA ligase; Propionate--CoA ligase	IPR025110 (PFAM); IPR000873 (PFAM); G3DSA:3.30.300.310 (GENE3D); IPR042099 (G3DSA:3.40.50.GENE3D); PTHR43859:SF11 (PANTHER); PTHR43859 (PANTHER); cd12118 (CDD); SSF56801 (SUPERFAMILY)	no GO terms	no GO terms
CCN-51_Chr1v1_08188.1	RecName: Full=Protein NOI4; AltName: Full=Protein DiDi 18T-1d	P:GO:0009624	P:response to nematode			IPR008700 (PFAM); PTHR33159:SF50 (PANTHER); IPR040387 (PANTHER)	no GO terms	no GO terms
CCN-51_Chr1v1_08189.1	---NA---					mobidb-lite (MOBIDB_LITE); mobidb-lite (MOBIDB_LITE)	no GO terms	no GO terms
CCN-51_Chr1v1_08190.1	RecName: Full=Endochitinase; Flags: Precursor	P:GO:0000272; P:GO:0006032; P:GO:0009626; P:GO:0016998; P:GO:0031640; P:GO:0046686; P:GO:0050832; F:GO:0008061; F:GO:0008843; F:GO:0016231; C:GO:0005576; C:GO:0005618; C:GO:0005774; C:GO:0005829	P:polysaccharide catabolic process; P:chitin catabolic process; P:plant-type hypersensitive response; P:cell wall macromolecule catabolic process; P:killing of cells of other organism; P:response to cadmium ion; P:defense response to fungus; F:chitin binding; F:endochitinase activity; F:beta-N-acetylglucosaminidase activity; C:extracellular region; C:cell wall; C:vacuolar membrane; C:cytosol	EC:3.2.1.52; EC:3.2.1.14	Beta-N-acetylhexosaminidase; Chitinase	IPR001002 (PRINTS); IPR036861 (G3DSA:3.30.60.GENE3D); G3DSA:1.10.530.10 (GENE3D); IPR000726 (PFAM); G3DSA:3.30.20.10 (GENE3D); IPR016283 (PIRSF); IPR001002 (PFAM); PTHR22595:SF124 (PANTHER); PTHR22595 (PANTHER); IPR001002 (PROSITE_PROFILES); cd00325 (CDD); cd06921 (CDD); IPR036861 (SUPERFAMILY); IPR023346 (SUPERFAMILY)	P:GO:0005975; P:GO:0006032; P:GO:0016998; F:GO:0004568; F:GO:0008061	P:carbohydrate metabolic process; P:chitin catabolic process; P:cell wall macromolecule catabolic process; F:chitinase activity; F:chitin binding
CCN-51_Chr1v1_08191.1	RecName: Full=Endochitinase 1; Flags: Precursor	P:GO:0005975; P:GO:0006032; P:GO:0016998; P:GO:0050832; F:GO:0008061; F:GO:0008843; F:GO:0016231; C:GO:0005576	P:carbohydrate metabolic process; P:chitin catabolic process; P:cell wall macromolecule catabolic process; P:defense response to fungus; F:chitin binding; F:endochitinase activity; F:beta-N-acetylglucosaminidase activity; C:extracellular region	EC:3.2.1.52; EC:3.2.1.14	Beta-N-acetylhexosaminidase; Chitinase	IPR016283 (PIRSF); G3DSA:3.30.20.10 (GENE3D); G3DSA:1.10.530.10 (GENE3D); IPR000726 (PFAM); PTHR22595:SF137 (PANTHER); PTHR22595 (PANTHER); PTHR22595:SF137 (PANTHER); cd00325 (CDD); IPR023346 (SUPERFAMILY)	P:GO:0005975; P:GO:0006032; P:GO:0016998; F:GO:0004568	P:carbohydrate metabolic process; P:chitin catabolic process; P:cell wall macromolecule catabolic process; F:chitinase activity
CCN-51_Chr1v1_08192.1	RecName: Full=NAC domain-containing protein 22; Short=ONAC022	P:GO:0008361; P:GO:0009409; P:GO:0009611; P:GO:0009744; P:GO:0009751; P:GO:0009753; P:GO:0009788; P:GO:0009793; P:GO:0009831; P:GO:0009835; P:GO:0010099; P:GO:0010150; P:GO:0031155; P:GO:0045892; P:GO:0045893; P:GO:0048364; P:GO:0048437; P:GO:0048438; P:GO:1900150; P:GO:1901002; P:GO:1902584; F:GO:0000976; F:GO:0003700; F:GO:0043424; C:GO:0005634	P:regulation of cell size; P:response to cold; P:response to wounding; P:response to sucrose; P:response to salicylic acid; P:response to jasmonic acid; P:negative regulation of abscisic acid-activated signaling pathway; P:embryo development ending in seed dormancy; P:plant-type cell wall modification involved in multidimensional cell growth; P:fruit ripening; P:regulation of photomorphogenesis; …			IPR036093 (G3DSA:3.30.310.GENE3D); IPR003441 (PFAM); PTHR31989:SF158 (PANTHER); PTHR31989 (PANTHER); IPR003441 (PROSITE_PROFILES); IPR036093 (SUPERFAMILY)	P:GO:0006355; F:GO:0003677	P:regulation of transcription, DNA-templated; F:DNA binding
CCN-51_Chr1v1_08193.1	RecName: Full=Pentatricopeptide repeat-containing protein At2g17670	F:GO:0005515; C:GO:0009536; C:GO:0012505	F:protein binding; C:plastid; C:endomembrane system			IPR002885 (TIGRFAM); IPR011990 (G3DSA:1.25.40.GENE3D); IPR011990 (G3DSA:1.25.40.GENE3D); IPR002885 (PFAM); IPR002885 (PFAM); IPR002885 (PFAM); mobidb-lite (MOBIDB_LITE); PTHR46128 (PANTHER); PTHR46128:SF3 (PANTHER); PTHR46128:SF3 (PANTHER); PTHR46128 (PANTHER); PTHR46128:SF3 (PANTHER); IPR002885 (PROSITE_PROFILES); IPR002885 (PROSITE_PROFILES); IPR002885 (PROSITE_PROFILES); IPR002885 (PROSITE_PRO…	F:GO:0005515	F:protein binding
CCN-51_Chr1v1_08194.1	---NA---					IPR004320 (PFAM); PTHR33070 (PANTHER); PTHR33070:SF3 (PANTHER)	no GO terms	no GO terms
CCN-51_Chr1v1_08195.1	---NA---					IPR004320 (PFAM); PTHR33070 (PANTHER); PTHR33070:SF75 (PANTHER)	no GO terms	no GO terms
CCN-51_Chr1v1_08196.1	---NA---					IPR004320 (PFAM); PTHR31509:SF71 (PANTHER); PTHR31509 (PANTHER)	no GO terms	no GO terms
CCN-51_Chr1v1_08197.1	---NA---					IPR004320 (PFAM); PTHR31509 (PANTHER); PTHR31509:SF55 (PANTHER)	no GO terms	no GO terms
CCN-51_Chr1v1_08198.1	RecName: Full=B3 domain-containing protein At2g33720	F:GO:0003677	F:DNA binding			IPR015300 (G3DSA:2.40.330.GENE3D); mobidb-lite (MOBIDB_LITE); mobidb-lite (MOBIDB_LITE); PTHR34269:SF7 (PANTHER); PTHR34269 (PANTHER); IPR003340 (CDD); IPR015300 (SUPERFAMILY)	F:GO:0003677	F:DNA binding
CCN-51_Chr1v1_08199.1	---NA---					no IPS match	no IPS match	no IPS match
CCN-51_Chr1v1_08200.1	RecName: Full=B3 domain-containing protein At2g33720	P:GO:0046686; F:GO:0003677	P:response to cadmium ion; F:DNA binding			IPR015300 (G3DSA:2.40.330.GENE3D); PTHR34269 (PANTHER); PTHR34269:SF7 (PANTHER); IPR003340 (CDD); IPR015300 (SUPERFAMILY)	F:GO:0003677	F:DNA binding
CCN-51_Chr1v1_08201.1	---NA---					mobidb-lite (MOBIDB_LITE); mobidb-lite (MOBIDB_LITE); mobidb-lite (MOBIDB_LITE)	no GO terms	no GO terms
CCN-51_Chr1v1_08202.1	---NA---					IPR004320 (PFAM); PTHR31509:SF55 (PANTHER); PTHR31509 (PANTHER)	no GO terms	no GO terms
CCN-51_Chr1v1_08203.1	RecName: Full=B3 domain-containing protein At2g33720	P:GO:0046686; F:GO:0003677	P:response to cadmium ion; F:DNA binding			IPR015300 (G3DSA:2.40.330.GENE3D); mobidb-lite (MOBIDB_LITE); mobidb-lite (MOBIDB_LITE); mobidb-lite (MOBIDB_LITE); PTHR34269 (PANTHER); PTHR34269:SF7 (PANTHER); IPR003340 (CDD); IPR015300 (SUPERFAMILY)	F:GO:0003677	F:DNA binding
CCN-51_Chr1v1_08204.1	RecName: Full=IST1 homolog	P:GO:0009838; P:GO:0015031; P:GO:0019076; P:GO:0045862; P:GO:0046745; P:GO:0048672; P:GO:0061640; F:GO:0042802; F:GO:0044877; F:GO:0090541; C:GO:0000785; C:GO:0005793; C:GO:0005813; C:GO:0005829; C:GO:0012505; C:GO:0031410; C:GO:0070062; C:GO:0090543	P:abscission; P:protein transport; P:viral release from host cell; P:positive regulation of proteolysis; P:viral capsid secondary envelopment; P:positive regulation of collateral sprouting; P:cytoskeleton-dependent cytokinesis; F:identical protein binding; F:protein-containing complex binding; F:MIT domain binding; C:chromatin; C:endoplasmic reticulum-Golgi intermediate compartment; C:centrosome;…			IPR005061 (PFAM); IPR042277 (G3DSA:1.20.1260.GENE3D); mobidb-lite (MOBIDB_LITE); mobidb-lite (MOBIDB_LITE); IPR005061 (PANTHER); PTHR12161:SF55 (PANTHER)	P:GO:0015031	P:protein transport
CCN-51_Chr1v1_08205.1	RecName: Full=Probable palmitoyltransferase ZDHHC14; AltName: Full=NEW1 domain-containing protein; Short=NEW1CP; AltName: Full=Zinc finger DHHC domain-containing protein 14; Short=DHHC-14	P:GO:0006612; P:GO:0009651; P:GO:0018230; P:GO:0099402; F:GO:0019706; C:GO:0005783; C:GO:0005794; C:GO:0009705; C:GO:0016021; C:GO:0031410; C:GO:0071944	P:protein targeting to membrane; P:response to salt stress; P:peptidyl-L-cysteine S-palmitoylation; P:plant organ development; F:protein-cysteine S-palmitoyltransferase activity; C:endoplasmic reticulum; C:Golgi apparatus; C:plant-type vacuole membrane; C:integral component of membrane; C:cytoplasmic vesicle; C:cell periphery	EC:2.3.1.225	Protein S-acyltransferase	IPR001594 (PFAM); PTHR22883 (PANTHER); PTHR22883:SF315 (PANTHER); PS50216 (PROSITE_PROFILES)	F:GO:0016409	F:palmitoyltransferase activity
CCN-51_Chr1v1_08206.1	RecName: Full=GDSL esterase/lipase At5g33370; AltName: Full=Extracellular lipase At5g33370; Flags: Precursor	P:GO:0006950; P:GO:0042221; F:GO:0016788; C:GO:0043227; C:GO:0043229	P:response to stress; P:response to chemical; F:hydrolase activity, acting on ester bonds; C:membrane-bounded organelle; C:intracellular organelle			IPR036514 (G3DSA:3.40.50.GENE3D); IPR001087 (PFAM); PTHR45648:SF37 (PANTHER); PTHR45648 (PANTHER); IPR035669 (CDD); SSF52266 (SUPERFAMILY)	F:GO:0016788	F:hydrolase activity, acting on ester bonds
CCN-51_Chr1v1_08207.1	RecName: Full=UPF0548 protein At2g17695	C:GO:0009941	C:chloroplast envelope			IPR018960 (PFAM); PTHR34202:SF1 (PANTHER); PTHR34202 (PANTHER)	no GO terms	no GO terms
CCN-51_Chr1v1_08208.1	RecName: Full=ATP-dependent DNA helicase RecQ	P:GO:0000070; P:GO:0000079; P:GO:0000712; P:GO:0000731; P:GO:0000732; P:GO:0000733; P:GO:0006268; P:GO:0006301; P:GO:0006303; P:GO:0007095; P:GO:0008340; P:GO:0010165; P:GO:0010520; P:GO:0010705; P:GO:0031292; P:GO:0031573; P:GO:0034244; P:GO:0035690; P:GO:0042631; P:GO:0043007; P:GO:0044806; P:GO:0045003; P:GO:0045893; P:GO:0045950; P:GO:0046632; P:GO:0046641; P:GO:0051098; P:GO:0051260; P:GO:00…	P:mitotic sister chromatid segregation; P:regulation of cyclin-dependent protein serine/threonine kinase activity; P:resolution of meiotic recombination intermediates; P:DNA synthesis involved in DNA repair; P:strand displacement; P:DNA strand renaturation; P:DNA unwinding involved in DNA replication; P:postreplication repair; P:double-strand break repair via nonhomologous end joining; P:mitotic …	EC:3.6.1.3; EC:3.6.4.12; EC:3.6.1.15	Adenosinetriphosphatase; DNA helicase; Nucleoside-triphosphate phosphatase	IPR004589 (TIGRFAM); G3DSA:3.40.50.300 (GENE3D); G3DSA:3.40.50.300 (GENE3D); IPR011545 (PFAM); PTHR13710 (PANTHER); PTHR13710:SF134 (PANTHER); IPR014001 (PROSITE_PROFILES); IPR001650 (PROSITE_PROFILES); cd17920 (CDD); cd18794 (CDD); IPR027417 (SUPERFAMILY); IPR027417 (SUPERFAMILY)	P:GO:0006310; F:GO:0003676; F:GO:0004386; F:GO:0005524	P:DNA recombination; F:nucleic acid binding; F:helicase activity; F:ATP binding
CCN-51_Chr1v1_08209.1	RecName: Full=ATP-dependent DNA helicase Q1; AltName: Full=DNA-dependent ATPase Q1; AltName: Full=RecQ protein-like 1	P:GO:0000070; P:GO:0000079; P:GO:0000712; P:GO:0000731; P:GO:0000732; P:GO:0000733; P:GO:0006301; P:GO:0006303; P:GO:0007095; P:GO:0008340; P:GO:0010165; P:GO:0010520; P:GO:0010705; P:GO:0031292; P:GO:0031573; P:GO:0032508; P:GO:0034244; P:GO:0035690; P:GO:0042631; P:GO:0043007; P:GO:0044806; P:GO:0045003; P:GO:0045893; P:GO:0045950; P:GO:0046632; P:GO:0046641; P:GO:0051098; P:GO:0051260; P:GO:00…	P:mitotic sister chromatid segregation; P:regulation of cyclin-dependent protein serine/threonine kinase activity; P:resolution of meiotic recombination intermediates; P:DNA synthesis involved in DNA repair; P:strand displacement; P:DNA strand renaturation; P:postreplication repair; P:double-strand break repair via nonhomologous end joining; P:mitotic G2 DNA damage checkpoint; P:determination of …	EC:3.6.1.3; EC:3.6.4.12; EC:3.6.1.15	Adenosinetriphosphatase; DNA helicase; Nucleoside-triphosphate phosphatase	G3DSA:3.40.50.300 (GENE3D); IPR032284 (PFAM); mobidb-lite (MOBIDB_LITE); mobidb-lite (MOBIDB_LITE); mobidb-lite (MOBIDB_LITE); mobidb-lite (MOBIDB_LITE); PTHR13710:SF134 (PANTHER); PTHR13710 (PANTHER); IPR001650 (PROSITE_PROFILES); cd18794 (CDD); IPR027417 (SUPERFAMILY)	no GO terms	no GO terms
CCN-51_Chr1v1_08210.1	RecName: Full=Ganglioside-induced differentiation-associated protein 2	P:GO:0032526; F:GO:0003674; F:GO:0005515; C:GO:0005575; C:GO:0005765	P:response to retinoic acid; F:molecular_function; F:protein binding; C:cellular_component; C:lysosomal membrane			IPR001251 (PFAM); IPR036865 (G3DSA:3.40.525.GENE3D); PTHR11106:SF101 (PANTHER); PTHR11106 (PANTHER); IPR001251 (CDD)	no GO terms	no GO terms
CCN-51_Chr1v1_08211.1	RecName: Full=Thiol-disulfide oxidoreductase LTO1; AltName: Full=Protein LUMEN THIOL OXIDOREDUCTASE 1; AltName: Full=Vitamin K reductase; Flags: Precursor	P:GO:0010207; F:GO:0005515; C:GO:0009507; C:GO:0016020	P:photosystem II assembly; F:protein binding; C:chloroplast; C:membrane			IPR038354 (G3DSA:1.20.1440.GENE3D); IPR012932 (PFAM); IPR036249 (G3DSA:3.40.30.GENE3D); mobidb-lite (MOBIDB_LITE); PTHR34573 (PANTHER); PTHR34573:SF1 (PANTHER); cd12916 (CDD); IPR036249 (SUPERFAMILY)	no GO terms	no GO terms
CCN-51_Chr1v1_08212.1	---NA---					no IPS match	no IPS match	no IPS match
CCN-51_Chr1v1_08213.1	RecName: Full=Protein IQ-DOMAIN 1	F:GO:0008017; C:GO:0005634; C:GO:0005829; C:GO:0005874; C:GO:0005875; C:GO:0005886	F:microtubule binding; C:nucleus; C:cytosol; C:microtubule; C:microtubule associated complex; C:plasma membrane			IPR000048 (PFAM); G3DSA:1.20.5.190 (GENE3D); PTHR32295:SF108 (PANTHER); PTHR32295 (PANTHER); IPR000048 (PROSITE_PROFILES); IPR000048 (PROSITE_PROFILES); IPR027417 (SUPERFAMILY)	F:GO:0005515	F:protein binding
CCN-51_Chr1v1_08214.1	RecName: Full=Serine/threonine-protein kinase STY8; AltName: Full=Serine/threonine/tyrosine-protein kinase 8	P:GO:0006468; P:GO:0009658; P:GO:0009737; F:GO:0004674; F:GO:0004712; F:GO:0005524; C:GO:0005829	P:protein phosphorylation; P:chloroplast organization; P:response to abscisic acid; F:protein serine/threonine kinase activity; F:protein serine/threonine/tyrosine kinase activity; F:ATP binding; C:cytosol	EC:2.7.11; EC:2.7.12.1	Transferring phosphorus-containing groups; Dual-specificity kinase	PTHR44329 (PANTHER); PTHR44329:SF77 (PANTHER)	no GO terms	no GO terms
CCN-51_Chr1v1_08215.1	---NA---					PTHR33102 (PANTHER); PTHR33102:SF23 (PANTHER)	no GO terms	no GO terms
CCN-51_Chr1v1_08216.1	RecName: Full=Ammonia channel; AltName: Full=Ammonia transporter; Flags: Precursor	P:GO:0019740; P:GO:0019755; P:GO:0070783; P:GO:0072488; F:GO:0005515; F:GO:0015398; C:GO:0005764; C:GO:0005768; C:GO:0005774; C:GO:0005887; C:GO:0009506	P:nitrogen utilization; P:one-carbon compound transport; P:growth of unicellular organism as a thread of attached cells; P:ammonium transmembrane transport; F:protein binding; F:high-affinity secondary active ammonium transmembrane transporter activity; C:lysosome; C:endosome; C:vacuolar membrane; C:integral component of plasma membrane; C:plasmodesma			IPR002229 (PRINTS); IPR029020 (G3DSA:1.10.3430.GENE3D); IPR024041 (PFAM); IPR001905 (TIGRFAM); PTHR43029:SF24 (PANTHER); PTHR43029 (PANTHER); SSF111352 (SUPERFAMILY)	P:GO:0015696; P:GO:0072488; F:GO:0008519; C:GO:0005887; C:GO:0016020	P:ammonium transport; P:ammonium transmembrane transport; F:ammonium transmembrane transporter activity; C:integral component of plasma membrane; C:membrane
CCN-51_Chr1v1_08217.1	RecName: Full=Bifunctional nuclease 2; Short=AtBBD2	P:GO:0031063; P:GO:0045892; P:GO:0050832; F:GO:0004518; F:GO:0043565; C:GO:0110165	P:regulation of histone deacetylation; P:negative regulation of transcription, DNA-templated; P:defense response to fungus; F:nuclease activity; F:sequence-specific DNA binding; C:cellular anatomical entity			IPR036104 (G3DSA:3.10.690.GENE3D); IPR003729 (PFAM); PTHR15160 (PANTHER); IPR003729 (PROSITE_PROFILES); IPR036104 (SUPERFAMILY)	F:GO:0004518	F:nuclease activity
CCN-51_Chr1v1_08218.1	RecName: Full=E3 ubiquitin-protein ligase HACE1; AltName: Full=HECT domain and ankyrin repeat-containing E3 ubiquitin-protein ligase 1; AltName: Full=HECT-type E3 ubiquitin transferase HACE1	P:GO:0000209; P:GO:0001932; P:GO:0002768; P:GO:0003007; P:GO:0006306; P:GO:0006357; P:GO:0006810; P:GO:0007281; P:GO:0007517; P:GO:0007610; P:GO:0008104; P:GO:0009628; P:GO:0010564; P:GO:0010639; P:GO:0014706; P:GO:0022607; P:GO:0031329; P:GO:0031401; P:GO:0031667; P:GO:0032088; P:GO:0032879; P:GO:0034968; P:GO:0042220; P:GO:0043066; P:GO:0043161; P:GO:0043516; P:GO:0045596; P:GO:0045732; P:GO:00…	P:protein polyubiquitination; P:regulation of protein phosphorylation; P:immune response-regulating cell surface receptor signaling pathway; P:heart morphogenesis; P:DNA methylation; P:regulation of transcription by RNA polymerase II; P:transport; P:germ cell development; P:muscle organ development; P:behavior; P:protein localization; P:response to abiotic stimulus; P:regulation of cell cycle pro…	EC:2.1.1.43	Transferring one-carbon groups	IPR002110 (PFAM); IPR036770 (G3DSA:1.25.40.GENE3D); IPR020683 (PFAM); mobidb-lite (MOBIDB_LITE); mobidb-lite (MOBIDB_LITE); mobidb-lite (MOBIDB_LITE); mobidb-lite (MOBIDB_LITE); PTHR24203 (PANTHER); PTHR24203:SF38 (PANTHER); IPR002110 (PROSITE_PROFILES); IPR020683 (PROSITE_PROFILES); IPR002110 (PROSITE_PROFILES); IPR002110 (PROSITE_PROFILES); IPR002110 (PROSITE_PROFILES); IPR036770 (SUPERFAMILY)	F:GO:0005515	F:protein binding
CCN-51_Chr1v1_08219.1	RecName: Full=Cold-inducible RNA-binding protein; AltName: Full=A18 hnRNP; AltName: Full=Glycine-rich RNA-binding protein CIRP	P:GO:0009411; P:GO:0009631; P:GO:0009644; P:GO:0030308; P:GO:0030520; P:GO:0034063; P:GO:0042445; P:GO:0042750; P:GO:0045727; P:GO:0045944; P:GO:0048026; P:GO:0060008; P:GO:0060765; P:GO:0070417; P:GO:1902373; P:GO:1902806; P:GO:2000113; F:GO:0000978; F:GO:0003682; F:GO:0003729; F:GO:0008266; F:GO:0030371; F:GO:0042802; F:GO:0070181; C:GO:0005681; C:GO:0005730; C:GO:0010494; C:GO:0015934; C:GO:00…	P:response to UV; P:cold acclimation; P:response to high light intensity; P:negative regulation of cell growth; P:intracellular estrogen receptor signaling pathway; P:stress granule assembly; P:hormone metabolic process; P:hibernation; P:positive regulation of translation; P:positive regulation of transcription by RNA polymerase II; P:positive regulation of mRNA splicing, via spliceosome; P:Serto…			IPR000504 (PFAM); IPR012677 (G3DSA:3.30.70.GENE3D); mobidb-lite (MOBIDB_LITE); mobidb-lite (MOBIDB_LITE); mobidb-lite (MOBIDB_LITE); mobidb-lite (MOBIDB_LITE); PTHR15241 (PANTHER); PTHR15241:SF246 (PANTHER); IPR000504 (PROSITE_PROFILES); cd12382 (CDD); IPR035979 (SUPERFAMILY)	F:GO:0003676	F:nucleic acid binding
CCN-51_Chr1v1_08220.1	RecName: Full=Phospholipase D alpha 1; Short=PLD alpha 1; AltName: Full=Choline phosphatase 1; AltName: Full=Phosphatidylcholine-hydrolyzing phospholipase D 1	P:GO:0006979; P:GO:0009409; P:GO:0009414; P:GO:0009651; P:GO:0009789; P:GO:0009793; P:GO:0009816; P:GO:0010044; P:GO:0012501; P:GO:0034638; P:GO:0046466; P:GO:0046473; P:GO:0046686; P:GO:0090333; F:GO:0004630; F:GO:0005509; F:GO:0005515; F:GO:0005546; C:GO:0005886; C:GO:0009506; C:GO:0009941; C:GO:0022626; C:GO:0090395	P:response to oxidative stress; P:response to cold; P:response to water deprivation; P:response to salt stress; P:positive regulation of abscisic acid-activated signaling pathway; P:embryo development ending in seed dormancy; P:defense response to bacterium, incompatible interaction; P:response to aluminum ion; P:programmed cell death; P:phosphatidylcholine catabolic process; P:membrane lipid cat…	EC:3.1.4.4	Phospholipase D	IPR000008 (PFAM); G3DSA:3.30.870.10 (GENE3D); G3DSA:3.30.870.10 (GENE3D); IPR024632 (PFAM); IPR011402 (PIRSF); PTHR18896:SF86 (PANTHER); IPR015679 (PANTHER); IPR015679 (PANTHER); IPR000008 (PROSITE_PROFILES); cd04015 (CDD); SSF56024 (SUPERFAMILY); SSF49562 (SUPERFAMILY); SSF56024 (SUPERFAMILY)	P:GO:0046470; F:GO:0004630; F:GO:0005509; C:GO:0016020	P:phosphatidylcholine metabolic process; F:phospholipase D activity; F:calcium ion binding; C:membrane
CCN-51_Chr1v1_08221.1	RecName: Full=Uncharacterized protein At1g76070	P:GO:0008150; F:GO:0003674; C:GO:0005886	P:biological_process; F:molecular_function; C:plasma membrane			IPR038796 (PANTHER); PTHR34779:SF5 (PANTHER)	no GO terms	no GO terms
CCN-51_Chr1v1_08222.1	RecName: Full=DNA-directed RNA polymerase II subunit rpb1; Short=RNA polymerase II subunit 1; Short=RNA polymerase II subunit B1; AltName: Full=DNA-directed RNA polymerase III largest subunit	P:GO:0000398; P:GO:0006283; P:GO:0006353; P:GO:0006355; P:GO:0006367; P:GO:0006368; P:GO:0006370; P:GO:0006383; P:GO:0008543; P:GO:0033120; P:GO:0035019; P:GO:0042795; P:GO:0050434; P:GO:0060964; F:GO:0001046; F:GO:0001055; F:GO:0008022; F:GO:0019900; F:GO:0031625; F:GO:0046872; F:GO:1990841; C:GO:0000974; C:GO:0005665; C:GO:0005703; C:GO:0005719; C:GO:0005730; C:GO:0005773; C:GO:0009506	P:mRNA splicing, via spliceosome; P:transcription-coupled nucleotide-excision repair; P:DNA-templated transcription, termination; P:regulation of transcription, DNA-templated; P:transcription initiation from RNA polymerase II promoter; P:transcription elongation from RNA polymerase II promoter; P:7-methylguanosine mRNA capping; P:transcription by RNA polymerase III; P:fibroblast growth factor rec…	EC:2.7.7.6	DNA-directed RNA polymerase	PR01217 (PRINTS); IPR038120 (G3DSA:1.10.132.GENE3D); IPR000722 (PFAM); IPR007073 (PFAM); IPR007081 (PFAM); IPR007075 (PFAM); IPR000684 (PFAM); G3DSA:2.20.25.410 (GENE3D); G3DSA:2.40.40.20 (GENE3D); IPR038593 (G3DSA:3.30.1360.GENE3D); G3DSA:1.10.150.390 (GENE3D); IPR007083 (PFAM); IPR042102 (G3DSA:1.10.274.GENE3D); IPR007066 (PFAM); mobidb-lite (MOBIDB_LITE); mobidb-lite (MOBIDB_LITE); mobidb-lite…	P:GO:0006351; P:GO:0006366; F:GO:0003677; F:GO:0003899	P:transcription, DNA-templated; P:transcription by RNA polymerase II; F:DNA binding; F:DNA-directed 5'-3' RNA polymerase activity
CCN-51_Chr1v1_08223.1	RecName: Full=DNA-directed RNA polymerase II subunit RPB1; Short=RNA polymerase II subunit B1; AltName: Full=DNA-directed RNA polymerase III largest subunit	P:GO:0000398; P:GO:0006283; P:GO:0006353; P:GO:0006367; P:GO:0006368; P:GO:0006370; P:GO:0008543; P:GO:0009792; P:GO:0033120; P:GO:0035019; P:GO:0042789; P:GO:0042795; P:GO:0045893; P:GO:0050434; P:GO:0060964; P:GO:2000543; F:GO:0001046; F:GO:0001055; F:GO:0008022; F:GO:0019900; F:GO:0031625; F:GO:0046872; F:GO:1990841; C:GO:0000974; C:GO:0005665; C:GO:0005703; C:GO:0005719; C:GO:0005730; C:GO:00…	P:mRNA splicing, via spliceosome; P:transcription-coupled nucleotide-excision repair; P:DNA-templated transcription, termination; P:transcription initiation from RNA polymerase II promoter; P:transcription elongation from RNA polymerase II promoter; P:7-methylguanosine mRNA capping; P:fibroblast growth factor receptor signaling pathway; P:embryo development ending in birth or egg hatching; P:posi…	EC:2.7.7.6	DNA-directed RNA polymerase	G3DSA:1.20.120.1280 (GENE3D); G3DSA:3.30.1490.180 (GENE3D); IPR000722 (PFAM); IPR007080 (PFAM); mobidb-lite (MOBIDB_LITE); mobidb-lite (MOBIDB_LITE); PTHR19376 (PANTHER); PTHR19376:SF52 (PANTHER); SSF64484 (SUPERFAMILY)	P:GO:0006351; F:GO:0003677; F:GO:0003899	P:transcription, DNA-templated; F:DNA binding; F:DNA-directed 5'-3' RNA polymerase activity
CCN-51_Chr1v1_08224.1	RecName: Full=Uncharacterized protein At4g08330, chloroplastic; Flags: Precursor	P:GO:0008150; C:GO:0005886; C:GO:0009507; C:GO:0009536	P:biological_process; C:plasma membrane; C:chloroplast; C:plastid			G3DSA:2.170.150.20 (GENE3D); PTHR33674:SF5 (PANTHER); PTHR33674 (PANTHER); IPR011057 (SUPERFAMILY)	no GO terms	no GO terms
CCN-51_Chr1v1_08225.1	---NA---					mobidb-lite (MOBIDB_LITE); mobidb-lite (MOBIDB_LITE); mobidb-lite (MOBIDB_LITE); mobidb-lite (MOBIDB_LITE); PTHR33872:SF7 (PANTHER); PTHR33872 (PANTHER)	no GO terms	no GO terms
CCN-51_Chr1v1_08226.1	RecName: Full=Prolyl 4-hydroxylase subunit alpha-1; Short=4-PH alpha-1; AltName: Full=Procollagen-proline,2-oxoglutarate-4-dioxygenase subunit alpha-1; Flags: Precursor	P:GO:0007275; P:GO:0009653; P:GO:0018401; P:GO:0055114; F:GO:0004656; F:GO:0005506; F:GO:0005515; F:GO:0031418; C:GO:0005783; C:GO:0005789; C:GO:0005794; C:GO:0016021; C:GO:0070013	P:multicellular organism development; P:anatomical structure morphogenesis; P:peptidyl-proline hydroxylation to 4-hydroxy-L-proline; P:oxidation-reduction process; F:procollagen-proline 4-dioxygenase activity; F:iron ion binding; F:protein binding; F:L-ascorbic acid binding; C:endoplasmic reticulum; C:endoplasmic reticulum membrane; C:Golgi apparatus; C:integral component of membrane; C:intracell…	EC:1.14.11; EC:1.14.11.2	Acting on paired donors, with incorporation or reduction of molecular oxygen. The oxygen incorporated need not be derived from O(2); Procollagen-proline 4-dioxygenase	G3DSA:2.60.120.620 (GENE3D); IPR005123 (PFAM); PTHR10869 (PANTHER); PTHR10869:SF171 (PANTHER); IPR005123 (PROSITE_PROFILES)	P:GO:0055114; F:GO:0016491	P:oxidation-reduction process; F:oxidoreductase activity
CCN-51_Chr1v1_08227.1	RecName: Full=Aconitate hydratase A; Short=ACN; Short=Aconitase; AltName: Full=(2R,3S)-2-methylisocitrate dehydratase; AltName: Full=(2S,3R)-3-hydroxybutane-1,2,3-tricarboxylate dehydratase; AltName: Full=Iron-responsive protein-like; Short=IRP-like; AltName: Full=Probable 2-methyl-cis-aconitate hydratase; AltName: Full=RNA-binding protein	P:GO:0001889; P:GO:0006097; P:GO:0006099; P:GO:0006101; P:GO:0006102; P:GO:0006417; P:GO:0006879; P:GO:0006979; P:GO:0009737; P:GO:0010040; P:GO:0019679; P:GO:0043937; P:GO:0046686; P:GO:0050892; P:GO:0090351; F:GO:0003730; F:GO:0003994; F:GO:0005515; F:GO:0008198; F:GO:0030350; F:GO:0047456; F:GO:0047780; F:GO:0048027; F:GO:0051538; F:GO:0051539; C:GO:0005739; C:GO:0005783; C:GO:0005794; C:GO:00…	P:liver development; P:glyoxylate cycle; P:tricarboxylic acid cycle; P:citrate metabolic process; P:isocitrate metabolic process; P:regulation of translation; P:cellular iron ion homeostasis; P:response to oxidative stress; P:response to abscisic acid; P:response to iron(II) ion; P:propionate metabolic process, methylcitrate cycle; P:regulation of sporulation; P:response to cadmium ion; P:intesti…	EC:4.2.1.99; EC:4.2.1.3	2-methylisocitrate dehydratase; Aconitate hydratase	IPR001030 (PRINTS); IPR000573 (PFAM); G3DSA:3.30.499.20 (GENE3D); IPR001030 (PFAM); IPR015931 (G3DSA:3.30.499.GENE3D); IPR006249 (TIGRFAM); G3DSA:1.10.1440.20 (GENE3D); IPR015928 (G3DSA:3.20.19.GENE3D); IPR006249 (PANTHER); PTHR11670:SF56 (PANTHER); cd01586 (CDD); cd01580 (CDD); SSF52016 (SUPERFAMILY); IPR036008 (SUPERFAMILY)	no GO terms	no GO terms
CCN-51_Chr1v1_08228.1	RecName: Full=E3 ubiquitin-protein ligase RNF181; AltName: Full=RING finger protein 181; AltName: Full=RING-type E3 ubiquitin transferase RNF181	P:GO:0006511; P:GO:0006513; P:GO:0009555; P:GO:0009901; P:GO:0010200; P:GO:0050832; P:GO:0051865; P:GO:0070534; P:GO:0070936; P:GO:0080141; P:GO:0080167; P:GO:2000637; F:GO:0005154; F:GO:0046872; F:GO:0061630; C:GO:0009535; C:GO:0016021	P:ubiquitin-dependent protein catabolic process; P:protein monoubiquitination; P:pollen development; P:anther dehiscence; P:response to chitin; P:defense response to fungus; P:protein autoubiquitination; P:protein K63-linked ubiquitination; P:protein K48-linked ubiquitination; P:regulation of jasmonic acid biosynthetic process; P:response to karrikin; P:positive regulation of gene silencing by mi…			IPR001841 (PFAM); IPR013083 (G3DSA:3.30.40.GENE3D); PTHR46151 (PANTHER); PTHR46151:SF20 (PANTHER); IPR001841 (PROSITE_PROFILES); cd16454 (CDD); SSF57850 (SUPERFAMILY)	no GO terms	no GO terms
CCN-51_Chr1v1_08229.1	RecName: Full=Probable serine/threonine-protein kinase PBL7; AltName: Full=CDG1-like protein 1; AltName: Full=PBS1-like protein 7	P:GO:0000187; P:GO:0002237; P:GO:0009817; P:GO:0045088; P:GO:0046777; P:GO:0071323; P:GO:0080092; P:GO:1900150; P:GO:1900426; P:GO:1900459; P:GO:1902458; F:GO:0004672; F:GO:0005515; F:GO:0005524; C:GO:0005737; C:GO:0009506; C:GO:0016324; C:GO:0043231; C:GO:0046658; C:GO:0090404	P:activation of MAPK activity; P:response to molecule of bacterial origin; P:defense response to fungus, incompatible interaction; P:regulation of innate immune response; P:protein autophosphorylation; P:cellular response to chitin; P:regulation of pollen tube growth; P:regulation of defense response to fungus; P:positive regulation of defense response to bacterium; P:positive regulation of brass…			G3DSA:3.30.200.20 (GENE3D); G3DSA:3.30.200.20 (GENE3D); G3DSA:1.10.510.10 (GENE3D); IPR000719 (PFAM); PTHR27003:SF83 (PANTHER); PTHR27003 (PANTHER); IPR000719 (PROSITE_PROFILES); IPR011009 (SUPERFAMILY)	P:GO:0006468; F:GO:0004672; F:GO:0005524	P:protein phosphorylation; F:protein kinase activity; F:ATP binding
CCN-51_Chr1v1_08230.1	RecName: Full=Protein ALTERED PHOSPHATE STARVATION RESPONSE 1	P:GO:1901698; C:GO:0110165	P:response to nitrogen compound; C:cellular anatomical entity			IPR006867 (PFAM); IPR006868 (PFAM); mobidb-lite (MOBIDB_LITE); mobidb-lite (MOBIDB_LITE); mobidb-lite (MOBIDB_LITE); mobidb-lite (MOBIDB_LITE); mobidb-lite (MOBIDB_LITE); mobidb-lite (MOBIDB_LITE); PTHR21450:SF34 (PANTHER); PTHR21450 (PANTHER)	no GO terms	no GO terms
CCN-51_Chr1v1_08231.1	---NA---					no IPS match	no IPS match	no IPS match
CCN-51_Chr1v1_08232.1	RecName: Full=Probable protein phosphatase 2C 34; Short=OsPP2C34; AltName: Full=BTH-induced protein phosphatase 2C 2; Short=OsBIPP2C2	P:GO:0006470; P:GO:1900056; P:GO:1900425; F:GO:0004722; F:GO:0005515; F:GO:0046872; C:GO:0005737; C:GO:0005886; C:GO:0016021	P:protein dephosphorylation; P:negative regulation of leaf senescence; P:negative regulation of defense response to bacterium; F:protein serine/threonine phosphatase activity; F:protein binding; F:metal ion binding; C:cytoplasm; C:plasma membrane; C:integral component of membrane	EC:3.1.3.16	Protein-serine/threonine phosphatase	IPR001932 (PFAM); IPR036457 (G3DSA:3.60.40.GENE3D); IPR015655 (PANTHER); PTHR13832:SF593 (PANTHER); IPR001932 (PROSITE_PROFILES); IPR001932 (CDD); IPR036457 (SUPERFAMILY)	P:GO:0006470; F:GO:0004722; F:GO:0016791	P:protein dephosphorylation; F:protein serine/threonine phosphatase activity; F:phosphatase activity
CCN-51_Chr1v1_08233.1	RecName: Full=CSC1-like protein 1; AltName: Full=Transmembrane protein 63A	P:GO:0006623; P:GO:0050789; P:GO:0098655; F:GO:0005227; C:GO:0005886; C:GO:0016021; C:GO:0043227; C:GO:0043229	P:protein targeting to vacuole; P:regulation of biological process; P:cation transmembrane transport; F:calcium activated cation channel activity; C:plasma membrane; C:integral component of membrane; C:membrane-bounded organelle; C:intracellular organelle			IPR003864 (PFAM); IPR032880 (PFAM); IPR027815 (PFAM); PTHR13018 (PANTHER); PTHR13018:SF114 (PANTHER)	C:GO:0016020	C:membrane
CCN-51_Chr1v1_08234.1	---NA---					PTHR33384:SF17 (PANTHER); PTHR33384 (PANTHER)	no GO terms	no GO terms
CCN-51_Chr1v1_08235.1	RecName: Full=Aspartyl protease family protein 1; Flags: Precursor	P:GO:0006508; P:GO:0050896; F:GO:0004190; C:GO:0031225; C:GO:0071944	P:proteolysis; P:response to stimulus; F:aspartic-type endopeptidase activity; C:anchored component of membrane; C:cell periphery			IPR001461 (PRINTS); IPR032861 (PFAM); IPR021109 (G3DSA:2.40.70.GENE3D); IPR021109 (G3DSA:2.40.70.GENE3D); PTHR13683:SF232 (PANTHER); IPR001461 (PANTHER); PTHR13683:SF232 (PANTHER); IPR033121 (PROSITE_PROFILES); IPR021109 (SUPERFAMILY)	P:GO:0006508; F:GO:0004190	P:proteolysis; F:aspartic-type endopeptidase activity
CCN-51_Chr1v1_08236.1	RecName: Full=Aspartic proteinase Asp1; Short=OSAP1; Short=OsAsp1; AltName: Full=Nucellin-like protein; Flags: Precursor	P:GO:0006508; P:GO:0009628; P:GO:0098542; P:GO:1901700; F:GO:0004190; C:GO:0005576; C:GO:0005737; C:GO:0031225; C:GO:0071944	P:proteolysis; P:response to abiotic stimulus; P:defense response to other organism; P:response to oxygen-containing compound; F:aspartic-type endopeptidase activity; C:extracellular region; C:cytoplasm; C:anchored component of membrane; C:cell periphery			IPR001461 (PRINTS); IPR021109 (G3DSA:2.40.70.GENE3D); IPR032861 (PFAM); IPR021109 (G3DSA:2.40.70.GENE3D); mobidb-lite (MOBIDB_LITE); mobidb-lite (MOBIDB_LITE); IPR001461 (PANTHER); PTHR13683:SF753 (PANTHER); IPR001461 (PANTHER); PTHR13683:SF753 (PANTHER); IPR033121 (PROSITE_PROFILES); IPR021109 (SUPERFAMILY)	P:GO:0006508; F:GO:0004190	P:proteolysis; F:aspartic-type endopeptidase activity
CCN-51_Chr1v1_08237.1	RecName: Full=Methyltransferase-like protein 23	P:GO:0006479; P:GO:0018193; P:GO:0045944; P:GO:0050890; F:GO:0008134; F:GO:0008170; F:GO:0008757; F:GO:0031072; C:GO:0005634; C:GO:0005737; C:GO:0005856; C:GO:0032991	P:protein methylation; P:peptidyl-amino acid modification; P:positive regulation of transcription by RNA polymerase II; P:cognition; F:transcription factor binding; F:N-methyltransferase activity; F:S-adenosylmethionine-dependent methyltransferase activity; F:heat shock protein binding; C:nucleus; C:cytoplasm; C:cytoskeleton; C:protein-containing complex			G3DSA:3.40.50.150 (GENE3D); IPR019410 (PFAM); mobidb-lite (MOBIDB_LITE); mobidb-lite (MOBIDB_LITE); IPR019410 (PANTHER); PTHR14614:SF2 (PANTHER); IPR029063 (SUPERFAMILY)	no GO terms	no GO terms
CCN-51_Chr1v1_08238.1	RecName: Full=Peroxidase 64; Short=Atperox P64; AltName: Full=ATP17a; AltName: Full=PRXR4; Flags: Precursor	P:GO:0006979; P:GO:0009269; P:GO:0009409; P:GO:0009664; P:GO:0009808; P:GO:0042538; P:GO:0042744; P:GO:0045730; P:GO:0050832; P:GO:0055114; P:GO:0098869; F:GO:0004601; F:GO:0005515; F:GO:0020037; F:GO:0046872; C:GO:0005634; C:GO:0005737; C:GO:0009505; C:GO:0009506; C:GO:0048046	P:response to oxidative stress; P:response to desiccation; P:response to cold; P:plant-type cell wall organization; P:lignin metabolic process; P:hyperosmotic salinity response; P:hydrogen peroxide catabolic process; P:respiratory burst; P:defense response to fungus; P:oxidation-reduction process; P:cellular oxidant detoxification; F:peroxidase activity; F:protein binding; F:heme binding; F:metal…	EC:1.11.1.7	Peroxidase	IPR002016 (PRINTS); IPR000823 (PRINTS); G3DSA:1.10.520.10 (GENE3D); G3DSA:1.10.420.10 (GENE3D); IPR002016 (PFAM); PTHR31235:SF86 (PANTHER); PTHR31235 (PANTHER); IPR002016 (PROSITE_PROFILES); IPR033905 (CDD); IPR010255 (SUPERFAMILY)	P:GO:0006979; P:GO:0042744; P:GO:0055114; F:GO:0004601; F:GO:0020037	P:response to oxidative stress; P:hydrogen peroxide catabolic process; P:oxidation-reduction process; F:peroxidase activity; F:heme binding
CCN-51_Chr1v1_08239.1	---NA---					IPR014729 (G3DSA:3.40.50.GENE3D); PTHR36081 (PANTHER); SSF52402 (SUPERFAMILY)	no GO terms	no GO terms
CCN-51_Chr1v1_08240.1	RecName: Full=La-related protein 7; AltName: Full=La ribonucleoprotein domain family member 7	P:GO:0000122; P:GO:0000494; P:GO:0006400; P:GO:0006409; P:GO:0006446; P:GO:0007283; P:GO:0009737; P:GO:0009751; P:GO:0009753; P:GO:0010150; P:GO:0010286; P:GO:0017148; P:GO:0031329; P:GO:0031929; P:GO:0032967; P:GO:0035562; P:GO:0036093; P:GO:0042780; P:GO:0045727; P:GO:0048024; P:GO:0071045; P:GO:0071495; P:GO:0097306; P:GO:1900087; P:GO:1902416; P:GO:1903608; P:GO:1990438; F:GO:0000339; F:GO:00…	P:negative regulation of transcription by RNA polymerase II; P:box C/D snoRNA 3'-end processing; P:tRNA modification; P:tRNA export from nucleus; P:regulation of translational initiation; P:spermatogenesis; P:response to abscisic acid; P:response to salicylic acid; P:response to jasmonic acid; P:leaf senescence; P:heat acclimation; P:negative regulation of translation; P:regulation of cellular ca…			IPR036388 (G3DSA:1.10.10.GENE3D); IPR006630 (PFAM); mobidb-lite (MOBIDB_LITE); mobidb-lite (MOBIDB_LITE); mobidb-lite (MOBIDB_LITE); mobidb-lite (MOBIDB_LITE); mobidb-lite (MOBIDB_LITE); mobidb-lite (MOBIDB_LITE); mobidb-lite (MOBIDB_LITE); mobidb-lite (MOBIDB_LITE); PTHR22792 (PANTHER); PTHR22792:SF126 (PANTHER); IPR006630 (PROSITE_PROFILES); cd07323 (CDD); IPR036390 (SUPERFAMILY)	no GO terms	no GO terms
CCN-51_Chr1v1_08241.1	RecName: Full=Protein FD; AltName: Full=bZIP transcription factor 14; Short=AtbZIP14	P:GO:0009739; P:GO:0009789; P:GO:0009911; P:GO:0010182; P:GO:0010187; P:GO:0010200; P:GO:0045893; P:GO:0048316; P:GO:1901002; P:GO:1902584; P:GO:2000028; F:GO:0000976; F:GO:0003700; F:GO:0043621; C:GO:0005634	P:response to gibberellin; P:positive regulation of abscisic acid-activated signaling pathway; P:positive regulation of flower development; P:sugar mediated signaling pathway; P:negative regulation of seed germination; P:response to chitin; P:positive regulation of transcription, DNA-templated; P:seed development; P:positive regulation of response to salt stress; P:positive regulation of response…			IPR004827 (PFAM); G3DSA:1.20.5.170 (GENE3D); mobidb-lite (MOBIDB_LITE); mobidb-lite (MOBIDB_LITE); mobidb-lite (MOBIDB_LITE); IPR043452 (PANTHER); PTHR22952:SF414 (PANTHER); IPR004827 (PROSITE_PROFILES); cd14707 (CDD); SSF57959 (SUPERFAMILY)	P:GO:0006355; P:GO:0045893; F:GO:0003700	P:regulation of transcription, DNA-templated; P:positive regulation of transcription, DNA-templated; F:DNA-binding transcription factor activity
CCN-51_Chr1v1_08242.1	RecName: Full=E3 ubiquitin-protein ligase arkadia; AltName: Full=RING finger protein 111; AltName: Full=RING-type E3 ubiquitin transferase arkadia	P:GO:0007389; P:GO:0008045; P:GO:0010259; P:GO:0030511; P:GO:0030513; P:GO:0030517; P:GO:0030579; P:GO:0031398; P:GO:0035136; P:GO:0038018; P:GO:0044314; P:GO:0045786; P:GO:0045944; P:GO:0060384; P:GO:0060765; P:GO:0061061; P:GO:0070911; P:GO:0070936; P:GO:0072089; P:GO:0085020; F:GO:0003677; F:GO:0005109; F:GO:0032184; F:GO:0046332; F:GO:0046872; F:GO:0050681; F:GO:0061630; C:GO:0000139; C:GO:00…	P:pattern specification process; P:motor neuron axon guidance; P:multicellular organism aging; P:positive regulation of transforming growth factor beta receptor signaling pathway; P:positive regulation of BMP signaling pathway; P:negative regulation of axon extension; P:ubiquitin-dependent SMAD protein catabolic process; P:positive regulation of protein ubiquitination; P:forelimb morphogenesis; P…			IPR001841 (PFAM); IPR013083 (G3DSA:3.30.40.GENE3D); PTHR45977 (PANTHER); PTHR45977:SF13 (PANTHER); IPR001841 (PROSITE_PROFILES); SSF57850 (SUPERFAMILY)	no GO terms	no GO terms
CCN-51_Chr1v1_08243.1	RecName: Full=Protein preY, mitochondrial; Flags: Precursor	P:GO:0006506; P:GO:0009893; F:GO:0005515; C:GO:0000506; C:GO:0005829	P:GPI anchor biosynthetic process; P:positive regulation of metabolic process; F:protein binding; C:glycosylphosphatidylinositol-N-acetylglucosaminyltransferase (GPI-GnT) complex; C:cytosol			IPR005651 (PFAM); G3DSA:2.20.25.10 (GENE3D); PTHR33505 (PANTHER); PTHR33505:SF4 (PANTHER); SSF158997 (SUPERFAMILY)	no GO terms	no GO terms
CCN-51_Chr1v1_08244.1	RecName: Full=Pentatricopeptide repeat-containing protein At3g51320	F:GO:0008270	F:zinc ion binding			no IPS match	no IPS match	no IPS match
CCN-51_Chr1v1_08245.1	RecName: Full=S-phase kinase-associated protein 1; AltName: Full=Cyclin-A/CDK2-associated protein p19; AltName: Full=S-phase kinase-associated protein 1A; AltName: Full=p19A; AltName: Full=p19skp1	P:GO:0000226; P:GO:0002223; P:GO:0006879; P:GO:0007059; P:GO:0009734; P:GO:0009793; P:GO:0009873; P:GO:0010265; P:GO:0010972; P:GO:0016032; P:GO:0016055; P:GO:0030587; P:GO:0031146; P:GO:0035518; P:GO:0038061; P:GO:0038095; P:GO:0043687; P:GO:0045910; P:GO:0046686; P:GO:0050852; P:GO:0051403; P:GO:0051457; P:GO:0070498; P:GO:0070936; P:GO:1904668; F:GO:0004842; F:GO:0008013; F:GO:0042802; F:GO:00…	P:microtubule cytoskeleton organization; P:stimulatory C-type lectin receptor signaling pathway; P:cellular iron ion homeostasis; P:chromosome segregation; P:auxin-activated signaling pathway; P:embryo development ending in seed dormancy; P:ethylene-activated signaling pathway; P:SCF complex assembly; P:negative regulation of G2/M transition of mitotic cell cycle; P:viral process; P:Wnt signaling…			IPR016073 (PFAM); IPR016897 (PIRSF); IPR016072 (PFAM); G3DSA:3.30.710.10 (GENE3D); PTHR11165 (PANTHER); PTHR11165:SF109 (PANTHER); cd18322 (CDD); IPR011333 (SUPERFAMILY); IPR036296 (SUPERFAMILY)	P:GO:0006511	P:ubiquitin-dependent protein catabolic process
CCN-51_Chr1v1_08246.1	RecName: Full=Protein MID1-COMPLEMENTING ACTIVITY 1	P:GO:0007231; P:GO:0033500; P:GO:0048528; P:GO:0070588; P:GO:0071260; F:GO:0005262; C:GO:0005887	P:osmosensory signaling pathway; P:carbohydrate homeostasis; P:post-embryonic root development; P:calcium ion transmembrane transport; P:cellular response to mechanical stimulus; F:calcium channel activity; C:integral component of plasma membrane			IPR006461 (TIGRFAM); IPR006461 (PFAM); mobidb-lite (MOBIDB_LITE); mobidb-lite (MOBIDB_LITE); mobidb-lite (MOBIDB_LITE); PTHR46604:SF3 (PANTHER); PTHR46604 (PANTHER)	no GO terms	no GO terms
CCN-51_Chr1v1_08247.1	---NA---					mobidb-lite (MOBIDB_LITE)	no GO terms	no GO terms
CCN-51_Chr1v1_08248.1	RecName: Full=F-box protein At4g35930	P:GO:0009611; P:GO:0009617; P:GO:0009651; P:GO:0009737; P:GO:0009751; P:GO:0009753; P:GO:0009961; F:GO:0005515	P:response to wounding; P:response to bacterium; P:response to salt stress; P:response to abscisic acid; P:response to salicylic acid; P:response to jasmonic acid; P:response to 1-aminocyclopropane-1-carboxylic acid; F:protein binding			mobidb-lite (MOBIDB_LITE); mobidb-lite (MOBIDB_LITE); PTHR34049:SF2 (PANTHER); PTHR34049 (PANTHER); IPR001810 (PROSITE_PROFILES); IPR036047 (SUPERFAMILY)	F:GO:0005515	F:protein binding
CCN-51_Chr1v1_08249.1	RecName: Full=GDSL esterase/lipase EXL3; AltName: Full=Family II extracellular lipase 3; Short=Family II lipase EXL3; Flags: Precursor	F:GO:0016788	F:hydrolase activity, acting on ester bonds			IPR001087 (PFAM); IPR036514 (G3DSA:3.40.50.GENE3D); PTHR45642:SF50 (PANTHER); PTHR45642:SF50 (PANTHER); PTHR45642 (PANTHER); PTHR45642 (PANTHER); IPR035669 (CDD); SSF52266 (SUPERFAMILY)	F:GO:0016788	F:hydrolase activity, acting on ester bonds
CCN-51_Chr1v1_08250.1	RecName: Full=Heavy metal-associated isoprenylated plant protein 26; Short=AtHIP26; Short=AtHIPP26; AltName: Full=Farnesylated protein 6; Short=AtFP6; Flags: Precursor	P:GO:0010286; P:GO:0030001; P:GO:0055073; P:GO:0071585; F:GO:0005507; F:GO:0005515; F:GO:0032791; F:GO:0046870; C:GO:0005886; C:GO:0009506; C:GO:0031965	P:heat acclimation; P:metal ion transport; P:cadmium ion homeostasis; P:detoxification of cadmium ion; F:copper ion binding; F:protein binding; F:lead ion binding; F:cadmium ion binding; C:plasma membrane; C:plasmodesma; C:nuclear membrane			G3DSA:3.30.70.100 (GENE3D); IPR006121 (PFAM); PTHR22814 (PANTHER); PTHR22814:SF302 (PANTHER); IPR006121 (PROSITE_PROFILES); IPR006121 (CDD); IPR036163 (SUPERFAMILY)	P:GO:0030001; F:GO:0046872	P:metal ion transport; F:metal ion binding
CCN-51_Chr1v1_08251.1	---NA---					mobidb-lite (MOBIDB_LITE); mobidb-lite (MOBIDB_LITE); mobidb-lite (MOBIDB_LITE); PTHR34660:SF9 (PANTHER); PTHR34660 (PANTHER)	no GO terms	no GO terms
CCN-51_Chr1v1_08252.1	RecName: Full=Vacuolar protein sorting-associated protein 35	P:GO:0007040; P:GO:0007416; P:GO:0010628; P:GO:0010629; P:GO:0016241; P:GO:0031648; P:GO:0032463; P:GO:0036010; P:GO:0042147; P:GO:0043653; P:GO:0045053; P:GO:0045056; P:GO:0050728; P:GO:0050882; P:GO:0060161; P:GO:0061357; P:GO:0090141; P:GO:0090263; P:GO:0090326; P:GO:0098887; P:GO:0099003; P:GO:0099074; P:GO:1900102; P:GO:1901215; P:GO:1902823; P:GO:1902950; P:GO:1903181; P:GO:1903364; P:GO:19…	P:lysosome organization; P:synapse assembly; P:positive regulation of gene expression; P:negative regulation of gene expression; P:regulation of macroautophagy; P:protein destabilization; P:negative regulation of protein homooligomerization; P:protein localization to endosome; P:retrograde transport, endosome to Golgi; P:mitochondrial fragmentation involved in apoptotic process; P:protein retenti…			IPR005378 (PFAM); IPR042491 (G3DSA:1.25.40.GENE3D); IPR005378 (PIRSF); IPR005378 (PANTHER); PTHR11099:SF3 (PANTHER); IPR016024 (SUPERFAMILY)	P:GO:0015031; P:GO:0042147; C:GO:0030906	P:protein transport; P:retrograde transport, endosome to Golgi; C:retromer, cargo-selective complex
CCN-51_Chr1v1_08253.1	RecName: Full=Ubiquitin-conjugating enzyme E2 4; AltName: Full=E2 ubiquitin-conjugating enzyme 4; AltName: Full=Ubiquitin carrier protein 4; AltName: Full=Ubiquitin-protein ligase 4	P:GO:0000122; P:GO:0006281; P:GO:0006513; P:GO:0006625; P:GO:0006915; P:GO:0009960; P:GO:0016925; P:GO:0030509; P:GO:0031146; P:GO:0034605; P:GO:0035103; P:GO:0035519; P:GO:0035666; P:GO:0039020; P:GO:0043162; P:GO:0044314; P:GO:0051865; P:GO:0060049; P:GO:0070534; P:GO:0070936; P:GO:0070979; P:GO:0071276; P:GO:0071288; P:GO:0071629; P:GO:0072671; P:GO:0085020; F:GO:0005524; F:GO:0030674; F:GO:00…	P:negative regulation of transcription by RNA polymerase II; P:DNA repair; P:protein monoubiquitination; P:protein targeting to peroxisome; P:apoptotic process; P:endosperm development; P:protein sumoylation; P:BMP signaling pathway; P:SCF-dependent proteasomal ubiquitin-dependent protein catabolic process; P:cellular response to heat; P:sterol regulatory element binding protein cleavage; P:prote…	EC:2.3.2.23	E2 ubiquitin-conjugating enzyme	IPR016135 (G3DSA:3.10.110.GENE3D); IPR000608 (PFAM); PTHR24068:SF250 (PANTHER); PTHR24068 (PANTHER); IPR000608 (PROSITE_PROFILES); IPR000608 (CDD); IPR016135 (SUPERFAMILY)	no GO terms	no GO terms
CCN-51_Chr1v1_08254.1	RecName: Full=Rac-like GTP-binding protein RHO1; AltName: Full=GTPase protein ROP1; Flags: Precursor	P:GO:0000226; P:GO:0007264; P:GO:0008360; P:GO:0009416; P:GO:0009788; P:GO:0009860; P:GO:0009958; P:GO:0010928; P:GO:0017157; P:GO:0030833; P:GO:0030834; P:GO:0030865; P:GO:0051650; P:GO:0090379; P:GO:2001009; F:GO:0003924; F:GO:0005525; F:GO:0019003; F:GO:0019901; F:GO:0019903; F:GO:0032794; C:GO:0005730; C:GO:0005819; C:GO:0005886; C:GO:0005938; C:GO:0009524; C:GO:0009531; C:GO:0030427; C:GO:00…	P:microtubule cytoskeleton organization; P:small GTPase mediated signal transduction; P:regulation of cell shape; P:response to light stimulus; P:negative regulation of abscisic acid-activated signaling pathway; P:pollen tube growth; P:positive gravitropism; P:regulation of auxin mediated signaling pathway; P:regulation of exocytosis; P:regulation of actin filament polymerization; P:regulation of…	EC:3.6.1.15	Nucleoside-triphosphate phosphatase	PR00449 (PRINTS); G3DSA:3.40.50.300 (GENE3D); IPR001806 (PFAM); IPR005225 (TIGRFAM); PTHR24072 (PANTHER); PTHR24072:SF288 (PANTHER); IPR003578 (PROSITE_PROFILES); cd04133 (CDD); IPR027417 (SUPERFAMILY)	P:GO:0007264; F:GO:0003924; F:GO:0005525	P:small GTPase mediated signal transduction; F:GTPase activity; F:GTP binding
CCN-51_Chr1v1_08255.1	RecName: Full=3-dehydroquinate synthase; Short=DHQS	P:GO:0009073; P:GO:0009423; P:GO:0033587; F:GO:0003856; F:GO:0042802; F:GO:0046872; F:GO:0051287; C:GO:0005794; C:GO:0009570	P:aromatic amino acid family biosynthetic process; P:chorismate biosynthetic process; P:shikimate biosynthetic process; F:3-dehydroquinate synthase activity; F:identical protein binding; F:metal ion binding; F:NAD binding; C:Golgi apparatus; C:chloroplast stroma	EC:4.2.3.4	3-dehydroquinate synthase	IPR016037 (TIGRFAM); G3DSA:1.20.1090.10 (GENE3D); IPR030960 (PFAM); G3DSA:3.40.50.1970 (GENE3D); PTHR43622 (PANTHER); PTHR43622:SF7 (PANTHER); IPR016037 (HAMAP); cd08195 (CDD); SSF56796 (SUPERFAMILY)	P:GO:0009073; F:GO:0003856; C:GO:0005737	P:aromatic amino acid family biosynthetic process; F:3-dehydroquinate synthase activity; C:cytoplasm
CCN-51_Chr1v1_08256.1	RecName: Full=Caffeine synthase 1	P:GO:0006629; P:GO:0006952; P:GO:0009611; P:GO:0009694; P:GO:0051707; F:GO:0030795; F:GO:0052624; F:GO:0080150	P:lipid metabolic process; P:defense response; P:response to wounding; P:jasmonic acid metabolic process; P:response to other organism; F:jasmonate O-methyltransferase activity; F:2-phytyl-1,4-naphthoquinone methyltransferase activity; F:S-adenosyl-L-methionine:benzoic acid carboxyl methyl transferase activity	EC:2.1.1.141	Jasmonate O-methyltransferase	IPR042086 (G3DSA:1.10.1200.GENE3D); IPR042086 (G3DSA:1.10.1200.GENE3D); IPR005299 (PFAM); mobidb-lite (MOBIDB_LITE); PTHR31009:SF18 (PANTHER); IPR005299 (PANTHER); IPR029063 (SUPERFAMILY)	F:GO:0008168	F:methyltransferase activity
CCN-51_Chr1v1_08257.1	RecName: Full=Replication factor C large subunit; Short=RFC large subunit; AltName: Full=Clamp loader large subunit	P:GO:0000077; P:GO:0006282; P:GO:0031347; P:GO:0033314; F:GO:0000166; F:GO:0003682; F:GO:0005515; C:GO:0000790	P:DNA damage checkpoint; P:regulation of DNA repair; P:regulation of defense response; P:mitotic DNA replication checkpoint; F:nucleotide binding; F:chromatin binding; F:protein binding; C:nuclear chromatin			PF03215 (PFAM); G3DSA:3.40.50.300 (GENE3D); G3DSA:1.10.8.60 (GENE3D); mobidb-lite (MOBIDB_LITE); mobidb-lite (MOBIDB_LITE); mobidb-lite (MOBIDB_LITE); mobidb-lite (MOBIDB_LITE); PTHR47584 (PANTHER); PTHR47584:SF8 (PANTHER); PTHR47584:SF8 (PANTHER); cd00882 (CDD); cd18140 (CDD); IPR027417 (SUPERFAMILY)	no GO terms	no GO terms
CCN-51_Chr1v1_08258.1	RecName: Full=L10-interacting MYB domain-containing protein	P:GO:0008150; F:GO:0005515; C:GO:0005634	P:biological_process; F:protein binding; C:nucleus			IPR024752 (PFAM); mobidb-lite (MOBIDB_LITE); mobidb-lite (MOBIDB_LITE); mobidb-lite (MOBIDB_LITE); PTHR47584:SF8 (PANTHER); PTHR47584 (PANTHER)	no GO terms	no GO terms
CCN-51_Chr1v1_08259.1	RecName: Full=Protein ALTERED PHOSPHATE STARVATION RESPONSE 1	P:GO:0015706; P:GO:0071249; F:GO:0005515; C:GO:0005634	P:nitrate transport; P:cellular response to nitrate; F:protein binding; C:nucleus			IPR006867 (PFAM); IPR006868 (PFAM); mobidb-lite (MOBIDB_LITE); mobidb-lite (MOBIDB_LITE); mobidb-lite (MOBIDB_LITE); PTHR21450:SF23 (PANTHER); PTHR21450 (PANTHER)	no GO terms	no GO terms
CCN-51_Chr1v1_08260.1	RecName: Full=Putative heme-binding peroxidase	P:GO:0000302; P:GO:0009793; P:GO:0009809; P:GO:0034599; P:GO:0042744; P:GO:0046686; P:GO:0055114; P:GO:0098869; F:GO:0005515; F:GO:0016688; F:GO:0020037; F:GO:0046872; C:GO:0005739; C:GO:0005774; C:GO:0005794; C:GO:0005829; C:GO:0005886; C:GO:0009506; C:GO:0009514; C:GO:0009941; C:GO:0016021; C:GO:0046861	P:response to reactive oxygen species; P:embryo development ending in seed dormancy; P:lignin biosynthetic process; P:cellular response to oxidative stress; P:hydrogen peroxide catabolic process; P:response to cadmium ion; P:oxidation-reduction process; P:cellular oxidant detoxification; F:protein binding; F:L-ascorbate peroxidase activity; F:heme binding; F:metal ion binding; C:mitochondrion; C:…	EC:1.11.1.7; EC:1.11.1.11	Peroxidase; L-ascorbate peroxidase	IPR002207 (PRINTS); IPR002016 (PRINTS); G3DSA:1.10.520.10 (GENE3D); IPR002016 (PFAM); G3DSA:1.10.420.10 (GENE3D); PTHR31356 (PANTHER); PTHR31356:SF38 (PANTHER); IPR002016 (PROSITE_PROFILES); IPR010255 (SUPERFAMILY)	P:GO:0006979; P:GO:0055114; F:GO:0004601; F:GO:0020037	P:response to oxidative stress; P:oxidation-reduction process; F:peroxidase activity; F:heme binding
CCN-51_Chr1v1_08261.1	RecName: Full=Protein POLLENLESS 3-LIKE 2	P:GO:0006792; P:GO:0007140; P:GO:0009556; P:GO:0009658; P:GO:0010438; P:GO:0010439; F:GO:0005515; C:GO:0005634; C:GO:0017053	P:regulation of sulfur utilization; P:male meiotic nuclear division; P:microsporogenesis; P:chloroplast organization; P:cellular response to sulfur starvation; P:regulation of glucosinolate biosynthetic process; F:protein binding; C:nucleus; C:transcription repressor complex			IPR011990 (G3DSA:1.25.40.GENE3D); IPR001440 (PFAM); mobidb-lite (MOBIDB_LITE); PTHR36326 (PANTHER); PTHR36326:SF7 (PANTHER); IPR013026 (PROSITE_PROFILES); IPR019734 (PROSITE_PROFILES); IPR011990 (SUPERFAMILY)	F:GO:0005515	F:protein binding
CCN-51_Chr1v1_08262.1	RecName: Full=Myb-related protein 308	P:GO:0000162; P:GO:0002213; P:GO:0006970; P:GO:0009611; P:GO:0009625; P:GO:0009737; P:GO:0009759; P:GO:0009800; P:GO:0009825; P:GO:0009909; P:GO:0010089; P:GO:0010091; P:GO:0010119; P:GO:0010200; P:GO:0010214; P:GO:0010224; P:GO:0010438; P:GO:0035017; P:GO:0045892; P:GO:0045893; P:GO:0048364; P:GO:0080091; P:GO:1900384; P:GO:1901957; P:GO:1903086; F:GO:0000976; F:GO:0003700; F:GO:0005515; C:GO:00…	P:tryptophan biosynthetic process; P:defense response to insect; P:response to osmotic stress; P:response to wounding; P:response to insect; P:response to abscisic acid; P:indole glucosinolate biosynthetic process; P:cinnamic acid biosynthetic process; P:multidimensional cell growth; P:regulation of flower development; P:xylem development; P:trichome branching; P:regulation of stomatal movement; …			IPR001005 (PFAM); G3DSA:1.10.10.60 (GENE3D); G3DSA:1.10.10.60 (GENE3D); mobidb-lite (MOBIDB_LITE); PTHR10641 (PANTHER); PTHR10641:SF1102 (PANTHER); IPR017930 (PROSITE_PROFILES); IPR017930 (PROSITE_PROFILES); IPR001005 (CDD); IPR001005 (CDD); IPR009057 (SUPERFAMILY)	no GO terms	no GO terms
CCN-51_Chr1v1_08263.1	---NA---					mobidb-lite (MOBIDB_LITE); mobidb-lite (MOBIDB_LITE)	no GO terms	no GO terms
CCN-51_Chr1v1_08264.1	RecName: Full=Proteasome subunit alpha type-7; AltName: Full=20S proteasome alpha subunit D; AltName: Full=20S proteasome subunit alpha-4	P:GO:0000165; P:GO:0000209; P:GO:0002479; P:GO:0006521; P:GO:0007283; P:GO:0010499; P:GO:0010972; P:GO:0016032; P:GO:0016579; P:GO:0030154; P:GO:0031146; P:GO:0033209; P:GO:0038061; P:GO:0038095; P:GO:0043488; P:GO:0043687; P:GO:0050852; P:GO:0055085; P:GO:0060071; P:GO:0060631; P:GO:0061418; P:GO:0070498; P:GO:0090263; F:GO:0004298; F:GO:0042802; C:GO:0005654; C:GO:0005739; C:GO:0005774; C:GO:00…	P:MAPK cascade; P:protein polyubiquitination; P:antigen processing and presentation of exogenous peptide antigen via MHC class I, TAP-dependent; P:regulation of cellular amino acid metabolic process; P:spermatogenesis; P:proteasomal ubiquitin-independent protein catabolic process; P:negative regulation of G2/M transition of mitotic cell cycle; P:viral process; P:protein deubiquitination; P:cell d…	EC:3.4.99; EC:3.4.25	Acting on peptide bonds (peptidases); Acting on peptide bonds (peptidases)	IPR029055 (G3DSA:3.60.20.GENE3D); IPR001353 (PFAM); IPR000426 (PFAM); PTHR11599 (PANTHER); PTHR11599:SF135 (PANTHER); IPR023332 (PROSITE_PROFILES); cd03755 (CDD); IPR029055 (SUPERFAMILY)	P:GO:0006511; P:GO:0051603; C:GO:0005839; C:GO:0019773	P:ubiquitin-dependent protein catabolic process; P:proteolysis involved in cellular protein catabolic process; C:proteasome core complex; C:proteasome core complex, alpha-subunit complex
CCN-51_Chr1v1_08265.1	RecName: Full=Signal transduction histidine-protein kinase BarA	P:GO:0000160; P:GO:0006468; P:GO:0006979; P:GO:0007231; P:GO:0009409; P:GO:0009414; P:GO:0009607; P:GO:0009755; P:GO:0010375; P:GO:0010431; P:GO:0030435; P:GO:0031288; P:GO:0031323; P:GO:0042594; P:GO:0044419; P:GO:0048580; P:GO:0048584; P:GO:0048831; P:GO:0051171; P:GO:0071215; P:GO:0080134; P:GO:0099402; P:GO:1900430; F:GO:0000155; F:GO:0000166; F:GO:0005034; F:GO:0009884; F:GO:0009927; F:GO:00…	P:phosphorelay signal transduction system; P:protein phosphorylation; P:response to oxidative stress; P:osmosensory signaling pathway; P:response to cold; P:response to water deprivation; P:response to biotic stimulus; P:hormone-mediated signaling pathway; P:stomatal complex patterning; P:seed maturation; P:sporulation resulting in formation of a cellular spore; P:sorocarp morphogenesis; P:regula…	EC:2.7.13.3	Histidine kinase	IPR004358 (PRINTS); IPR036890 (G3DSA:3.30.565.GENE3D); G3DSA:3.40.50.2300 (GENE3D); IPR001789 (PFAM); IPR003661 (PFAM); G3DSA:1.10.287.130 (GENE3D); IPR003594 (PFAM); mobidb-lite (MOBIDB_LITE); mobidb-lite (MOBIDB_LITE); mobidb-lite (MOBIDB_LITE); mobidb-lite (MOBIDB_LITE); PTHR43711 (PANTHER); PTHR43711:SF15 (PANTHER); IPR001789 (PROSITE_PROFILES); IPR005467 (PROSITE_PROFILES); cd16922 (CDD); IP…	P:GO:0000160; P:GO:0007165; P:GO:0016310; F:GO:0000155; F:GO:0016772	P:phosphorelay signal transduction system; P:signal transduction; P:phosphorylation; F:phosphorelay sensor kinase activity; F:transferase activity, transferring phosphorus-containing groups
CCN-51_Chr1v1_08266.1	RecName: Full=Protein EARLY-RESPONSIVE TO DEHYDRATION 7, chloroplastic; Flags: Precursor	P:GO:0002239; P:GO:0007623; P:GO:0009409; P:GO:0009414; P:GO:0009644; P:GO:0009651; P:GO:0009737; C:GO:0005886; C:GO:0009506; C:GO:0009536	P:response to oomycetes; P:circadian rhythm; P:response to cold; P:response to water deprivation; P:response to high light intensity; P:response to salt stress; P:response to abscisic acid; C:plasma membrane; C:plasmodesma; C:plastid			IPR009686 (PFAM); mobidb-lite (MOBIDB_LITE); mobidb-lite (MOBIDB_LITE); PTHR21068 (PANTHER); PTHR21068:SF31 (PANTHER)	no GO terms	no GO terms
CCN-51_Chr1v1_08267.1	RecName: Full=Lysosomal alpha-mannosidase; Short=Laman; AltName: Full=Lysosomal acid alpha-mannosidase; AltName: Full=Mannosidase alpha class 2B member 1; AltName: Full=Mannosidase alpha-B; Flags: Precursor	P:GO:0002252; P:GO:0006013; P:GO:0006464; P:GO:0007611; P:GO:0009059; P:GO:0009100; P:GO:0044249; P:GO:0048513; P:GO:0050896; P:GO:1901566; F:GO:0004559; F:GO:0030246; F:GO:0046872; C:GO:0000326; C:GO:0005615; C:GO:0005618; C:GO:0005764; C:GO:0005774; C:GO:0005775; C:GO:0005795; C:GO:0005829; C:GO:0048046; C:GO:0099503	P:immune effector process; P:mannose metabolic process; P:cellular protein modification process; P:learning or memory; P:macromolecule biosynthetic process; P:glycoprotein metabolic process; P:cellular biosynthetic process; P:animal organ development; P:response to stimulus; P:organonitrogen compound biosynthetic process; F:alpha-mannosidase activity; F:carbohydrate binding; F:metal ion binding; …	EC:3.2.1.24	Alpha-mannosidase	IPR013780 (G3DSA:2.60.40.GENE3D); G3DSA:2.60.40.1360 (GENE3D); IPR000602 (PFAM); G3DSA:2.70.98.30 (GENE3D); IPR037094 (G3DSA:1.20.1270.GENE3D); IPR027291 (G3DSA:3.20.110.GENE3D); IPR015341 (PFAM); IPR011682 (PFAM); IPR037094 (G3DSA:1.20.1270.GENE3D); IPR041147 (PFAM); PTHR11607:SF61 (PANTHER); PTHR11607 (PANTHER); cd10810 (CDD); IPR028995 (SUPERFAMILY); IPR011330 (SUPERFAMILY); IPR011013 (SUPERFA…	P:GO:0005975; P:GO:0006013; F:GO:0003824; F:GO:0004559; F:GO:0030246	P:carbohydrate metabolic process; P:mannose metabolic process; F:catalytic activity; F:alpha-mannosidase activity; F:carbohydrate binding
CCN-51_Chr1v1_08268.1	RecName: Full=26S proteasome non-ATPase regulatory subunit 4 homolog; AltName: Full=26S proteasome regulatory subunit RPN10; Short=OsRPN10; AltName: Full=26S proteasome regulatory subunit S5a homolog; Short=OsS5a	P:GO:0006974; P:GO:0009408; P:GO:0009555; P:GO:0009651; P:GO:0009733; P:GO:0009735; P:GO:0009737; P:GO:0009744; P:GO:0010029; P:GO:0010150; P:GO:0043161; P:GO:0048455; P:GO:0048528; P:GO:0048767; P:GO:0051788; P:GO:0080129; F:GO:0001653; F:GO:0031593; C:GO:0005634; C:GO:0005829; C:GO:0008540	P:cellular response to DNA damage stimulus; P:response to heat; P:pollen development; P:response to salt stress; P:response to auxin; P:response to cytokinin; P:response to abscisic acid; P:response to sucrose; P:regulation of seed germination; P:leaf senescence; P:proteasome-mediated ubiquitin-dependent protein catabolic process; P:stamen formation; P:post-embryonic root development; P:root hair…			mobidb-lite (MOBIDB_LITE); mobidb-lite (MOBIDB_LITE); PTHR10223:SF6 (PANTHER); PTHR10223 (PANTHER); IPR003903 (PROSITE_PROFILES); IPR003903 (PROSITE_PROFILES)	no GO terms	no GO terms
CCN-51_Chr1v1_08269.1	RecName: Full=26S proteasome regulatory subunit rpn10	P:GO:0000165; P:GO:0000209; P:GO:0002223; P:GO:0002479; P:GO:0006521; P:GO:0006974; P:GO:0007283; P:GO:0009408; P:GO:0009555; P:GO:0009651; P:GO:0009733; P:GO:0009735; P:GO:0009737; P:GO:0009744; P:GO:0010029; P:GO:0010150; P:GO:0010972; P:GO:0016579; P:GO:0031145; P:GO:0031146; P:GO:0033209; P:GO:0038061; P:GO:0038095; P:GO:0043488; P:GO:0043687; P:GO:0048455; P:GO:0048528; P:GO:0048767; P:GO:00…	P:MAPK cascade; P:protein polyubiquitination; P:stimulatory C-type lectin receptor signaling pathway; P:antigen processing and presentation of exogenous peptide antigen via MHC class I, TAP-dependent; P:regulation of cellular amino acid metabolic process; P:cellular response to DNA damage stimulus; P:spermatogenesis; P:response to heat; P:pollen development; P:response to salt stress; P:response …			IPR002035 (PFAM); IPR036465 (G3DSA:3.40.50.GENE3D); mobidb-lite (MOBIDB_LITE); mobidb-lite (MOBIDB_LITE); mobidb-lite (MOBIDB_LITE); PTHR10223 (PANTHER); PTHR10223:SF6 (PANTHER); IPR003903 (PROSITE_PROFILES); IPR002035 (PROSITE_PROFILES); cd01452 (CDD); IPR036465 (SUPERFAMILY)	no GO terms	no GO terms
CCN-51_Chr1v1_08270.1	RecName: Full=MLO protein homolog 1; AltName: Full=OsMLO1	P:GO:0006952; P:GO:0009620; P:GO:0032501; C:GO:0005737; C:GO:0012505; C:GO:0016021	P:defense response; P:response to fungus; P:multicellular organismal process; C:cytoplasm; C:endomembrane system; C:integral component of membrane			IPR004326 (PFAM); mobidb-lite (MOBIDB_LITE); PTHR31942 (PANTHER); PTHR31942:SF62 (PANTHER)	P:GO:0006952; C:GO:0016021	P:defense response; C:integral component of membrane
CCN-51_Chr1v1_08271.1	RecName: Full=Probable adenylyltransferase/sulfurtransferase MoeZ; Includes: RecName: Full=Sulfur carrier protein CysO adenylyltransferase; Includes: RecName: Full=Sulfur carrier protein CysO sulfurtransferase	P:GO:0006979; P:GO:0007568; P:GO:0009611; P:GO:0009753; P:GO:0071722; F:GO:0004792; F:GO:0030611; C:GO:0009507	P:response to oxidative stress; P:aging; P:response to wounding; P:response to jasmonic acid; P:detoxification of arsenic-containing substance; F:thiosulfate sulfurtransferase activity; F:arsenate reductase activity; C:chloroplast	EC:2.8.1.1	Thiosulfate sulfurtransferase	IPR036873 (G3DSA:3.40.250.GENE3D); IPR001763 (PFAM); PTHR44542 (PANTHER); PTHR44542:SF12 (PANTHER); IPR001763 (PROSITE_PROFILES); cd00158 (CDD); IPR036873 (SUPERFAMILY)	no GO terms	no GO terms
CCN-51_Chr1v1_08272.1	RecName: Full=E3 ubiquitin-protein ligase RNF13; AltName: Full=RING finger protein 13; AltName: Full=RING-type E3 ubiquitin transferase RNF13; Flags: Precursor	P:GO:0006886; P:GO:0016567; P:GO:0048523; F:GO:0000976; F:GO:0004842; F:GO:0043621; C:GO:0000139; C:GO:0000306; C:GO:0000326; C:GO:0005764; C:GO:0005768; C:GO:0005783	P:intracellular protein transport; P:protein ubiquitination; P:negative regulation of cellular process; F:transcription regulatory region sequence-specific DNA binding; F:ubiquitin-protein transferase activity; F:protein self-association; C:Golgi membrane; C:extrinsic component of vacuolar membrane; C:protein storage vacuole; C:lysosome; C:endosome; C:endoplasmic reticulum			G3DSA:3.50.30.30 (GENE3D); IPR013083 (G3DSA:3.30.40.GENE3D); IPR003137 (PFAM); IPR001841 (PFAM); PTHR22765 (PANTHER); PTHR22765:SF148 (PANTHER); PS51257 (PROSITE_PROFILES); IPR001841 (PROSITE_PROFILES); cd02123 (CDD); SSF52025 (SUPERFAMILY); SSF57850 (SUPERFAMILY)	no GO terms	no GO terms
CCN-51_Chr1v1_08273.1	RecName: Full=tRNA (cytosine(34)-C(5))-methyltransferase, mitochondrial; AltName: Full=NOL1/NOP2/Sun domain family member 3	P:GO:0002127; P:GO:0006364; P:GO:0006875; P:GO:0015031; P:GO:0048235; P:GO:0051128; P:GO:0055072; P:GO:0070129; P:GO:0080167; P:GO:0098709; P:GO:1990388; F:GO:0016428; F:GO:0034634; F:GO:0046915; C:GO:0005759; C:GO:0005789; C:GO:0005794; C:GO:0005887; C:GO:0009506; C:GO:0031520	P:tRNA wobble base cytosine methylation; P:rRNA processing; P:cellular metal ion homeostasis; P:protein transport; P:pollen sperm cell differentiation; P:regulation of cellular component organization; P:iron ion homeostasis; P:regulation of mitochondrial translation; P:response to karrikin; P:glutathione import across plasma membrane; P:xylem-to-phloem iron transport; F:tRNA (cytosine-5-)-methylt…			IPR023269 (PRINTS); IPR023267 (PRINTS); IPR004813 (TIGRFAM); IPR004648 (TIGRFAM); IPR004813 (PFAM); IPR001678 (PFAM); mobidb-lite (MOBIDB_LITE); PTHR22601:SF12 (PANTHER); PTHR22601:SF12 (PANTHER); PTHR22601 (PANTHER); PTHR22601 (PANTHER); IPR001678 (PROSITE_PROFILES); cd02440 (CDD); IPR029063 (SUPERFAMILY)	P:GO:0001510; P:GO:0055085; F:GO:0008168	P:RNA methylation; P:transmembrane transport; F:methyltransferase activity
CCN-51_Chr1v1_08274.1	RecName: Full=Protein NUCLEAR FUSION DEFECTIVE 4	P:GO:0000741; P:GO:0007275	P:karyogamy; P:multicellular organism development			G3DSA:1.20.1250.20 (GENE3D); IPR010658 (PFAM); G3DSA:1.20.1250.20 (GENE3D); PTHR21576 (PANTHER); PTHR21576:SF105 (PANTHER); cd17354 (CDD); IPR036259 (SUPERFAMILY)	no GO terms	no GO terms
CCN-51_Chr1v1_08275.1	RecName: Full=Calmodulin-lysine N-methyltransferase; Short=CLNMT; Short=CaM KMT	P:GO:0002239; P:GO:0009408; P:GO:0009409; P:GO:0009630; P:GO:0009787; P:GO:0010928; P:GO:0018022; P:GO:0080147; P:GO:1901000; P:GO:1902074; P:GO:2000070; P:GO:2000280; F:GO:0018025; F:GO:0031072; C:GO:0005654; C:GO:0005737; C:GO:0032991	P:response to oomycetes; P:response to heat; P:response to cold; P:gravitropism; P:regulation of abscisic acid-activated signaling pathway; P:regulation of auxin mediated signaling pathway; P:peptidyl-lysine methylation; P:root hair cell development; P:regulation of response to salt stress; P:response to salt; P:regulation of response to water deprivation; P:regulation of root development; F:calm…	EC:2.1.1.60	Calmodulin-lysine N-methyltransferase	IPR019410 (PFAM); G3DSA:3.40.50.150 (GENE3D); IPR025800 (PANTHER); IPR029063 (SUPERFAMILY)	F:GO:0018025; C:GO:0005737	F:calmodulin-lysine N-methyltransferase activity; C:cytoplasm
CCN-51_Chr1v1_08276.1	---NA---					mobidb-lite (MOBIDB_LITE); mobidb-lite (MOBIDB_LITE)	no GO terms	no GO terms
CCN-51_Chr1v1_08277.1	---NA---					no IPS match	no IPS match	no IPS match
CCN-51_Chr1v1_08278.1	---NA---					no IPS match	no IPS match	no IPS match
CCN-51_Chr1v1_08279.1	RecName: Full=Cellular nucleic acid-binding protein; Short=CNBP; AltName: Full=Zinc finger protein 9	P:GO:0009414; P:GO:0009631; P:GO:0009651; P:GO:0010501; P:GO:0010586; P:GO:0019827; P:GO:0031123; P:GO:0031331; P:GO:0032508; P:GO:0045727; P:GO:0048856; P:GO:0051254; P:GO:0060567; P:GO:0065008; P:GO:1903799; F:GO:0001072; F:GO:0003690; F:GO:0003697; F:GO:0003729; F:GO:0005515; F:GO:0008270; C:GO:0005829; C:GO:0005844; C:GO:0031981; C:GO:0036464	P:response to water deprivation; P:cold acclimation; P:response to salt stress; P:RNA secondary structure unwinding; P:miRNA metabolic process; P:stem cell population maintenance; P:RNA 3'-end processing; P:positive regulation of cellular catabolic process; P:DNA duplex unwinding; P:positive regulation of translation; P:anatomical structure development; P:positive regulation of RNA metabolic proc…			IPR002059 (PRINTS); G3DSA:4.10.60.10 (GENE3D); G3DSA:2.40.50.140 (GENE3D); G3DSA:4.10.60.10 (GENE3D); IPR001878 (PFAM); G3DSA:4.10.60.10 (GENE3D); IPR002059 (PFAM); mobidb-lite (MOBIDB_LITE); PTHR46565 (PANTHER); PTHR46565 (PANTHER); PTHR46565:SF6 (PANTHER); PTHR46565:SF6 (PANTHER); IPR001878 (PROSITE_PROFILES); IPR002059 (PROSITE_PROFILES); IPR001878 (PROSITE_PROFILES); IPR001878 (PROSITE_PROFIL…	F:GO:0003676; F:GO:0008270	F:nucleic acid binding; F:zinc ion binding
CCN-51_Chr1v1_08280.1	RecName: Full=Ferredoxin--NADP reductase; Short=FNR	P:GO:0009817; P:GO:0015979; P:GO:0042742; P:GO:0055114; F:GO:0004324; F:GO:0005515; F:GO:0050660; F:GO:0050661; C:GO:0005829; C:GO:0009570; C:GO:0030076; C:GO:0033115; C:GO:0034060; C:GO:0098807	P:defense response to fungus, incompatible interaction; P:photosynthesis; P:defense response to bacterium; P:oxidation-reduction process; F:ferredoxin-NADP+ reductase activity; F:protein binding; F:flavin adenine dinucleotide binding; F:NADP binding; C:cytosol; C:chloroplast stroma; C:light-harvesting complex; C:cyanelle thylakoid membrane; C:cyanelle stroma; C:chloroplast thylakoid membrane prot…	EC:1.18.1; EC:1.18.1.2	Acting on iron-sulfur proteins as donors; Ferredoxin--NADP(+) reductase	IPR001709 (PRINTS); IPR039261 (G3DSA:3.40.50.GENE3D); IPR035442 (PIRSF); IPR015701 (PIRSF); G3DSA:2.40.30.10 (GENE3D); IPR001433 (PFAM); PTHR43314 (PANTHER); PTHR43314:SF12 (PANTHER); IPR017927 (PROSITE_PROFILES); cd06208 (CDD); IPR039261 (SUPERFAMILY); IPR017938 (SUPERFAMILY)	P:GO:0055114; F:GO:0016491	P:oxidation-reduction process; F:oxidoreductase activity
CCN-51_Chr1v1_08281.1	RecName: Full=Vacuolar protein 8	F:GO:0005515	F:protein binding			IPR000225 (PFAM); IPR011989 (G3DSA:1.25.10.GENE3D); IPR011989 (G3DSA:1.25.10.GENE3D); mobidb-lite (MOBIDB_LITE); mobidb-lite (MOBIDB_LITE); PTHR46168:SF16 (PANTHER); PTHR46168 (PANTHER); IPR016024 (SUPERFAMILY)	F:GO:0005515	F:protein binding
CCN-51_Chr1v1_08282.1	RecName: Full=Chaperone protein DnaJ	P:GO:0006950; P:GO:0010322; P:GO:0042026; P:GO:0044260; P:GO:0051085; P:GO:1902395; F:GO:0031072; F:GO:0046872; F:GO:0051082; C:GO:0005634; C:GO:0009507; C:GO:0012505; C:GO:0016020	P:response to stress; P:regulation of isopentenyl diphosphate biosynthetic process, methylerythritol 4-phosphate pathway; P:protein refolding; P:cellular macromolecule metabolic process; P:chaperone cofactor-dependent protein refolding; P:regulation of 1-deoxy-D-xylulose-5-phosphate synthase activity; F:heat shock protein binding; F:metal ion binding; F:unfolded protein binding; C:nucleus; C:chlo…			IPR001623 (PRINTS); IPR036869 (G3DSA:1.10.287.GENE3D); IPR001623 (PFAM); PTHR44240 (PANTHER); PTHR44240:SF13 (PANTHER); IPR001623 (PROSITE_PROFILES); IPR001623 (CDD); IPR036869 (SUPERFAMILY)	no GO terms	no GO terms
CCN-51_Chr1v1_08283.1	RecName: Full=RING-H2 finger protein ATL73; AltName: Full=RING-type E3 ubiquitin transferase ATL73; Flags: Precursor	P:GO:0006511; P:GO:0006886; P:GO:0009555; P:GO:0009901; P:GO:0010200; P:GO:0016567; P:GO:0038018; P:GO:0080141; P:GO:0090090; P:GO:2000051; F:GO:0000976; F:GO:0005109; F:GO:0043621; F:GO:0046872; F:GO:0061630; C:GO:0000306; C:GO:0005783; C:GO:0005887	P:ubiquitin-dependent protein catabolic process; P:intracellular protein transport; P:pollen development; P:anther dehiscence; P:response to chitin; P:protein ubiquitination; P:Wnt receptor catabolic process; P:regulation of jasmonic acid biosynthetic process; P:negative regulation of canonical Wnt signaling pathway; P:negative regulation of non-canonical Wnt signaling pathway; F:transcription re…			IPR001841 (PFAM); IPR013083 (G3DSA:3.30.40.GENE3D); PTHR45798:SF35 (PANTHER); PTHR45798 (PANTHER); IPR001841 (PROSITE_PROFILES); SSF57850 (SUPERFAMILY)	no GO terms	no GO terms
CCN-51_Chr1v1_08284.1	RecName: Full=Exodeoxyribonuclease III; Short=EXO III; Short=Exonuclease III; AltName: Full=AP endonuclease VI	P:GO:0006284; P:GO:0080111; F:GO:0003906; F:GO:0004528; F:GO:0008270; F:GO:0008311; F:GO:0046403; C:GO:0005634; C:GO:0005737	P:base-excision repair; P:DNA demethylation; F:DNA-(apurinic or apyrimidinic site) endonuclease activity; F:phosphodiesterase I activity; F:zinc ion binding; F:double-stranded DNA 3'-5' exodeoxyribonuclease activity; F:polynucleotide 3'-phosphatase activity; C:nucleus; C:cytoplasm	EC:3.1.11; EC:3.1.15; EC:3.1.3.32; EC:3.1.4.1	Acting on ester bonds; Acting on ester bonds; Polynucleotide 3'-phosphatase; Phosphodiesterase I	IPR036691 (G3DSA:3.60.10.GENE3D); IPR010666 (PFAM); IPR005135 (PFAM); mobidb-lite (MOBIDB_LITE); PTHR22748:SF4 (PANTHER); IPR004808 (PANTHER); IPR004808 (PROSITE_PROFILES); IPR036691 (SUPERFAMILY)	P:GO:0006281; F:GO:0004518; F:GO:0008270	P:DNA repair; F:nuclease activity; F:zinc ion binding
CCN-51_Chr1v1_08285.1	RecName: Full=Transcription factor bHLH121; AltName: Full=Basic helix-loop-helix protein 121; Short=AtbHLH121; Short=bHLH 121; AltName: Full=Transcription factor EN 138; AltName: Full=bHLH transcription factor bHLH121	P:GO:0006355; P:GO:0010030; P:GO:0019760; P:GO:0071333; F:GO:0000976; F:GO:0003700; F:GO:0046983; C:GO:0005634; C:GO:0005737	P:regulation of transcription, DNA-templated; P:positive regulation of seed germination; P:glucosinolate metabolic process; P:cellular response to glucose stimulus; F:transcription regulatory region sequence-specific DNA binding; F:DNA-binding transcription factor activity; F:protein dimerization activity; C:nucleus; C:cytoplasm			IPR011598 (PFAM); IPR036638 (G3DSA:4.10.280.GENE3D); mobidb-lite (MOBIDB_LITE); mobidb-lite (MOBIDB_LITE); mobidb-lite (MOBIDB_LITE); mobidb-lite (MOBIDB_LITE); mobidb-lite (MOBIDB_LITE); mobidb-lite (MOBIDB_LITE); mobidb-lite (MOBIDB_LITE); PTHR47001 (PANTHER); PTHR47001:SF1 (PANTHER); IPR011598 (PROSITE_PROFILES); IPR011598 (CDD); IPR036638 (SUPERFAMILY)	F:GO:0046983	F:protein dimerization activity
CCN-51_Chr1v1_08286.1	RecName: Full=Calcium-dependent protein kinase 28	P:GO:0018105; P:GO:0035556; P:GO:0040008; P:GO:0046777; P:GO:0048584; P:GO:0050832; P:GO:1900425; P:GO:2000032; F:GO:0004722; F:GO:0005509; F:GO:0005516; F:GO:0005524; F:GO:0009931; C:GO:0005634; C:GO:0005737; C:GO:0005886	P:peptidyl-serine phosphorylation; P:intracellular signal transduction; P:regulation of growth; P:protein autophosphorylation; P:positive regulation of response to stimulus; P:defense response to fungus; P:negative regulation of defense response to bacterium; P:regulation of secondary shoot formation; F:protein serine/threonine phosphatase activity; F:calcium ion binding; F:calmodulin binding; F:…	EC:2.7.11; EC:3.1.3.16	Transferring phosphorus-containing groups; Protein-serine/threonine phosphatase	IPR002048 (PFAM); G3DSA:1.10.238.10 (GENE3D); G3DSA:1.10.238.10 (GENE3D); IPR000719 (PFAM); G3DSA:1.10.510.10 (GENE3D); G3DSA:1.10.510.10 (GENE3D); mobidb-lite (MOBIDB_LITE); mobidb-lite (MOBIDB_LITE); PTHR24349:SF354 (PANTHER); PTHR24349:SF354 (PANTHER); PTHR24349:SF354 (PANTHER); PTHR24349 (PANTHER); PTHR24349 (PANTHER); IPR002048 (PROSITE_PROFILES); IPR002048 (PROSITE_PROFILES); IPR002048 (PRO…	P:GO:0006468; F:GO:0004672; F:GO:0005509; F:GO:0005524	P:protein phosphorylation; F:protein kinase activity; F:calcium ion binding; F:ATP binding
CCN-51_Chr1v1_08287.1	RecName: Full=Naringenin,2-oxoglutarate 3-dioxygenase; AltName: Full=FHT; AltName: Full=Flavanone-3-hydroxylase; Short=F3H	P:GO:0009813; P:GO:0010224; P:GO:0055114; F:GO:0005524; F:GO:0031418; F:GO:0045486; F:GO:0046872	P:flavonoid biosynthetic process; P:response to UV-B; P:oxidation-reduction process; F:ATP binding; F:L-ascorbic acid binding; F:naringenin 3-dioxygenase activity; F:metal ion binding	EC:1.14.11; EC:1.14.11.9	Acting on paired donors, with incorporation or reduction of molecular oxygen. The oxygen incorporated need not be derived from O(2); Flavanone 3-dioxygenase	IPR027443 (G3DSA:2.60.120.GENE3D); PTHR10209 (PANTHER); PTHR10209:SF603 (PANTHER); SSF51197 (SUPERFAMILY)	no GO terms	no GO terms
CCN-51_Chr1v1_08288.1	RecName: Full=Naringenin,2-oxoglutarate 3-dioxygenase; AltName: Full=FHT; AltName: Full=Flavanone-3-hydroxylase; Short=F3H	P:GO:0006952; P:GO:0007033; P:GO:0009611; P:GO:0009753; P:GO:0009813; P:GO:0010023; P:GO:0010224; P:GO:0051707; P:GO:0055114; F:GO:0000166; F:GO:0031418; F:GO:0045486; F:GO:0046872	P:defense response; P:vacuole organization; P:response to wounding; P:response to jasmonic acid; P:flavonoid biosynthetic process; P:proanthocyanidin biosynthetic process; P:response to UV-B; P:response to other organism; P:oxidation-reduction process; F:nucleotide binding; F:L-ascorbic acid binding; F:naringenin 3-dioxygenase activity; F:metal ion binding	EC:1.14.11; EC:1.14.11.9	Acting on paired donors, with incorporation or reduction of molecular oxygen. The oxygen incorporated need not be derived from O(2); Flavanone 3-dioxygenase	IPR027443 (G3DSA:2.60.120.GENE3D); IPR005123 (PFAM); PTHR10209 (PANTHER); PTHR10209:SF603 (PANTHER); PTHR10209:SF603 (PANTHER); SSF51197 (SUPERFAMILY)	P:GO:0055114; F:GO:0016491	P:oxidation-reduction process; F:oxidoreductase activity
CCN-51_Chr1v1_08289.1	RecName: Full=Thioredoxin reductase	P:GO:0006909; P:GO:0010380; P:GO:0019430; P:GO:0031154; P:GO:0042744; P:GO:0045454; P:GO:0051781; P:GO:0055114; F:GO:0004791; F:GO:0008198; F:GO:0016671; F:GO:0042802; C:GO:0005758; C:GO:0005759; C:GO:0005829; C:GO:0009570; C:GO:0009941	P:phagocytosis; P:regulation of chlorophyll biosynthetic process; P:removal of superoxide radicals; P:culmination involved in sorocarp development; P:hydrogen peroxide catabolic process; P:cell redox homeostasis; P:positive regulation of cell division; P:oxidation-reduction process; F:thioredoxin-disulfide reductase activity; F:ferrous iron binding; F:oxidoreductase activity, acting on a sulfur g…	EC:1.8.1.9	Thioredoxin-disulfide reductase	PR00469 (PRINTS); IPR036188 (G3DSA:3.50.50.GENE3D); PTHR42863 (PANTHER); PTHR42863:SF11 (PANTHER); IPR036188 (SUPERFAMILY)	no GO terms	no GO terms
CCN-51_Chr1v1_08290.1	RecName: Full=Naringenin,2-oxoglutarate 3-dioxygenase; AltName: Full=FHT; AltName: Full=Flavanone-3-hydroxylase; Short=F3H	P:GO:0002229; P:GO:0009620; P:GO:0009751; P:GO:0010150; P:GO:0010224; P:GO:0042742; P:GO:0046244; P:GO:0051553; P:GO:0055114; P:GO:2000022; F:GO:0005524; F:GO:0031418; F:GO:0033759; F:GO:0034785; F:GO:0045486; F:GO:0046872; F:GO:0120091; C:GO:0005829	P:defense response to oomycetes; P:response to fungus; P:response to salicylic acid; P:leaf senescence; P:response to UV-B; P:defense response to bacterium; P:salicylic acid catabolic process; P:flavone biosynthetic process; P:oxidation-reduction process; P:regulation of jasmonic acid mediated signaling pathway; F:ATP binding; F:L-ascorbic acid binding; F:flavone synthase activity; F:salicylate 5…	EC:1.14.11; EC:1.14.11.9; EC:1.14.13; EC:1.14.20.5	Acting on paired donors, with incorporation or reduction of molecular oxygen. The oxygen incorporated need not be derived from O(2); Flavanone 3-dioxygenase; Acting on paired donors, with incorporation or reduction of molecular oxygen. The oxygen incorporated need not be derived from O(2); Flavone synthase I	IPR027443 (G3DSA:2.60.120.GENE3D); IPR005123 (PFAM); IPR026992 (PFAM); PTHR10209:SF603 (PANTHER); PTHR10209 (PANTHER); IPR005123 (PROSITE_PROFILES); SSF51197 (SUPERFAMILY)	P:GO:0055114; F:GO:0016491	P:oxidation-reduction process; F:oxidoreductase activity
CCN-51_Chr1v1_08291.1	---NA---					mobidb-lite (MOBIDB_LITE); mobidb-lite (MOBIDB_LITE)	no GO terms	no GO terms
CCN-51_Chr1v1_08292.1	---NA---					mobidb-lite (MOBIDB_LITE); mobidb-lite (MOBIDB_LITE); mobidb-lite (MOBIDB_LITE); mobidb-lite (MOBIDB_LITE); mobidb-lite (MOBIDB_LITE); mobidb-lite (MOBIDB_LITE); PTHR47512 (PANTHER)	no GO terms	no GO terms
CCN-51_Chr1v1_08293.1	RecName: Full=Serine/threonine-protein kinase TEL1; AltName: Full=ATM homolog; AltName: Full=DNA-damage checkpoint kinase TEL1; AltName: Full=Telomere length regulation protein 1	P:GO:0000077; P:GO:0002684; P:GO:0003006; P:GO:0006302; P:GO:0006310; P:GO:0006357; P:GO:0006468; P:GO:0007093; P:GO:0007276; P:GO:0010212; P:GO:0010557; P:GO:0010605; P:GO:0010628; P:GO:0016573; P:GO:0030098; P:GO:0031324; P:GO:0031328; P:GO:0032204; P:GO:0035556; P:GO:0042127; P:GO:0042221; P:GO:0042981; P:GO:0043933; P:GO:0044085; P:GO:0045595; P:GO:0048584; P:GO:0051054; P:GO:0051094; P:GO:00…	P:DNA damage checkpoint; P:positive regulation of immune system process; P:developmental process involved in reproduction; P:double-strand break repair; P:DNA recombination; P:regulation of transcription by RNA polymerase II; P:protein phosphorylation; P:mitotic cell cycle checkpoint; P:gamete generation; P:response to ionizing radiation; P:positive regulation of macromolecule biosynthetic proces…			IPR000403 (PFAM); IPR003151 (PFAM); IPR036940 (G3DSA:1.10.1070.GENE3D); mobidb-lite (MOBIDB_LITE); mobidb-lite (MOBIDB_LITE); mobidb-lite (MOBIDB_LITE); mobidb-lite (MOBIDB_LITE); mobidb-lite (MOBIDB_LITE); mobidb-lite (MOBIDB_LITE); mobidb-lite (MOBIDB_LITE); PTHR11139 (PANTHER); PTHR11139:SF105 (PANTHER); IPR014009 (PROSITE_PROFILES); IPR003152 (PROSITE_PROFILES); IPR000403 (PROSITE_PROFILES); …	F:GO:0005515; F:GO:0016301	F:protein binding; F:kinase activity
CCN-51_Chr1v1_08294.1	RecName: Full=WEB family protein At2g17940	P:GO:0009903; P:GO:0009904; C:GO:0005829	P:chloroplast avoidance movement; P:chloroplast accumulation movement; C:cytosol			PTHR32054 (PANTHER); PTHR32054:SF23 (PANTHER)	no GO terms	no GO terms
CCN-51_Chr1v1_08295.1	---NA---					mobidb-lite (MOBIDB_LITE); PTHR35111:SF1 (PANTHER); PTHR35111 (PANTHER)	no GO terms	no GO terms
CCN-51_Chr1v1_08296.1	RecName: Full=WD repeat-containing protein 82	P:GO:0006355; P:GO:0010605; P:GO:0031124; P:GO:0031325; P:GO:0032268; P:GO:0043967; P:GO:0048510; P:GO:0048513; P:GO:0048586; P:GO:0080182; P:GO:1902275; F:GO:0003682; F:GO:0005515; F:GO:0010485; F:GO:0042800; C:GO:0000123; C:GO:0000784; C:GO:0000785; C:GO:0005730; C:GO:0048188; C:GO:0072357; C:GO:0080008	P:regulation of transcription, DNA-templated; P:negative regulation of macromolecule metabolic process; P:mRNA 3'-end processing; P:positive regulation of cellular metabolic process; P:regulation of cellular protein metabolic process; P:histone H4 acetylation; P:regulation of timing of transition from vegetative to reproductive phase; P:animal organ development; P:regulation of long-day photoperi…	EC:2.1.1.43; EC:2.3.1.5; EC:2.3.1.48	Transferring one-carbon groups; Arylamine N-acetyltransferase; Histone acetyltransferase	IPR020472 (PRINTS); IPR001680 (PFAM); IPR015943 (G3DSA:2.130.10.GENE3D); PTHR19861 (PANTHER); PTHR19861:SF3 (PANTHER); IPR001680 (PROSITE_PROFILES); IPR001680 (PROSITE_PROFILES); IPR001680 (PROSITE_PROFILES); IPR017986 (PROSITE_PROFILES); IPR036322 (SUPERFAMILY)	F:GO:0005515	F:protein binding
CCN-51_Chr1v1_08297.1	RecName: Full=Putative WUSCHEL-related homeobox 2; AltName: Full=OsWOX2	P:GO:0007165; P:GO:0008284; P:GO:0009733; P:GO:0009942; P:GO:0009943; P:GO:0009947; P:GO:0009965; P:GO:0010067; P:GO:0010078; P:GO:0010087; P:GO:0010482; P:GO:0010654; P:GO:0010865; P:GO:0045892; P:GO:0048314; P:GO:0048446; P:GO:0048482; P:GO:0048825; P:GO:0051510; P:GO:0080166; P:GO:0080167; P:GO:0090451; P:GO:0090506; P:GO:1902459; F:GO:0003700; F:GO:0005515; F:GO:0043565; C:GO:0005829; C:GO:00…	P:signal transduction; P:positive regulation of cell population proliferation; P:response to auxin; P:longitudinal axis specification; P:adaxial/abaxial axis specification; P:centrolateral axis specification; P:leaf morphogenesis; P:procambium histogenesis; P:maintenance of root meristem identity; P:phloem or xylem histogenesis; P:regulation of epidermal cell division; P:apical cell fate commitme…			G3DSA:1.10.10.60 (GENE3D); IPR001356 (PFAM); mobidb-lite (MOBIDB_LITE); mobidb-lite (MOBIDB_LITE); PTHR45940 (PANTHER); PTHR45940:SF2 (PANTHER); IPR001356 (PROSITE_PROFILES); IPR001356 (CDD); IPR009057 (SUPERFAMILY)	F:GO:0003677	F:DNA binding
CCN-51_Chr1v1_08298.1	RecName: Full=RNA demethylase ALKBH5; AltName: Full=Alkylated DNA repair protein alkB homolog 5; AltName: Full=Alpha-ketoglutarate-dependent dioxygenase alkB homolog 5	P:GO:0003006; P:GO:0006402; P:GO:0009628; P:GO:0032501; P:GO:0043412; P:GO:0055114; P:GO:0070988; F:GO:0003729; F:GO:0005515; F:GO:0035515; F:GO:0051213; C:GO:0000932; C:GO:0005634; C:GO:0009506	P:developmental process involved in reproduction; P:mRNA catabolic process; P:response to abiotic stimulus; P:multicellular organismal process; P:macromolecule modification; P:oxidation-reduction process; P:demethylation; F:mRNA binding; F:protein binding; F:oxidative RNA demethylase activity; F:dioxygenase activity; C:P-body; C:nucleus; C:plasmodesma			IPR037151 (G3DSA:2.60.120.GENE3D); IPR027450 (PFAM); mobidb-lite (MOBIDB_LITE); mobidb-lite (MOBIDB_LITE); mobidb-lite (MOBIDB_LITE); mobidb-lite (MOBIDB_LITE); mobidb-lite (MOBIDB_LITE); mobidb-lite (MOBIDB_LITE); PTHR31447:SF5 (PANTHER); PTHR31447 (PANTHER); IPR005123 (PROSITE_PROFILES); SSF51197 (SUPERFAMILY)	P:GO:0055114; F:GO:0016491	P:oxidation-reduction process; F:oxidoreductase activity
CCN-51_Chr1v1_08299.1	---NA---					mobidb-lite (MOBIDB_LITE); mobidb-lite (MOBIDB_LITE); PTHR36347 (PANTHER)	no GO terms	no GO terms
CCN-51_Chr1v1_08300.1	RecName: Full=Zinc finger Ran-binding domain-containing protein 2; AltName: Full=Zinc finger protein 265	P:GO:0006397; P:GO:0008380; F:GO:0003723; F:GO:0046872; C:GO:0005634	P:mRNA processing; P:RNA splicing; F:RNA binding; F:metal ion binding; C:nucleus			G3DSA:4.10.1060.10 (GENE3D); IPR001876 (PFAM); mobidb-lite (MOBIDB_LITE); PTHR23111 (PANTHER); PTHR23111:SF71 (PANTHER); IPR001876 (PROSITE_PROFILES); IPR001876 (PROSITE_PROFILES); IPR001876 (PROSITE_PROFILES); IPR036443 (SUPERFAMILY); IPR036443 (SUPERFAMILY); IPR036443 (SUPERFAMILY); IPR036443 (SUPERFAMILY)	no GO terms	no GO terms
CCN-51_Chr1v1_08301.1	---NA---					no IPS match	no IPS match	no IPS match
CCN-51_Chr1v1_08302.1	RecName: Full=AAA-ATPase At3g50940; Flags: Precursor	P:GO:0000304; P:GO:0002237; P:GO:0009409; P:GO:0009411; P:GO:0009414; P:GO:0009626; P:GO:0009651; P:GO:0009737; P:GO:0009863; P:GO:0010431; P:GO:0051365; F:GO:0005524; F:GO:0016887; F:GO:0042802; C:GO:0005741; C:GO:0005783; C:GO:0005794; C:GO:0005886; C:GO:0009506	P:response to singlet oxygen; P:response to molecule of bacterial origin; P:response to cold; P:response to UV; P:response to water deprivation; P:plant-type hypersensitive response; P:response to salt stress; P:response to abscisic acid; P:salicylic acid mediated signaling pathway; P:seed maturation; P:cellular response to potassium ion starvation; F:ATP binding; F:ATPase activity; F:identical p…	EC:3.6.1.3; EC:3.6.1.15	Adenosinetriphosphatase; Nucleoside-triphosphate phosphatase	IPR003959 (PFAM); G3DSA:3.40.50.300 (GENE3D); IPR025753 (PFAM); mobidb-lite (MOBIDB_LITE); mobidb-lite (MOBIDB_LITE); PTHR23070 (PANTHER); PTHR23070:SF100 (PANTHER); cd00009 (CDD); IPR027417 (SUPERFAMILY)	F:GO:0005524; F:GO:0016887	F:ATP binding; F:ATPase activity
CCN-51_Chr1v1_08303.1	RecName: Full=AAA-ATPase At3g50940; Flags: Precursor	P:GO:0002237; P:GO:0009409; P:GO:0009411; P:GO:0009414; P:GO:0009626; P:GO:0009651; P:GO:0009737; P:GO:0009863; P:GO:0010431; P:GO:0051365; F:GO:0005524; F:GO:0016887; F:GO:0042802; C:GO:0005741; C:GO:0005783; C:GO:0005794; C:GO:0005886; C:GO:0009506	P:response to molecule of bacterial origin; P:response to cold; P:response to UV; P:response to water deprivation; P:plant-type hypersensitive response; P:response to salt stress; P:response to abscisic acid; P:salicylic acid mediated signaling pathway; P:seed maturation; P:cellular response to potassium ion starvation; F:ATP binding; F:ATPase activity; F:identical protein binding; C:mitochondria…	EC:3.6.1.3; EC:3.6.1.15	Adenosinetriphosphatase; Nucleoside-triphosphate phosphatase	IPR025753 (PFAM); IPR007942 (PFAM); IPR003959 (PFAM); G3DSA:3.40.50.300 (GENE3D); mobidb-lite (MOBIDB_LITE); mobidb-lite (MOBIDB_LITE); mobidb-lite (MOBIDB_LITE); PTHR23070:SF135 (PANTHER); PTHR23070 (PANTHER); cd00009 (CDD); IPR027417 (SUPERFAMILY)	F:GO:0005524; F:GO:0016887	F:ATP binding; F:ATPase activity
CCN-51_Chr1v1_08304.1	RecName: Full=Endoglucanase 13; AltName: Full=Endo-1,4-beta glucanase 13; AltName: Full=OsGLU6; Flags: Precursor	P:GO:0007389; P:GO:0009624; P:GO:0030245; P:GO:0071555; F:GO:0008810; C:GO:0005576; C:GO:0005886	P:pattern specification process; P:response to nematode; P:cellulose catabolic process; P:cell wall organization; F:cellulase activity; C:extracellular region; C:plasma membrane	EC:3.2.1.4	Cellulase	IPR012341 (G3DSA:1.50.10.GENE3D); IPR001701 (PFAM); PTHR22298:SF126 (PANTHER); PTHR22298 (PANTHER); IPR008928 (SUPERFAMILY)	P:GO:0005975; F:GO:0004553	P:carbohydrate metabolic process; F:hydrolase activity, hydrolyzing O-glycosyl compounds
CCN-51_Chr1v1_08305.1	RecName: Full=Protein AF-9 homolog	P:GO:0006281; P:GO:0006348; P:GO:0006357; P:GO:0009639; P:GO:0009909; P:GO:0009959; P:GO:0030154; P:GO:0043968; P:GO:0043981; P:GO:0045893; P:GO:0048510; P:GO:0090239; P:GO:2000028; F:GO:0008022; F:GO:0070577; C:GO:0000812; C:GO:0005671; C:GO:0005737; C:GO:0031965; C:GO:0035267; C:GO:0072686	P:DNA repair; P:chromatin silencing at telomere; P:regulation of transcription by RNA polymerase II; P:response to red or far red light; P:regulation of flower development; P:negative gravitropism; P:cell differentiation; P:histone H2A acetylation; P:histone H4-K5 acetylation; P:positive regulation of transcription, DNA-templated; P:regulation of timing of transition from vegetative to reproducti…			IPR005033 (PFAM); IPR038704 (G3DSA:2.60.40.GENE3D); mobidb-lite (MOBIDB_LITE); PTHR31161:SF6 (PANTHER); IPR040225 (PANTHER); IPR005033 (PROSITE_PROFILES); cd16910 (CDD)	P:GO:0006355; P:GO:0009639; P:GO:0009959	P:regulation of transcription, DNA-templated; P:response to red or far red light; P:negative gravitropism
CCN-51_Chr1v1_08306.1	RecName: Full=Auxin-responsive protein SAUR50; AltName: Full=Protein SMALL AUXIN UP RNA 50	P:GO:0009641; P:GO:0009734; P:GO:0009741; P:GO:0010202; P:GO:0051510	P:shade avoidance; P:auxin-activated signaling pathway; P:response to brassinosteroid; P:response to low fluence red light stimulus; P:regulation of unidimensional cell growth			PTHR31374:SF41 (PANTHER); PTHR31374 (PANTHER)	no GO terms	no GO terms
CCN-51_Chr1v1_08307.1	RecName: Full=Filament-like plant protein 5; Short=AtFPP5	P:GO:0010090; P:GO:0046785; F:GO:0008017; C:GO:0005886	P:trichome morphogenesis; P:microtubule polymerization; F:microtubule binding; C:plasma membrane			IPR008587 (PFAM); mobidb-lite (MOBIDB_LITE); mobidb-lite (MOBIDB_LITE); mobidb-lite (MOBIDB_LITE); mobidb-lite (MOBIDB_LITE); mobidb-lite (MOBIDB_LITE); mobidb-lite (MOBIDB_LITE); mobidb-lite (MOBIDB_LITE); PTHR31580 (PANTHER); PTHR31580:SF26 (PANTHER)	no GO terms	no GO terms
CCN-51_Chr1v1_08308.1	RecName: Full=60S ribosomal protein L8	P:GO:0000184; P:GO:0002181; P:GO:0006413; P:GO:0019083; P:GO:1990090; F:GO:0003729; F:GO:0003735; F:GO:0005515; F:GO:1990932; C:GO:0005730; C:GO:0005774; C:GO:0005794; C:GO:0005886; C:GO:0014069; C:GO:0022625; C:GO:0042788	P:nuclear-transcribed mRNA catabolic process, nonsense-mediated decay; P:cytoplasmic translation; P:translational initiation; P:viral transcription; P:cellular response to nerve growth factor stimulus; F:mRNA binding; F:structural constituent of ribosome; F:protein binding; F:5.8S rRNA binding; C:nucleolus; C:vacuolar membrane; C:Golgi apparatus; C:plasma membrane; C:postsynaptic density; C:cytos…			IPR022666 (PFAM); IPR014726 (G3DSA:4.10.950.GENE3D); G3DSA:2.40.50.140 (GENE3D); IPR022669 (PFAM); IPR014722 (G3DSA:2.30.30.GENE3D); IPR002171 (PIRSF); mobidb-lite (MOBIDB_LITE); PTHR13691:SF48 (PANTHER); IPR002171 (PANTHER); IPR008991 (SUPERFAMILY); IPR012340 (SUPERFAMILY)	P:GO:0006412; F:GO:0003735; C:GO:0005840	P:translation; F:structural constituent of ribosome; C:ribosome
CCN-51_Chr1v1_08309.1	RecName: Full=Peptide methionine sulfoxide reductase MsrA; Short=Protein-methionine-S-oxide reductase; AltName: Full=Peptide-methionine (S)-S-oxide reductase; Short=Peptide Met(O) reductase	P:GO:0008340; P:GO:0034599; P:GO:0044237; P:GO:0044238; P:GO:0055114; P:GO:1901564; F:GO:0008113; F:GO:0036456; C:GO:0005737	P:determination of adult lifespan; P:cellular response to oxidative stress; P:cellular metabolic process; P:primary metabolic process; P:oxidation-reduction process; P:organonitrogen compound metabolic process; F:peptide-methionine (S)-S-oxide reductase activity; F:L-methionine-(S)-S-oxide reductase activity; C:cytoplasm	EC:1.8.4.13; EC:1.8.4.11	L-methionine (S)-S-oxide reductase; Peptide-methionine (S)-S-oxide reductase	IPR036509 (G3DSA:3.30.1060.GENE3D); IPR002569 (TIGRFAM); IPR002569 (PFAM); PTHR42799 (PANTHER); PTHR42799:SF3 (PANTHER); IPR002569 (HAMAP); IPR036509 (SUPERFAMILY)	P:GO:0055114; F:GO:0008113	P:oxidation-reduction process; F:peptide-methionine (S)-S-oxide reductase activity
CCN-51_Chr1v1_08310.1	RecName: Full=Foldase protein PrsA; Flags: Precursor	P:GO:0000122; P:GO:0000413; P:GO:0001666; P:GO:0001934; P:GO:0006369; P:GO:0006457; P:GO:0007088; P:GO:0009405; P:GO:0009630; P:GO:0009909; P:GO:0030182; P:GO:0030512; P:GO:0031064; P:GO:0032091; P:GO:0032092; P:GO:0032465; P:GO:0032480; P:GO:0035307; P:GO:0042127; P:GO:0043524; P:GO:0043525; P:GO:0043547; P:GO:0044003; P:GO:0045899; P:GO:0046785; P:GO:0050808; P:GO:0050821; P:GO:0051443; P:GO:00…	P:negative regulation of transcription by RNA polymerase II; P:protein peptidyl-prolyl isomerization; P:response to hypoxia; P:positive regulation of protein phosphorylation; P:termination of RNA polymerase II transcription; P:protein folding; P:regulation of mitotic nuclear division; P:pathogenesis; P:gravitropism; P:regulation of flower development; P:neuron differentiation; P:negative regulati…	EC:5.2.1.8; EC:3.6.1.15	Peptidylprolyl isomerase; Nucleoside-triphosphate phosphatase	IPR000297 (PFAM); G3DSA:3.10.50.40 (GENE3D); mobidb-lite (MOBIDB_LITE); mobidb-lite (MOBIDB_LITE); mobidb-lite (MOBIDB_LITE); PTHR10657 (PANTHER); PTHR10657:SF29 (PANTHER); IPR000297 (PROSITE_PROFILES); SSF54534 (SUPERFAMILY)	F:GO:0003755	F:peptidyl-prolyl cis-trans isomerase activity
CCN-51_Chr1v1_08311.1	RecName: Full=Zinc finger CCCH domain-containing protein 30; Short=OsC3H30	F:GO:0005515; F:GO:0046872	F:protein binding; F:metal ion binding			PTHR33400 (PANTHER); PTHR33400:SF2 (PANTHER); IPR000571 (PROSITE_PROFILES)	F:GO:0046872	F:metal ion binding
CCN-51_Chr1v1_08312.1	---NA---					mobidb-lite (MOBIDB_LITE)	no GO terms	no GO terms
CCN-51_Chr1v1_08313.1	RecName: Full=GDP-mannose 4,6-dehydratase; AltName: Full=GDP-D-mannose dehydratase	P:GO:0009243; P:GO:0009636; P:GO:0009847; P:GO:0019306; P:GO:0019673; P:GO:0042351; P:GO:0045165; P:GO:0045747; P:GO:0048477; F:GO:0008446; F:GO:0042802; F:GO:0070401; C:GO:0005829	P:O antigen biosynthetic process; P:response to toxic substance; P:spore germination; P:GDP-D-rhamnose biosynthetic process; P:GDP-mannose metabolic process; P:'de novo' GDP-L-fucose biosynthetic process; P:cell fate commitment; P:positive regulation of Notch signaling pathway; P:oogenesis; F:GDP-mannose 4,6-dehydratase activity; F:identical protein binding; F:NADP+ binding; C:cytosol	EC:4.2.1.47	GDP-mannose 4,6-dehydratase	IPR006368 (TIGRFAM); G3DSA:3.40.50.720 (GENE3D); G3DSA:3.90.25.10 (GENE3D); IPR016040 (PFAM); PTHR43715 (PANTHER); PTHR43715:SF3 (PANTHER); IPR006368 (HAMAP); cd05260 (CDD); IPR036291 (SUPERFAMILY)	P:GO:0019673; F:GO:0008446	P:GDP-mannose metabolic process; F:GDP-mannose 4,6-dehydratase activity
CCN-51_Chr1v1_08314.1	---NA---					mobidb-lite (MOBIDB_LITE); PTHR36409 (PANTHER)	no GO terms	no GO terms
CCN-51_Chr1v1_08315.1	RecName: Full=RNA-binding protein 47; AltName: Full=RNA-binding motif protein 47	P:GO:0006396; P:GO:0006403; P:GO:0006417; P:GO:0007275; P:GO:0009451; P:GO:0010557; P:GO:0030154; P:GO:0031328; P:GO:0045087; P:GO:0048255; P:GO:0051254; P:GO:0071310; F:GO:0003727; F:GO:0003729; C:GO:0005681; C:GO:0005737; C:GO:0030425; C:GO:0031981; C:GO:0043232	P:RNA processing; P:RNA localization; P:regulation of translation; P:multicellular organism development; P:RNA modification; P:positive regulation of macromolecule biosynthetic process; P:cell differentiation; P:positive regulation of cellular biosynthetic process; P:innate immune response; P:mRNA stabilization; P:positive regulation of RNA metabolic process; P:cellular response to organic substa…			IPR012677 (G3DSA:3.30.70.GENE3D); IPR012677 (G3DSA:3.30.70.GENE3D); IPR000504 (PFAM); IPR012677 (G3DSA:3.30.70.GENE3D); mobidb-lite (MOBIDB_LITE); mobidb-lite (MOBIDB_LITE); mobidb-lite (MOBIDB_LITE); mobidb-lite (MOBIDB_LITE); mobidb-lite (MOBIDB_LITE); mobidb-lite (MOBIDB_LITE); mobidb-lite (MOBIDB_LITE); PTHR24012 (PANTHER); PTHR24012:SF762 (PANTHER); IPR000504 (PROSITE_PROFILES); IPR000504 (P…	F:GO:0003676	F:nucleic acid binding
CCN-51_Chr1v1_08316.1	RecName: Full=Histone H1	P:GO:0006334; P:GO:0016584; P:GO:0030261; P:GO:0031936; P:GO:0045910; F:GO:0003690; F:GO:0031492; C:GO:0000786; C:GO:0005730; C:GO:0005739; C:GO:0042025	P:nucleosome assembly; P:nucleosome positioning; P:chromosome condensation; P:negative regulation of chromatin silencing; P:negative regulation of DNA recombination; F:double-stranded DNA binding; F:nucleosomal DNA binding; C:nucleosome; C:nucleolus; C:mitochondrion; C:host cell nucleus			IPR005819 (PRINTS); IPR005818 (PFAM); IPR036388 (G3DSA:1.10.10.GENE3D); mobidb-lite (MOBIDB_LITE); mobidb-lite (MOBIDB_LITE); mobidb-lite (MOBIDB_LITE); mobidb-lite (MOBIDB_LITE); mobidb-lite (MOBIDB_LITE); PTHR11467:SF50 (PANTHER); PTHR11467 (PANTHER); IPR005818 (PROSITE_PROFILES); IPR005818 (CDD); IPR036390 (SUPERFAMILY)	P:GO:0006334; F:GO:0003677; C:GO:0000786	P:nucleosome assembly; F:DNA binding; C:nucleosome
CCN-51_Chr1v1_08317.1	RecName: Full=Histone H3.2	P:GO:0000183; P:GO:0001649; P:GO:0006335; P:GO:0006336; P:GO:0006997; P:GO:0007140; P:GO:0007286; P:GO:0007338; P:GO:0007420; P:GO:0007566; P:GO:0007596; P:GO:0008283; P:GO:0008584; P:GO:0009725; P:GO:0030307; P:GO:0031508; P:GO:0031509; P:GO:0035264; P:GO:0038111; P:GO:0042692; P:GO:0044267; P:GO:0045652; P:GO:0045814; P:GO:0048477; P:GO:0060964; P:GO:0090230; P:GO:1902340; F:GO:0000978; F:GO:00…	P:rDNA heterochromatin assembly; P:osteoblast differentiation; P:DNA replication-dependent nucleosome assembly; P:DNA replication-independent nucleosome assembly; P:nucleus organization; P:male meiotic nuclear division; P:spermatid development; P:single fertilization; P:brain development; P:embryo implantation; P:blood coagulation; P:cell population proliferation; P:male gonad development; P:resp…			IPR000164 (PRINTS); IPR009072 (G3DSA:1.10.20.GENE3D); IPR007125 (PFAM); IPR000164 (PANTHER); PTHR11426:SF211 (PANTHER); IPR009072 (SUPERFAMILY)	F:GO:0003677; F:GO:0046982; C:GO:0000786	F:DNA binding; F:protein heterodimerization activity; C:nucleosome
CCN-51_Chr1v1_08318.1	---NA---					no IPS match	no IPS match	no IPS match
CCN-51_Chr1v1_08319.1	RecName: Full=NAC domain-containing protein 37; Short=ANAC037; AltName: Full=Protein VASCULAR RELATED NAC-DOMAIN 1	P:GO:0006355; P:GO:0009725; P:GO:0010200; P:GO:0048759; P:GO:1901348; P:GO:1990110; F:GO:0000976; F:GO:0005515; C:GO:0005634	P:regulation of transcription, DNA-templated; P:response to hormone; P:response to chitin; P:xylem vessel member cell differentiation; P:positive regulation of secondary cell wall biogenesis; P:callus formation; F:transcription regulatory region sequence-specific DNA binding; F:protein binding; C:nucleus			PTHR31989 (PANTHER); PTHR31989:SF107 (PANTHER)	no GO terms	no GO terms
CCN-51_Chr1v1_08320.1	RecName: Full=NAC domain-containing protein 37; Short=ANAC037; AltName: Full=Protein VASCULAR RELATED NAC-DOMAIN 1	P:GO:0003002; P:GO:0009651; P:GO:0009723; P:GO:0009735; P:GO:0009737; P:GO:0009741; P:GO:0009793; P:GO:0009825; P:GO:0009835; P:GO:0010029; P:GO:0010047; P:GO:0010200; P:GO:0010455; P:GO:0010981; P:GO:0031155; P:GO:0042542; P:GO:0043068; P:GO:0045491; P:GO:0045893; P:GO:0048527; P:GO:0048759; P:GO:0048829; P:GO:0050832; P:GO:0051091; P:GO:0071365; P:GO:0071555; P:GO:0080187; P:GO:0090058; P:GO:00…	P:regionalization; P:response to salt stress; P:response to ethylene; P:response to cytokinin; P:response to abscisic acid; P:response to brassinosteroid; P:embryo development ending in seed dormancy; P:multidimensional cell growth; P:fruit ripening; P:regulation of seed germination; P:fruit dehiscence; P:response to chitin; P:positive regulation of cell fate commitment; P:regulation of cell wall…			IPR003441 (PFAM); IPR036093 (G3DSA:3.30.310.GENE3D); PTHR31989 (PANTHER); PTHR31989:SF170 (PANTHER); IPR003441 (PROSITE_PROFILES); IPR036093 (SUPERFAMILY)	P:GO:0006355; F:GO:0003677	P:regulation of transcription, DNA-templated; F:DNA binding
CCN-51_Chr1v1_08321.1	RecName: Full=Polyprenol reductase; AltName: Full=3-oxo-5-alpha-steroid 4-dehydrogenase 3; AltName: Full=Steroid 5-alpha-reductase 3; Short=S5AR 3; Short=SR type 3	P:GO:0006488; P:GO:0010268; P:GO:0016132; P:GO:0019348; P:GO:0055114; P:GO:0090377; P:GO:0090378; F:GO:0003865; F:GO:0009917; F:GO:0050213; C:GO:0005783; C:GO:0005794; C:GO:0016020	P:dolichol-linked oligosaccharide biosynthetic process; P:brassinosteroid homeostasis; P:brassinosteroid biosynthetic process; P:dolichol metabolic process; P:oxidation-reduction process; P:seed trichome initiation; P:seed trichome elongation; F:3-oxo-5-alpha-steroid 4-dehydrogenase activity; F:sterol 5-alpha reductase activity; F:progesterone 5-alpha-reductase activity; C:endoplasmic reticulum; …	EC:1.3.1.30; EC:1.3.99.5	Acting on the CH-CH group of donors; 3-oxo-5-alpha-steroid 4-dehydrogenase (acceptor)	IPR001104 (PFAM); IPR039698 (PANTHER); PTHR14624:SF2 (PANTHER); IPR001104 (PROSITE_PROFILES)	P:GO:0006488; P:GO:0006629; F:GO:0003865; F:GO:0016627	P:dolichol-linked oligosaccharide biosynthetic process; P:lipid metabolic process; F:3-oxo-5-alpha-steroid 4-dehydrogenase activity; F:oxidoreductase activity, acting on the CH-CH group of donors
CCN-51_Chr1v1_08322.1	RecName: Full=V-type proton ATPase 16 kDa proteolipid subunit; Short=V-ATPase 16 kDa proteolipid subunit; AltName: Full=Vacuolar proton pump 16 kDa proteolipid subunit	P:GO:0007042; P:GO:0012501; P:GO:0033227; P:GO:1902600; F:GO:0005515; F:GO:0046961; C:GO:0000220; C:GO:0005774; C:GO:0016021; C:GO:0033181; C:GO:0045169	P:lysosomal lumen acidification; P:programmed cell death; P:dsRNA transport; P:proton transmembrane transport; F:protein binding; F:proton-transporting ATPase activity, rotational mechanism; C:vacuolar proton-transporting V-type ATPase, V0 domain; C:vacuolar membrane; C:integral component of membrane; C:plasma membrane proton-transporting V-type ATPase complex; C:fusome	EC:7.1.3.1; EC:7.1.2.2	H(+)-exporting diphosphatase; H(+)-transporting two-sector ATPase	IPR000245 (PRINTS); G3DSA:1.20.120.610 (GENE3D); IPR002379 (PFAM); IPR011555 (TIGRFAM); PTHR10263:SF40 (PANTHER); PTHR10263 (PANTHER); cd18175 (CDD); cd18176 (CDD); IPR035921 (SUPERFAMILY); IPR035921 (SUPERFAMILY)	P:GO:1902600; F:GO:0015078; C:GO:0033177; C:GO:0033179	P:proton transmembrane transport; F:proton transmembrane transporter activity; C:proton-transporting two-sector ATPase complex, proton-transporting domain; C:proton-transporting V-type ATPase, V0 domain
CCN-51_Chr1v1_08323.1	RecName: Full=Agamous-like MADS-box protein AGL11; AltName: Full=Agamous like-protein 11; Short=VvAGL11; AltName: Full=MADS-box protein 5; Short=VvMADS5; AltName: Full=Protein SEED DEVELOPMENT INHIBITOR; AltName: Full=VvAG3; AltName: Full=VviAG3	P:GO:0007584; P:GO:0010076; P:GO:0010093; P:GO:0048283; P:GO:0048316; P:GO:0048441; P:GO:0048442; P:GO:0048443; P:GO:0048481; P:GO:0048527; P:GO:0071249; F:GO:0000976; F:GO:0008134; F:GO:0046983; C:GO:0005634	P:response to nutrient; P:maintenance of floral meristem identity; P:specification of floral organ identity; P:indeterminate inflorescence morphogenesis; P:seed development; P:petal development; P:sepal development; P:stamen development; P:plant ovule development; P:lateral root development; P:cellular response to nitrate; F:transcription regulatory region sequence-specific DNA binding; F:transcr…			IPR002100 (PRINTS); IPR036879 (G3DSA:3.40.1810.GENE3D); IPR002100 (PFAM); PTHR11945 (PANTHER); PTHR11945:SF502 (PANTHER); IPR002100 (PROSITE_PROFILES); cd00120 (CDD); IPR036879 (SUPERFAMILY)	F:GO:0003677; F:GO:0046983	F:DNA binding; F:protein dimerization activity
CCN-51_Chr1v1_08324.1	RecName: Full=Probable LRR receptor-like serine/threonine-protein kinase At4g36180; Flags: Precursor	P:GO:0006468; P:GO:0006810; P:GO:0009553; P:GO:0009617; P:GO:0009755; P:GO:0009790; P:GO:0010075; P:GO:0022603; P:GO:0033036; P:GO:0045595; P:GO:0048437; P:GO:0048646; P:GO:0048878; P:GO:0051321; P:GO:0071555; P:GO:0090696; P:GO:0098542; P:GO:1901700; P:GO:1905392; P:GO:2000280; F:GO:0004674; F:GO:0005515; F:GO:0005524; F:GO:0038023; C:GO:0005768; C:GO:0005886; C:GO:0016021	P:protein phosphorylation; P:transport; P:embryo sac development; P:response to bacterium; P:hormone-mediated signaling pathway; P:embryo development; P:regulation of meristem growth; P:regulation of anatomical structure morphogenesis; P:macromolecule localization; P:regulation of cell differentiation; P:floral organ development; P:anatomical structure formation involved in morphogenesis; P:chemi…	EC:2.7.11	Transferring phosphorus-containing groups	G3DSA:1.10.510.10 (GENE3D); IPR001611 (PFAM); G3DSA:3.30.200.20 (GENE3D); IPR032675 (G3DSA:3.80.10.GENE3D); IPR032675 (G3DSA:3.80.10.GENE3D); IPR001611 (PFAM); IPR000719 (PFAM); IPR001611 (PFAM); IPR013210 (PFAM); IPR032675 (G3DSA:3.80.10.GENE3D); mobidb-lite (MOBIDB_LITE); PTHR27000 (PANTHER); PTHR27000:SF643 (PANTHER); IPR001611 (PROSITE_PROFILES); IPR001611 (PROSITE_PROFILES); IPR001611 (PROSI…	P:GO:0006468; F:GO:0004672; F:GO:0005515; F:GO:0005524	P:protein phosphorylation; F:protein kinase activity; F:protein binding; F:ATP binding
CCN-51_Chr1v1_08325.1	RecName: Full=Kinesin-like protein KIN-7F	P:GO:0000278; P:GO:0000919; P:GO:0007018; P:GO:0007112; P:GO:0009555; P:GO:0009558; P:GO:0010245; F:GO:0000287; F:GO:0003777; F:GO:0005524; F:GO:0008017; F:GO:0016887; F:GO:0042803; F:GO:0043531; C:GO:0005876; C:GO:0005886; C:GO:0009506; C:GO:0009524; C:GO:0035371; C:GO:0043231	P:mitotic cell cycle; P:cell plate assembly; P:microtubule-based movement; P:male meiosis cytokinesis; P:pollen development; P:embryo sac cellularization; P:radial microtubular system formation; F:magnesium ion binding; F:microtubule motor activity; F:ATP binding; F:microtubule binding; F:ATPase activity; F:protein homodimerization activity; F:ADP binding; C:spindle microtubule; C:plasma membrane…	EC:3.6.1.3; EC:3.6.1.15	Adenosinetriphosphatase; Nucleoside-triphosphate phosphatase	IPR001752 (PRINTS); IPR036961 (G3DSA:3.40.850.GENE3D); IPR021881 (PFAM); IPR001752 (PFAM); IPR027640 (PANTHER); PTHR24115:SF812 (PANTHER); IPR001752 (PROSITE_PROFILES); cd01374 (CDD); IPR027417 (SUPERFAMILY)	P:GO:0007018; F:GO:0003777; F:GO:0005524; F:GO:0008017	P:microtubule-based movement; F:microtubule motor activity; F:ATP binding; F:microtubule binding
CCN-51_Chr1v1_08326.1	---NA---					mobidb-lite (MOBIDB_LITE)	no GO terms	no GO terms
CCN-51_Chr1v1_08327.1	---NA---					no IPS match	no IPS match	no IPS match
CCN-51_Chr1v1_08328.1	---NA---					IPR029068 (G3DSA:3.10.180.GENE3D); IPR004360 (PFAM); PTHR46142:SF4 (PANTHER); PTHR46142 (PANTHER); IPR037523 (PROSITE_PROFILES); cd07245 (CDD); IPR029068 (SUPERFAMILY)	no GO terms	no GO terms
CCN-51_Chr1v1_08329.1	RecName: Full=B-box zinc finger protein 19; AltName: Full=Protein DOUBLE B-BOX 1B; AltName: Full=Protein SALT TOLERANCE HOMOLOG 5	P:GO:0009658; P:GO:0009909; P:GO:0010018; P:GO:0010100; P:GO:0010117; P:GO:0010161; P:GO:0010200; P:GO:0045892; P:GO:0048576; P:GO:0048579; P:GO:0070370; P:GO:0071483; P:GO:0080167; P:GO:0090351; P:GO:1900458; P:GO:1902448; P:GO:1905157; P:GO:2000306; F:GO:0000976; F:GO:0003700; F:GO:0003712; F:GO:0008270; F:GO:0042802; C:GO:0005634	P:chloroplast organization; P:regulation of flower development; P:far-red light signaling pathway; P:negative regulation of photomorphogenesis; P:photoprotection; P:red light signaling pathway; P:response to chitin; P:negative regulation of transcription, DNA-templated; P:positive regulation of short-day photoperiodism, flowering; P:negative regulation of long-day photoperiodism, flowering; P:cel…			G3DSA:3.30.40.200 (GENE3D); IPR000315 (PFAM); mobidb-lite (MOBIDB_LITE); mobidb-lite (MOBIDB_LITE); PTHR31832 (PANTHER); PTHR31832:SF17 (PANTHER); IPR000315 (PROSITE_PROFILES); IPR000315 (PROSITE_PROFILES); IPR000315 (CDD); IPR000315 (CDD)	F:GO:0008270	F:zinc ion binding
CCN-51_Chr1v1_08330.1	RecName: Full=Dipeptidyl peptidase 2; AltName: Full=Dipeptidyl aminopeptidase II; AltName: Full=Dipeptidyl peptidase 7; AltName: Full=Dipeptidyl peptidase II; Short=DPP II; AltName: Full=Quiescent cell proline dipeptidase; Flags: Precursor	P:GO:0006508; P:GO:0009561; P:GO:0050896; P:GO:0065007; F:GO:0008236; F:GO:0008239; C:GO:0005576; C:GO:0005764; C:GO:0012505; C:GO:0016020; C:GO:0031410	P:proteolysis; P:megagametogenesis; P:response to stimulus; P:biological regulation; F:serine-type peptidase activity; F:dipeptidyl-peptidase activity; C:extracellular region; C:lysosome; C:endomembrane system; C:membrane; C:cytoplasmic vesicle	EC:3.4.11; EC:3.4.11.21; EC:3.4.14.4; EC:3.4.11.6; EC:3.4.11.5; EC:3.4.11.9; EC:3.4.14.11	Acting on peptide bonds (peptidases); Aspartyl aminopeptidase; Dipeptidyl-peptidase III; Aminopeptidase B; Prolyl aminopeptidase; Xaa-Pro aminopeptidase; Xaa-Pro dipeptidyl-peptidase	IPR042269 (G3DSA:1.20.120.GENE3D); IPR029058 (G3DSA:3.40.50.GENE3D); IPR008758 (PFAM); mobidb-lite (MOBIDB_LITE); mobidb-lite (MOBIDB_LITE); PTHR11010 (PANTHER); PTHR11010:SF75 (PANTHER); PTHR11010:SF75 (PANTHER); PTHR11010 (PANTHER); IPR029058 (SUPERFAMILY)	P:GO:0006508; F:GO:0008236	P:proteolysis; F:serine-type peptidase activity
CCN-51_Chr1v1_08331.1	RecName: Full=Fructose-bisphosphate aldolase, cytoplasmic isozyme	P:GO:0001666; P:GO:0005986; P:GO:0006000; P:GO:0006094; P:GO:0006096; P:GO:0006979; P:GO:0009737; P:GO:0030388; P:GO:0031930; P:GO:0034059; P:GO:0046686; P:GO:0048364; P:GO:0080167; F:GO:0004332; F:GO:0005507; F:GO:0043621; C:GO:0005739; C:GO:0005886; C:GO:0009506; C:GO:0009534; C:GO:0010287; C:GO:0022626; C:GO:0031977; C:GO:0032991; C:GO:0048046	P:response to hypoxia; P:sucrose biosynthetic process; P:fructose metabolic process; P:gluconeogenesis; P:glycolytic process; P:response to oxidative stress; P:response to abscisic acid; P:fructose 1,6-bisphosphate metabolic process; P:mitochondria-nucleus signaling pathway; P:response to anoxia; P:response to cadmium ion; P:root development; P:response to karrikin; F:fructose-bisphosphate aldola…	EC:4.1.2.13	Fructose-bisphosphate aldolase	IPR000741 (PFAM); IPR013785 (G3DSA:3.20.20.GENE3D); PTHR11627:SF58 (PANTHER); PTHR11627 (PANTHER); cd00948 (CDD); SSF51569 (SUPERFAMILY)	P:GO:0006096; F:GO:0003824; F:GO:0004332	P:glycolytic process; F:catalytic activity; F:fructose-bisphosphate aldolase activity
CCN-51_Chr1v1_08332.1	RecName: Full=Protein CHAPERONE-LIKE PROTEIN OF POR1, chloroplastic; Short=NbCPP1; Flags: Precursor	P:GO:0008219; P:GO:0009658; P:GO:0009704; P:GO:0009793; P:GO:0061077; F:GO:0044183; C:GO:0009534; C:GO:0009941; C:GO:0055035	P:cell death; P:chloroplast organization; P:de-etiolation; P:embryo development ending in seed dormancy; P:chaperone-mediated protein folding; F:protein folding chaperone; C:chloroplast thylakoid; C:chloroplast envelope; C:plastid thylakoid membrane			IPR021788 (PFAM); PTHR33372:SF11 (PANTHER); IPR021788 (PANTHER)	no GO terms	no GO terms
CCN-51_Chr1v1_08333.1	RecName: Full=Probable pectinesterase 53; Short=PE 53; AltName: Full=Pectin methylesterase 53; Short=AtPME53; Flags: Precursor	P:GO:0009846; P:GO:0009860; P:GO:0042545; P:GO:0045490; P:GO:0050829; F:GO:0005515; F:GO:0030599; F:GO:0045330; C:GO:0005576; C:GO:0005737; C:GO:0009505; C:GO:0090406	P:pollen germination; P:pollen tube growth; P:cell wall modification; P:pectin catabolic process; P:defense response to Gram-negative bacterium; F:protein binding; F:pectinesterase activity; F:aspartyl esterase activity; C:extracellular region; C:cytoplasm; C:plant-type cell wall; C:pollen tube	EC:3.1.1.11; EC:3.1.1.1	Pectinesterase; Carboxylesterase	IPR012334 (G3DSA:2.160.20.GENE3D); IPR000070 (PFAM); PTHR31321:SF15 (PANTHER); PTHR31321 (PANTHER); IPR011050 (SUPERFAMILY)	P:GO:0042545; F:GO:0030599	P:cell wall modification; F:pectinesterase activity
CCN-51_Chr1v1_08334.1	RecName: Full=UPF0183 protein C16orf70 homolog	F:GO:0005515; C:GO:0005737; C:GO:0012505; C:GO:0016020; C:GO:0043227; C:GO:0043229	F:protein binding; C:cytoplasm; C:endomembrane system; C:membrane; C:membrane-bounded organelle; C:intracellular organelle			IPR005373 (PFAM); IPR005373 (PTHR13465:PANTHER); IPR039156 (PANTHER)	no GO terms	no GO terms
CCN-51_Chr1v1_08335.1	RecName: Full=Zinc finger CCCH domain-containing protein 44; Short=AtC3H44	P:GO:0010964; P:GO:0032776; P:GO:0045893; P:GO:0048583; P:GO:0051052; P:GO:0060413; P:GO:2001255; F:GO:0003713; F:GO:0016922; F:GO:0018024; F:GO:0035258; F:GO:0042393; F:GO:0042974; F:GO:0043565; F:GO:0046872; C:GO:0005654; C:GO:0005829; C:GO:1990234	P:regulation of heterochromatin assembly by small RNA; P:DNA methylation on cytosine; P:positive regulation of transcription, DNA-templated; P:regulation of response to stimulus; P:regulation of DNA metabolic process; P:atrial septum morphogenesis; P:positive regulation of histone H3-K36 trimethylation; F:transcription coactivator activity; F:nuclear receptor binding; F:histone-lysine N-methyltra…	EC:2.1.1.43	Transferring one-carbon groups	IPR003169 (PFAM); IPR035445 (G3DSA:3.30.1490.GENE3D); IPR003121 (PFAM); IPR036885 (G3DSA:1.10.245.GENE3D); IPR004343 (PFAM); IPR036128 (G3DSA:2.170.260.GENE3D); IPR013083 (G3DSA:3.30.40.GENE3D); mobidb-lite (MOBIDB_LITE); mobidb-lite (MOBIDB_LITE); mobidb-lite (MOBIDB_LITE); mobidb-lite (MOBIDB_LITE); mobidb-lite (MOBIDB_LITE); mobidb-lite (MOBIDB_LITE); mobidb-lite (MOBIDB_LITE); mobidb-lite (MO…	F:GO:0003677; F:GO:0005515; F:GO:0046872	F:DNA binding; F:protein binding; F:metal ion binding
CCN-51_Chr1v1_08336.1	RecName: Full=Transmembrane and coiled-coil domain-containing protein 4	P:GO:0035652; F:GO:0005515; F:GO:0035650; C:GO:0005737; C:GO:0012505; C:GO:0019898; C:GO:0043227; C:GO:0043229	P:clathrin-coated vesicle cargo loading; F:protein binding; F:AP-1 adaptor complex binding; C:cytoplasm; C:endomembrane system; C:extrinsic component of membrane; C:membrane-bounded organelle; C:intracellular organelle			IPR029058 (G3DSA:3.40.50.GENE3D); IPR007941 (PFAM); mobidb-lite (MOBIDB_LITE); PTHR17920:SF15 (PANTHER); IPR007941 (PANTHER); IPR029058 (SUPERFAMILY)	no GO terms	no GO terms
CCN-51_Chr1v1_08337.1	---NA---					PTHR34566:SF3 (PANTHER); PTHR34566:SF3 (PANTHER); PTHR34566 (PANTHER); PTHR34566 (PANTHER)	no GO terms	no GO terms
CCN-51_Chr1v1_08338.1	RecName: Full=Coiled-coil domain-containing protein 90B, mitochondrial; Flags: Precursor	P:GO:0033617; C:GO:0005739	P:mitochondrial cytochrome c oxidase assembly; C:mitochondrion			IPR024461 (PFAM); mobidb-lite (MOBIDB_LITE); mobidb-lite (MOBIDB_LITE); IPR024461 (PANTHER); PTHR14360:SF15 (PANTHER)	no GO terms	no GO terms
CCN-51_Chr1v1_08339.1	RecName: Full=Cytochrome P450 71D18; AltName: Full=(-)-(4S)-Limonene-6-hydroxylase	P:GO:0009809; P:GO:0010224; P:GO:0016099; P:GO:0035835; P:GO:0055114; P:GO:0080027; F:GO:0005506; F:GO:0005515; F:GO:0010333; F:GO:0018675; F:GO:0020037; C:GO:0005783; C:GO:0005789; C:GO:0016021	P:lignin biosynthetic process; P:response to UV-B; P:monoterpenoid biosynthetic process; P:indole alkaloid biosynthetic process; P:oxidation-reduction process; P:response to herbivore; F:iron ion binding; F:protein binding; F:terpene synthase activity; F:(S)-limonene 6-monooxygenase activity; F:heme binding; C:endoplasmic reticulum; C:endoplasmic reticulum membrane; C:integral component of membra…	EC:1.14.14.51; EC:1.14.13	(S)-limonene 6-monooxygenase; Acting on paired donors, with incorporation or reduction of molecular oxygen. The oxygen incorporated need not be derived from O(2)	IPR002401 (PRINTS); IPR001128 (PRINTS); IPR001128 (PFAM); IPR036396 (G3DSA:1.10.630.GENE3D); PTHR24289:SF1 (PANTHER); PTHR24289:SF1 (PANTHER); PTHR24289 (PANTHER); PTHR24289 (PANTHER); IPR036396 (SUPERFAMILY)	P:GO:0055114; F:GO:0005506; F:GO:0016705; F:GO:0020037	P:oxidation-reduction process; F:iron ion binding; F:oxidoreductase activity, acting on paired donors, with incorporation or reduction of molecular oxygen; F:heme binding
CCN-51_Chr1v1_08340.1	---NA---					PR01228 (PRINTS); mobidb-lite (MOBIDB_LITE); mobidb-lite (MOBIDB_LITE)	no GO terms	no GO terms
CCN-51_Chr1v1_08341.1	RecName: Full=GATA transcription factor 5	P:GO:0007623; P:GO:0009416; P:GO:0009845; P:GO:0009908; P:GO:0031287; P:GO:0045893; F:GO:0000976; F:GO:0003700; F:GO:0005515; F:GO:0008270; C:GO:0005634	P:circadian rhythm; P:response to light stimulus; P:seed germination; P:flower development; P:positive regulation of sorocarp stalk cell differentiation; P:positive regulation of transcription, DNA-templated; F:transcription regulatory region sequence-specific DNA binding; F:DNA-binding transcription factor activity; F:protein binding; F:zinc ion binding; C:nucleus			IPR000679 (PFAM); IPR013088 (G3DSA:3.30.50.GENE3D); mobidb-lite (MOBIDB_LITE); mobidb-lite (MOBIDB_LITE); mobidb-lite (MOBIDB_LITE); mobidb-lite (MOBIDB_LITE); mobidb-lite (MOBIDB_LITE); mobidb-lite (MOBIDB_LITE); PTHR45658:SF16 (PANTHER); PTHR45658 (PANTHER); IPR000679 (PROSITE_PROFILES); IPR000679 (CDD); SSF57716 (SUPERFAMILY)	P:GO:0006355; F:GO:0008270; F:GO:0043565	P:regulation of transcription, DNA-templated; F:zinc ion binding; F:sequence-specific DNA binding
[truncated: 25,173 more rows]

## Sheet: Additional File 11B.
Additional File 11. Kulesza et al. (2024) The Cacao Gene Atlas: A Transcriptome Developmental Atlas Reveals Highly Tissue-Specific and Dynamically Regulated Gene Networks in Theobroma cacao L.1
Additional File 11B. SCA6 gene annotations
Gene ID	Description	GO IDs	GO Names	Enzyme Codes	Enzyme Names	InterPro IDs	InterPro GO IDs	InterPro GO Names
SCA-6_Chr0v1_28287.1	---NA---	F:GO:0003755; F:GO:0008168	F:peptidyl-prolyl cis-trans isomerase activity; F:methyltransferase activity			IPR004159 (PFAM); G3DSA:3.10.50.40 (GENE3D); mobidb-lite (MOBIDB_LITE); mobidb-lite (MOBIDB_LITE); PTHR44067:SF7 (PANTHER); PTHR44067 (PANTHER); IPR000297 (PROSITE_PROFILES); IPR029063 (SUPERFAMILY)	F:GO:0003755; F:GO:0008168	F:peptidyl-prolyl cis-trans isomerase activity; F:methyltransferase activity
[truncated: 28,286 more rows]

## Sheet: Additional File 11C.
Additional File 11. Kulesza et al. (2024) The Cacao Gene Atlas: A Transcriptome Developmental Atlas Reveals Highly Tissue-Specific and Dynamically Regulated Gene Networks in Theobroma cacao L.1
Additional File 11C. Criollo gene annotations
Gene ID and Description
[truncated: 21,441 more rows]

## Sheet: Additional File 11D.
Additional File 11. Kulesza et al. (2024) The Cacao Gene Atlas: A Transcriptome Developmental Atlas Reveals Highly Tissue-Specific and Dynamically Regulated Gene Networks in Theobroma cacao L.1
[truncated: 20,693 more rows]

[truncated: 1 more sheets: Additional File 11E.]
