# Supplementary material for: The cacao gene atlas: a transcriptome developmental atlas reveals highly tissue-specific and dynamically-regulated gene networks in Theobroma cacao L
Source: BMC Plant Biol. 2024 Jun 26;24:601. doi: 10.1186/s12870-024-05171-9 (PMC11201900; doi:10.1186/s12870-024-05171-9)
Supplement: Supplementary file 12 — Additional File 12: Quantseq RNA-seq processing software commands and parameters [file 12870_2024_5171_MOESM12_ESM.xlsx]

## Sheet: Additional File 11
Additional File 12. Kulesza et al. (2024) The Cacao Gene Atlas: A Transcriptome Developmental Atlas Reveals Highly Tissue-Specific and Dynamically Regulated Gene Networks in Theobroma cacao L.1
Additional File 12: QuantSeq RNA-Seq processing sofware commands and parameters
Analysis	Software	Command	Version
Read trimming	bbduk	bbmap/bbduk.sh in=CGA-YL-A_R5.fastq out=<TRIMMED QUANSEQ FASTQ> ref=bbmap/resources/polyA.fa.gz,bbmap/resources/truseq_rna.fa.gz k=13 ktrim=r useshortkmers=t mink=5 qtrim=r trimq=10 minlength=20	BBMap tools v37.76
Reference genome indexing	STAR	STAR --runMode genomeGenerate --genomeDir genomeDir --genomeFastaFiles <GENOME ASSEMBLY > --sjdbGTFfile <GENE ANNOTATION GTF> --sjdbOverhang 101 --runThreadN 50 --limitGenomeGenerateRAM <MEMORY ALLOCATION>	v2.7.5b
Reference genome mapping	STAR	STAR --runThreadN <CPUs> --genomeDir <GENOME INDEX DIRECTORY> --readFilesIn <TRIMMED QUANSEQ FASTQ> --outFilterType BySJout --outFilterMultimapNmax 20 --alignSJoverhangMin 8 --alignSJDBoverhangMin 1 --outFilterMismatchNmax 999 --outFilterMismatchNoverLmax 0.1 --alignIntronMin 20 --alignIntronMax 1000000 --alignMatesGapMax 1000000 --outSAMattributes NH HI NM MD --outSAMtype BAM SortedByCoordinate …	v2.7.5b
GFF3 intron coordicates	GenomeTool	gt gff3 -sort -tidy -addintrons -retainids -v -o <GENE ANNOTATION GFF WITH INTRON FEATURES> -force GENE ANNOTATION GFF WITHOUT INTRON FEATURES>	v1.5.9
Expression quantification	FeatureCounts	featureCounts -F GFF -t gene -g ID -M --fraction -s 1 -T <CPUs>--verbose -a <GENE ANNOTATION GFF WITH INTRONS> -o <GENE EXPRESSION READ COUNTS> <STAR READ ALIGNMENT BAM>	Subread package v2.0.1
